# Supplementary material for: Comparative transcriptome profiling of Eimeria tenella in various developmental stages and functional analysis of an ApiAP2 transcription factor exclusively expressed during sporogony
Source: Parasit Vectors. 2023 Jul 19;16:241. doi: 10.1186/s13071-023-05828-8 (PMC10354945; doi:10.1186/s13071-023-05828-8)
Supplement: Supplementary file 1 — Additional file 1: Table S1. Summary of read counts, quality control, and read alignment of RNA-seq. Alignment of reads was performed using the STAR. [file 13071_2023_5828_MOESM1_ESM.xlsx]

## Sheet: Sheet1
Supplementary dataset 1. Summary of read counts, quility control and read alignment of RNA-seq. Alignment of reads were performed using the STAR program.
Sample	Total_reads_raw	Total_reads_trimmed	Uniquely_mapped_reads_rate(%)
USO_1	22135991	20945063	94.62
USO_2	23365490	21997053	94.14
USO_3	22773186	21384850	93.9
SO8h_1	22623246	21233462	93.86
SO8h_2	22766422	21478833	94.34
SO8h_3	24360435	22438515	92.11
SO_1	24904217	24065910	96.63
SO_2	27881531	27005931	96.86
SO_3	26781509	25255337	94.3
SP_1	25333578	24007155	94.76
SP_2	25064533	23797661	94.95
SP_3	19715455	18807452	95.39
Mz108_1	21188747	13267094	62.61
Mz108_2	21047387	12150914	57.73
Mz108_3	20463644	14009287	68.46
Mz120_1	22476706	20722036	92.19
Mz120_2	19280903	17821811	92.43
Mz120_3	26305599	24336563	92.51
Gam132_1	31883515	10333562	0.3241
Gam132_2	40775392	12807079	0.3141
Gam132_3	32888523	7050729	0.214
