# Supplementary material for: Comparative transcriptome profiling of Eimeria tenella in various developmental stages and functional analysis of an ApiAP2 transcription factor exclusively expressed during sporogony
Source: Parasit Vectors. 2023 Jul 19;16:241. doi: 10.1186/s13071-023-05828-8 (PMC10354945; doi:10.1186/s13071-023-05828-8)
Supplement: Supplementary file 2 — Additional file 2: Table S2. The TPM of expressed genes in different parasite replicates. [file 13071_2023_5828_MOESM2_ESM.xls]

## Sheet: supplementary dataset2
Supplementary dataset 2. The TPM of expression genes in different parasite replicates.
Geneid	USO_1	USO_2	USO_3	SO8h_1	SO8h_2	SO8h_3	SO_1	SO_2	SO_3	SP_1	SP_2	SP_3	Mz108_1	Mz108_2	Mz108_3	Mz120_1	Mz120_2	Mz120_3	Gam132_1	Gam132_2	Gam132_3
ETH2_0100100	0	0.00795013	0	0.0635135	0.0485151	0.178303	1.67048	1.68628	1.74153	12.5754	10.0155	3.35561	153.491	176.336	152.347	247.668	253.414	138.36	28.1779	18.1981	35.5896
ETH2_0100200	0	0	0	0	0	0	0.3804	0	0	0	0	0	0.588731	3.38106	3.76404	25.8519	30.0918	10.9882	3.41887	2.47339	13.0174
ETH2_0100300	0	0.0238093	0.0765072	0	0	0	0.23865	0.131273	0.203206	0.226787	0.303855	0.178499	5.28581	10.6029	7.47663	29.2699	27.1576	19.1659	2.63288	1.83908	4.98357
ETH2_0100400	7.31459	9.16798	8.71402	0.259672	0.175017	0.08872	13.4294	12.9353	13.9317	2.12081	2.24836	0.802715	1.93341	2.32725	1.32442	68.1994	70.992	48.1414	18.7554	19.1707	19.8018
ETH2_0100500	1.77443	2.4095	3.19657	2.30603	1.61406	2.15666	0.23611	0.33321	0.365357	0	0	0	6.4876	8.16716	6.71623	110.567	111.868	61.3961	18.6788	13.6806	29.5371
ETH2_0100600	0.0446653	0.0224748	0	0.00897754	0.00857193	0	0.250304	0.306142	0.223785	0.0828678	0.0409747	0	20.9498	29.9159	22.3426	273.118	289.746	212.112	11.7623	5.15791	21.9168
ETH2_0100700	282.723	229.904	196.376	21.1169	19.7665	27.4737	551.585	561.12	559.827	21.8308	22.9703	13.9738	4.59708	3.93663	2.61741	45.6635	42.567	41.0803	279.343	280.439	147.095
ETH2_0100800	0.152856	0.319053	0.19528	0.0273098	0.0391138	0.0352493	0.105754	0.0997806	0.121563	0.00350118	0.00692475	0.00427133	1.0475	0.746396	0.487935	8.95682	10.1843	4.82574	1.26005	0.87169	1.68194
ETH2_0100900	95.0624	83.9662	68.1099	17.1118	10.1738	12.4045	62.2874	55.3327	62.822	13.1017	14.0412	7.35992	2.09664	1.50269	1.95661	11.7539	12.1338	10.6621	101.574	110.474	55.0692
ETH2_0101000	89.0143	100.101	99.2579	3.47723	2.24597	2.53331	147.794	142.252	160.485	3.77147	3.56493	0.637942	27.5376	37.061	46.0291	114.736	118.013	82.5257	57.7016	54.3962	48.4335
ETH2_0101100	0.280525	0.211733	0	0.338307	0.430696	0	0.104804	0.549359	0.15059	0.0433717	0	0	8.04519	6.14111	11.5555	16.8867	16.5211	18.4063	13.7253	8.38701	14.5165
ETH2_0101200	89.588	141.68	156.382	78.9428	57.9095	67.7343	18.5677	17.2004	20.7819	4.27626	3.80063	1.65092	0.161948	0.140918	0.11766	0.117542	0.160181	0.132812	41.1071	41.1499	15.6661
ETH2_0101300	5.34096	6.15273	5.01335	0.321776	0.529721	0.139635	15.7362	13.5854	16.8124	2.17642	2.07634	0.728871	0	0.0678928	0.16326	0.458708	0.496538	0.34156	30.3991	39.611	40.7327
ETH2_0101400	49.265	55.9681	51.9068	2.58778	1.45345	1.08062	12.4966	11.9144	12.8651	0.109286	0.0231588	0.0952323	0.140128	0.149027	0.0533276	2.01376	2.25986	1.83802	50.835	48.9269	26.2808
ETH2_0101500	2.26151	1.76027	1.14269	0.298301	0.189883	0	32.0929	30.9091	30.3249	5.81292	6.36442	2.86597	110.951	169.418	123.627	132.142	133.158	122.841	36.3407	31.06	37.6038
ETH2_0101600	0.218186	0.219575	0.235189	0	0	0	16.955	17.2336	21.3168	12.7513	15.4122	4.28001	12.0101	13.0949	15.2098	80.1743	82.1449	85.3309	38.096	24.7883	30.0198
ETH2_0101700	0.946265	0.701686	0.48316	0.320329	0.267624	0.0775229	2.04671	1.33293	1.92493	0.184801	0.304589	0	3.96242	5.97811	6.27029	2.42783	2.4318	2.72315	128.048	86.5853	38.8098
ETH2_0101800	23.5551	24.2481	25.4933	3.72632	1.63276	1.92715	16.7938	17.2204	16.5415	2.74854	1.70851	0.910139	1.38032	3.27955	4.42595	89.7802	98.0619	86.8801	35.0843	40.8116	33.9373
ETH2_0101900	133.389	136.484	143.954	4.19189	2.69865	2.75139	2.50867	3.06831	2.94025	0	0	0	0.018271	0.0194314	0	0.145873	0	0.0454683	61.4639	53.8504	17.1696
ETH2_0102000	14.6163	15.2012	15.6895	1.17881	1.38349	1.50963	0.947195	0.568282	0.787083	0.188908	0.149452	0	0.93255	1.21718	0.529117	3.55346	3.61101	2.06577	15.2677	11.3472	9.40975
ETH2_0102100	6.21383	7.48511	3.65348	1.03449	0.698651	0.2931	0.468986	0.696524	0.696335	0	0	0.0236776	1.07423	0.6793	1.53803	17.9411	17.8507	12.8245	9.51397	8.67903	10.6228
ETH2_0102200	22.6914	17.3464	12.5826	0.701673	0.418732	0.679248	359.885	355.496	363.792	126.906	131.971	75.7233	5.75274	1.8247	2.94978	381.291	388.109	276.776	204.295	163.244	252.379
ETH2_0102300	0	0	0	0	0	0	0.0166463	0.0145427	0.0318915	0	0.0817502	0	0.0412207	0	0	0.049365	0.057253	0.0769349	28.5969	23.8452	33.3649
ETH2_0102400	0	0	0	0.0446519	0.0213173	0.0432249	0.0414981	0.217524	0.119255	0	0	0	0	0.32786	0.0703925	7.67095	6.23245	5.7538	6.44702	5.68707	8.58813
ETH2_0102500	9.20393	6.7804	5.54418	0.362736	0.715784	0.0936381	109.473	105.79	107.578	3.9063	3.40313	2.0197	8.12526	5.32684	4.24434	52.3854	50.9393	45.7377	156.398	148.019	166.415
ETH2_0102600	1.38185	1.31745	1.48953	0.0877091	0.251239	0.169812	5.84185	5.29352	5.17955	3.35087	4.60364	4.44463	390.245	251.916	267.938	79.3954	73.8276	79.7636	11.2334	7.99096	12.9289
ETH2_0102700	4.68298	4.20422	4.1037	0	0.103451	0.104884	76.4016	69.5177	71.2812	4.08374	5.8929	2.64354	72.0295	93.2444	92.975	602.271	609.099	590.161	66.4525	59.63	144.559
ETH2_0102800	5.08785	4.96964	3.54868	0.12031	0.114875	0.116465	29.1192	28.635	28.5669	1.59969	2.27489	1.4032	4.5487	2.75533	3.43204	51.8373	52.8137	40.2956	11.9771	7.41396	9.37048
ETH2_0102900	61.3501	87.1591	95.1012	81.4109	58.3569	60.2259	2.81905	2.57762	2.74447	0	0.0322712	0	0	0	0.0371553	0.0129913	0.0226008	0.0101235	57.8949	67.9418	50.9062
ETH2_0103000	5.93299	6.79838	6.37422	1.57427	1.74364	1.98114	0.468184	0.562402	0.490525	0	0	0	0	0	0	0.0578503	0	0	33.6627	36.6179	21.6481
ETH2_0103100	4.19462	4.55823	2.90819	0.601649	1.63269	1.74726	1.95704	1.96683	1.70553	0.097431	0.0722634	0	0	0	0	0.0727273	0	0.260693	0.302283	0.088316	0.287737
ETH2_0103200	22.4664	25.5413	18.7582	1.44626	1.8012	1.58266	5.90242	5.39904	5.41609	0.640889	0.573996	0.944141	0.705472	0.346282	0.429564	8.99737	8.4921	6.56101	7.87848	3.41983	8.47549
ETH2_0103300	0.944517	1.19322	1.10477	0.290825	0.169697	0.359733	0.345363	0.800212	0.532202	0.956967	0.442455	0.879395	0	0	0.101884	0.0296863	0	0	0.539822	0.570783	0.0978755
ETH2_0103400	1.42012	1.45613	1.70409	0.215426	0.185124	0.125125	0.420442	0.647166	0.326033	0.463984	0.704651	0.222376	0	0.105452	0.135845	0.0791636	0	0.0462659	0.462705	0.24033	0.261001
ETH2_0103500	9.55279	9.47427	9.65763	6.26508	7.86469	5.98789	2.24627	2.311	2.40655	0.195703	0.278206	0.402894	0.256162	0.116756	0.200543	0.555113	0.304965	0.352886	2.77024	5.46966	5.29795
ETH2_0103600	58.4096	52.9486	47.87	7.50925	7.78627	8.10743	9.96354	8.60219	9.7124	120.828	105.239	119.412	0.543444	1.15592	0.794172	4.06398	3.8076	3.16684	95.0146	102.565	60.8435
ETH2_0103700	5.31712	4.12222	4.69131	3.49907	4.0515	3.18799	5.87112	5.18061	4.97565	0.487155	0.0120439	0.0148579	9.07287	7.4209	8.20355	107.375	105.79	88.4204	41.8661	39.3889	66.4194
ETH2_0103800	116.191	111.049	118.761	79.2881	67.8868	67.3747	17.3835	17.5978	18.4234	0.353221	0.267802	0.373464	13.333	9.51567	10.7139	119.006	118.452	94.6967	50.2278	47.2437	28.5127
ETH2_0103900	32.3226	29.0749	29.7165	3.89957	5.04791	4.67019	10.9011	12.0765	12.5417	27.6367	29.5464	31.9658	15.8026	10.0913	10.8048	12.3475	11.1674	9.50039	27.8455	27.5409	17.9272
ETH2_0104000	0.501247	0.562642	0.602651	0.170498	0.251591	0.315093	0.331316	0.352371	0.234579	0	0.0943242	0.0145453	5.92133	3.60394	3.63267	23.965	23.7813	15.1017	9.2476	4.78401	7.55852
ETH2_0104100	0.487438	0.392432	0.735591	0.188108	0.478958	0.48559	0.815836	0.814558	1.00479	0.0241159	0.250411	0.294207	35.4622	30.7701	21.4832	116.202	110.335	71.3492	15.1511	5.45037	25.8291
ETH2_0104200	2.13688	2.27249	1.81331	0.852916	0.849282	1.07335	0.792674	0.831004	0.477283	0.093725	0.0278059	0.0457367	8.67869	5.83019	4.64847	19.2644	19.2789	13.808	5.17597	1.88037	6.42159
ETH2_0104300	34.3643	28.72	31.3837	14.1862	13.8481	13.2251	4.25115	4.24874	4.27857	5.25439	5.66011	4.33834	17.9099	11.1209	8.69184	58.8657	54.0014	39.1994	7.83074	5.76075	16.515
ETH2_0104400	1.02177	1.18349	1.51702	0.402994	0.162794	0.51015	1.02276	1.05711	0.482958	0.906122	0.789966	1.03272	5.33276	5.02654	4.20282	48.1863	45.0523	34.0759	1.33165	1.12395	4.3661
ETH2_0104500	18.3399	15.997	20.502	1.01944	0.916956	0.715117	1.26325	1.67941	1.22324	0.818264	0.584419	0.637776	0	0.0723222	0.0310555	0.149305	0.220388	0.116345	0	0	0
ETH2_0104600	1.61083	3.63122	4.12095	1.22601	0.956279	1.67159	2.58375	2.7199	2.27516	120.061	104.794	106.511	0.874266	0.591686	0.217777	4.37837	3.6245	3.02861	1.07145	0.192639	0.94144
ETH2_0104700	1.35389	1.81668	2.22963	2.43402	3.8686	1.25861	934.094	933.78	947.232	1512.18	1416.54	1286.18	0	0.037002	0	0.513887	0.692649	0.584432	0.108239	0.224878	0.549496
ETH2_0104800	7.02257	6.50573	7.4818	4.51902	6.60286	5.93165	2.55244	3.01168	2.61062	31.4111	33.7431	31.4512	0	0.080342	0	0.633289	0.45468	0.172329	7.12886	6.02204	5.17015
ETH2_0104900	7.57265	7.99812	9.56364	1.5271	2.53249	0.797499	19.1784	19.2346	19.6771	0.726437	0.657247	0.301696	1.47975	1.59832	1.11924	30.9381	30.8078	22.1521	179.584	203.427	229.932
ETH2_0105000	14.7565	12.8161	13.9453	0.771969	0.484928	0.432646	6.09828	4.65138	5.60652	0.203145	0.216348	0	11.0569	8.77584	8.75377	84.0773	79.3949	54.2605	43.8761	48.5753	64.1164
ETH2_0105100	15.725	15.4311	16.6456	3.49726	1.40249	2.62376	94.1272	88.1243	94.0888	30.5062	30.0884	11.782	5.35224	6.54813	6.2852	322.462	339.576	199.827	189.21	164.32	201.264
ETH2_0105200	17017.4	17806.3	17613.3	8619.62	6559.64	7295.91	1065.15	1056.52	1035.66	2.58313	3.85498	0.916756	5.83137	13.3748	13.4757	25.4099	26.4776	27.0127	105.205	103.763	54.926
ETH2_0105300	34.002	32.4683	35.6182	11.0962	7.51394	12.5636	19.2254	18.1131	20.4351	6.52904	5.83625	3.94477	0	0.0438743	0.0188398	0.526987	0.658944	0.622395	17.8822	14.932	6.84129
ETH2_0105400	99.4189	97.9201	115.6	51.5382	37.7285	45.013	15.7938	13.9108	14.3247	0.855432	0.740208	0.163063	0.239936	0.850581	0.730488	4.21434	5.33209	4.0055	207.095	198.762	127.157
ETH2_0105500	8.34563	6.60784	8.4668	11.3967	9.28015	6.82963	795.39	781.881	782.515	25.6923	26.571	15.6951	256.432	174.487	177.333	1361.06	1357.7	1297.02	69.1144	36.5097	137.779
ETH2_0105600	23.6374	35.7438	40.9051	25.7089	17.7337	19.2426	3.50753	3.17582	3.90008	0.663395	0.464456	0.318716	0.386416	0.303548	0.393041	4.04917	4.17168	2.23466	21.1194	18.0151	9.96343
ETH2_0105700	10.2362	9.66364	8.98472	1.13649	1.12256	0.341431	75.7562	76.4921	76.2312	128.749	137.487	71.3452	1650.63	1447.86	1401.93	978.874	993.78	1092.15	105.403	101.794	207.725
ETH2_0105800	0.370505	0.633868	0.945193	0.0992933	0.0189614	0.067284	0.332209	0.169299	0.176793	0.542283	0.294573	0.13045	12.9908	12.6251	13.3575	87.7623	90.3599	72.0776	3.08054	2.45544	5.98492
ETH2_0105900	17.2679	17.7856	11.4235	0.400956	1.05281	1.01887	2.11937	2.48229	2.16403	1.61921	1.83002	0.729013	7.87218	6.65479	4.97775	112.578	114.92	110.868	19.4367	16.9138	30.8168
ETH2_0106000	57.503	61.3786	59.6243	8.93317	7.81633	8.31088	123.906	118.791	127.327	1.70804	2.73994	0.941054	51.3845	55.9753	68.226	28.2772	30.1572	20.438	114.972	120.854	123.232
ETH2_0106100	8.1849	7.4434	11.7685	7.5206	6.21015	4.45492	56.4944	52.1332	56.9292	1.68167	1.25559	0.789863	6.72935	4.58834	4.77917	38.1907	38.726	22.6311	22.8524	26.9504	33.4072
ETH2_0106200	0.138746	0.109708	0.128192	1.99992	8.05668	1.48864	10.7891	10.5578	11.2998	0.251287	0.612164	0.31404	0	0.0195014	0	0.307437	0.365052	0.159713	0.874702	0.88889	0.796412
ETH2_0106300	162.398	194.833	205.149	168.174	175.517	175.417	31.4763	28.9111	30.1366	2.28844	2.4229	2.23189	2.36925	1.17244	0.989242	10.091	9.74239	7.17147	138.249	125.477	69.5178
ETH2_0106400	1.31393	1.11886	0.871582	9.41802	11.5064	5.53787	9.91584	8.76834	9.50576	0.706321	0.562504	0.442284	0.0935044	0.0596658	0.0427013	0.0671872	0.121214	0.0407208	1.80353	1.19361	1.87057
ETH2_0106500	47.4118	47.3437	46.458	1.16226	1.35427	1.64	4.63192	6.2858	5.62954	0	0	0	0	0	0.0828147	1.82785	1.59519	1.57947	40.478	35.0162	28.342
ETH2_0106600	68.1856	92.0739	87.6095	24.9107	14.678	23.5899	3.82006	3.29453	3.6861	0	0.0687192	0	0.00866253	0.0184254	0.00791196	0.242061	0.20855	0.113175	16.5827	12.5137	6.33897
ETH2_0106700	0.19198	0.251162	0.51735	1.80588	1.13479	1.24015	28.5316	25.9035	29.0896	0.166218	0.21134	0.0579374	0.0177606	0	0.0648869	1.72993	1.2992	0.961311	5.00962	3.15684	8.18136
ETH2_0106800	30.8331	38.6878	43.8604	30.2416	24.3053	30.9471	2.73818	2.9604	2.4119	1.02462	0.901632	0.646189	3.09147	5.53955	4.74556	23.5411	25.5467	16.8573	21.9291	17.0011	16.9248
ETH2_0106900	0.15891	0.359824	0.171294	0.558956	0.914917	0.401954	35.7103	37.1752	38.6006	17.8002	16.2666	7.44839	0.183766	0.859923	1.62808	22.9904	26.4088	17.8123	20.3523	18.6775	25.2502
ETH2_0107000	45.8502	37.4201	33.4008	1.12387	0.751162	0.870358	18.5571	17.8545	18.5098	5.15815	5.10098	5.58968	25.1314	27.3694	32.8757	498.792	492.436	499.442	229.053	226.936	306.821
ETH2_0107100	12.449	9.13515	7.0357	1.04258	0.862746	0.201852	2.00248	2.22911	2.0729	0.0534645	0	0	0	0	0	0.127707	0.148114	0.199031	368.243	422.272	242.84
ETH2_0107200	304.621	320.394	276.929	55.4851	27.9062	37.4878	30.8972	37.8937	32.4021	0.0351275	0	0.0857091	0.578027	1.5089	0.671928	0.377581	0.243286	0.392305	201.185	220.511	163.909
ETH2_0107300	0.0783679	0.173507	0.118265	0.0252026	0.0481279	0.109787	0.175669	0.143238	0.056092	0.00969311	0.0191714	0.0473012	0.0580004	0.0308421	0.0397312	0.0231533	0	0.0180421	54.4926	56.6774	54.5041
ETH2_0107400	304.709	348.664	317.105	293.478	214.409	224.377	49.9608	55.6031	56.5977	0.813912	0.916682	1.18602	0.338207	0.0719375	0.154452	1.08008	1.3153	0.799564	191.704	185.371	117.157
ETH2_0107500	0	0	0	0	0	0	0.724997	0.791724	0.115747	1.65017	2.32419	1.86064	0.673231	0.159109	0	6.06178	6.8226	5.67765	4.11127	3.68659	7.4823
ETH2_0107600	263.484	336.002	350.813	26.3418	22.1645	26.3403	27.1271	25.2421	27.6496	3.21865	3.04615	1.57067	0	0.0095713	0.0904192	0.402373	0.566669	0.47592	69.3232	65.7309	36.3636
ETH2_0107700	20.3873	22.9907	25.6023	1.82123	1.73894	0.892763	47.1405	42.7564	47.7438	3.52911	2.81794	1.21453	1.72111	1.8399	2.38648	28.2582	29.4541	20.4223	94.9729	100.724	94.1059
ETH2_0107800	0	0.0494044	0	0	0.113058	0.0955192	34.994	36.1478	37.6675	25.4722	26.7812	11.1486	1.04458	0.990168	0.912588	38.8161	41.5911	28.6932	7.86515	1.72458	9.32474
ETH2_0107900	67.5731	106.871	127.189	123.814	84.8366	154.461	13.9519	13.499	13.8436	1.39173	1.11593	0.780104	4.33264	5.74481	5.6532	7.2327	6.40854	4.51584	36.4103	35.732	20.1433
ETH2_0108000	2.74303	3.38334	3.03915	1.29004	1.02646	0.773074	0.27404	0.344151	0.322665	0	0.0373836	0	0.0424122	0.0225529	0.0258249	0.485345	0.373084	0.290249	19.2052	21.8846	20.2627
ETH2_0108100	0.289246	0.449861	0.659001	0.137415	0.0454177	0.0920932	0.0540309	0.0557854	0.051757	0.0284581	0	0	10.8435	10.6525	5.77683	0.0145663	0.0168939	0.0151343	8.76616	11.1045	7.12371
ETH2_0108200	0.85354	1.12505	1.47456	0.681612	0.560364	0.483128	1.76727	1.67151	1.88625	0.0479873	0.0843653	0.00650479	5.18714	8.60428	6.38411	5.86069	5.58348	3.43884	27.852	23.0442	25.9501
ETH2_0108400	0	0	0	0	0	0	0	0	0.584467	0	0	0	0.755441	3.21368	1.37997	0	0	0	0	0	0
ETH2_0200100	82.6859	88.6391	76.0601	2.23861	2.43509	2.02991	41.7942	42.9547	42.9112	30.2107	32.5057	15.6094	18.5858	19.7315	22.1872	127.924	127.804	129.18	53.2893	51.0016	50.7251
ETH2_0200300	3.4889	5.62305	4.32631	0.168723	0.261787	0.204163	0.0980037	0.0342476	0.0375517	0	0.0802161	0.0197916	0.0242683	0	0	0.174379	0.134829	0	10.8215	8.9016	10.7958
ETH2_0200400	4.07645	5.84389	6.39405	1.14028	0.992892	0.520676	0.259936	0.378479	0.491608	1.88663	1.90936	1.91803	0.0247565	0.0175526	0.0150743	0.382127	0.320929	0.210494	12.2201	14.1877	14.7057
ETH2_0200500	48.1101	32.1562	35.3526	2.37507	2.63801	1.40765	1519.63	1597.76	1461.41	5108.19	5381.32	5391	54.4359	29.4805	31.6349	94.4026	92.2378	97.5055	118.799	101.569	62.3957
ETH2_0200600	12.6884	15.9614	30.5836	28.1951	26.1095	33.0546	9.48073	8.97287	7.1897	1.08985	0.646665	1.32959	0	1.04033	0	2.08261	0.905772	0.710004	25.6979	27.3976	24.0322
ETH2_0200700	0.619685	1.41734	1.03232	0.18117	0.864922	0.526139	1.09443	0.809029	1.41127	0.209037	0	0.0850065	9.01627	5.09931	4.09373	80.8474	73.787	70.4251	23.6719	17.9376	34.9825
ETH2_0200800	182.139	212.634	233.722	69.0688	53.1658	59.1893	52.5776	49.4025	55.7492	10.1409	9.95745	7.61269	3.06919	4.90657	4.26738	54.9777	58.6942	43.0844	63.6751	55.5796	32.5729
ETH2_0200900	11.2584	9.58445	12.2769	0.684131	0.678346	0.815098	63.9234	66.741	61.9594	1.94305	1.32104	0.740771	9.08328	10.8194	8.04737	52.0932	48.4459	40.292	16.7664	13.8945	21.1201
ETH2_0201000	239.088	325.164	396.094	11.2941	11.1292	17.282	7.63011	7.12187	7.47	0	0.0362043	0	0.295735	0.349464	0.190078	0.428496	0.253554	0.204431	116.832	133.227	55.6881
ETH2_0201100	91.5029	80.8615	83.2104	49.7813	45.7335	39.8993	502.685	473.971	486.091	38.93	46.9053	32.3852	59.3345	60.7054	60.8983	99.3122	84.5662	77.2268	92.4894	89.8049	82.6185
ETH2_0201200	1.38903	1.20394	2.15503	0.0322761	0.0493086	0.124978	0.809904	0.744245	1.10913	2.24438	2.31772	0.720867	1.99068	2.72539	1.46541	52.5131	51.5364	27.2743	9.95193	10.7902	11.79
ETH2_0201300	1.22795	1.14355	0.671699	3.99322	3.57363	1.46921	53.9148	40.9282	53.6922	9.23759	8.68687	4.35573	1.96683	1.71307	1.96677	55.8265	55.8608	37.7641	17.7938	17.0961	17.0045
ETH2_0201400	36.6832	38.8928	39.1815	38.8981	38.9046	33.2976	106.048	111.684	99.2526	20.955	19.7262	21.4351	251.703	244.957	256.866	286.375	292.909	321.124	23.3279	21.7973	28.9967
ETH2_0201500	347.827	313.611	295.878	309.575	345.399	303.269	517.495	555.203	520.037	1266.89	1342.09	1675.5	13.5854	6.97213	12.0476	14.5039	15.5782	16.6583	87.1494	78.7468	63.8282
ETH2_0201600	303.803	305.959	354.576	80.0189	88.0277	147.085	597.848	617.112	590.786	160.516	150.69	114.079	10273.1	9275.9	11384.9	4993.03	5240.33	5885.76	960.048	1026.42	1921.05
ETH2_0201700	13.2548	20.2558	19.3678	6.39399	3.84396	4.73775	79.5252	90.0491	84.4006	59.0809	53.8626	19.0378	58.678	121.718	141.368	1253.28	1418.39	1334.16	23.9251	8.95314	53.3184
ETH2_0201800	14.4082	24.0832	21.8683	5.05965	2.41553	4.25348	71.5862	79.4045	77.8785	97.9647	96.9297	41.858	336.683	443.774	588.644	4897.22	5382.75	5784.72	235.461	141.362	492.221
ETH2_0201900	146.154	138.191	158.677	119.817	145.898	174.282	89.555	98.4726	100.293	5777.28	5844.51	6493.49	1.88154	1.44903	1.42222	134.368	134.091	133.405	1.61474	0.104838	0
ETH2_0202000	7.69416	8.00413	11.4	10.1709	6.76924	7.40124	2.90683	2.18208	2.80512	0	0	0	0	0	0.121748	0.148992	0.123428	0.232203	6.63501	6.54785	5.89469
ETH2_0202100	65.3106	72.0655	87.4802	12.6021	10.6458	12.9024	16.0538	13.2601	15.9199	0.18119	0.985504	0.349991	1.9425	1.34522	1.11403	39.5109	42.5616	34.625	5.66834	5.40165	10.4642
ETH2_0202200	7.85221	8.97576	9.95334	8.14088	7.50457	9.79984	1.7118	1.48406	1.92765	1.69801	1.14442	0.65972	0.0808943	0.0172064	0.0738852	6.82015	6.2171	4.29797	18.5223	17.7509	18.4402
ETH2_0202300	0.00668892	0.0067315	0.0288407	0.0161334	0.0102696	0	3.4086	3.43196	3.71997	0.413667	0.584988	0.34317	0.860149	1.16486	1.09648	12.8651	14.1243	8.24257	1.50159	1.18989	2.83425
ETH2_0202400	18.9972	20.2733	22.0862	16.2425	17.5133	18.9619	278.941	286.064	281.682	87.5109	98.7386	70.4305	31.6986	17.9288	18.6952	205.789	203.937	186.77	24.1717	16.001	28.8612
ETH2_0202500	0	0	0	0	0.280143	0	0	0	0.0435333	0.451373	0.223185	0.91777	0	0.359051	0.102785	0.0898472	0.156306	0.385072	85.4243	69.0092	26.2159
ETH2_0202600	0.557703	0.511731	0.459713	0.553886	0.705148	0.740445	0.367689	0.663864	0.434398	0.314471	0.190604	0.358894	0.0303499	0.242081	0.0693005	4.62809	4.91798	4.22952	40.0333	36.8298	66.867
ETH2_0202700	562.688	601.857	524.208	40.6404	33.9538	28.6434	1716.38	1726.12	1848.14	170.566	210.912	111.152	38.56	29.3389	29.0369	335.777	337.868	313.46	1480.57	1517.91	1371.06
ETH2_0202800	96.0357	62.4816	79.2555	24.9212	19.6169	36.1153	484.726	516.933	481.296	4327.9	4494.68	4774.67	274.986	182.986	163.698	1172.95	1172.53	1084.51	353.485	345.32	487.499
ETH2_0202900	123.944	122.016	137.413	54.2368	41.8519	73.8937	11.2765	9.94741	11.0843	0.258326	0.326426	0.46689	1.31674	2.32127	1.73862	16.2204	16.5526	14.0866	46.5741	35.5575	24.4882
ETH2_0203000	5.36738	4.21584	5.55046	2.17519	1.57443	1.83397	13.1401	12.676	12.5246	14.0332	19.1351	20.9391	7772.62	6522.64	5053.67	993.678	977.889	972.082	93.8585	72.6688	227.301
ETH2_0203100	21.1316	23.6805	27.1779	17.8265	13.3493	12.8178	1.7024	1.92557	1.90615	0.0186627	0.00461397	0.00569199	0.00697947	0.0371137	0.0254989	0.858134	0.769061	0.564485	8.3523	8.22153	5.62177
ETH2_0203200	11.6795	11.1723	12.5141	1.15441	1.03504	1.18566	0.667274	0.720115	0.538926	5.9127	5.55803	6.6056	0.534583	0.344567	0.310713	0.258668	0.12	0.292271	53.5883	49.0801	39.4859
ETH2_0203300	5.41133	3.47654	6.84858	7.59416	9.12409	4.55001	37471.1	34088.1	37092.8	419.44	548.796	382.589	0	0	0	0.249804	0.14486	0.125138	2.41029	3.1057	1.52954
ETH2_0203400	0.0757341	0	0.0612269	0.213111	0.029069	0	4.1451	4.67182	4.4043	3.61813	3.10328	0.999939	0.0875798	0.782394	0.271971	17.9701	17.2895	16.3242	6.6117	6.17012	11.665
ETH2_0203500	0	0.171841	0.0920304	0	0	0	1.40346	1.11464	2.19992	1.26721	1.67089	0	0	0	0	6.68441	8.55702	2.65354	4.25918	4.59462	4.57401
ETH2_0203600	44.4874	57.7634	67.3695	58.3145	45.6909	50.5659	25.2722	21.6071	23.8855	7.8099	6.41887	1.8647	576.433	704.849	586.755	163.436	163.391	115.32	50.7345	49.7846	61.7252
ETH2_0203700	28.6657	29.2189	30.5273	1.14771	0.83073	1.00351	75.3363	73.3911	76.2363	1.49513	1.43631	0.521146	18.7234	22.7669	26.9844	30.8493	29.7236	29.8834	30.1293	32.7325	33.0809
ETH2_0203800	8.456	12.9617	13.4098	0.505471	0.414794	0.465735	0.877281	0.741695	0.885541	0.0281072	0.00617682	0	0.00233589	0.00745274	0.017068	0.469965	0.469358	0.33134	14.7131	13.1918	9.06931
ETH2_0203900	0	0.0365475	0	0.0583955	0.0696965	0.0423969	0.909039	1.17347	0.974756	0.067378	0.188789	0	0	0.0178656	0.0306863	0.0134118	0.139994	0	53.6193	32.926	18.1738
ETH2_0204000	0	0.0719232	0.064198	0.0191531	0.0182878	0.0463525	1.06802	0.777545	0.818457	1.1418	0.830466	0.188723	0.198352	0.597692	0.422721	0.712627	1.17342	0.68557	17.278	17.4855	15.2864
ETH2_0204100	14.7821	15.2605	11.4067	17.5418	15.7024	10.2312	344.153	351.508	341.421	64.7684	76.9275	47.574	112.078	104.115	104.763	577.054	596.649	567.303	1211.12	1076.66	1005.13
ETH2_0204200	1.92491	1.51901	1.59046	0.538591	0.63143	0.422382	0.367493	0.50372	0.643359	0.0104884	0	0.00639778	0.0156898	0.0166863	0.0573215	0.050106	0.0508484	0.0146418	9.06256	10.7114	13.6702
ETH2_0204300	188.907	179.628	189.008	229.728	188.269	329.747	145.854	142.983	145.078	3.6791	4.94217	1.65443	0.413242	0.259697	0.308812	1.27472	1.33926	1.53088	109.782	100.313	65.4636
ETH2_0204400	0	0	0	0	0.508532	0.257787	4.94978	5.72966	6.1639	0.30726	0	0	0.306424	5.37711	4.61792	33.3939	33.7646	38.3182	6.35522	7.17949	9.27577
ETH2_0204500	0	0.0716748	0	0.515348	0.328043	0.332585	16.231	16.3185	16.5675	0.792826	0.0435578	0.644816	4.94168	6.1665	4.15243	62.968	59.9734	62.7999	12.9821	7.87858	21.8531
ETH2_0204600	0.0589946	0	0.0953878	3.96046	2.35496	1.42336	6.81046	8.7033	8.36064	0.0182422	0	0.0445099	3.6567	2.81513	2.84138	2.81052	3.28488	3.59921	5.26351	2.60159	2.87326
ETH2_0204700	0.097143	0.0666555	0.076155	0.0355006	0.00338967	0.00343661	0.415715	0.484241	0.426663	4.21083	4.97162	4.02439	5.67814	4.81799	3.99222	98.5888	99.303	64.2398	4.11752	2.30367	9.54848
ETH2_0204800	354.006	334.622	309.863	14.1684	13.6365	9.05229	245.814	255.75	242.028	39.3219	40.3519	18.7738	155.599	205.915	188.695	164.214	157.967	166.587	134.441	143.627	101.622
ETH2_0204900	217.034	214.228	193.821	9.61766	9.29721	5.08885	224.236	220.975	214.533	24.7674	27.5829	13.0055	51.4163	32.5313	35.221	102.625	95.8552	72.9994	100.079	92.9666	66.9469
ETH2_0205000	1.00943	1.40464	1.46423	0.230445	0.3157	0.067894	91.059	88.2644	89.9294	1.0944	1.14324	0.51713	0.910798	0.83377	1.25309	3.12038	2.80765	2.23071	12.8404	13.972	14.7793
ETH2_0205200	0.819961	0.928328	0.797927	0.338774	0.445861	0.257039	2.28902	1.3976	2.18453	3.35245	3.34316	1.70985	5.18357	8.35881	7.42883	32.1153	30.3595	20.0114	9.22112	9.90807	11.5646
ETH2_0205300	0	0	0	0	0	0	0.351472	0.341174	0.299271	0.226258	0	0.118298	0	0	0.0883252	0.115811	0.179088	0.601633	13.0367	13.0477	15.9094
ETH2_0205400	0.0473175	0	0.0255024	0	0	0	0.512656	1.08107	0.406411	0.263366	0.159162	0.392698	0.0218874	0.0232775	0.219901	0.0698983	0.0405337	0.054468	24.6038	22.9885	24.4857
ETH2_0205500	0.919789	0.359973	0.495733	0.0821662	0.353042	0.238621	0.649083	0.900622	1.28011	1.64329	1.0313	1.34936	0	0	0	0.528395	0.0437734	0	132.165	122.754	106.269
ETH2_0205600	0.997675	1.24945	1.48169	6.52386	8.59481	19.6535	2.31921	2.0406	2.30095	0	0	0.0334542	0.0615319	0.0654399	0.355936	1.01527	0.797664	0.625262	12.9318	17.0351	21.1638
ETH2_0205700	2.35205	3.53516	2.56826	0.270144	0.046898	0.0237737	1.91721	2.21331	2.42684	0.49116	0.672532	0.437878	0.452145	0.330593	0.335538	0	0.523335	0.105486	334.835	371.648	420.575
ETH2_0205800	0.660106	0.59918	0.809209	0.27056	0.19872	0.161177	0.386847	0.337961	0.148227	0	0	0	0.898064	0.624	0.754631	8.28853	8.71486	7.18142	29.3543	27.03	29.6596
ETH2_0205900	0	0	0	0	0	0	0.416383	1.45506	1.19658	1.37852	0	0	0	0	0	0	0	0	7.48456	4.16517	12.2133
ETH2_0206000	0	0	0	0	0	0.0140212	0.242299	0.0940799	0.0773673	0.0445654	0.15425	0.0679607	0.0333331	0	0.030445	0.0133063	0.0154326	0	14.7253	15.4044	14.2141
ETH2_0206100	0.137001	0	0	0.0734309	0.0701132	0.0710841	0.0341222	0.0596204	0.0653723	0.169452	0	0	0.0422478	0	0.0771745	0	0	0.105136	81.5759	71.8845	55.1589
ETH2_0206200	0	0	0.0477195	0	0	0.0172273	0.0661564	0.173389	0.126744	0.191646	0.270746	0.200402	0.0409552	0	0	0	0	0	142.191	110.947	92.4427
ETH2_0206300	0.0613649	0	0	0	0	0.0636795	0.137555	0.026705	0.102485	0	0.0125099	0	0	0	0	0	0	0	92.3881	80.2052	69.4873
ETH2_0206400	0.0437066	0	0	0	0	0.0680328	0.065315	0.0285306	0.0312831	0.0540595	0.106921	0.395706	0	0	0	0	0	0	188.896	130.835	77.6967
ETH2_0206500	0.0470744	0	0	0	0	0	0.17587	0.153645	0.101081	0	0.0287899	0	0	0.023158	0	0.0347696	0.0302441	0.00677352	22.0613	20.6186	19.5166
ETH2_0206600	77.5573	45.2111	48.6669	2.51575	1.02947	0.347908	39.1626	41.7275	41.7538	192.202	200.324	164.331	21706.5	27720.4	29663.4	6800.1	6951.49	8045.2	1629.62	1748.77	3000.36
ETH2_0206800	33.682	31.2691	28.0135	3.46647	1.9434	1.5393	1.98027	2.14316	1.92524	0.293555	0.592699	0.238752	1.9761	1.61513	1.6879	11.5259	11.487	11.8046	19.7332	15.6698	12.7633
ETH2_0206900	44.6185	65.7818	80.1856	54.156	37.2566	50.6732	5.21091	5.11621	5.41251	0.397767	0.623755	0.2357	8.84891	8.70578	7.57754	35.0731	33.7903	21.6138	31.1166	29.0916	17.3185
ETH2_0207000	32.0418	32.675	35.7649	9.31743	7.04076	9.11188	202.317	184.98	197.687	14.6713	15.9436	6.81254	114.822	186.588	196.95	228.261	214.57	166.646	57.2956	44.71	68.9091
ETH2_0207100	172.139	231.831	242.161	243.696	197.134	256.097	9.69141	9.01888	9.38445	0.0871882	0.646665	0.212734	4.04322	3.53711	3.03771	6.61229	6.70272	4.13831	113.477	90.3066	42.9147
ETH2_0207200	50.4569	51.1155	56.8282	50.944	48.7067	46.25	7.2647	7.55034	6.719	0.933021	0.20504	0.0632366	5.19519	2.72134	3.04533	8.23362	5.09773	5.54768	38.1139	31.1982	12.8587
ETH2_0207300	160.531	207.622	266.307	232.374	135.669	288.468	13.9389	13.94	15.2849	0.151801	0.225178	0	0.113541	0	0.207406	0.543896	0.946209	0.353191	87.3644	99.2551	54.0955
ETH2_0207400	112.183	151.571	160.915	150.679	102.457	65.4543	7.62026	5.69246	6.77061	0.091407	0	0	0	0.290844	0	0.436677	0.253227	0.255209	65.51	78.2157	42.4717
ETH2_0207500	141.182	143.254	155.285	29.5045	27.4108	26.4842	170.4	157.641	169.52	67.3248	73.7634	39.3849	233.453	157.18	114.716	1.2868	1.04058	0.965936	60.9366	50.8926	29.659
ETH2_0207600	133.463	131.39	148.952	31.9447	33.7665	40.8145	66.5082	66.4331	65.5655	120.327	135.712	114.314	0.0479871	0.10207	0.131488	0.536371	0.488775	0.0895639	0	0.620323	0.505259
ETH2_0207700	0.857261	1.4577	1.59322	0.285196	0.136155	0.345102	0.48593	0.521005	0.423163	6.16083	5.49596	2.34179	58.6878	100.021	59.6724	1.00436	1.62065	1.3441	1.19109	0.707034	0.791845
ETH2_0207900	15.7911	16.7543	15.7247	2.07968	1.54702	1.38116	12.1137	13.0666	12.7234	16.8901	14.7162	7.81781	42.3794	65.2833	40.6135	22.6159	25.1862	14.8795	26.7204	22.3917	11.5729
ETH2_0208000	133.205	118.826	127.489	7.8711	10.552	8.92796	259.873	266.733	244.831	1059.61	939.73	1101.77	4497.28	4782.91	5447.07	3304.39	3350.38	3861.14	860.67	860.658	1658.98
ETH2_0208100	373.963	347.679	438.73	254.899	259.725	308.895	86.1708	92.3849	89.0796	7.30398	8.92258	8.31161	10.6966	11.7178	8.63769	45.2658	40.5963	34.7877	7.04581	3.18979	6.28382
ETH2_0208200	3.87985	4.57389	8.48387	2.67371	3.48898	1.89806	42.1599	44.0684	39.5922	91.5898	73.5582	84.7227	211.054	157.383	159.89	97.5153	104.456	92.7046	178.026	151.791	183.834
ETH2_0208300	73.6379	64.6139	65.6933	17.5638	10.6328	17.5483	20.9084	18.6782	24.7469	88.5433	87.026	59.7908	1.13541	2.51855	1.86666	38.7202	39.7107	40.0821	35.3898	38.9472	37.316
ETH2_0208400	1.49256	2.36038	1.99193	1.93141	1.49496	1.38291	148.433	143.612	152.401	24.5356	24.3593	10.0169	5.27337	3.95797	4.05976	120.216	129.087	97.0404	27.2197	12.1972	34.9619
ETH2_0208500	132.941	159.008	176.678	7.78528	9.60048	9.96266	104.964	96.7307	108.022	1.10815	2.37938	1.31487	2.16863	1.606	0.902218	27.3852	28.7227	19.1783	65.229	55.7553	28.1237
ETH2_0208600	7.60403	6.9902	7.56608	0.587838	0.954174	0.853576	66.2138	61.1873	57.5136	2.6226	1.96751	0.661966	8443.48	10311.2	12569.8	4399.1	4452.53	4867.33	859.545	991.996	1716.94
ETH2_0208700	40.1215	53.6562	63.4689	57.003	40.3581	41.519	2.212	2.35975	2.86425	0.294402	0.245649	0.0673428	0	0.17564	0.301682	0.164817	0.560716	0.239742	15.2708	15.0553	7.64383
ETH2_0208800	30.7905	21.5798	28.5143	5.99229	5.90914	11.1736	38.6638	38.045	41.8028	10.9944	18.2331	11.0622	1.80858	0.781401	1.54863	15.3419	14.444	15.5417	41.2609	34.3383	33.3247
ETH2_0208900	11.2044	8.86292	11.6985	1.25934	1.46011	1.25641	13.352	11.8525	12.7443	0.780892	0.752688	0.301477	3.22351	2.1859	2.28244	18.1569	17.2381	13.6611	28.9196	22.9136	21.4853
ETH2_0209000	17.7004	17.2641	15.0227	0.219273	0.334986	0.254718	40.9609	40.3957	41.3062	3.91309	3.56949	0.617309	2.47267	3.27373	4.44772	27.1142	27.2415	25.6181	57.8766	53.3274	30.5512
ETH2_0209100	29.6332	35.0729	30.3474	0.313069	0.747312	0.606128	39.9193	38.3825	40.246	11.5833	10.2642	5.96394	1.00868	0.421435	1.25031	44.8964	44.0313	38.8178	25.4776	28.4648	23.2323
ETH2_0209200	71.3143	55.9112	50.5252	0.355349	0.610729	1.28997	4.67304	4.76052	5.29889	0.628681	0.621714	0.433506	1.88091	1.08716	1.17641	2.62796	2.8775	2.2259	40.2397	33.9276	19.6428
ETH2_0209300	70.5566	67.6578	57.849	11.698	7.12824	5.86122	39.6081	36.8699	39.9821	2.64521	2.10166	0.827457	1.9616	0.647437	0.92671	42.7981	41.3379	33.4134	73.7915	76.5092	51.6346
ETH2_0209400	137.457	173.093	198.572	60.4518	40.9455	53.0336	6.05713	4.21801	7.23174	0	0.43111	0	1.08689	2.42743	1.98543	11.6279	13.2847	6.35623	47.3382	37.5839	20.8851
ETH2_0209500	99.7671	135.96	168.795	46.414	33.6356	42.8172	7.47896	7.13844	8.37707	0.0781089	0.0643694	0.158818	1.25608	1.14946	1.09389	13.1146	13.1816	6.95435	39.0766	33.6229	15.0707
ETH2_0209600	53.0649	50.1857	39.7989	0	0.981585	0.746383	69.0292	72.9306	64.7513	61.6806	57.2825	43.895	58.7033	39.9437	32.0081	176.964	177.31	177.548	92.9229	105.608	83.6836
ETH2_0209700	0	0	0	0	0	0	0	0	0.35561	0	0	0	0.919272	0	0	0	0.851208	0	1.90657	0	2.41977
ETH2_0209900	0	0	0	0	0	0	1.48493	0.648641	0.35561	0.30726	3.64626	0.749696	0	0	0	0	0	0	0	0	0
ETH2_0210000	14.0541	13.9367	16.2294	15.2653	14.2798	10.9581	573.34	529.449	589.172	21.7209	26.0056	14.3447	16.591	19.1109	17.6718	70.7086	69.0656	49.2878	40.4239	34.6439	30.2825
ETH2_0210100	2.88795	2.61344	4.53677	2.62785	1.30612	0.975728	16.5771	16.0021	17.2895	0.512266	0.0821497	0.101343	1.3048	0.726873	1.00258	16.4693	15.8023	14.3798	2.44842	1.94103	3.2165
ETH2_0210200	0.0371005	0.0186683	0.0999791	0.0745705	0.0996819	0	0.291075	0.448038	0.451431	0	0	0	3.14053	2.86546	2.27279	9.09772	8.05661	7.49508	55.6313	48.6113	22.5867
ETH2_0210300	1381.16	1866.44	2243.27	1980.9	1540.14	2359.76	137.905	143.283	139.074	0.0983274	0.265194	0.294439	0.481385	0.2702	0.122132	1.37718	1.54772	1.23955	597.204	623.878	323.541
ETH2_0210400	271.383	231.344	275.627	29.6433	34.6585	46.4867	44.1757	50.9123	44.0832	1.31505	1.60237	1.91946	0.421544	0.149439	0	0.0560924	0.162639	0.218549	3.78855	5.39248	4.90081
ETH2_0210500	1.6105	1.20845	1.58372	0.363456	0.206052	0.230895	0.390564	0.516424	0.556135	0.148525	0.103679	0.0213172	0.561987	0.30579	0.179056	0.58433	0.592988	0.64235	153.501	131.948	81.8775
ETH2_0210600	107.673	158.624	154.105	123.518	67.9976	76.7774	35.9986	36.281	37.4659	4.88815	5.95444	2.10101	3.36074	2.59567	2.50341	70.4969	74.5244	52.3435	60.4818	60.0796	27.8138
ETH2_0210700	228.086	219.737	214.368	33.154	29.975	23.5359	255.168	256.502	259.637	41.755	44.0565	25.6282	18.3205	13.3409	15.9063	213.104	222.848	201.086	67.947	50.0122	52.1959
ETH2_0210800	0.614197	0.556296	0.847437	1.5703	1.14102	2.12242	1.11978	1.09855	1.85517	1.54216	1.91572	0.982399	1.26143	1.82499	1.46352	4.99924	5.24037	3.25933	2.23909	2.20356	2.57258
ETH2_0210900	44.2866	35.2204	27.1053	3.92266	2.0888	3.43217	112.979	114.687	110.407	30.899	39.7953	24.812	2146.11	2175.7	2328.54	745.515	723.663	810.994	673.396	756.706	921.376
ETH2_0211000	3.23978	2.07297	3.11141	0.123269	0.163756	0.0985766	0.114563	0.108788	0.0620276	0.0206131	0.0896927	0.0502948	0.00616711	0.137735	0.0619604	0.438212	0.479682	0.291597	11.0127	10.2342	5.25965
ETH2_0211100	2.83	2.0343	3.1958	1.19181	1.13797	0.209768	1.6111	1.75939	1.73621	0	0	0	4.48821	2.25404	1.25257	15.9259	12.6986	11.2467	40.337	37.0673	41.6777
ETH2_0211200	127.533	116.497	124.183	3.07257	3.64353	4.65346	1.61201	2.89707	1.94124	0	0	0	0	0.242587	0	1.86665	2.32333	1.84483	177.878	175.535	73.4014
ETH2_0211300	30.0792	29.0623	36.8749	0.699031	0.905823	0.765305	3.00854	3.37158	3.20049	0.166432	0.253212	0.0624747	0.00957575	0.112023	0.104953	0.535159	0.452204	0.285957	406.416	391.808	173.543
ETH2_0211400	4.56832	5.15154	5.6058	1.31173	0.657546	0.507924	58.2265	57.871	57.3233	20.3693	19.5947	9.01675	30.3198	35.1751	26.1246	36.8451	35.1504	24.1335	10.3697	8.04855	13.9555
ETH2_0211500	73.4097	56.0807	57.4655	12.9032	10.6376	22.1192	12.7691	13.9928	13.8005	4.38828	3.88523	2.35445	32.6163	38.7086	36.6964	72.6057	72.0823	57.0268	93.0224	74.3622	58.8047
ETH2_0211600	232.505	186.057	201.989	180.332	224.696	321.354	201.791	202.628	197.407	23.9274	28.7557	26.7506	15.7835	15.712	13.8694	120.101	110.859	114.065	248.15	231.59	186.762
ETH2_0211700	7693.65	7416.02	7900.3	23935.1	25258.6	23006	2246.34	2264.96	2201.66	16.7496	17.1339	16.3911	0	0.343837	0.19686	0.12906	0.299365	0.469325	3.57616	5.74653	0.992856
ETH2_0211800	971.671	899.529	923.356	31.9752	34.9859	53.3719	22.6642	25.5428	24.0279	1.36014	0.560443	1.498	0.791255	0.841509	0.722696	13.4919	10.833	11.7441	6.09536	3.47036	7.6617
ETH2_0211900	95.7701	95.9615	117.801	13.4453	10.3926	12.3509	13.6168	12.446	12.705	0.649519	0.451743	0.269937	0.0106772	0.29524	0.0975211	0.0340982	0.0395467	0.0132854	17.9371	15.9762	15.0082
ETH2_0212000	1.72152	1.36739	1.64237	0.662869	0.506336	0.50308	1.69537	1.62752	1.54376	1.08912	1.13756	1.00523	0.262386	0.564592	0.445864	0.375125	0.435066	0.33787	89.6013	65.273	45.0382
ETH2_0212100	32.83	40.9357	43.3028	1.76867	0.978834	1.30864	9.12959	8.34175	10.4904	2.87695	2.61369	0.951449	3.16294	7.34804	7.63662	34.9705	32.9965	28.5087	17.9592	17.1968	11.5332
ETH2_0212200	46.346	48.5546	54.5509	4.71524	5.53982	5.02813	156.681	147.678	151.497	62.4954	66.8329	41.3968	12.2715	11.5858	12.4278	86.0613	85.9578	72.6142	45.4515	46.0279	44.2965
ETH2_0212300	101.977	113.419	119.691	10.0131	7.76281	8.94352	80.3673	79.0412	87.1838	13.2115	10.4815	5.03677	1.94394	2.88575	2.53379	100.137	101.1	68.0412	45.1889	43.3868	39.0701
ETH2_0300100	140.202	157.755	155.921	84.2195	61.4991	60.0819	25.5975	24.724	27.292	0.118433	0.208214	0.160539	0.393703	0.251224	0.107877	1.77594	1.23948	1.32266	55.892	48.8258	29.6908
ETH2_0300200	27.2235	26.7622	31.9617	8.18712	7.61151	7.60649	4.54647	3.73526	3.28327	0.155979	0	0.0237862	0	0.0310189	0	0.291076	0.31058	0.263111	27.9167	26.7456	9.44319
ETH2_0300300	0	0	0	0	0	0	127.814	136.512	133.859	180.336	188.776	73.0853	10.8444	14.6137	12.0987	174.289	177.378	157.197	7.17963	3.31054	17.7595
ETH2_0300400	0.0255735	0	0	0	0	0.0298553	0.382169	0.509158	0.375237	0.0711699	0.0938416	0.00964725	0.473176	0.301937	0.19448	6.33719	6.07921	4.49666	2.2326	1.54828	3.70543
ETH2_0300500	1.01139	1.01783	0.396439	0	0	0	7.38535	8.43269	7.96296	4.86169	7.2539	3.6766	61.1587	84.8092	87.674	109.303	112.552	113.936	20.5524	20.7544	34.7049
ETH2_0300600	3.40101	3.28004	3.23833	0.296222	0.261081	0.0441161	20.6263	20.4248	22.1316	0.893904	0.935998	0.962239	12.0611	10.2338	13.7701	76.0094	77.6182	65.6408	27.8424	31.9026	52.7983
ETH2_0300700	1.31959	0	0	2.74073	2.11041	0.599097	36.3175	37.9732	36.9142	0.952096	0.403519	0.165933	7.52822	3.89498	1.67253	33.301	27.6007	28.418	27.4291	16.9317	23.2975
ETH2_0300800	1.90575	2.16272	2.40392	0.912796	1.05832	0.946739	229.26	160.903	229.363	70.4142	75.1391	58.4313	1.12536	0.239367	0.445404	28.4816	26.7457	15.2628	40.8449	29.3372	44.73
ETH2_0300900	6.09868	6.2329	3.84899	2.05784	2.37724	2.53313	2.69165	2.47527	3.46045	0.957567	0.0966281	0.214568	0.730839	0.435263	0.747617	3.43092	2.38208	2.81903	1189.08	744.175	335.504
ETH2_0301000	85.2194	111.844	107.76	3.57274	3.15687	3.0474	8.02623	7.51909	8.09622	0.0512486	0.0253403	0.00781522	0	0.0713412	0	1.66789	1.46412	0.858517	42.1748	39.1917	17.4052
ETH2_0301100	34.8518	38.0659	31.0524	7.79865	4.97667	8.30814	68.3262	63.8283	66.602	0.753622	0.476973	0.367759	5.18584	4.89175	5.23076	28.8381	23.049	29.9907	74.1656	78.258	72.1697
ETH2_0301200	65.2327	61.7565	59.1534	2.15065	1.26055	0.577164	37.0857	38.8478	40.7001	0.556896	0.323956	0.17984	7.71816	5.57647	5.37099	348.381	385.672	243.518	222.834	229.554	280.3
ETH2_0301300	497.425	522.584	663.203	1275.54	1042.82	1342.9	132.165	138.345	137.958	0.162178	0.240572	0	0.0202172	0	0	0.14527	0.149762	0.163512	0.503164	0.294012	0.106434
ETH2_0301400	3.6173	5.58183	5.19891	0.969417	0	0.750748	260.193	296.105	268.747	52.9439	55.6019	30.3846	1650.93	1071.5	917.974	639.266	628.622	685.661	159.17	169.432	257.804
ETH2_0301500	20.9526	29.2352	28.7609	23.7628	15.7581	22.2314	3.43368	3.2112	3.70937	0.438188	0.891427	0.412388	1.92903	1.87228	1.71057	15.3412	15.2087	10.4166	19.3825	22.6968	26.2759
ETH2_0301600	23.1486	34.1621	33.8427	26.0427	13.9165	16.7139	9.61584	8.81682	8.61228	2.61186	2.0712	0.811628	0.479176	1.92083	3.73692	21.924	23.4136	20.3405	34.6304	53.5444	64.7153
ETH2_0301700	61.0492	74.4762	75.4068	7.99804	5.58562	6.63076	20.642	22.498	25.4383	3.77238	3.25783	1.69888	0.217643	0.0991998	0.255582	5.02672	5.84434	3.9364	42.2051	36.7255	21.3199
ETH2_0301800	186.772	176.481	169.707	39.3063	34.5933	39.9251	34.0948	30.295	31.2906	10.8671	16.6833	9.24819	1.04879	0.836551	0.478959	10.5714	12.1999	12.3974	79.5303	39.2958	41.583
ETH2_0301900	0.995322	0.932577	0.83241	0.193157	0.105389	0.160272	0.794992	0.873762	1.41252	0.233482	0.451293	0.129473	0.222263	0.371452	0.275506	11.1541	10.8489	7.09169	6.05848	6.43894	10.0295
ETH2_0302000	0.20516	0.034411	0.626585	0.0274909	0.104995	0.0266123	0.958096	0.636136	0.807641	1.01503	1.09788	1.03192	0	0.13457	0.375602	12.35	13.9865	11.0505	2.29626	1.27787	3.87193
ETH2_0302100	107.7	62.4776	61.8728	37.8903	25.1626	18.8099	63.3177	71.3885	65.0857	1.21441	1.66285	0.569824	254.472	253.097	230.508	398.746	358.427	431.567	208.095	217.224	284.34
ETH2_0302200	154.042	153.213	170.219	27.5983	28.4157	25.5952	23.8636	21.5544	21.5542	2.35305	2.58157	1.68345	0.901176	0.942028	0.365819	2.19535	1.92566	1.28903	43.6108	38.3334	22.809
ETH2_0302300	46.6423	44.3132	42.2156	27.1788	27.8645	30.5532	172.427	156.782	158.3	89.2157	90.0509	70.2753	8.29811	8.45838	6.49639	35.5518	33.3693	21.4146	54	53.6691	59.4012
ETH2_0302400	25.1232	21.9296	22.2446	8.87935	8.36855	6.73382	80.1744	74.5253	78.5209	13.4247	15.8234	8.3146	3.0718	4.57834	3.50957	43.9776	41.4216	31.9199	16.167	13.4497	15.476
ETH2_0302500	24.1023	22.7041	28.3481	3.33295	3.0372	2.40001	153.714	152.957	154.356	120.586	117.133	103.104	14.2641	15.3561	16.8137	118.223	115.807	90.8104	24.0856	20.7874	33.1901
ETH2_0302600	49.1194	53.8335	55.9001	101.819	106.48	74.4756	356.066	349.001	359.313	12.6918	12.6982	10.4433	181.234	112.308	97.2229	48.2787	42.8183	38.3679	44.541	27.8766	23.525
ETH2_0302700	47.4686	43.0367	38.7874	42.7319	49.0084	39.9873	246.134	211.042	231.053	21.0443	18.3825	17.8378	106.932	104.227	89.5627	54.3735	52.4905	52.8487	57.4371	47.9458	44.78
ETH2_0302800	87.6731	78.1666	68.5282	18.4189	19.9204	26.9168	479.073	490.574	474.205	127.431	131.92	126.677	234.605	189.036	186.357	224.564	217.461	228.85	195.186	222.737	175.199
ETH2_0302900	0.496834	1.16666	2.67775	0	0	0	0.371233	0.216214	0	0.20484	0	1.12454	0	1.1406	0	0.366966	0	0.095319	0	0	0
ETH2_0303000	5.11352	3.64301	6.33061	1.58749	1.43803	1.73377	143.942	135.039	143.23	57.2203	62.9337	54.7188	0.515221	0.448318	0.0641699	6.35714	5.5514	4.67695	49.1541	49.6486	69.4127
ETH2_0303100	121.451	120.677	102.451	82.9578	84.3469	105.363	1374.53	1374.97	1334.03	24876.4	24821.5	26569.9	276.335	179.463	209.142	457.674	439.008	364.292	238.929	176.011	274.394
ETH2_0303200	14.5004	13.6343	12.7638	1.82022	2.05523	2.04174	1.85277	2.2051	1.99343	0.755631	0.71429	0.298245	0	0	0	1.19444	1.12363	1.14794	347.622	420.257	531.768
ETH2_0303300	26.7561	25.1707	26.4208	0.742208	1.67559	0.468843	48.2733	44.4507	47.804	8.03154	7.31096	5.22967	2.87336	3.21749	2.04927	6.78967	6.08522	4.72797	54.7448	57.6332	48.9813
ETH2_0303400	0.889512	1.13295	1.18355	0.15644	0.213388	0.22716	1073.3	1105.97	1090.86	415.149	434.919	405.468	33.4052	27.869	26.236	175.625	167.172	140.879	211.953	81.4032	151.764
ETH2_0303500	10.1781	7.7086	8.25675	5.98966	6.2829	6.85989	952.204	943.041	894.255	3623.05	3572.95	4010.25	2.42683	1.65182	4.34445	12.0128	10.7863	6.58283	4.42925	3.13713	9.70985
ETH2_0303600	4.0545	2.88607	2.34512	1.59012	2.7329	2.15502	299.109	282.29	281.495	1081.2	1042.97	995.597	1.46378	1.26486	1.92187	3.7251	2.7108	2.39052	6.45123	1.0348	4.09387
ETH2_0303700	88.9514	93.5838	87.5226	11.9002	10.4585	11.7253	9.89151	8.4162	8.77766	2.39832	3.16646	1.36337	0.60108	0.639255	0.514687	5.89368	6.31365	3.62269	47.8786	39.0324	29.7157
ETH2_0303800	8.96968	7.22923	8.62226	3.62135	4.50101	2.56877	160.387	158.216	153.387	22.1647	19.3068	19.7455	52.914	32.7409	31.0055	210.798	225.389	214.102	65.4139	59.2647	87.5605
ETH2_0303900	156.239	108.064	99.4639	11.8173	11.4923	14.935	548.419	550.898	520.079	4100.27	4610.34	5070.09	152.221	125.334	117.873	689.38	677.589	758.797	486.747	397.333	631.355
ETH2_0304000	91.0008	116.934	131.133	96.6753	98.9955	86.6809	19.2218	17.9631	17.9185	0.197121	0.186814	0.561125	0.39317	0.0392007	0.134664	0.755324	0.83051	0.428061	48.3144	40.0044	27.4256
ETH2_0304100	0.415279	0.417922	0.179056	0.0667755	0	0	5.7715	5.53011	5.94473	142.229	136.487	139.959	7.37639	5.96538	5.08804	75.0873	79.9707	76.9636	21.434	13.9678	32.6644
ETH2_0304300	13.6353	15.9919	17.3331	12.0531	13.579	15.5225	49.2503	43.6134	48.4927	8.9398	10.1092	5.57512	0.31372	0.418996	0.326519	1.78823	1.76322	1.20284	111.353	106.643	107.142
ETH2_0304400	2.70772	3.35035	3.06227	1.30856	1.18128	2.1189	5.68265	5.97869	5.86711	2.22358	2.01796	2.12105	0.383277	0.0145579	0.150029	0.721292	0.709798	0.374709	0.624576	0.221186	0.576507
ETH2_0304500	2.41546	2.9571	2.25475	1.96201	3.05856	1.56984	1718.27	1583.52	1699.14	2845.06	2975.5	2536.45	26.8154	24.3289	25.2705	1575.22	1520.2	705.34	264.458	196.846	444.372
ETH2_0304600	24.5646	14.3066	18.0282	0.546264	0.481462	0.406774	82.5959	83.9969	79.8306	9.24427	9.39755	8.71462	2.03079	1.02846	2.69392	113.224	102.617	64.6455	57.8627	59.535	63.2559
ETH2_0304700	606.21	538.207	568.567	190.121	211.22	110.971	288.017	280.288	272.061	1311.22	1281.09	1267.26	19.7215	12.8366	17.1269	504.109	505.728	473.08	205.629	215.582	183.82
ETH2_0304800	53.5281	40.6751	40.1426	9.55901	7.79208	7.57461	9.43363	8.47074	9.06055	0.651525	0.603397	0.391113	2.33602	1.97434	1.44125	16.5383	16.7601	13.0222	137.133	142.987	105.022
ETH2_0304900	57.5065	58.4569	54.4891	0.790023	0.780045	0.816918	6.46617	5.72193	6.242	0.379811	0.300481	0.488632	0.35123	0.79102	0.783124	4.7011	4.01748	3.07204	40.0862	36.6395	26.5938
ETH2_0305000	3.2628	3.10476	3.08178	5.01272	4.30265	3.64567	72.1731	67.4599	72.604	8.11127	5.87774	3.29038	4.93123	5.33977	4.5722	11.5367	10.1561	6.98181	7.06617	6.95403	10.4629
ETH2_0305100	0.593796	1.13158	0.571976	4.69276	3.93762	3.12685	62.1062	49.7961	60.2068	4.53171	4.70556	1.1629	2.71163	3.40592	2.61546	17.7486	18.0414	9.44578	9.5267	8.08329	11.7526
ETH2_0305200	2.20476	2.89578	2.91308	0.150061	0.161191	0.0968433	0.781568	0.675186	0.862785	0.276548	0.161712	0.0850787	3.75562	2.92292	2.63509	19.1997	17.9207	11.7766	7.32657	4.77229	9.12826
ETH2_0305300	9740.05	8466.44	8352.76	27630.9	33090.1	33097.3	1591.9	1626.36	1549.57	41.2107	47.8204	54.7097	0	0	0.16833	0	0	0.0573295	3.44011	2.8291	1.94049
ETH2_0305400	178.806	142.269	166.359	663.53	704.156	556.391	59.3702	63.9043	63.5905	0.345563	1.36693	1.34905	0	0	0	0.165085	0	0.128642	0.428848	0.668234	0
ETH2_0305500	246.954	196.973	194.966	35.6252	40.6024	52.4941	178.335	182.829	181.096	345.684	336.892	385.491	21.7209	13.9863	16.5925	78.0058	76.2818	72.8249	220.331	205.035	135.869
ETH2_0305600	304.514	311.055	334.89	53.5721	58.3763	73.629	30.4277	30.8814	30.2098	4.0579	3.82986	3.207	0.0886174	0.294518	0.0202348	3.74979	3.77458	2.05368	82.9821	73.7443	35.3687
ETH2_0305700	24.9186	27.4027	24.4723	5.01812	5.72407	5.11732	5.4647	5.10069	5.86561	0.117863	0.291392	0.179737	0	0	0	0.263936	0.0816294	0.109691	65.5012	63.7457	79.0716
ETH2_0305800	26.6971	22.6615	22.1881	1.97147	1.53773	1.10207	18.89	20.4708	18.3175	1.75143	1.35182	1.25075	0.958537	1.08738	1.98443	13.8006	12.4259	11.6684	173.022	130.569	70.7316
ETH2_0305900	71.5339	51.0418	47.9584	2.61624	2.67031	3.01295	56.5941	56.3276	54.2123	369.111	342.785	389.095	56.6278	49.7361	53.8546	155.233	149.471	146.346	96.5617	92.8442	77.877
ETH2_0306000	131.945	153.129	140.591	98.2965	99.5672	77.559	254.44	214.295	244.945	11.2414	11.6606	6.32567	3.35313	2.94707	2.27672	13.4764	13.0639	11.0446	29.1297	16.6226	13.5226
ETH2_0306100	355.884	382.968	396.586	263.156	217.976	251.361	33.0042	32.3413	31.7081	1.67769	1.23043	0.685511	0.708479	1.0472	1.51354	5.16744	5.89308	4.03418	128.06	125.113	47.0335
ETH2_0306200	102.838	89.2872	93.3914	9.749	10.2678	12.139	152.471	154.805	144.166	21.6958	22.9272	25.9095	207.619	134.104	145.126	317.333	297.468	269.683	158.245	169.99	168.269
ETH2_0306300	20.2613	17.5559	22.9277	13.1467	23.492	11.8759	5.62224	6.09167	7.49173	24.3847	24.243	30.0658	6.61107	3.8877	3.48088	22.0442	23.6941	26.2506	12.5015	10.8711	23.2369
ETH2_0306400	0.756646	0.719159	1.22341	1.18287	0.548577	1.04691	0.408319	0.685999	0.511484	25.6065	27.0195	24.9597	3.18887	2.56423	2.09563	23.1619	27.5831	21.7263	1.93572	2.38786	7.57503
ETH2_0306500	13.0859	8.18927	9.24575	2.82915	3.1234	3.33782	0.821663	0.646046	0.47225	2.24423	2.21936	2.24009	0	0	0	0.568553	1.3188	0.632918	0.421987	0.493156	0
ETH2_0306600	0.92479	1.01528	2.3562	1.21666	1.77481	2.55185	0.251273	0.19208	0.180524	4.02946	4.42185	3.33007	7.42773	5.0871	4.29782	23.7208	24.0182	18.9682	4.35537	4.96424	10.3389
ETH2_0306700	111.959	110.164	115.67	113.084	134.244	174.887	15.6389	20.4397	19.9743	0.359553	0.304773	0.18799	0	0	0.14036	0.153365	0.213445	0.14341	30.9159	33.771	20.1245
ETH2_0306800	1.01432	1.02077	1.01795	1.3779	1.3962	2.44996	1.77713	0.890437	1.22669	0	0	0	12.0047	10.6336	9.90062	241.263	238.617	207.45	19.7303	15.3719	43.4388
ETH2_0306900	7.45213	6.11309	9.68667	1.56078	1.17779	2.87559	2.05884	2.12569	1.74808	0.0387283	0.172346	0.0472474	11.6448	8.31787	9.10132	215.289	218.951	179.531	3.18412	2.66799	11.2086
ETH2_0307000	4.90919	4.67339	4.49084	1.45076	1.24262	1.4457	0.237933	0.433053	0.322886	0.0492327	0	0.0200208	0	0.18276	0	0.0979993	0	0.0916387	1.12014	1.03138	0.646205
ETH2_0307100	39.0361	37.1768	43.2881	5.68701	5.92108	5.14898	28.329	25.4859	28.6269	5.39447	4.57533	1.87356	146.107	180.19	165.855	147.719	147.795	95.6848	51.9181	43.0462	48.4235
ETH2_0307200	17.4644	21.1174	22.1896	21.1951	14.0694	7.28715	3.91977	4.63815	4.5628	0.0821339	0.243671	0.0501005	0.737194	0.392007	1.29053	39.3847	39.3639	42.1945	13.2508	11.5149	18.7581
ETH2_0307300	0.689441	0.433644	0.418032	0.485012	0.066157	0.301829	1.51325	2.33463	1.75798	0.159891	0	0	1.27565	0.423958	0.801018	8.56139	10.0771	10.7636	1.90159	1.48153	3.67263
ETH2_0307400	0.620957	0.923162	0.973595	0.113464	0.0216674	0.0988536	0.569428	0.460619	0.737385	0.0960055	0.0604174	0.138419	0.535298	0.860886	1.12093	21.0247	21.374	16.2778	6.93202	7.10959	11.2036
ETH2_0307500	64.1468	50.5778	38.5857	9.43969	4.83635	4.68044	38.8899	42.5276	38.2268	33.9591	45.4484	29.1679	12.3192	7.74827	6.47281	325.416	308.911	315.553	105.085	108.52	74.0948
ETH2_0307600	0	0.0530009	0	0.127027	0.444722	0.204946	0.275462	0.27503	0.188478	1.85651	1.15954	0.754962	0	0.051817	0.178004	5.01802	5.81985	3.03122	1.81891	2.44059	1.66726
ETH2_0307700	1.06481	1.55867	0.208689	0	0.0743102	0	4.19511	6.38211	4.50356	2.99326	1.89446	1.38764	0	0	1.14512	1.14397	1.49261	1.17001	163.074	127.92	58.4606
ETH2_0307800	0.0470514	0.0202932	0.0652088	0.351265	0.263156	0.0993961	30.6265	26.6027	32.484	6.06076	6.53622	1.7851	14.4888	25.124	24.0019	66.6257	68.3413	37.8513	10.9108	4.40103	15.059
ETH2_0307900	3.43296	3.17507	3.25103	2.19016	1.06694	1.22234	0.581561	0.861903	0.53719	0.902517	1.09652	0.209723	0.835772	0.683733	0.974747	15.6141	16.5493	11.2633	4.96016	4.90331	7.51375
ETH2_0308000	0.198392	0.427832	0.183302	0.0911451	0.174054	0.176464	53.5563	55.0397	51.5458	4.55716	5.42532	1.53958	1.73051	1.08752	0.790283	4.54256	4.37012	5.0242	4.45914	3.72833	4.21006
ETH2_0308100	0	0.0528995	0	0.0422614	0.161408	0	75.9606	69.8099	75.1529	15.7664	16.2829	9.20086	4.91157	8.17144	5.46316	0.737675	0.247659	0.847118	1.21029	1.41441	0.768033
ETH2_0308200	37.1951	47.3848	55.437	1.19348	1.52928	1.61548	0.936327	1.20393	1.37988	0.214608	0.153277	0.0727265	1.22469	1.32144	0.847079	25.0567	23.1757	13.1155	19.4446	17.6855	14.7258
ETH2_0308300	3.42375	4.36436	5.38548	4.0576	5.02293	1.50011	150.461	138.732	151.354	3.16821	2.09391	1.10979	3.30819	2.17087	2.12152	158.96	145.472	146.742	55.23	40.9826	65.5264
ETH2_0308400	19.874	18.6749	19.9411	18.8794	17.7186	15.5346	151.708	154.632	149.812	2.9753	2.50448	3.19766	8.87512	6.19861	6.33972	41.732	39.6426	33.6567	31.1545	29.1527	48.8154
ETH2_0308500	9.71557	7.02525	5.89573	2.43014	3.24112	1.43762	106.92	102.397	106.129	2.59625	2.27405	2.93206	30.1603	16.4982	18.6485	244.25	237.186	187.556	101.262	85.0974	152.587
ETH2_0308600	0.254551	0.922215	0.603651	13.9984	12.1153	8.32079	7.56995	6.7795	7.21493	0.314846	0.684986	0.614566	0	0.10018	0	0.150411	0.305279	0.761846	2.24669	6.46887	6.81866
ETH2_0308700	0.617156	0.993734	0.749917	0.315753	0.163664	0.445393	39.4901	35.115	38.816	45.5715	44.1057	20.3606	1.91008	2.15284	1.44118	15.6145	14.4953	8.92544	4.73658	2.21417	6.96794
ETH2_0308800	45.3569	37.2717	40.01	29.8091	29.6522	37.2689	16.61	18.4782	17.7502	138.713	137.849	116.571	2.22635	2.84932	2.03344	15.1237	13.7667	13.5927	0.547831	0.365843	0.496638
ETH2_0308900	15.8042	18.1133	16.7332	1.18993	1.208	0.569333	9.19668	9.7058	9.86289	3.52449	3.04845	1.30277	5.35891	6.10934	6.7633	79.7706	80.5162	56.4378	12.0936	7.69285	12.304
ETH2_0309000	0.00694229	0.00698648	0.0149666	0.011163	0.0159879	0	0.487603	0.51662	0.501865	0.0257602	0.0254747	0.0209511	0.141295	0.184422	0.0527944	10.2194	10.77	7.66774	2.51753	1.36988	4.17573
ETH2_0309100	0	0	0.0938769	0.0933588	0	0	0.911031	0.521127	0.612961	0.0179532	0	0.0109512	0.55056	1.04252	0.858536	20.0589	21.5731	16.7085	8.80067	3.34152	8.41254
ETH2_0309200	84.1662	79.9135	87.7616	28.2234	16.8833	16.1295	44.9544	48.5915	48.9656	18.3095	20.952	14.0405	107.406	152.512	186.819	1057.13	1042.73	995.69	111.583	79.8218	204.445
ETH2_0309300	0	0	0	0	0	0	1.32053	0.999834	1.18062	0	0	0	0	0.0772814	0	3.42292	4.03716	4.13657	18.4619	15.3231	27.7351
ETH2_0309400	0	0	0	0	0	0	6.56053	6.35399	6.40211	8.48052	9.01	4.26741	0.36507	0.226483	0.138933	40.4166	43.8324	32.2894	3.281	1.86802	5.6056
ETH2_0309500	40.4594	57.8043	62.1903	51.4151	43.4451	44.1418	22.8	24.7497	26.016	0.879636	1.03299	0.125757	3.2691	2.71141	2.30042	11.4085	9.76653	5.95439	34.7747	30.6811	27.2225
ETH2_0309600	101.738	106.414	123	76.5996	60.2928	88.8953	37.5419	38.2776	39.6128	3.12013	3.34906	1.25834	3.3688	4.43059	5.01466	92.4627	93.2717	74.8271	57.6285	55.0583	39.4303
ETH2_0309700	136.765	156.511	140.814	135.346	103.192	135.407	206.376	212.508	215.268	11.3549	9.93879	5.42166	1.58576	1.0054	1.33695	20.2568	19.1733	18.2514	69.1926	77.4622	66.1441
ETH2_0309800	311.088	427.587	371.545	150.931	85.9741	115.153	73.7414	74.6625	78.3294	11.971	12.637	6.40353	0.195891	0.277777	0.238557	1.29027	0.967397	1.18824	199.888	208.726	99.3031
ETH2_0309900	48.7974	50.059	46.1176	26.6614	18.7299	16.2478	83.5143	91.4672	94.081	9.72285	8.51173	8.49109	18.1211	14.7076	11.9051	67.7695	63.2908	49.694	49.4516	36.7299	50.6286
ETH2_0310000	86.1006	85.3757	95.4463	19.3229	14.3715	9.97619	62.948	58.6264	59.8762	41.3048	38.423	37.9838	2848.44	5381.65	5655.82	268.954	267.142	313.013	70.7086	70.9732	87.2774
ETH2_0310100	94.2359	97.5851	115.869	18.2532	15.8722	20.6242	14.3963	14.5856	14.943	0.915887	1.21351	0.260355	0.545377	1.04686	0.947648	4.29048	3.85522	4.12953	0.524173	0.408384	0.770309
ETH2_0310200	0.0660059	0	0.106724	0.636812	0.532036	0.30823	8.00209	6.39842	8.37398	0	0	0.0248999	0.351118	0.259769	0.348582	3.09579	3.22294	1.88052	5.00254	2.96012	5.46505
ETH2_0310300	4.70848	3.05707	4.50237	0	0	0.118212	8.45496	9.41903	10.2734	0.140898	0	0	3.7939	2.98878	5.00526	58.4483	64.8603	65.6521	42.1112	38.8258	29.035
ETH2_0310400	7.86323	11.6598	9.26056	2.29277	1.60296	2.12663	1.66722	1.90829	2.10094	0.162343	0.2846	0.0990267	1.5123	1.29138	1.41152	16.7626	18.1327	11.3453	11.4471	10.7379	8.71704
ETH2_0310500	14.1898	19.8385	22.46	6.10438	4.50957	5.07801	0.635418	0.581645	0.710469	0.00538483	0.00355011	0.0328467	0.0510167	0.0114225	0.0318817	0.364435	0.28095	0.182084	10.347	8.39109	6.43176
ETH2_0310600	0.0608218	0.110176	0	0	0.00933809	0	0.0727135	0.0158812	0.02612	0	0.029758	0.0734216	0.315101	0.21543	0.205571	0.125786	0.302191	0.126024	15.241	10.6378	6.81318
ETH2_0310700	0.0412166	0.0829579	0.0666427	0.39765	0.221482	0.192471	2.43296	1.69502	2.03556	0	0.0252073	0.124387	2.63102	1.86541	1.98513	24.0195	25.439	19.0967	5.85214	4.467	7.92924
ETH2_0310800	0.133131	0.100484	0.0717525	0.642209	0.766492	0	0.3979	0.456247	0.0714664	0	0	0	0.307908	0.392956	0.140615	10.2511	11.1193	8.40954	2.36282	2.23891	5.99766
ETH2_0310900	8.99491	9.68964	3.68715	0.305567	0.291762	0	7.90425	7.81508	8.25168	0.626791	0.852287	0	4.98115	3.36548	5.0848	26.5749	32.0151	28.9844	80.581	94.8815	107.825
ETH2_0311000	10.8668	18.1792	16.3381	9.89402	6.03438	5.23924	2.25662	1.81484	1.81821	0	0.00863106	0	0.744195	0.52764	0.429293	12.3	11.4486	10.3402	8.96288	9.5779	9.86332
ETH2_0311100	50.0791	68.2782	63.7327	9.07256	6.50234	9.4404	2.85917	2.94043	3.37036	0.0114876	0.0227207	0.0490511	0.0859229	0.191898	0.290369	6.29744	6.86612	4.55979	50.3248	43.8454	33.8805
ETH2_0311200	1.04518	2.03992	2.56052	0.891238	0.534896	0.542303	0.331316	0.785643	0.498728	0.156698	0	0.0477917	0.0293009	0	0.0535242	2.08201	2.30617	0.984377	5.34776	6.34437	6.86437
ETH2_0311300	0	0	0.205078	0	0	0	0	0	0	0	0.174532	0.0717702	0	0	0	0.491828	0.285209	0	2.82906	1.99083	1.96903
ETH2_0311400	33.689	32.3042	26.5505	0.383284	0	0.0618391	2.49349	4.1493	3.12786	0.147414	0	0	2.3522	1.17262	0.939923	117.666	115.3	117.94	113.119	106.542	100.227
ETH2_0311500	16.3267	15.7886	14.3168	1.56211	1.09082	2.12158	21.3	23.7194	26.1738	11.2269	11.4572	4.46338	2.33406	1.76899	1.22519	68.8415	67.6692	47.0516	69.3295	68.1038	56.8483
ETH2_0311600	0.335262	0	0	2.15636	0.643417	0.326163	1126.4	1133.43	1050.02	55.0482	66.8431	36.9934	162.292	198.081	177.408	102.084	98.2929	110.037	91.5055	37.7134	95.3176
ETH2_0311700	0	0	0.0322808	0	0	0	0.0895058	0.293231	0.235782	0.703774	0.402933	0.248538	0.22164	0.32411	0.253045	4.53444	4.56636	3.0853	1.7238	0.0895346	5.25073
ETH2_0311800	0	0.0444798	0	0.14214	0	0.0343992	0.610963	0.432775	0.205629	0.205005	0.513589	0	3.53693	4.19643	4.87372	53.6854	52.8552	38.8069	2.67134	1.58571	7.1575
ETH2_0311900	0.992581	1.71024	1.70216	0.108821	0.0962075	0.0468191	0.325878	0.386141	0.480804	0.678952	0.683692	0.151288	1.08522	1.0555	0.737042	17.5359	16.4988	9.87636	3.19337	2.33059	4.28489
ETH2_0312000	2.30973	5.38589	2.79335	0	0	0.0876898	3.28328	4.33934	4.55637	6.54984	8.16547	2.80522	6.82735	4.32332	3.2845	67.5739	83.7283	60.1791	18.5916	20.2113	17.697
ETH2_0312100	56.6337	63.7478	60.6811	41.179	26.6229	27.0996	8.14977	8.81174	8.72328	0.133571	0.113221	0	0.0999059	0.212502	0.50839	0.284869	0.462544	0.452845	88.9795	110.397	107.972
ETH2_0312200	112.695	137.683	115.8	9.01092	5.65328	5.74298	39.5376	36.8108	40.2781	0.399186	0.152522	0.0221362	2.3886	2.94445	2.05768	51.3921	53.9113	42.2931	55.3379	51.206	35.4383
ETH2_0312300	14.9256	8.96488	9.348	1.56521	1.58507	0.459148	3.48237	4.12059	3.96919	1.67828	2.09264	0.801177	1.9648	2.26371	2.59214	72.0713	77.7254	57.6214	65.5392	68.9643	58.6144
ETH2_0312400	2.19084	2.68486	2.07589	0.539783	0.257698	0.178761	0.871301	0.46133	0.328794	0.371503	0.529468	0.146631	7.96013	14.3065	9.77849	32.2591	30.9965	25.7987	5.79689	4.01456	6.66887
ETH2_0312500	202.409	222.757	189.679	117.199	66.4134	70.1709	75.4432	80.1393	82.1255	3.27705	2.27814	1.28645	2.30549	3.32944	4.74343	93.7965	91.7285	79.5073	176.566	186.816	161.107
ETH2_0312600	9.93472	7.34276	9.69067	8.98249	5.42605	9.10104	7.49621	6.59144	5.8052	1.99428	2.62957	1.25334	6.17749	4.51876	3.05507	72.4645	75.1147	58.5487	24.6867	25.3687	34.6632
ETH2_0312700	296.38	375.542	350.35	314.229	227.987	226.769	268.002	275.286	275.576	23.7019	23.1493	11.9545	11.2758	7.52827	7.60967	125.134	131.498	89.5205	151.879	146.469	93.3299
ETH2_0312800	5.76701	8.79918	8.24399	2.90825	1.19008	1.94658	71.8801	69.0708	76.7702	15.6595	16.7122	9.68461	1.28122	2.80654	1.17021	50.0156	51.456	42.4008	19.6716	17.1801	15.2015
ETH2_0312900	12.9038	16.9093	20.6766	0.603336	0.379368	0.641035	7.15263	7.40769	8.38437	1.60735	1.38805	0.455707	0	0	0.0309315	5.39406	4.92325	3.36053	9.51717	8.34513	6.81949
ETH2_0313000	39.6084	42.7391	40.9392	6.99493	7.62431	7.17333	258.551	270.664	265.64	165.079	159.872	129.755	54.4682	57.0676	61.33	204.903	201.707	218.549	50.0042	37.5331	40.1488
ETH2_0313100	0	0.0451329	0.0483423	1.6586	1.34267	1.13439	2.24516	2.26883	2.50377	0.0832057	0.137139	0	0.165959	0.0661872	0.0189474	1.62311	1.15253	1.05831	2.96871	2.27941	3.11254
ETH2_0313200	13.7208	17.2069	18.1752	1.18228	0.765334	0.533453	9.09752	7.92346	10.6502	0.238918	0.693567	0.0752188	0.0230582	0.0245227	0.0105302	1.74888	2.42333	1.44888	52.0549	53.8575	60.3918
ETH2_0313300	1.88773	1.72506	1.61384	1.91022	1.14931	0.751488	0.194553	0.283279	0.232957	0	0.00663508	0	0	0	0.0366685	0.00801321	0	0.0312213	41.2369	32.8738	10.6999
ETH2_0313400	0.525572	0.905263	0.969635	0.999497	0.706056	0.731565	7.62002	7.55436	7.57423	0.50005	0.86539	0.457535	0.0935044	0.0397772	0.230587	4.97932	5.47193	4.21752	3.72341	2.74983	4.57798
ETH2_0313500	10.6852	11.2755	11.1706	3.39599	3.1876	3.80286	3.19625	3.17789	3.34356	0.199239	0.164192	0.202555	0.711997	0.405023	0.317591	0.409811	0.8126	0.44296	3.05638	3.26416	2.44077
ETH2_0313600	10.6281	7.9862	12.8311	4.44333	4.35136	6.50713	2.0118	0.74003	2.83999	0	0	0	0	1.95195	0	1.57001	1.09253	0.163123	8.42886	5.93143	5.52139
ETH2_0313700	12.9155	13.4619	11.0381	1.87898	2.73834	2.29759	2.9181	3.21176	3.0374	0.342316	0.112841	0.162406	0.256039	0.242045	0.363773	5.15586	3.95136	5.04423	35.7556	30.7074	40.8121
ETH2_0313800	14.0084	6.52012	8.96564	3.94188	3.42773	3.20263	2167.14	2258.25	2172.75	609.354	589.483	555.333	4726.93	4689.64	5044.14	5002.13	4842.84	5921.51	1622.26	2000.24	3295.11
ETH2_0313900	20.1998	21.7911	15.587	2.2578	2.534	3.18261	18.6825	19.4895	19.3068	0	0	0	14.1068	8.14363	9.01289	97.9611	88.9037	63.3485	24.6726	16.4238	32.6936
ETH2_0314000	0.381826	0.46431	0.548774	0.243027	0.488521	0.210496	49.6659	46.0898	53.7703	1.29874	0.992451	0.900243	2.95837	1.89402	2.04334	14.5593	15.3321	9.01945	7.29563	6.27861	9.02698
ETH2_0314100	66.7065	68.1014	68.5569	8.93849	9.39269	12.0197	9.55037	9.01742	9.07515	1.38251	1.42459	1.08794	0.623595	0.69678	0.742595	12.9509	14.6768	11.5652	49.0975	40.025	31.2086
ETH2_0314200	110.491	112.252	120.611	24.8479	27.2874	22.8273	12.6259	15.031	13.6612	1.94924	3.6411	1.84957	4.04987	2.32583	1.25765	21.5988	18.1501	9.92714	86.514	74.9943	64.1752
ETH2_0314300	11.0916	9.97252	9.70719	0.0931817	0.106766	0.0541222	7.44762	7.58079	7.30009	2.19331	1.99888	1.03183	2.30528	2.72537	2.25244	16.9669	18.0597	12.1941	18.0794	14.9693	16.2851
ETH2_0314400	0	0	0	0	0	0	0.223278	1.5605	0.106941	0.184801	0.639636	0	0	0	0	0	0	0	4.58681	5.3604	2.91073
ETH2_0314500	39.9141	32.031	31.7335	3.75273	2.28534	4.43373	241.775	250.784	245.911	76.7804	78.6943	71.4587	0.340016	0.433933	0.683221	19.5182	19.1108	18.5306	110.433	99.2246	105.343
ETH2_0314600	74.2855	70.1227	77.4735	3.23311	2.4135	4.72312	124.397	127.052	122.982	32.2399	35.9966	26.2028	0.405849	0.431625	0.370684	5.18437	6.38859	7.154	51.4857	48.9659	40.5954
ETH2_0314700	3772.6	3431.79	3387.83	1405.25	1529.27	1763.66	385.079	389.663	371.273	2.40512	3.17812	2.73182	0	0	0	0	0.0574392	0	1134.47	966.466	469.281
ETH2_0314800	5182.58	5118.27	5621.96	115.454	174.179	131.407	346.418	331.833	327.099	0.534822	0.765506	0.480765	0.10527	0.0895645	0	0.0336183	0	0.0392954	1714.28	1590.34	857.507
ETH2_0314900	2551.12	2869.7	3199.41	166.75	175.236	198.208	126.167	123.336	124.525	1.12057	0.210166	0.63639	0.289013	0.122948	0.105589	0.692232	0.37466	0.629322	595.337	561.012	260.636
ETH2_0315000	116.209	106.199	96.2172	22.3329	25.5008	21.4186	121.516	121.395	123.125	15.8506	18.5822	15.4698	11.3655	10.3968	11.4696	72.6555	71.5334	65.1378	89.1227	84.5472	70.3639
ETH2_0315100	13.4958	12.5528	13.9107	2.192	2.63365	2.51097	32.5609	32.0799	30.5401	5.00216	6.44741	4.714	0.126115	0.178833	0.172782	5.8567	4.74894	6.4338	7.62889	7.60792	4.37091
ETH2_0315200	27.9664	27.119	34.427	23.1926	20.6733	25.6164	13.1611	9.90848	12.2055	3.48685	3.72807	1.72629	0.351464	0.305825	0.496108	4.13252	4.10499	2.3804	16.2519	13.2815	15.9798
ETH2_0315300	2.84376	2.55187	3.29067	3.23271	2.90931	3.03949	112.843	92.339	111.326	2.24853	2.64747	1.65999	8.47264	6.68906	5.63774	4.22523	4.02868	2.87143	5.21362	3.62615	3.68355
ETH2_0315400	0	0	0.132294	0.0493364	0	0.0955192	11.6005	11.9571	11.8589	0.77798	1.44489	1.08801	237.329	353.713	412.013	196.709	188.427	184.878	8.47741	7.15517	28.4674
ETH2_0315500	0.433848	0.523931	0.537804	1.41848	1.34329	0.585275	5.08407	3.96486	4.76659	1.05087	0.818111	1.14564	2.1473	1.77857	1.4908	11.8511	11.2423	7.79079	5.91025	4.91816	8.09983
ETH2_0315600	161.732	141.528	129.254	9.90926	10.969	7.57651	16.7954	15.7093	15.2213	2.71304	3.98613	3.62505	19.2488	13.3187	11.0852	47.6777	45.3464	40.0143	256.767	245.829	186.088
ETH2_0315700	15.8425	15.4012	15.8999	9.41238	9.78076	10.4715	2.70914	2.87056	3.16834	3.40394	3.79368	2.49383	3.12526	2.70771	2.30081	31.5337	30.0613	20.885	13.3547	9.75168	17.6587
ETH2_0315800	117.398	120.124	113.005	82.384	83.9501	65.4827	36.7838	36.2671	36.5284	0.0395389	0.195503	0.0964725	0.236588	0.157259	0.162066	2.71527	3.14914	1.65589	86.8201	90.5315	78.8572
ETH2_0315900	5.284	4.49281	5.51809	0.784123	1.11777	0.776881	5.84361	4.75843	5.54851	0.0792884	0.0896112	0.0207278	0.0211802	0.0225254	0.023214	0.226593	0.149051	0.147583	2.55659	1.97816	3.27821
ETH2_0316000	18.7107	19.4425	16.2681	1.21337	1.5206	1.76857	1.78121	1.69046	1.90265	0.148487	0.104886	0.129392	0	0.0759315	0.0289826	0.329346	0.183641	0.093773	593.295	864.498	1059.5
ETH2_0316100	273.245	262.831	225.438	69.9747	66.2215	54.4906	18.2858	16.6459	15.7692	1.98618	1.68919	0.678463	3.32771	2.21191	2.11671	17.7436	20.7989	16.3036	225.536	214.796	187.232
ETH2_0316200	8.26115	10.0386	7.79642	0.220476	0.552601	0.640289	255.438	246.049	254.035	467.738	419.452	425.953	25.7186	18.0436	21.6075	157.557	147.907	127.097	171.202	181.91	156.515
ETH2_0316300	6.43831	7.51506	6.24972	4.56948	4.26647	4.45905	0.871564	0.821144	1.13773	0.339468	0.650431	0.448653	1.14259	2.27279	1.59437	5.54937	6.4459	4.97594	12.1339	11.522	16.5696
ETH2_0316400	27.7658	31.0098	29.0753	25.9008	28.7783	32.6875	4.46358	4.89429	4.95199	0.791654	0.745601	2.04657	48.6388	68.071	83.5181	51.1689	54.8806	47.8197	14.0935	8.06436	16.9223
ETH2_0316500	0.990105	0.854063	0.873213	4.06284	7.16631	3.11237	1.16255	1.10797	0.883535	0.166995	0.141553	0.271639	0.190333	0.468098	0.673634	2.9347	2.41229	2.42747	1.9244	1.53775	4.07067
ETH2_0316600	110.876	92.9166	91.9519	30.1881	39.1434	41.6913	1439.84	1460.76	1445.58	18993	17478.3	18400.5	878.52	559.019	595.94	1032.37	1033.09	762.818	2383.37	2576.76	2803.4
ETH2_0316700	60.1876	44.9916	38.265	2.89696	5.12235	5.92034	111.383	125.881	122.361	1093.06	1060.38	1246.41	296.926	264.576	272.101	580.086	558.686	649.432	522.106	557.195	678.243
ETH2_0316800	50.0087	39.1687	50.0991	17.7371	11.8055	14.4809	81.2016	80.6319	78.9529	0.352245	0.325119	0.0286486	126.217	74.3833	84.9289	435.53	459.487	378.287	61.8554	30.879	112.811
ETH2_0316900	143.725	126.326	96.869	5.66469	6.13877	4.54167	12.9192	10.553	10.6429	0.160393	0.052872	0	36.0703	36.0221	36.0496	268.888	263.42	247.147	433.764	518.939	533.154
ETH2_0317000	309.129	458.415	495.014	404.947	295.534	291.505	52.9283	46.6982	54.076	0.4964	0.368174	0.756992	12.4381	11.3525	10.4279	3.11252	2.57848	3.52263	129.753	121.339	39.8261
ETH2_0317100	0.374034	0.301132	0.685408	0.0751792	0	0.0873319	1.24367	1.12313	0.977161	0.0346974	0.0114376	0	0.0519045	0.184003	0.0948144	1.93385	2.8196	2.22813	4.7007	5.45156	6.64914
ETH2_0317200	53.2579	43.0153	38.518	1.56304	2.12302	0.873754	59.3946	57.1439	58.2669	16.1719	16.7631	7.08602	37.8711	43.6709	29.1294	73.3343	72.8786	69.3436	42.7661	36.6347	30.9396
ETH2_0317300	11.1195	10.7967	13.7327	2.22375	2.12328	2.91373	0.918526	1.05778	0.699896	0.103669	0.10252	0	0.0775402	0	0	1.98102	2.05824	1.0613	19.6198	20.2141	23.132
ETH2_0317400	2.00405	1.39625	1.46784	6.05242	5.9762	2.93949	21.9622	24.8725	23.0608	0.0317789	0.0628534	0.0387693	9.95935	7.50785	8.09777	6.58504	7.46119	5.92991	34.4097	24.4274	37.4152
ETH2_0317500	11.8418	8.73924	7.40845	2.35215	2.8519	2.20469	84.0053	87.9705	80.8688	1.40724	0.568017	0.910948	102.721	148.904	159.114	62.5628	65.7572	67.9425	30.4728	30.0587	36.3006
ETH2_0317600	0.00712953	0	0.00768511	0.0745164	0.0109461	0.00554884	0.0585989	0.0837716	0.0765446	0.0132275	0	0	0.197872	0.19641	0.156631	4.22328	4.55611	2.6016	0.779734	0.468942	1.80562
ETH2_0317700	151.548	133.007	143.643	5.08639	5.16564	5.86384	181.307	186.253	189.814	4.7306	7.87903	3.86193	2.02188	1.58443	1.45792	9.21817	8.57262	6.09084	492.391	358.347	182.493
ETH2_0317800	224.863	247.469	187.741	71.3586	46.6675	48.3388	20.5416	19.974	20.9824	0.0835465	0.289172	0.152886	251.832	314.879	350.783	3914.91	4033.8	4109.56	661.233	597.917	1101.5
ETH2_0317900	5.22852	6.41422	7.26129	5.59284	3.59764	3.85362	5.86467	5.5545	6.24789	0.0453648	0.044862	0.0122986	0.128184	0.196468	0.144625	3.89494	3.97621	2.82871	7.10765	7.5053	7.13531
ETH2_0318000	50.7006	64.2697	61.215	37.158	22.2928	24.0671	19.3559	19.0814	20.1081	1.07591	0.84768	0.605805	5.62431	6.35771	8.31126	10.9152	11.6932	8.58819	33.8939	32.7085	24.7675
ETH2_0318100	54.0704	62.1252	62.6695	0.748985	0.861093	0.961798	53.016	50.8711	54.8944	19.6002	22.7433	8.76426	13.5784	14.8524	13.0927	91.6976	96.0244	67.7236	34.6184	28.9607	29.8622
ETH2_0318200	0.0660853	0.033253	0.106853	0.146112	0.13951	0.0900085	0.123447	0.107847	0.0591258	0.0613042	0.0303124	0	0.137559	0	0.0418801	0.0122028	0.0990689	0.028527	76.6499	71.3506	73.5852
ETH2_0318300	0.110853	0.111558	0	0	0.127646	0.129413	0.0828289	0.0361809	0.079343	0	0	0	0	0	0	0	0	0	237.048	170.6	93.2667
ETH2_0318400	0	0.0508575	0.0817108	0.0812599	0	0	0.490883	0.54431	0.831935	0.0937594	0	0	0.0467522	0.298329	0.0427013	3.43401	4.09096	2.35599	15.1748	12.6538	6.03014
ETH2_0318500	0.0602883	0.0808961	0.0433243	0.0323139	0	0	0.0450473	0.0459138	0.0934949	0.00621407	0.0122904	0	0	0.0197723	0	0.0222648	0.0602524	0.0520492	7.8467	7.17985	9.34711
ETH2_0318600	1.58055	1.41987	1.44704	0.114869	0.0822593	0.125098	0.106756	0.097151	0.132089	0.00368162	0.00546123	0.0157201	0.104641	0.0527147	0.095574	0.140705	0.117291	0.0479691	23.5985	21.5716	21.8251
ETH2_0318700	0.0510046	0	0	0	0	0	0.247718	0.18312	0.0730133	1.52984	1.59087	1.77015	0	0	0.0215487	0.0753449	0.0218461	0	88.3216	73.3101	55.0231
ETH2_0318800	19.4643	15.3973	20.2817	2.34128	3.24322	4.15713	231.651	232.28	236.049	772.169	757.816	808.512	0.0977126	0.0445365	0.0127495	0.156024	0.103403	0.104213	88.6473	58.2612	25.8675
ETH2_0318900	0.0807385	0.0406262	0.261091	0	0	0	3.71015	4.16362	4.76757	1.8974	1.59245	0.807125	7.03988	5.73936	4.16153	17.2939	15.3715	11.2457	100.849	69.4293	26.592
ETH2_0319000	0	0	0	0	0	0.00689759	0.0629094	0.135953	0.0792919	0.0520684	0.0514914	0	0.0573927	0.0348788	0.0187214	0	0.0303676	0.0204036	20.9837	15.6264	8.69748
ETH2_0319100	9.37571	9.11554	8.13645	5.11045	3.19204	5.42122	1.58317	1.26208	1.7061	0.294827	0.194373	0.279752	1.02909	0.390874	0.917544	40.1023	36.2553	25.5027	33.8443	29.1792	38.0527
ETH2_0319200	75.9153	77.8909	66.7683	11.0055	11.2526	8.61179	150.056	146.247	141.659	1.83421	1.95341	1.54916	3.11319	1.06623	0.337358	3.41233	6.15625	3.3156	232.224	256.469	262.232
ETH2_0319300	184.823	159.866	137.075	16.0326	11.8775	13.5967	358.946	358.517	352.467	70.7916	77.0678	43.6544	39.1521	51.8985	40.6231	95.6507	95.3604	67.8711	120.503	120.91	76.4283
ETH2_0400100	0.0464776	0.0428756	0.104374	0.00622787	0	0.0120577	0.00578799	0.0126414	0.0055444	0	0	0	0	0	0	0	0	0	1.73896	1.20429	0.726248
ETH2_0400200	185.802	198.271	205.215	37.9426	31.9353	31.7878	8.59485	8.46833	8.28737	0.07498	0.148298	0.13721	0	0	0.0768341	0.335812	0.207718	0.261681	97.4419	79.3608	44.2499
ETH2_0400300	48.3433	53.98	69.9145	15.816	11.3735	9.58777	12.3003	12.9668	13.1573	1.79858	2.26526	1.67672	11.5998	10.8788	8.50822	475.071	489.381	407.149	143.242	116.03	276.34
ETH2_0400400	118.663	110.783	117.843	4.69272	3.74138	4.06575	4.18682	4.40071	3.34218	0	0	0	0.215993	0.172283	0.271258	1.01312	1.25	1.15901	121.512	118.185	86.5619
ETH2_0400500	7.80823	7.89886	8.37286	5.08427	3.46532	2.91192	2.20305	1.93793	2.32865	0.704213	1.00731	0.199438	15.068	16.6652	14.4841	1.09637	0.94061	1.31078	7.17877	7.47759	6.23913
ETH2_0400600	0.0875525	0.0293699	0.0943752	0	0	0	0.959479	0.704875	1.08621	0	0.142788	0.176149	4.83284	12.7777	12.6012	39.296	41.7001	37.6425	16.9668	14.3532	23.5238
ETH2_0400700	10.1072	14.5791	9.51477	0	0.103451	0.314652	1.05729	1.89134	0.723422	0.416709	0.576927	0	5.6726	4.17661	4.15626	101.975	106.899	93.5804	43.4398	39.7869	29.8636
ETH2_0400800	34.6952	26.3043	28.4504	0.120912	0.161629	0.163867	1.03382	1.09952	1.42088	1.68343	1.49922	0.612717	0.695656	0.50309	0.749749	22.2383	22.571	18.6361	45.2458	38.3986	22.9626
ETH2_0400900	2.89051	2.35685	2.46759	0.118741	0.0485896	0.041052	31.309	27.621	32.551	0.698075	0.490334	0.350203	2.81073	3.68466	1.79169	14.0019	15.1187	7.01893	59.853	53.3969	51.9185
ETH2_0401000	0	0	0.231514	0.402914	0.164876	0	5.05515	3.73869	4.97051	0.177101	0	0	2.45059	1.76097	0.84691	10.2849	9.50589	7.80846	2.19785	1.9799	4.88154
ETH2_0401100	0	0.0838378	0	0	0	0	25.3969	33.5531	31.7815	0	0.101899	0.251413	4.23886	1.31144	0.633532	32.4887	35.111	29.8239	15.345	16.1895	30.4304
ETH2_0401200	2.58743	3.13282	2.35327	0.260032	0.124142	0.188791	1.0875	0.923677	0.46299	4.62546	5.06871	3.9653	5.72247	5.4097	6.45644	41.9547	48.2777	43.2339	30.7957	39.7668	50.8009
ETH2_0401300	17.4644	23.4341	22.9054	20.3943	11.8264	13.0066	16.1753	15.4316	16.5085	27.2548	28.0628	12.5084	2.98973	3.17961	3.16086	99.1894	103.548	89.829	36.9918	40.6	35.3061
ETH2_0401400	25.2555	21.1741	24.9714	28.0852	24.7621	17.0315	39.8507	39.0021	43.342	36.4743	42.9748	20.4374	0	0.0721293	0.0619454	8.58244	9.42003	7.48953	4.92318	7.61653	6.51616
ETH2_0401500	48.276	43.9801	57.0451	4.09662	2.34692	4.75883	3.41769	2.89298	3.56223	1.06994	1.56538	0.661585	17.2551	22.7114	20.0254	16.9271	18.7386	11.6217	167.612	145.29	82.3562
ETH2_0401600	71.9585	79.5026	81.3114	5.58721	4.66499	6.77868	953.765	843.559	954.086	1045.79	1070.81	395.603	1.44442	1.47592	1.61675	51.1481	54.6792	27.9809	5.11036	2.05939	7.23145
ETH2_0401700	4.12372	1.55624	7.77887	1.6577	0.791403	0	0.385155	0.336482	0.73789	3.5066	0.630499	0	0	0	0	0	0.441564	0	0	0	0
ETH2_0401800	177.79	139.97	128.283	10.3243	11.1074	5.48984	34.3261	36.4818	37.5418	7.04676	6.19437	14.4645	1.67324	0.533852	0.305652	4.54201	4.80298	6.2459	121.46	97.3335	119.8
ETH2_0401900	2889.29	2590.63	2441.92	1495.08	1369.37	1293.64	371.095	367.688	376.138	3.72148	4.633	3.91786	5.454	3.21576	3.51024	20.9372	22.3464	15.8405	6273.01	4647.18	3198.5
ETH2_0402000	0.597641	0.9253	0.891987	0.0739221	0.0705822	0.214679	524.257	510.043	507.951	971.571	903.813	851.55	0.170122	0.0904632	0.0776907	0.203734	0.118144	0.476276	0	0	0
ETH2_0402100	3.45114	3.57178	2.76892	7.33078	8.89623	4.97518	327.728	338.268	339.872	181.149	170.855	179.292	6.2948	7.83287	6.31273	39.293	38.2143	39.1059	3.91286	2.43295	8.02216
ETH2_0402200	22.2253	17.3814	17.5109	10.549	7.50291	9.96874	9.77059	9.11853	9.03995	1.32481	2.48378	2.89574	6.48216	4.25926	2.41346	130.766	126.046	111.762	139.834	203.414	302.782
ETH2_0402300	75.4877	70.5049	72.8444	2.98685	4.14906	2.8261	5.93682	5.47603	6.25309	0.289044	0.315158	0.253167	3.82496	2.6058	3.04799	24.1824	22.5543	15.7609	38.1701	25.9584	19.4362
ETH2_0402400	33.9643	33.1924	33.044	25.0848	24.5656	29.4199	4.59197	4.86624	4.56789	0.764627	0.444796	0.823079	1.2111	0.339895	0.353359	13.7116	15.0926	9.28238	22.746	20.9015	19.3048
ETH2_0402500	37.398	38.05	30.7423	2.50791	2.97352	3.70834	8.1193	8.72673	9.02888	6.38094	6.96012	8.01732	1.3002	0.674526	0.376538	27.7744	24.9596	24.7604	315.832	303.97	221.96
ETH2_0402600	3.14188	3.41524	4.72187	5.38399	4.64599	3.80901	4.00297	3.76006	4.80034	0	0	0	0.298118	0.0990787	0.017018	0.104131	0.0603848	0.0231838	5.6033	3.41717	3.50674
ETH2_0402700	38.0484	38.0195	43.1207	2.12365	2.88147	1.68384	41.8817	39.1585	42.0905	0.623324	0.781149	0.688327	0.0160766	0.0341953	0.0587346	0.179694	0.23818	0.225042	42.7455	37.0699	24.7771
ETH2_0402800	424.847	397.845	443.822	85.6959	95.5478	114.248	65.1275	64.1586	60.453	8.77111	9.08695	7.64322	9.81309	7.50478	7.21726	77.8474	90.4228	77.1712	93.453	82.6084	61.4325
ETH2_0402900	403.656	465.35	503.96	432.927	441.294	547.005	79.1779	76.5825	81.289	0.955643	0.938876	0.693418	1.29876	1.34149	1.04115	14.5092	14.7685	11.4632	179.891	176.63	112.054
ETH2_0403000	146.182	122.774	139.622	79.8454	71.9607	62.7832	198.53	195.804	196.858	113.067	111.908	81.8577	6.00427	10.3917	7.96736	41.6963	41.6454	40.2622	307.268	329	495.019
ETH2_0403100	23.1959	19.3501	20.7701	0.460473	1.2562	0.286558	27.6944	28.1737	28.0808	0.379502	0	0.154327	2.23297	1.48928	1.03703	17.8579	17.242	16.6706	91.5246	93.4453	102.214
ETH2_0403200	5.10232	8.82132	8.52724	6.72477	5.4568	6.99182	1.88341	1.52584	1.96022	0.107879	0.304048	0	1.0893	1.54465	1.28971	10.0625	9.86234	5.80811	5.4221	4.64159	4.20542
ETH2_0403300	4.40819	3.86806	3.72178	1.8157	1.98372	1.06475	21.3042	19.9444	19.4439	1.42352	2.0585	0.720877	6.75004	7.05055	5.96334	91.8878	94.3119	70.9283	40.832	40.4471	68.7448
ETH2_0403400	24.1395	25.1436	23.6524	4.39336	3.15696	4.38449	13.5751	14.7096	13.5683	0.174198	0.0689069	0	0	0.0554272	0	1.78921	1.54427	1.96166	78.2578	78.0663	91.709
ETH2_0403500	146.621	123.961	126.108	40.583	53.8154	29.1228	76.2891	72.431	75.1008	4.48656	7.51928	5.70394	0.0706477	0.450808	0.451685	5.80962	7.13044	7.91148	112.09	142.582	169.041
ETH2_0403600	159.97	150.132	141.208	33.7342	27.8064	33.7792	104.891	103.694	102.956	20.0138	23.6313	8.41096	8.24409	4.3306	4.90807	182.429	203.853	194.506	76.0767	79.8197	100.947
ETH2_0403700	18.7916	18.0357	21.9065	6.7707	4.22082	6.85224	1.87214	2.13532	1.91789	0.0430423	0.255392	0.157531	6.31	4.04015	3.11687	25.9601	23.3414	17.9861	10.75	6.45057	12.3725
ETH2_0403800	85.6354	89.8524	116.238	10.0493	8.77719	7.3664	32.7289	29.0056	33.1873	18.5209	20.0721	10.2209	13.619	16.4033	14.4231	115.362	118.431	70.6627	28.2803	21.3582	32.7697
ETH2_0403900	1.64771	1.15028	1.34408	0.429642	0.319068	0.462123	0.754226	0.610465	1.21122	0.0275406	0.127098	0	0.192259	0	0.150515	0.197353	0.241605	0.119612	121.105	171.198	199.539
ETH2_0404000	22.6578	17.4309	17.9648	0.769141	0.734391	1.41075	6.58384	6.8036	8.03661	2.05515	2.46349	3.229	5.54313	3.76499	3.74395	115.287	115.119	118.875	100.473	116.515	98.4585
ETH2_0404100	37.7123	41.3216	44.6733	45.2489	32.6751	48.7616	26.2721	21.5657	26.4015	1.33168	1.33496	0.244804	1.54182	1.50914	1.33345	25.1313	22.7162	12.4529	17.9129	14.1324	19.8973
ETH2_0404200	20.1924	23.2592	19.865	4.79706	4.52768	3.74397	78.8867	72.2754	78.5049	8.47056	6.82478	2.22495	2.79167	2.35204	2.30143	5.60824	6.42046	3.13527	38.0104	33.129	29.0596
ETH2_0404300	0.70491	1.16544	0.542744	4.08859	5.56591	1.84181	1131.63	1197.96	1139.76	574.135	589.728	558.959	46.2083	65.6396	70.2416	171.629	179.602	177.762	40.7689	19.7202	51.1298
ETH2_0404400	462.527	403.307	345.993	8.49401	8.41547	6.76371	225.151	220.058	226.307	158.952	158.007	76.0239	10.6935	14.7817	19.4379	285.997	288.464	263.71	276.111	275.15	167.782
ETH2_0404500	6.97039	7.03182	6.64521	0.149987	0.338499	0.24419	5.7595	4.46152	6.21509	3.68143	3.65619	0.972462	0.0627592	0.0333726	0.0143304	0.263057	0.26877	0.146418	22.5669	15.5411	7.7437
ETH2_0404600	0.42817	0.505188	0.620686	0	0.0226682	0.0459641	0.2758	0.240947	0.401573	0.00913089	0.0361188	0	0.519045	0.435797	0.299414	6.58673	6.57682	4.04497	5.72243	2.69267	6.90322
ETH2_0404700	0.00801501	0.00806602	0.0345584	0	0	0.012476	0.0119776	0.020928	0	0.0346974	0	0.0120942	0.118639	0.32332	0.318305	7.77883	7.8958	5.28201	0.83044	0.74285	0.819758
ETH2_0404800	0.0865873	0.0217846	0.0544453	0.0348074	0.0110783	0	0.603847	0.650003	0.872815	0.0267743	0.00882588	0	0.0667538	0.383364	0.317043	2.24373	2.33646	1.43279	2.72741	2.91234	3.7427
ETH2_0404900	221.721	243.377	219.532	11.1992	10.5392	11.8044	46.306	43.7837	44.046	7.61147	9.01004	4.13823	1.67079	0.954265	1.31408	25.6165	24.5958	20.3562	114.481	115.865	89.0182
ETH2_0405000	0.0613649	0.205852	0.0881958	0	0.157024	0.159199	1.19215	0.827854	0.878441	0.594554	1.08836	0.0925964	3.48192	3.38106	2.66172	21.8465	23.7078	20.7088	3.10053	3.30239	7.07326
ETH2_0405100	971.078	1029.31	1092.01	881.067	657.073	1041.98	553.559	559.203	597.363	15.1255	13.217	5.90599	0	0.663314	0.0316478	15.9899	16.2669	16.1032	616.523	521.319	331.086
ETH2_0405200	91.6748	67.8986	72.3136	4.62307	4.66644	2.51471	473.684	472.309	449.672	55.137	51.3107	57.184	5.57301	7.22011	4.34975	97.1184	89.7905	95.5996	258.593	264.179	309.796
ETH2_0405300	5.96823	5.60423	5.11626	1.87023	1.65947	1.37156	230.294	244.599	241.641	14.2407	16.0804	9.32485	2.67374	3.21345	1.42951	30.7706	31.1183	27.1425	76.3724	77.8723	96.0716
ETH2_0405400	16.2382	22.4323	27.8172	3.42402	2.63412	2.16592	8.00465	7.15184	8.21651	0.131586	0.202421	0.132502	0.0374936	0.00664582	0	0.0673523	0.14755	0.0796979	21.3715	21.0581	8.49584
ETH2_0405500	0	0	0	0	0	0	0.078403	0.273981	0	0	0	0.791664	0	0	0.177325	1.62754	1.16852	1.32865	53.5536	24.6264	8.17672
ETH2_0405600	0	0	0	0	0	0	0.0243962	0.170506	0.116847	0.121152	0.0798731	0.0492674	0.604114	1.09222	0.772478	0.554662	0.251723	0.225505	24.6827	11.3723	7.71241
ETH2_0405700	11.2025	12.6754	13.5114	7.35134	6.87975	7.06927	12.6688	15.4159	12.9158	0.449384	0.814741	1.14216	26.1614	28.7167	27.374	281.995	256.924	312.765	19.9839	12.2203	36.7176
ETH2_0405800	4.251	3.45831	3.84142	0.0409309	0	0	28.1876	25.1406	26.564	11.2558	12.501	4.68606	23.7376	28.0753	30.1984	55.6896	54.405	56.7722	11.5265	11.1493	16.9227
ETH2_0405900	3.53033	3.98115	4.02134	0.281819	0.461292	0.233839	7.05298	8.36814	8.18982	0.061937	0.382816	0.0755614	0.694896	0.147806	0.0846248	4.0315	4.46122	2.52187	2.78634	1.68428	3.47538
ETH2_0406000	7.55679	6.16064	5.46267	1.83889	1.80745	1.84993	238.306	231.801	248.628	87.8237	90.7589	42.4644	0.0622345	0.0882496	0.0378948	0.844681	1.44067	1.10993	7.35723	5.56443	8.3001
ETH2_0406100	9.01891	12.0991	12.8317	0.260555	0.351937	0.159949	10.1645	10.1183	12.8031	3.15788	2.76515	0.679857	2.87385	4.40957	2.75842	78.2443	82.8112	51.113	15.0753	11.5916	15.3797
ETH2_0406200	1.13246	0.589484	0.673495	0.0627918	0.569571	0	55.4389	57.3295	53.7765	5.48208	4.99145	3.50604	9.10392	6.22423	3.06867	66.5696	70.4161	55.8523	19.8555	17.9213	26.056
ETH2_0406300	0	0	0	0	0.855571	0	15.4062	19.2795	17.5498	5.8587	8.86106	3.78394	0	1.09656	0.470869	46.5105	58.7161	79.2217	12.8307	17.4937	24.4266
ETH2_0406400	0.296446	0.471052	0.403639	0.150529	0.0239547	0	0.419692	0.417579	0.536038	0.173684	0.0954217	0.211889	0.0288685	0.0614041	0.0791017	5.28956	5.41304	3.79859	7.54403	8.67642	8.73881
ETH2_0406500	10.8217	12.1764	14.706	0.779041	0.434457	0.560602	28.3328	26.3309	28.6932	1.72881	1.31632	0.388177	4.03789	5.28146	3.95612	23.3772	24.0643	15.1271	24.1036	32.1746	28.0024
ETH2_0406600	0.883402	1.03127	0.723705	0	0	0	0.739285	0.438263	0.556421	0.0874124	0.151276	0.0533203	3.17098	2.32937	1.88105	47.9449	48.4926	48.1604	3.93239	4.27867	10.2399
ETH2_0406700	6.52557	5.50018	5.55634	2.30726	2.30124	2.03436	314.133	286.189	321.113	28.6904	30.72	13.0325	2.6042	2.51781	1.6063	56.3531	56.5421	42.6399	72.1432	72.6564	57.6883
ETH2_0406800	0.641468	0.530274	0.790235	0.0368378	0.070347	0	0.119826	0.269186	0.180373	0	0	0.0691386	0.63583	0.518429	0.406517	19.3748	17.8588	15.1505	3.69238	2.02057	6.69469
ETH2_0406900	339.25	333.701	292.21	5.51374	3.73766	3.02691	7.52008	5.71705	5.67363	0.128523	0.108941	0	1.53808	0.993141	1.30447	13.2665	13.4536	12.8497	174.821	170.776	92.9737
ETH2_0407000	7.71957	9.63743	11.9215	10.5349	5.98876	8.77122	1.40493	1.0063	1.45446	0.209452	0.0428546	0.167413	0.842731	0.436637	0.769712	11.2741	12.0652	7.09815	16.3578	23.0447	22.6664
ETH2_0407100	1.24961	0.925709	1.25345	2.34423	1.21242	1.95863	2.07491	1.18958	1.98758	0	0.0106145	0	0.899153	0.631814	0.733255	7.89657	7.86489	6.91255	2.89716	1.03779	4.05739
ETH2_0407200	188.794	171.137	134.864	3.51839	3.79012	1.9213	29.3451	29.2259	30.7605	0.485763	0	0.0846596	1.1419	1.98724	1.42222	12.2247	12.2557	10.624	143.605	143.837	93.8622
ETH2_0407300	44.5445	51.9006	61.0501	23.5984	16.5818	16.9723	11.2747	10.7944	10.5043	0	0	0	0	0	0.087329	0.458018	1.06241	0.654333	27.3657	21.9387	23.9096
ETH2_0407400	59.2489	63.6806	66.0374	4.09662	3.13832	3.18178	162.695	164.142	170.478	27.0049	23.4444	12.74	19.7875	14.2821	11.8651	520.721	527.999	438.03	160.519	167.22	200.696
ETH2_0407500	141.249	109.044	106.784	105.255	106.175	94.4389	145.562	144.927	145.678	148.853	123.955	162.714	14138.7	15533.9	16743	3685.65	3749.34	5013.48	1332.53	1508.66	2957.44
ETH2_0407600	947.741	1007.58	894.089	846.628	630.541	912.353	694.676	706.332	728.593	43.0502	48.7688	41.6735	0.0777773	0	0.0355191	6.30277	5.40139	3.50815	435.375	453.631	269.221
ETH2_0407700	0.227328	0.228775	0.294051	0.146214	0.046536	0.0235902	9.70459	7.90443	8.79719	0.534232	0.333671	0.27442	0.028041	0.0596439	0.217697	7.09684	7.0105	4.78003	1.97734	1.83506	2.36196
ETH2_0407800	103.539	113.612	101.125	0.595177	1.13657	0.759477	2.8537	2.77862	2.98648	0	0	0	0	0	0.0284327	0.633769	0.590914	0.397026	42.2245	31.2876	14.8316
ETH2_0407900	1.47418	1.64395	1.48169	0.592609	0.458784	0.573669	7.45749	6.42405	7.58565	3.33874	3.5576	1.27756	0.0368597	0.0392007	0.100998	0.57385	0.785003	0.986068	2.21696	1.13164	3.05627
ETH2_0408000	4.16365	3.63529	3.01256	4.06592	2.71463	3.00377	8.85021	7.94279	7.93343	0.164609	0	0.0286882	0	0.149646	0.160647	3.0051	2.60582	2.5715	8.28068	10.6578	13.4264
ETH2_0408100	2.73774	2.98476	1.2911	0.206353	0.218922	0.310735	0.767113	1.02387	0.796064	0	0.0697647	0.172129	1.89957	2.24469	2.16873	119.747	123.418	88.0603	14.8286	10.1888	20.8341
ETH2_0408200	164.612	141.514	115.417	4.9037	6.47238	5.56723	26.6906	28.8215	26.0328	1.76119	1.20683	1.25194	7.6341	9.77364	7.33265	35.4766	36.2664	34.7047	99.7313	88.1594	46.5243
ETH2_0408300	8.47654	6.80134	8.27277	3.13122	3.25355	2.67454	2.13975	3.73869	3.93541	0	0.0700554	0	5.61649	7.10023	7.06565	1.77673	2.15876	3.69202	23.2972	16.4385	13.6683
ETH2_0408400	28.1099	27.6948	28.0279	10.2604	6.68943	12.5578	66.8546	66.7185	79.835	29.1359	32.1997	11.2403	51.3605	35.069	31.614	1024.41	1066.35	822.988	38.3477	26.263	74.2713
ETH2_0408500	6.8204	5.72865	7.29534	1.05452	0.865912	1.65372	1.62686	1.47265	1.76493	0.405575	0.673815	0.37604	7.3533	5.6265	6.27286	28.5206	27.4826	27.2825	7.90218	6.19583	5.04657
ETH2_0408600	3.3022	2.97198	2.66241	0.345355	1.05108	0.229843	3.53058	3.46998	2.69022	40.1632	47.271	54.1429	2.50855	1.10941	0.862033	1.78466	1.2879	1.59157	80.7194	54.7416	24.1244
ETH2_0408700	37.2117	30.6307	23.4954	0.315753	0	0	4.69522	7.17829	8.50331	12.5691	12.2497	6.00025	377.047	338.879	307.708	980.681	968.918	1071.04	478.503	475.103	714.419
ETH2_0408800	8.02641	9.79854	12.3996	0.55127	0.315818	0.226017	0.313428	0.384401	0.433034	0.0947865	0.108537	0.0243446	0.0597023	0.0158735	0.0477132	1.73979	1.47188	0.882148	27.0397	21.7058	13.3187
ETH2_0408900	0.0372917	0.105082	0.217068	0.263841	0.309175	0.0638523	9.12835	8.78786	9.9453	1.1808	0.912279	0.523323	24.067	35.3993	32.0335	33.1355	35.1079	22.9231	6.46832	4.33708	7.90067
ETH2_0409000	18.7751	21.1461	17.1899	2.90673	1.71745	1.96411	5.45636	6.70628	7.69917	2.25804	1.54341	0.459124	0	0.0352194	0.272221	12.2811	12.603	7.67454	64.3214	80.2663	86.4295
ETH2_0409100	0.0319668	0.0321703	0	0.257008	0.171777	0.0497589	0.21497	0.14607	0.0228803	0.0790777	0.175953	0	0	0.314517	0.0540221	0.401387	0.629828	0.478368	189.219	115.739	48.6532
ETH2_0409200	11.1818	17.0586	13.435	10.4787	5.74075	12.5828	3.19299	5.06758	3.9762	0	0.522693	0	10.1469	8.75923	12.8785	23.8826	27.6988	21.9718	26.2375	27.788	46.4812
ETH2_0409300	13.1209	7.81488	6.54253	0.35881	1.30188	0.277874	2.46766	1.74796	2.74712	0.276002	0	0.673428	969.434	1025.03	1261.86	1880.5	1827.65	2246.35	931.487	1124.68	1868.64
ETH2_0409400	0.832141	2.82248	1.5282	1.78407	0.638801	0.623659	6.97769	8.12789	8.36055	0.0381204	0.169641	0	0.11405	0.515498	0.156252	3.16419	2.58734	2.02222	17.5631	11.2877	21.2399
ETH2_0409500	34.4149	36.4648	37.3691	32.1789	23.8585	31.2685	38.8931	38.2666	36.8945	0.812582	1.76169	0.533791	1.72983	1.64081	1.96426	6.49476	5.23816	5.61366	24.5318	23.7211	25.5973
ETH2_0409600	323.226	313.917	308.512	197.858	160.039	201.263	125.081	135.013	132.935	6.43778	5.48153	2.45624	1.30141	1.18634	1.01884	36.633	34.7398	29.1707	189.632	191.963	118.136
ETH2_0409700	0.141953	0.619043	0.229522	0.989105	0.508532	0.33144	0.530333	0.40154	0.203206	0	0	0	2.05742	1.95531	2.37893	7.56649	6.40432	7.31233	1.18026	0.778072	2.59261
ETH2_0409800	198.755	182.325	184.199	5.03329	5.76706	5.44441	25.6058	22.9741	23.632	2.91217	3.37931	1.02681	6.92488	5.99887	6.94586	56.1516	57.243	54.9574	168.586	166.827	121.035
ETH2_0409900	0.0249469	0.0502114	0.107564	0	0	0.0776636	9.17101	9.98252	11.2313	3.64102	5.14163	2.97384	3.18492	4.95807	4.95366	118.221	120.742	120.151	8.80734	4.40052	18.5896
ETH2_0410000	17.8632	25.8458	25.8231	7.87471	4.88491	6.73288	3.09211	3.39367	3.00663	3.8839	3.19224	1.88275	0.0577152	0.0818411	0.070286	10.3063	10.0115	7.40878	21.0674	25.6153	18.6864
ETH2_0410100	80.1989	102.917	89.2151	40.6422	26.893	27.5846	11.7832	13.0405	14.3743	3.64907	3.01798	0.678743	0.881227	1.35373	0.760158	24.4682	25.1254	13.3863	84.6816	95.5619	65.6582
ETH2_0410200	80.2708	93.2492	86.3378	3.07882	1.66068	1.79871	44.9786	43.1452	47.9809	12.4895	11.743	5.4135	2.82177	2.03591	1.83929	6.75856	5.96234	7.02985	31.7882	28.422	15.6078
ETH2_0410300	0	0	0	0	0	0	0	0.256368	0	0	0	0	0	0	0	0	0	0	5.27483	12.6225	9.56384
ETH2_0410400	1.18162	1.38483	1.59616	0.192407	0.206678	0.186257	0.458218	0.65417	0.363994	0.175752	0	0.0451395	0.0138374	0	0	0.0110476	0.0512515	0	49.161	56.3007	59.0793
ETH2_0410500	0.103741	0	0	0	0.0796381	0	0.620123	0.948076	1.00242	1.5077	1.01514	2.70032	0	0	0	0	0	0	269.315	245.725	200.462
ETH2_0410600	0	0	0.236126	0	0	0.127866	42.1675	42.773	40.7848	2.23528	3.21529	3.20214	0.151991	0	0.0925479	0	0	0	70.0334	52.9259	38.9412
ETH2_0410700	0.418349	0.0601445	0.257685	0.0960987	0	0	0.0446556	0.175556	0.34221	0	0	0	0	0	0	0	0.0511958	0	97.2404	86.9724	92.1975
ETH2_0410800	0.14064	0.342665	0.3032	0.0535607	0.198881	0.126742	0.116148	0.144957	0.0847693	0.00457774	0	0	0	0.0145657	0.0125092	0	0.0126818	0.059645	50.9446	39.2263	25.3619
ETH2_0410900	1.70138	1.92624	2.26189	0.262177	0.457128	0.253798	0.317817	0.374834	0.324738	0	0.0433556	0.0160456	0	0	0	0.00523606	0	0	45.036	33.159	28.6743
ETH2_0411000	0.570475	0.738137	1.02488	0.436812	0.0417077	0.338282	0.162384	0.248261	0.194437	4.41843	3.25633	3.97616	0	0	0	0	0	0.0156353	181.596	136.365	63.3085
ETH2_0411100	0	0.43915	0.117594	0	0.0837464	0.42453	0	0	0.234251	0	0	0	0	0	0	0.241732	0	0	198.225	222.116	221.828
ETH2_0411200	10.7398	11.785	11.5093	2.36635	1.61045	2.55878	7.48668	7.35816	7.68706	0.716473	0.229794	1.15756	0	0.0616139	0	0.231269	0.321869	0.144173	326.943	234.736	75.7155
ETH2_0411300	23.4555	25.0764	23.8647	2.18676	1.68384	1.20639	4.93872	5.44099	4.9402	0.415999	0.178865	0.750228	0	0	0	0	0	0.0504988	128.728	106.457	52.7741
ETH2_0411400	2.08269	2.99021	3.74164	0.22326	0.298442	0.691598	0.580974	0.688826	0.496896	21.3809	19.4287	19.7569	0	0.16393	0.234642	0.246127	0.356819	0.143845	120.895	86.9666	46.1866
ETH2_0411500	0.694229	2.23567	1.04766	0.22326	0.213173	0	0.207491	0.36254	0	0.171734	0	0.523778	0	0	0	0	0	0.159828	472.604	415.737	346.568
ETH2_0411600	4.40455	2.6179	3.63253	0.190131	0.181541	0.138041	10.0278	10.4008	8.20936	33.5098	34.1509	38.7622	0	0	0.0999119	0	0.0506453	0.102084	199.366	179.763	146.635
ETH2_0411700	4.95203	5.0488	4.80501	2.14381	2.3207	1.56435	86.4902	71.9152	86.6499	26.8609	26.9201	12.9757	0.779791	0.972853	0.725923	3.49	2.32585	1.4974	3.98101	1.38119	5.44733
ETH2_0411800	602.569	681.263	679.534	580.234	574.735	545.483	319.622	297.982	331.954	74.4948	73.3021	62.3678	38.2959	55.9002	45.2842	31.3918	34.0258	32.4098	102.101	75.485	33.0117
ETH2_0411900	24.472	19.0713	20.3035	2.38136	3.00226	1.16382	1.4826	1.91471	1.64662	0.640232	0.334155	0	52.5956	44.166	50.687	158.939	158.52	146.048	27.8639	20.7631	30.8824
ETH2_0412000	178.794	139.535	155.792	53.4149	55.0541	60.0802	14.8852	13.0692	14.2587	2.71042	1.58386	1.12726	4.33101	2.64605	2.10412	36.6381	33.2773	33.4231	174.872	140.264	82.4708
ETH2_0412100	18.8445	18.4884	21.3046	19.2501	22.355	38.9879	55.3209	55.0038	54.9679	5.41259	4.03455	6.36525	1258.33	1109.61	917.433	62.7606	64.8866	52.5213	53.0005	35.7923	55.9384
ETH2_0412200	3.32545	3.2329	3.25398	1.71968	1.62339	1.79035	25.1613	22.9564	26.4595	3.55908	3.93923	1.76602	0.418162	0.27795	0.272807	7.88133	7.56424	4.66419	34.226	35.8839	25.395
ETH2_0412300	173.961	157.61	174.141	4.38766	5.86761	4.98186	25.6417	22.1447	23.3468	1.01154	0.933003	1.06793	0	0.0309479	0.358808	1.46367	1.32031	1.22202	148.77	132.341	82.2665
ETH2_0412400	1.51358	1.46104	1.12098	0.298014	0.197604	0.280476	16.0101	14.3969	17.164	6.46956	5.60443	2.29167	2.67668	3.56594	3.87159	162.946	170.257	128.907	4.44508	3.26308	9.75368
ETH2_0412500	0.156202	0.0943175	0	0.0502334	0	0.24314	0.186742	0.244715	0.156522	0.367082	0.0764241	0.16499	0.404619	1.01432	0.607135	0.94605	0.454945	0.773167	78.7029	58.7491	28.1481
ETH2_0412600	4.65874	5.63269	6.54783	2.38233	1.36482	1.7937	0.393611	0.386854	0.589134	0.203613	0.120814	0.136621	0.0304589	0.0323934	0.111279	0.766014	0.620481	0.54954	130.481	87.0652	50.3905
ETH2_0412700	298.481	395.368	373.33	8.27328	7.74825	8.28016	10.7917	12.099	12.2033	0.0093725	0.129761	0.0114342	0	0	0	0.0111937	0	0.00872269	121.606	127.503	71.5601
ETH2_0412800	10.3129	12.6817	14.0362	0.46581	0.355812	0.405831	3.86372	3.19582	3.52487	0.0985347	0.124018	0.0109281	0	0.014251	0	0	0	0	6.8923	7.40514	4.23268
ETH2_0412900	0.633722	0.349247	0.715635	0.24262	0.173744	0.187893	0.372048	0.462925	0.507586	0.410579	0.0184559	0	0	0.415674	0.152994	2.28464	1.66738	1.57187	35.4358	26.2322	13.4849
ETH2_0413000	45.9018	38.6531	41.2413	46.3199	28.1896	25.9923	61.4393	62.4213	60.1678	19.1192	14.0212	13.2537	195.569	249.637	277.119	255.248	258.073	296.066	52.8435	51.185	52.4457
ETH2_0413100	31.7365	27.1918	37.9138	80.8807	57.0017	83.4876	81.4614	78.2927	73.2585	0.791746	1.07144	0.660884	2.30644	1.19332	1.53725	34.4397	37.634	36.2222	12.6699	21.6562	21.6593
ETH2_0413200	110.738	128.431	127.919	20.319	11.3481	17.0044	6.28861	5.96617	5.83408	0.0745689	0.575192	0	57.0462	107.221	110.768	73.3134	70.7742	68.4273	70.9789	60.7794	51.1498
ETH2_0413300	3.8218	4.43455	5.15096	1.28633	1.25678	0.819116	28.6716	26.419	30.9385	1.22286	1.26457	0.621606	0.772044	0.669414	0.525494	15.8259	16.1782	9.31878	31.596	29.4317	19.1961
ETH2_0413400	0.0430451	0	0.0773325	0.0230717	0.033044	0.0446687	0.428843	0.505777	0.421065	0.372689	0.263256	0.0866037	0.0265482	0.084703	0.0242479	0.752447	0.368738	0.189942	6.44212	6.62775	3.91339
ETH2_0413500	49.8091	44.9022	50.4879	1.26301	1.41568	1.42199	27.0103	26.1718	28.8556	5.23779	6.99684	1.99686	1.86405	1.54563	1.48611	13.5832	12.6673	8.97289	47.0148	40.8411	25.7392
ETH2_0413600	6.04812	8.66883	20.7437	3.53643	0.984857	1.42642	4.24526	3.94806	4.85368	0	0	0	0.339109	0.360647	0	2.43666	3.14001	0.843891	18.2861	15.8906	8.92625
ETH2_0413700	6.92074	8.45823	9.42089	2.01783	0.91871	1.469	2.85129	2.99988	2.77045	0.406011	0.434971	0.159948	0.411233	0.376795	0.346709	5.06626	5.27241	3.75106	10.9827	10.2639	11.8906
ETH2_0413800	0.0575135	0	0.123991	0	0.176603	0	5114.29	4909.47	5023.42	1550.04	1696.49	842.334	0.372452	0	0.145792	0	0.197072	0.198614	0	0	0
ETH2_0413900	57.6834	51.7688	63.968	54.5627	37.8752	41.0871	26.1318	26.3262	25.032	0.971917	1.82753	0.467604	0.0409552	0.0435563	0.0748133	0.065396	0.0379228	0	0.254823	0.132355	0
ETH2_0414000	28.1714	31.8908	29.6975	4.04028	3.24504	3.26696	91.1781	93.1827	100.734	2.76049	1.73557	0.847506	2.84414	3.57738	4.27123	99.0819	100.708	103.292	77.2508	76.669	84.1515
ETH2_0414100	207.472	190.083	141.24	1.19259	1.74602	1.5393	181.919	188.818	193.161	99.197	118.298	53.0477	65.4127	54.2916	50.5535	254.11	250.495	242.638	156.727	170.446	141.359
ETH2_0414200	59.5525	51.2951	49.977	4.51015	2.53819	2.77574	219.351	218.865	213.709	23.0442	27.8555	15.0236	35.8814	26.2443	24.8933	81.4962	83.1254	87.2401	75.8435	77.7499	87.1214
ETH2_0414300	130.45	133.373	112.559	51.573	39.6367	50.7638	288.416	303.544	294.412	18.2637	16.5307	9.8479	19.4133	8.78886	9.82537	24.2869	27.739	23.6901	87.249	103.719	73.8853
ETH2_0414400	109.16	149.531	157.667	144.761	91.7216	101.613	22.5732	20.0821	22.1637	1.05871	1.81682	0.759765	0	0	0	0.632221	0.43132	0.463676	65.2108	57.7306	36.0483
ETH2_0414500	70.2595	85.3531	96.5218	50.573	35.3938	43.1401	29.7956	28.4314	30.8548	1.85401	1.24832	0.99457	0.196699	0.491601	0.700658	1.35056	1.69386	1.33999	28.8423	25.9037	21.6943
ETH2_0414600	37.7871	27.1153	28.8074	13.7812	11.8973	8.52443	147.106	142.029	135.544	75.3223	85.8416	64.1667	30.8542	18.3736	14.2986	132.916	129.432	110.351	144.9	138.434	149.897
ETH2_0414700	4.54605	5.54954	3.85645	1.3625	1.34224	0.502457	0.241193	0.245832	0.231042	0.316079	0	0.0405902	0.995428	1.7997	1.25012	7.25195	6.15252	6.95157	41.187	50.8678	58.6276
ETH2_0414800	75.199	64.449	70.2408	2.86688	3.70867	3.44669	39.4287	42.0674	40.0128	30.162	26.75	15.1874	156.829	236.476	264.783	107.942	112.183	113.905	99.5376	105.148	72.8993
ETH2_0414900	44.3566	38.7399	40.7188	2.23232	1.2894	0.693646	59.1147	62.0493	64.6743	38.222	39.0563	17.5088	33.5198	24.9575	21.6944	129.251	124.798	126.643	83.2003	93.2611	108.684
ETH2_0415000	12.0007	13.1578	13.6304	1.403	1.36022	1.2119	9.34802	8.88524	10.6648	0.0664129	0.0985154	0	0	0	0	0.8725	0.643948	0.788057	1.18478	0.481598	1.30756
ETH2_0415100	30.4692	33.3196	36.9902	29.1295	18.0027	17.4002	6.60265	6.95555	8.11046	0.129404	0.167345	0	0	0.0633454	0	0.701418	1.00653	0.685538	93.1434	85.6335	63.6936
ETH2_0415200	127.263	124.73	156.133	59.2168	49.6825	42.8818	23.58	20.7498	23.7355	0.566724	0.45536	0.432117	0.529858	0.225404	0.483948	8.376	7.16315	6.26325	34.5062	35.6169	21.4788
ETH2_0415300	50.9883	59.6028	60.9258	12.5076	8.01879	10.7175	393.405	388.781	442.699	566.197	566.978	251.801	51.4173	50.9967	56.0821	178.901	206.743	179.85	77.2658	57.0082	57.9441
ETH2_0415400	3.7664	4.53549	3.123	0.491746	0.420105	0.238015	80.0015	73.0438	79.5838	2.35914	1.41751	1.31153	1.7422	1.71033	1.36004	17.2858	16.0356	11.3855	9.26493	10.4425	12.4252
ETH2_0415500	5.82836	6.28592	7.17201	0.285521	0.192438	0.105681	2.5755	2.37958	2.72877	0.206708	0.166089	0.0630444	0.25124	0.236366	0.220645	3.44853	3.68641	2.36262	6.71379	7.9632	8.29205
ETH2_0415600	563.68	622.969	589.859	520.044	390.867	474.502	59.8674	70.1112	67.6727	0.678775	0.735182	0	0.773633	0.359961	0	1.85297	1.16407	1.62441	292.723	282.049	184.549
ETH2_0415700	19.3878	20.973	21.1293	0.737576	0.868578	0.880605	12.2815	11.6977	13.3515	0.179662	0.233778	0.0230719	3.69191	4.07683	2.48057	23.061	21.9128	17.7502	20.1547	19.3139	21.0373
ETH2_0415800	77.3414	86.6502	69.7219	5.59512	4.58455	7.01046	181.057	178.459	194.916	104.651	106.751	57.9238	3.85836	3.49639	2.58569	30.6587	29.3425	23.0527	61.1767	48.5483	22.4158
ETH2_0415900	0.875525	0.17622	0.802189	0	0	0	2.0607	1.5431	1.62931	0.649747	0.428364	0.396336	5.38633	8.35574	10.9859	13.0627	13.7625	12.7743	9.32335	6.87121	10.5537
ETH2_0416000	0.12328	0	0	0	0	0	2.53315	1.52901	2.07359	0.457445	0.452376	0	2.0529	0.970349	1.04168	1.9577	2.00651	1.88031	90.9495	77.8619	35.8751
ETH2_0416100	1702.12	2254.4	2437.14	680.466	409.926	775.238	135.012	131.883	135.539	5.73581	5.61528	1.77699	0	0	0	0.137598	0	0	784.076	877.744	457.351
ETH2_0416200	0.157319	0.0791601	0.0211973	6.54543	8.10651	4.68331	98.5349	96.7889	99.2158	1.11885	0.974161	0.816014	0	0	0.0166163	0	0	0.0226366	0.679163	0.323362	0.19155
ETH2_0416300	5.05195	5.47519	4.88311	1.17833	0.980198	0.388867	1.36889	1.3481	1.35101	0.247198	0.169763	0.167541	0.3287	0.0436971	0.112582	4.5269	4.64153	3.31669	25.6072	28.3824	21.144
ETH2_0416400	30.6988	23.5165	27.7993	96.7256	77.0299	95.0098	44.0177	50.8462	47.4124	1.29537	2.4019	1.23462	38.0892	42.5692	59.7884	4.93133	5.94359	6.85661	16.578	17.7106	16.7367
ETH2_0416500	24.9903	28.484	22.306	0.257808	0.26257	0.515774	15.3024	16.4665	17.2901	4.24382	2.82401	0.983855	3.38186	4.31177	4.66035	13.1054	15.4193	11.5904	17.0632	19.973	15.9298
ETH2_0416600	0.388198	0.390669	0.627674	0.0283732	0.0677281	0.0549328	1.31846	1.3131	1.25034	1.62597	1.62953	0.599083	4.26063	4.46179	3.89147	50.9852	49.6547	39.7199	2.06524	1.16062	6.48843
ETH2_0416700	1.47493	1.00995	1.50791	1.13692	0.863773	0.47337	38.3791	34.3133	39.9636	8.65131	8.76002	4.32499	1.63178	1.95982	1.55463	11.9384	13.8461	9.32049	4.14284	2.00027	4.51743
ETH2_0416800	37.2141	25.1697	35.1992	35.1487	30.1634	21.3441	20.7921	16.4138	15.5497	10.9474	9.71891	9.8649	10.3594	11.6111	18.3003	23.8218	26.7667	25.3939	7.84792	10.3242	10.7768
ETH2_0416900	75.4685	68.4522	62.9001	40.9256	42.4124	46.1746	36.9086	38.1492	34.784	192.339	177.95	200.859	6.39932	6.54399	3.67176	76.3092	77.4874	69.5189	53.9394	54.751	59.3884
ETH2_0417000	1.65421	0.554915	1.31611	0.189995	0.18141	0	1.53032	0.899858	0.845719	0	0	0	0.582996	0.465017	0.499202	1.54182	0.877224	1.11078	13.1493	13.6007	16.7847
ETH2_0417100	0.0441985	0.118613	0.0238214	0.0236899	0.0226196	0.0114664	0.0495376	0.0625119	0.0790879	0.0592235	0.202733	0.144502	0.845047	0.369634	0.317445	1.43096	1.29992	0.894599	1.25793	0.682737	0.986623
ETH2_0417200	16.9374	18.3226	19.8992	8.06253	5.94422	4.45992	1.80213	2.02422	2.53102	0.0560742	0.0998151	0	0.251648	0.142736	0.199198	33.4183	34.4397	19.1629	58.9069	57.0361	48.3996
ETH2_0417300	0.710986	1.25757	1.85792	1.55897	1.57123	0.586889	6.77743	6.68043	7.12446	0.213188	0.0527063	0.097531	0.19932	0.169583	0.309484	10.0573	8.17609	7.91148	25.6714	27.988	22.6129
ETH2_0417400	47.1957	38.9468	56.0562	48.0473	38.8342	43.8487	30.5479	29.7876	29.0722	0.346601	0.541201	0.400589	34.2475	24.9009	16.7741	0.021787	0.0505367	0.101865	8.31975	8.42211	7.25497
ETH2_0417500	5.67245	6.03404	8.09901	7.61093	6.33123	7.64846	1.63589	1.12059	1.08625	0.00769308	0.197803	0.0375413	0	0	0.0420444	0.266452	0.117218	0.272069	35.1337	37.4516	32.3223
ETH2_0417600	1.38293	1.31701	1.97092	0.567119	0.313498	0.657348	0.228856	0.163584	0.132863	0.097579	0.0908213	0.112041	0.34346	0.456592	0.501921	2.68729	3.02923	2.14214	2.97399	1.78981	2.64442
ETH2_0417800	1.59223	1.42595	1.96824	0.951285	1.7269	0.625291	61.1336	57.146	58.9058	16.6675	15.1338	11.0431	40.9607	76.5607	49.4954	102.412	98.142	81.553	36.1559	34.7419	37.9555
ETH2_0417900	19.9295	16.4574	22.4462	10.692	8.60749	7.36404	113.702	114.775	116.943	9.19198	12.553	8.37533	2.30897	0.69637	0.786908	18.5996	19.8165	16.3161	16.4392	10.5247	12.7907
ETH2_0418000	22.5983	20.4867	21.7221	5.52567	4.44447	5.08744	13.7176	12.7766	13.1136	1.54771	1.85038	0.634084	5.54623	6.13736	5.83894	12.3736	14.1908	8.55643	34.6878	31.4086	27.652
ETH2_0418100	6.22175	5.73186	7.74165	0.274962	0.121172	0.245699	1.84776	1.65719	1.57228	3.83149	4.11081	4.56514	0	0.103535	0.0666876	1.32131	1.22821	0.999344	103.149	74.7207	42.7947
ETH2_0418200	201.176	157.466	115.766	76.3266	87.9666	106.582	658.194	656.78	589.025	308.891	348.444	427.335	20832.3	15936	13648.4	3030.64	2822.05	3289.03	1381.32	1693.21	2791.43
ETH2_0418300	18.1579	16.3266	11.1218	3.11075	1.35483	2.50944	4.1844	3.85501	3.47385	1.04949	0.975586	0.7426	157.34	181.425	163.524	454.366	437.276	465.507	32.8212	25.3681	57.1115
ETH2_0418400	0.379193	0.763213	0.204371	0.838378	0.654954	1.99207	136.566	146.289	150.631	160.813	154.045	153.13	54.4621	55.6826	67.8462	65.1875	81.6944	82.8795	8.00319	4.81819	17.7755
ETH2_0418500	0.648384	1.30502	1.88706	1.19897	2.14027	4.33982	993.069	1020.75	1006.55	6645.02	6756.88	7196.16	168.915	192.784	235.856	548.774	542.207	612.169	53.7436	34.0208	105.947
ETH2_0418600	305.702	262.804	241.461	11.3314	9.72927	12.3039	17.4984	13.7129	14.2688	3.14846	3.27745	2.60786	34.4811	28.9994	27.9162	105.129	103.267	69.6611	644.188	572.826	397.701
ETH2_0418700	23.4663	23.2575	19.5689	4.60106	5.44418	3.64419	207.748	208.414	208.844	104.33	111.899	93.1926	11.2727	8.48633	7.70461	221.439	221.286	183.95	42.3458	45.5171	92.2853
ETH2_0418800	0	1.15277	0	0	0	0	0.427949	0.373869	0	1.41681	1.40111	3.88905	0	1.12702	0	0.42303	2.45313	0	0	0	0
ETH2_0418900	103.765	93.1353	96.0684	9.30792	12.4231	7.50405	9.53429	8.90267	8.5045	3.62422	2.77299	1.93354	0.265274	0.211592	0.484579	9.47765	9.44153	7.68455	142.083	105.313	69.3035
ETH2_0419000	20.7014	25.0831	22.4039	6.92374	8.00938	6.38023	49.869	51.2967	52.2746	112.252	123.162	109.706	43.4356	45.624	43.0306	183.789	191.167	204.078	40.0379	34.412	55.0497
ETH2_0419100	207.567	176.691	158.651	16.1186	13.5472	10.4646	63.8224	69.8238	66.8075	6.49629	9.14085	4.93632	142.048	186.977	215.507	162.843	149.579	157.539	131.871	129.301	98.2277
ETH2_0419200	5.80843	4.17906	5.29782	1.8595	1.45267	1.75916	37.9607	30.6244	39.2601	101.23	107.92	40.2141	0	0	0	0.135887	0.135087	0.181525	1.31114	0.550047	1.28005
ETH2_0419300	15.0729	13.6424	15.43	4.64919	3.34754	3.32012	11.7583	10.6437	8.54935	0.879399	1.56538	0.143045	0.438503	1.5856	0.961222	9.10245	9.014	3.92846	11.641	6.66045	9.23405
ETH2_0419400	25.7857	32.5252	35.8057	5.74221	4.83189	4.71247	28.9937	26.6972	28.1805	2.23934	2.36094	0.880539	5.62926	13.1513	10.5865	25.8755	24.3533	14.5656	24.0774	18.0132	24.3885
ETH2_0419500	2.52283	1.41879	2.01958	0.0596564	0	0.0577498	0.942528	0.871857	0.889584	0.0229443	0.09076	0.0559827	1.32143	1.16809	1.4107	6.49446	6.08615	5.37041	5.19653	5.51834	4.65285
ETH2_0419600	23.0574	30.9686	29.5382	3.35105	4.22082	1.65649	60.697	63.4468	56.1114	15.6306	15.7828	10.1032	58.0041	54.7078	44.8105	149.147	147.074	144.346	140.038	127.001	139.077
ETH2_0419700	30.3152	38.1218	53.2949	52.9008	40.1632	55.4397	17.2374	15.5112	15.6349	12.3888	17.0414	9.32568	27.1583	15.988	16.7469	88.4232	79.3218	84.9411	38.7434	37.5124	35.679
ETH2_0419800	2.9037	3.61738	4.2911	1.34612	1.34822	0.893032	1.96842	2.23175	1.8772	0.195505	0.243463	0.282679	419.897	578.582	591.393	90.3974	86.3169	68.3797	10.7833	6.84356	15.2541
ETH2_0419900	8.42346	8.4349	14.7717	2.15636	1.41552	2.02221	2.47376	3.50161	2.6996	0.0518345	0.05126	0	0	0	0	0.433348	0.430794	0.530648	6.91518	8.20674	5.10266
ETH2_0420000	94.4884	84.5788	88.7264	71.4422	56.6653	79.1411	61.9078	72.878	62.6335	0.602423	0.992911	0.979918	1.50196	0.0532451	0.503001	0.2798	1.1126	0.404918	49.5294	46.4357	27.2795
ETH2_0420100	4.38378	2.69187	7.68877	1.25448	1.1978	0.231311	0.610695	1.26105	0.638175	0.78116	0.227207	1.51358	0.687383	0.657936	0.816172	2.35982	3.50069	2.69418	555.426	395.636	212.059
ETH2_0420200	2.83246	2.85048	3.50218	0.200934	0.895325	0.129675	0.933708	0.924477	0.655902	0	0.101899	0.125707	0	0	0	0.922976	0.785003	0.479483	321.925	217.811	114.418
ETH2_0420300	208.724	233.462	253.597	1.95524	2.27275	3.7855	34.1306	37.479	35.116	13.209	10.67	5.66405	0.19564	1.45646	0	61.8536	63.857	50.2075	175.287	145.892	87.5459
ETH2_0420400	43.07	36.3946	42.6515	34.7591	30.8522	34.4379	51.7697	53.5808	53.5263	7.48885	8.68687	6.51879	111.452	143.904	164.404	154.563	162.243	184.262	108.385	102.398	181.952
ETH2_0420500	26.7101	25.2716	30.0358	17.8763	14.8874	13.6008	121.232	119.209	126.503	22.6799	20.5387	13.6669	3.41738	3.61695	3.64649	55.6957	56.1977	37.0224	38.5049	43.2733	36.198
ETH2_0420600	2.54844	2.44507	3.85723	1.38009	1.38869	1.31543	3.01908	3.12025	3.70481	2.38449	1.8493	1.67367	2.77297	3.35183	3.39182	7.66575	6.78677	6.77909	21.3578	20.785	25.2417
ETH2_0420700	11.8355	10.4481	9.7138	0.30049	0.796982	0.743376	1.24118	1.57228	1.24839	0.154094	0.634943	0	5.99332	2.98269	3.85989	25.2745	23.0876	26.1963	90.5168	100.63	168.277
ETH2_0420800	45.755	40.1212	50.6935	54.4453	55.841	83.0416	15.873	18.3065	18.2495	2.5562	2.23393	2.61083	0	0	0	0.0354991	0	0.0829875	3.59648	3.55642	1.28744
ETH2_0420900	60.1265	58.3852	72.9183	11.4791	9.6398	9.56622	25.0607	21.7433	23.2951	5.15536	4.17621	3.57291	0.672749	1.08194	0.944168	13.0741	13.5983	12.0459	3.77746	2.4923	6.99703
ETH2_0421000	74.9951	63.165	63.2442	9.46678	14.9358	11.4848	7.96741	6.43275	5.24481	0.312531	0.247254	0.762559	5.70377	5.3202	4.52634	9.36888	9.48064	8.17325	211.187	245.218	305.691
ETH2_0421100	189.163	212.154	237.319	3.78072	6.67286	7.43923	16.0614	15.8492	17.2371	1.51171	0.804464	1.24053	0.202816	0.172558	0.12967	4.21816	4.24427	3.23651	84.5908	88.9602	50.7707
ETH2_0421200	94.3251	93.3407	84.4995	13.0256	18.338	13.5233	292.608	305.165	296.551	25.3375	28.2398	24.1247	0.0987696	1.10295	0.857011	17.3681	18.5886	18.9107	87.8285	76.8462	51.4776
ETH2_0421300	194.131	191.611	195.972	51.1413	55.0004	63.4071	79.8548	80.8703	85.5907	78.5392	71.5248	67.0372	0.206534	0.25103	0.646762	3.6041	3.10085	2.86355	99.2244	100.524	80.8877
ETH2_0500100	7.09821	5.3292	7.287	1.72111	1.72984	1.66611	0.673494	0.147096	0.161287	0	0	0	15.0097	8.64665	12.2812	87.5465	84.5487	57.9743	139.653	177.186	224.711
ETH2_0500200	77.1342	82.1651	83.436	76.8479	78.6149	69.2004	37.2226	34.7463	36.2218	10.9927	14.75	8.17446	6.11752	4.81789	5.81553	61.0445	61.435	49.1887	44.0186	47.5231	44.0366
ETH2_0500300	0	0	1.05835	0	0	0	0	1.6023	1.40551	0	0	0	0	0	0	1.08779	0.420537	2.26042	8.47741	19.8143	8.36836
ETH2_0500400	0.490919	0	0.529175	0	0	0	0	0	0	0	0	0	0	0	0	0	0	0	0.941934	0	2.39096
ETH2_0500500	24.2572	22.9469	13.0737	0.780095	2.23455	0.755164	4.34998	4.11696	6.94485	0	0	0	0	0	0	0.358332	0	1.67537	41.8884	40.6129	23.6283
ETH2_0500600	0.490919	0	0.529175	0	0	0	3.30132	1.92276	1.05413	0	0	0	0	0	0	0	0	0	19.7806	13.9434	3.58644
ETH2_0500700	73.6379	62.7436	44.9799	1.57876	6.02974	0.764154	8.0699	7.69103	4.56789	0	0	0	0	0	0	1.45039	0	0.565106	107.381	63.8461	60.9695
ETH2_0500800	13.2548	22.232	23.8129	0	1.13058	0	1.83407	2.56368	3.16239	0	0	0	0	0	0	0	0.420537	0.282553	64.0515	50.6366	35.8644
ETH2_0500900	157.047	186.681	196.039	196.884	208.473	200.946	36.5152	36.3181	35.0197	0.285343	0.517332	0.232074	1.99197	1.19165	1.1696	5.94964	5.54991	4.00553	93.0657	81.8766	57.3964
ETH2_0501000	0	0	0	0	0.113463	0	0.220877	0.0964824	0	0.091407	0	0	0	0	0	0	0	0.0850696	3.40312	3.09327	5.03901
ETH2_0501100	173.324	133.904	138.324	4.90358	5.93989	4.7941	301.163	298.462	289.183	237.968	208.366	197.091	3.03177	2.05998	1.41018	31.4667	30.1004	24.4854	341.874	317.884	242.59
ETH2_0501200	143.934	165.415	168.816	116.379	113.915	117.988	199.679	172.431	193.636	27.2974	30.1413	19.189	0.988526	1.19408	1.54938	28.6849	28.2398	19.0346	54.0139	44.8629	36.2361
ETH2_0501300	92.7504	92.6692	108.609	83.4752	80.4209	65.2276	538.468	494.553	500.906	298.603	288.928	285.046	9.63004	8.0095	10.4871	141.645	131.355	136.799	89.6209	89.5741	65.6469
ETH2_0501400	25.4073	25.7688	25.1941	10.4928	11.0854	7.06773	76.345	67.0536	77.4652	1.59583	1.33535	1.34783	3.02995	0.97648	1.38371	32.2175	31.6268	28.0186	46.7499	43.5443	57.5211
ETH2_0501500	30.4394	31.5301	30.964	14.6479	14.6044	17.2745	61.5863	55.8399	60.1966	1.32495	1.85533	1.3707	7.42065	7.30174	7.97972	39.1045	35.0462	27.8184	24.1708	20.4713	28.5484
ETH2_0501600	0	1.88207	0.403181	0.300717	0.143565	0	0.558954	0.854559	0.334644	0	0	0	5.44997	2.94405	3.55554	50.2802	56.1517	37.6199	8.07372	3.07524	9.79155
ETH2_0501700	4.58992	5.97344	5.56929	1.02399	0.332057	0.542389	58.7338	57.6648	63.1593	101.223	102.511	45.3088	10.9603	14.5173	13.3001	165.994	164.048	88.769	76.6326	55.2861	61.6215
ETH2_0501800	0	0.0550394	0.0196511	0	0	0	0.149839	0.0833025	0.221824	0.135292	0.18954	0.0550175	37.4583	58.6888	61.17	14.8251	14.8984	12.2554	2.37857	4.06058	4.48384
ETH2_0501900	108.293	86.8486	80.9132	1.34538	3.85379	1.86055	3.75107	3.19902	3.25099	0.295682	0	1.35271	0	0	0	0	0	0.0687955	0.917362	1.07208	1.74644
ETH2_0502000	2.16377	1.35124	1.28073	0.100961	0.11123	0.225541	0.332014	0.384642	0.248902	0.0418173	0.0590769	0	11.0455	17.8391	14.9939	43.2436	43.6496	26.3475	172.572	162.075	125.237
ETH2_0502100	0	0.0460341	0	0.0459707	0.0263362	0	0.034179	0.0522546	0.106407	0.028289	0.0209817	0	0.909839	1.83399	1.25617	47.9594	50.519	26.9464	4.45421	1.84626	8.46583
ETH2_0502200	1.10135	1.22915	1.49919	0.147578	0.108393	0.0934097	0.0633022	0.0599113	0.0606381	0.0436613	0.0474952	0.00532655	0.372289	0.54875	0.566719	1.22542	1.09465	0.877699	3.33233	2.20574	2.14904
ETH2_0502300	19.4647	27.2087	31.0864	25.563	17.6255	25.1	1.59852	1.61094	1.5855	0.18231	0.18029	0.108029	0.561026	1.09387	0.889611	12.1372	13.3191	8.13447	9.32469	9.59419	7.3018
ETH2_0502400	30.7196	30.6794	32.1594	4.18612	2.83786	3.78893	150.055	144.246	147.69	4.41143	4.44215	3.67299	7.22534	8.91371	10.0969	51.6289	53.7236	49.3269	45.4555	44.56	37.8478
ETH2_0502500	56.4128	49.61	50.6857	5.22522	3.218	4.2995	496.009	491.153	482.414	5.8883	3.5773	3.08917	34.8128	25.2261	25.9753	79.7097	83.5666	83.641	1889.65	1681.7	1749.64
ETH2_0502600	62.0285	53.178	52.1197	18.2153	9.65061	13.4399	28.6963	31.0218	29.4662	0.59805	1.01387	0.416916	2293.08	1641.6	1701.65	1951.06	1971.22	1990.19	401.311	354.172	728.51
ETH2_0502700	41.7484	40.4708	40.8995	25.482	20.7989	23.2972	8.65802	6.8965	5.81368	0.175637	0.347382	0.685673	8.51276	6.70624	4.84748	72.7473	69.2392	64.4687	80.1033	68.5222	78.9807
ETH2_0502800	1.45621	1.64311	1.75995	0.532168	0.525062	0.103032	14.0955	13.3513	15.1605	12.1304	13.4263	11.3529	119.348	223.66	200.49	61.389	60.7275	51.8373	37.0847	32.5539	36.8047
ETH2_0502900	9.9117	8.37425	7.56152	5.34301	3.7717	4.06707	5.02929	4.89429	6.30154	0.070255	0.104215	0.257127	0	0.279427	0.0479949	0.12586	0.0729858	0.130768	411.361	509.332	469.873
ETH2_0503000	118.661	94.2268	111.161	8.81538	9.20236	9.57858	11.5367	10.2666	11.2114	1.24547	1.77908	0.868253	0	0.0629035	0	1.44027	1.04058	0.423172	1.10403	0.860156	1.5569
ETH2_0503100	18.3451	23.2482	17.4084	4.47517	2.58786	1.60676	21.8889	20.7775	24.0539	11.5877	11.4752	3.31235	17.2375	27.8455	27.6016	64.7381	63.2629	51.5148	19.8057	17.1886	16.164
ETH2_0503200	69.7818	92.5934	88.9014	15.9977	9.44578	16.6943	41.5801	40.3417	43.0436	13.1283	17.9997	6.18902	0.461489	1.1452	0.515171	67.3847	65.0001	38.2813	33.6058	23.6967	17.8165
ETH2_0503300	160.602	144.835	105.365	7.27311	7.0347	5.3948	464.38	486.605	478.977	132.236	159.726	109.647	1750	1908.88	1957.43	1208.78	1258.32	1396	643.8	684.939	890.908
ETH2_0503400	845.629	846.401	933.924	571.586	497.746	584.252	632.569	673.73	666.885	111.697	113.587	74.2838	23.0673	29.7743	30.2524	544.627	561.825	577.293	427.302	398.858	218.745
ETH2_0503500	6.71353	7.46182	6.79012	1.73371	0.831768	0.777146	0.380987	0.381381	0.517017	0.0394166	0.0779596	0.0160291	0.314475	0.146321	0.0179517	3.56209	2.63892	2.37833	6.03304	6.3042	7.78632
ETH2_0503800	4.0131	3.88467	3.94525	0.955639	0.496886	0.476288	0.123109	0.122916	0.134774	0.00727813	0.00719747	0	0	0.011579	0	0	0.0403255	0	1.85161	2.11111	1.14635
ETH2_0503900	359.061	473.204	568.073	515.512	419.693	362.075	21.8948	22.2048	23.4164	0	0.113603	0.0350365	0	0	0	0.0171499	0	0.013364	191.792	205.933	87.1893
ETH2_0504000	0	0	0.0184519	4.2664	3.14065	2.27819	5.70457	5.7547	5.5135	0.0105864	0.0837524	0.103321	0	0.0336843	0.0289284	0.101148	0.249285	0.256162	0.853958	1.10034	0
ETH2_0504200	137.264	145.904	151.808	6.63081	4.99834	6.26874	365.892	357.309	411.631	9.90275	13.0672	6.11331	0.312337	0.94907	0.611303	66.3312	65.0726	58.7115	434.757	475.708	371.849
ETH2_0504300	17.8435	20.4801	21.5824	3.46137	1.76531	2.50296	46.2638	41.7718	45.2449	24.2515	25.4103	12.5754	1.08771	1.29288	0.64283	11.5831	11.4344	7.97119	20.0709	19.902	19.3262
ETH2_0504400	1.58815	0.4409	0.826441	0.440293	1.17712	0.255733	5.31953	6.29173	5.958	61.5719	70.2675	66.8524	91.752	122.149	99.7204	159.127	137.641	166.834	644.643	502.98	838.836
ETH2_0504500	4.6623	4.44929	2.77275	0	0	0	18.9799	20.6743	21.2305	1.29253	3.09719	0.970367	3.34647	3.47992	3.87159	21.3148	20.0382	21.0973	22.6725	27.1572	34.0607
ETH2_0504600	30.1713	32.1401	35.8528	1.06458	0.968077	0.932408	3.18018	3.39569	3.22686	0.760397	0.829096	0.428152	0.816662	0.155095	0.319672	6.79954	6.53569	5.15335	28.6123	23.2345	14.28
ETH2_0504700	465.064	496.103	505.979	283.75	204.038	308.495	541.417	525.714	558.483	17.3306	20.1659	11.235	9.00759	6.35962	4.94319	221.91	218.995	178.927	384.859	409.068	368.208
ETH2_0504800	17.229	20.8127	16.669	6.07824	4.49661	4.31573	3.24464	3.38522	2.90684	0.347762	0.0573181	0	0.549126	1.13727	0.607135	3.94572	5.16496	3.93776	20.7097	20.9685	28.7567
ETH2_0504900	26.3635	31.7584	36.6181	19.8882	12.9081	14.8835	2.50889	2.58569	2.64739	0.064892	0	0.0791664	0.679513	0.877527	1.4186	4.43698	5.57292	4.00103	15.603	16.1562	11.3069
ETH2_0505000	19.2467	20.2808	20.2795	2.38549	1.21948	1.68596	46.7532	46.1841	47.2475	0.170504	0.232849	0.0198105	0.437247	0.129171	0.0665602	1.46424	1.24836	1.14101	50.1285	74.6564	82.101
ETH2_0505100	0.111754	0.449861	0.783007	0.853559	0.257367	0.0869769	1.25254	0.474176	0.19997	0.345563	0.20504	0.0421577	0	0.494789	0.472145	2.80645	2.20184	2.41204	3288.19	5229.76	8906.66
ETH2_0505200	120.9	111.819	119.433	12.2235	10.9517	7.21315	123.561	120.59	118.584	7.47045	6.55973	6.1282	1.44507	2.45895	0.967897	25.6895	28.6348	17.2614	60.9403	40.0067	30.684
ETH2_0505300	69.5385	93.0025	95.0115	38.46	21.8967	29.8099	75.3746	68.7567	76.1871	12.4195	15.8352	4.76537	5.43124	8.00699	11.495	47.2648	48.2621	38.6253	50.3401	58.9512	38.1075
ETH2_0505400	50.6402	54.0028	61.3232	8.12153	4.42084	7.09781	5.50221	4.63434	4.27057	1.09764	1.12012	0.0854736	0	0.0928863	0.11168	3.19365	3.39665	2.74946	87.9622	112.592	93.6153
ETH2_0505500	371.135	406.248	420.814	12.3965	10.3254	15.4728	42.9216	40.9882	46.5158	4.48374	4.09297	2.15336	0.182099	0.290497	0.859326	4.9431	4.63695	3.75748	300.502	297.434	193.491
ETH2_0505600	0.841576	1.62329	1.05835	0.54505	0.28713	0.418465	14.7948	13.734	14.5403	22.9725	27.7076	7.95447	6.05552	5.6581	6.12343	156.711	166.553	138.949	11.4826	7.05907	17.7614
ETH2_0505700	4.10587	8.02447	5.9011	3.54026	1.80435	1.66725	66.6267	66.5002	69.9132	13.2297	14.8117	5.6119	13.4047	21.3695	17.221	142.314	145.812	77.1283	20.8367	23.7505	35.5021
ETH2_0505800	4.72046	4.54136	5.15231	1.3844	1.2079	0.323486	2.01866	1.89922	2.3587	0.238685	0.108941	0	0.0549313	0.02921	0.0501718	1.51304	2.13629	2.64855	13.1586	5.85823	13.5195
ETH2_0505900	0.516003	0.115397	0.278107	0.0806668	0.462133	0.111555	1.32803	1.0105	1.21058	0.159557	0.455835	0.270354	0	0	0.0242226	0.254083	0.270126	0.197993	1.5676	1.52129	1.32637
ETH2_0506000	10.012	9.21418	9.76685	0.822159	0.766757	0.647812	4.03368	4.23805	4.28947	1.7943	1.38172	1.05861	1.38606	0.257382	0.703316	24.4684	25.5873	13.6603	17.02	22.5746	22.6438
ETH2_0506100	2.23925	2.66076	2.57369	0.216906	0.310659	0.199475	6.50114	5.52989	6.4496	5.80628	6.90517	2.62578	2.02168	3.78254	4.93542	16.7186	17.3217	13.5093	1.9153	0.383136	3.81052
ETH2_0506200	55.551	54.99	50.9407	19.454	20.8425	11.7591	102.453	94.4005	103.02	16.6504	15.4238	8.57091	0.315287	0.223541	1.63183	33.5627	29.3889	30.5998	83.6998	86.0986	92.951
ETH2_0506300	1.39677	0.991841	0.992015	0.587726	0.606267	0.304791	1.40943	1.07794	1.28471	0.528781	0.411151	0.305313	0.428717	0.468789	0.606659	1.85121	1.99046	2.00229	11.7344	11.5913	10.2518
ETH2_0506400	10.4688	10.6146	11.8215	3.89221	2.17347	3.10811	1.36465	1.12375	1.00074	0.0324254	0.0374104	0.006593	0.218276	0.146162	0.184596	7.13854	6.72966	5.31623	7.12589	9.49684	8.21408
ETH2_0506500	12.1806	11.4364	14.3768	10.6684	5.74616	5.50796	897.779	922.428	856.732	10279.5	11147	6941.61	10.6391	8.23506	8.79732	10.0522	10.8424	10.2223	435.957	665.171	761.769
ETH2_0506600	5.2634	10.0466	7.61945	3.75956	2.6881	3.48706	13.261	14.3963	13.3723	2.99951	3.47173	1.93632	0	0	0.0183778	0.690771	0.857044	1.08908	15.4823	13.1027	16.6838
ETH2_0506700	0	0	0.377501	1.12625	0.134421	0.136282	2.28967	2.00032	2.1933	0	0.214182	0	0.32399	0	0	0	0.225001	0	0	0	0
ETH2_0506800	13.4038	17.0679	15.9472	8.04568	4.92604	4.63942	26.2987	26.4796	28.8385	1.06437	1.31746	0.421367	0.748655	0.964415	0.548956	20.0024	19.918	14.4257	20.3602	23.0017	20.2617
ETH2_0506900	0.126495	0.0848665	0.075751	5.40138	5.62128	2.55968	39.2873	39.4971	39.0624	0.782287	0.765022	0.360539	9.49193	8.64279	9.78585	3.86177	4.63537	3.17915	1.77985	1.30265	2.29317
ETH2_0507000	9.8993	13.827	15.0551	3.00491	1.91595	2.68847	3.02752	2.87042	3.44583	0.136645	0.144647	0.0422627	0.29078	0.186774	0.226142	4.22705	4.00943	2.29804	6.64579	4.88002	4.34996
ETH2_0507100	0	0	0.0471876	0	0.0336052	0	0.294386	0.800128	0.642325	0	0.14725	0	0	0	0.0739794	0.727505	0.825003	0.604699	3.27577	4.58081	4.79715
ETH2_0507200	0.575403	0.386044	0	0	0	0	8.98097	9.89102	9.83854	0.632622	1.17302	0.530599	4.61346	10.1904	7.34701	79.1441	76.5104	85.5911	10.795	9.74844	15.569
ETH2_0507300	0.123835	0.0415412	0.311466	10.0225	7.5417	4.04795	23.811	23.4157	21.6566	0.0510562	0	0	0.343692	0.48736	0.8371	3.68913	5.23335	4.98922	52.5899	33.198	61.2172
ETH2_0507400	24.8654	27.3774	24.7391	0.703767	0.47248	0.830305	1.94174	1.5803	1.93834	0.0507514	0.0585538	0.0619152	0	0.161484	0.473836	1.51533	1.31224	1.00763	32.8299	33.7972	42.5662
ETH2_0507500	30.9279	25.7373	25.0224	0.582639	0.143565	0.727766	1.20525	0.930859	1.52263	0.245773	0.314534	0.0881871	0.0432537	0.230004	0.276542	2.10652	2.44312	1.99132	41.176	39.1394	42.5819
ETH2_0507600	0.067713	0.102216	0.237216	0.0816602	0.116956	0.0790504	15.9627	13.603	14.5639	3.80026	4.60709	1.78807	16.4282	21.1191	33.2709	20.5805	20.2583	16.3978	26.5041	25.8118	33.1849
ETH2_0507700	0.933302	0.96396	0.988382	0.737195	0.4525	0.592572	41.077	36.4152	41.9852	17.4523	18.9913	9.28986	0.901295	0.612175	0.553413	24.8104	27.5125	15.4978	11.6869	11.1614	7.2569
ETH2_0507800	21.4075	22.3988	24.8093	10.3317	7.44234	9.05683	13.0936	12.9839	12.6294	1.13532	0.844376	0.434978	0.252648	0.626952	0.333315	9.05453	9.35765	6.58417	36.4464	31.7975	17.3648
ETH2_0507900	109.035	91.2993	68.8747	36.7546	46.2248	67.5364	22.927	19.9719	19.6453	25.4477	24.2708	13.5489	19.198	16.7526	15.5113	846.345	866.871	903.184	578.785	736.42	1034.76
ETH2_0508000	355.987	355.288	346.761	16.8026	11.6288	11.6806	555.513	557.828	565.063	8.54423	13.382	9.25964	1.68689	0	0.118518	4.61017	4.74606	4.39975	658.95	884.306	799.776
ETH2_0508100	1.90823	2.07227	2.06856	0.130016	0.074485	0.100689	6.27525	6.19304	6.43556	0.293363	0.290112	0.0813396	1.29659	2.13206	1.43932	8.08237	7.97009	5.34257	5.93677	5.22166	9.03126
ETH2_0508400	3.652	2.57778	4.01861	1.50886	1.09025	1.22377	26.8519	25.975	28.7351	2611.52	2296.44	2142.83	16.8694	10.1806	11.9791	90.7752	90.3332	63.8465	24.2817	12.3592	39.5876
ETH2_0508500	3.94258	4.1464	4.82411	1.82761	2.1813	1.71392	59.3689	65.5923	67.3698	50.434	47.5291	53.2475	54.1194	45.5002	43.908	174.039	161.108	154.509	36.0515	38.4416	38.4901
ETH2_0508600	31.1238	31.5369	35.5196	26.2827	27.0089	28.7317	137.76	135.879	141.223	15.2986	13.5755	16.1025	3.29445	2.84967	3.32997	51.167	50.4354	39.5301	49.6053	43.5096	42.7234
ETH2_0508700	413.695	322.395	288.191	16.2542	20.959	13.6392	307.771	333.168	313.447	239.572	230.128	224.202	34.1294	41.1769	38.7558	135.788	135.271	136.099	213.078	223.347	160.12
ETH2_0508800	25.8839	23.748	25.1983	5.62054	6.26103	3.61579	2.23709	2.90752	2.50186	0.16418	0.10824	0.155785	0.0545776	0.261198	0.224319	2.55997	1.79405	2.03729	71.68	62.9674	52.3651
ETH2_0508900	0	0	1.23474	0	0	0	0.855899	1.49548	0.819878	1.06261	1.40111	0	0	0.56351	0	0.42303	0	0	0	0	0
ETH2_0509000	70.1407	57.972	42.7423	20.4346	18.538	13.2549	127.427	138.374	127.076	10.9246	12.3897	8.89236	58.7043	39.949	39.6899	46.4855	46.2855	46.4405	37.1561	31.7915	36.912
ETH2_0509100	278.051	240.503	237.394	16.336	23.3172	21.4322	32.1738	33.302	32.2394	2.53885	2.01703	1.74007	0.213366	0.2723	0.0584636	5.12747	4.78114	3.92919	102.974	109.429	73.9673
ETH2_0509200	227.061	239.845	222.143	172.935	171.773	160.281	63.3697	58.464	61.7291	10.2492	11.213	5.95046	1.1371	0.987613	0.398121	8.70018	6.87901	6.43766	115.127	112.02	79.8174
ETH2_0509300	31.2143	41.8599	50.8752	34.0318	38.155	32.4149	12.0495	10.5268	12.0932	2.39087	2.23302	1.37737	1035.84	1033.41	1161.36	973.671	953.456	768.866	93.0651	59.6914	184.017
ETH2_0509400	0.454405	1.08608	0.428588	1.096	1.43892	0.0884145	2235.42	2289.12	2169.28	12261.8	10745.9	12069.5	429.527	319.888	341.388	451.041	422.344	447.26	35.0929	10.359	62.3823
ETH2_0509500	372.167	335.564	339.781	4.58647	8.26527	5.65214	37.1552	36.4253	37.9466	39.2171	38.6277	36.9294	2.59375	2.45199	2.00708	28.6319	28.4702	21.8518	189.177	189.067	154.992
ETH2_0509700	0	0.111558	0	0.178248	0	0.431377	0.0828289	0.144724	0	0	0	0	0	0	0	0.245631	0	0	2.76503	1.15998	0.539894
ETH2_0509800	0.926679	0.15543	0.665928	0.745035	0	0.240408	0.461608	0	0.331636	0.477576	0	0.815681	0	0	0.130503	1.02668	0.264608	0.355572	2.66705	2.53966	0.752212
ETH2_0509900	0.241153	0.364032	0.519891	0.484708	0.277685	0.375374	0.180189	0.472256	0.431515	3.57931	3.24467	7.73261	0	0	0	0	0	0.62459	1.61947	3.4247	1.17451
ETH2_0510100	0	0	0	0	0	0	0.246499	0.574263	0.314833	0.20402	0	0	0	0	0.0929181	0.649775	0.376801	0.569626	3.37589	1.80824	0.535575
ETH2_0510200	19.7805	24.3241	23.4112	16.3833	17.6055	13.8538	8.18062	6.23724	7.4089	0.00647931	0	0.00790457	0	0.0412325	0.0177054	0.417872	0.35002	0.114572	10.8552	13.5161	9.593
ETH2_0510900	117.34	108.432	99.3581	1.64043	2.00599	2.92528	157.726	155.319	157.775	154.499	144.84	160.774	11.6569	7.00866	8.49934	69.1126	63.5975	64.528	97.5295	95.3029	83.9451
ETH2_0511000	2.89949	1.29687	3.12544	0.172677	0.329751	1.92232	50.3911	51.2435	46.8868	6.44205	8.47232	6.07664	0.397393	0	0.362961	3.33136	2.57579	2.71957	1.64839	1.60533	2.09209
ETH2_0511100	23.767	29.8863	38.2748	17.5048	15.7483	17.8833	1.3138	1.12477	1.29886	0.0697327	0.0732699	0.0292435	0.404219	0.52003	0.491268	2.14194	2.24876	1.66098	14.8266	12.6997	7.98866
ETH2_0511200	1.14548	1.15277	0	0.920946	0	2.22878	0.855899	0	0.409939	0	0	0	0	0	0	1.69212	0.981253	0	2.19785	2.56852	0
ETH2_0511300	63.6886	71.5912	64.2614	4.44783	3.71276	4.75474	20.3894	18.8541	19.9321	0.0734642	0.114164	0.256069	0.722177	1.28564	1.34789	8.94944	9.94337	4.52224	43.729	36.8853	33.6801
ETH2_0511400	59.1483	79.4363	80.0524	63.8941	51.5744	66.877	14.6151	13.9351	16.2982	0.0107334	0.201675	0	0	0.0683043	0.0146651	0.679413	1.26374	1.0189	36.2312	36.0631	26.8802
ETH2_0511500	20.9243	24.0174	25.6527	10.1075	8.19567	8.16639	39.315	37.7834	42.6234	2.85505	3.2759	0.793495	9.27157	7.68861	7.02156	95.5477	96.1384	56.584	38.388	32.038	50.5228
ETH2_0511600	721.035	871.589	901.94	806.939	688.83	943.319	91.0558	100.218	95.6374	0	0.637746	0.0715227	0	0	0	0	0	0	330.314	314.245	166.328
ETH2_0511700	46.4287	39.2139	32.1775	0.332015	0.181151	0.114787	34.3388	36.007	35.5327	1.97015	1.49732	1.20177	3.08364	3.85992	3.31494	63.9883	67.6686	57.5025	172.621	163.371	162.985
ETH2_0511800	12.2337	16.3924	14.5206	0.257865	0.510015	0.766701	3.26953	2.43763	2.85318	0.141681	0	0	1.25046	0.743833	0.909823	27.4462	28.9666	21.7829	11.5607	9.82888	10.4326
ETH2_0511900	0	0	0	0	0	0	0.0877845	0.0766912	0.19621	0	0	0	0	0	0	0.289252	0.100641	0.0901593	8.94167	9.60086	9.44123
ETH2_0512000	228.259	212.254	174.348	121.83	88.0943	94.3804	20.7391	18.4634	21.3799	0.163478	0	0	0.550237	0.195061	0.586322	9.83546	8.80298	9.28077	145.882	126.006	79.0166
ETH2_0512100	166.134	299.184	269.353	12.2949	7.44963	9.23226	34.6243	33.0905	36.5329	1.78194	2.3267	0.31997	0.115396	0.0613623	0.0316191	1.99922	2.56444	1.62968	210.706	224.613	109.077
ETH2_0512200	348.425	310.674	276.953	141.134	93.7589	129.097	20.6634	23.8331	23.2158	0.168001	0.398734	0	2197.36	2431.91	3119.32	66.2135	72.4654	78.9897	217.561	241.949	151.623
ETH2_0512300	1.33629	1.6621	2.12826	2.74624	1.97094	2.27285	0.678736	0.83309	0.720024	0.909977	0.716241	0.362496	3.3059	4.12892	2.61348	129.989	131.558	84.1313	8.51291	7.20477	16.3619
ETH2_0512400	0.951198	1.06987	0.904695	0.209931	0.0715878	0	0.668925	0.560043	0.493929	0.334498	0.0342197	0.0562866	1.06978	1.00927	0.6619	50.1713	59.0829	42.3484	7.22874	4.54458	9.40163
ETH2_0512500	28.7648	33.088	39.5587	14.5951	9.2487	5.00603	110.076	103.199	117.104	162.485	164.958	66.2154	4.2288	4.69012	4.02792	110.378	110.395	68.5724	249.145	208.069	134.609
ETH2_0512600	0	0	0	0	0	0	0	0	0	2.4124	5.11215	4.62481	0	0	0	0.823194	0	0.320736	4.27689	4.16517	5.42812
ETH2_0512700	80.2375	98.888	95.6459	7.62821	5.74887	5.46682	10.8199	10.3978	10.8286	2.86703	1.87696	1.21482	0.599839	0.893111	0.986159	15.4765	16.5702	11.8672	43.9569	39.8202	27.0261
ETH2_0512800	25.9607	33.5665	26.8837	0.334889	0.239819	0.137779	3.2991	2.97056	3.30187	0.109481	0.216535	0	0.761069	0.286878	0.369561	18.5364	18.5814	14.1807	21.5988	21.5756	16.3563
ETH2_0512900	0	0	0	0.261055	0	0	10.1495	11.4104	11.9302	0.200808	0.264776	0	0	0.21298	0	1.23911	1.80798	0.996722	27.2048	35.1099	43.3573
ETH2_0513000	0.370394	0.186376	0.155267	0.132351	0.0315929	0.0320304	15.3139	14.8697	16.3779	0.432678	0.616655	0.0465754	0.0380736	0.202459	0.295585	1.33749	1.53358	1.0896	35.5735	33.9906	34.4756
ETH2_0513200	44.5839	40.7642	46.8004	5.87618	5.93552	7.38492	81.7926	79.7932	86.1973	10.412	10.6416	9.10347	0.782924	1.19851	1.91774	47.3826	46.2434	35.919	81.9764	72.1487	70.0694
ETH2_0513300	40.5652	32.1546	27.7241	1.22793	2.86078	2.75775	3.51489	2.5124	2.53616	0	0.149452	0.276555	0	0	0	0	0	0	47.0046	48.2197	34.2173
ETH2_0513400	0.385722	0.670488	0.737065	0.0845766	0.121133	0.109165	0.0917035	0.20601	0.100393	0	0.107228	0	0	0	0	0	0	0	20.6553	14.6511	7.30097
ETH2_0513500	202.053	195.022	209.138	7.18694	6.33123	7.49561	7.93833	8.2203	7.7058	0.0877507	0.455586	0.200725	0.262536	0.174506	0.254775	4.2707	3.38817	2.89917	76.6382	69.1214	34.7692
ETH2_0513600	1.94975	2.42	1.78643	1.72432	1.69631	3.00965	27.8015	26.3883	24.2823	17.5644	14.7067	15.2252	11.3337	7.73727	6.20552	108.56	100.38	96.1908	7.48203	5.3435	21.0495
ETH2_0513700	4.00466	2.39631	4.90008	16.3885	33.3179	7.2725	122.791	122.606	116.203	40.4293	39.562	51.609	1.00131	0.567947	0.792608	1.91863	0.77264	1.37049	5.33021	8.08984	9.57639
ETH2_0513800	119.35	152.31	180.259	182.936	185.49	226.856	13.4349	12.9092	12.4755	0.48711	0.243446	0.332274	0	0.00833287	0	0.0750664	0.101572	0.204733	51.4808	44.3122	19.4282
ETH2_0513900	11.1443	14.5766	12.1859	0.955374	1.35599	1.62472	93.109	91.1123	97.0981	16.9421	17.0097	17.1554	0.148558	0.379184	0.244236	58.4968	57.197	46.0825	34.3234	34.567	45.283
ETH2_0514000	0.0636377	0.256171	0.274387	0	0.195408	0.0495285	3.8991	3.32328	3.32506	3.77816	2.14058	2.44866	0.0588731	0	0.107544	0.188014	0.327084	0.0732544	43.8348	51.2753	62.1428
ETH2_0514100	33.9782	27.5887	27.3031	35.8238	31.3004	28.9692	16.2717	19.4076	19.3454	1.95806	2.92816	3.6123	29.2196	39.3571	41.3694	148.869	167.364	156.363	22.9663	20.5482	39.8672
ETH2_0514200	272.356	248.483	204.678	17.1061	11.9833	11.6086	597.727	603.592	595.545	8.29738	9.05503	7.88843	4.93783	4.10044	5.46759	37.0737	36.6404	39.5153	585.563	604.969	660.744
ETH2_0514300	78.8302	60.2228	61.8864	24.056	13.6931	10.5986	2704.8	2726.75	2744.86	83.2688	87.8983	51.0822	1133.2	1530.38	1663.45	1727.29	1720.2	1878	801.407	829.382	1364.94
ETH2_0514400	151.945	144.063	146.627	57.45	37.1863	50.7699	112.484	114.797	116.83	12.5302	13.428	11.1101	15.7549	11.0748	8.95165	397.58	405.751	342.663	191.276	186.992	224.382
ETH2_0514500	92.0452	115.457	107.982	15.2717	11.7891	12.7694	6.40328	8.01661	7.68909	4.03149	3.77777	2.37626	2.1232	1.70554	1.05214	58.1032	57.9968	42.9159	48.6727	42.0453	27.5873
ETH2_0514600	186.999	168.488	149.502	4.31826	5.64222	3.41021	526.292	521.395	521.569	31.5777	37.5598	35.4047	17.6202	16.0622	14.6304	303.12	306.787	292.196	137.43	117.584	124.6
ETH2_0514700	0.58364	0.648116	0.58031	0.39238	0.231743	0.22712	4.22937	4.07917	4.49432	1.30375	0.969288	0.235355	1.8898	3.40581	3.22679	17.418	18.3004	11.5805	5.2227	4.93397	5.20725
ETH2_0514800	4.16379	4.41822	4.18779	0.644312	0.936176	0.366097	49.7658	48.8902	51.1005	0.452517	0.202441	0.289173	1.54727	0.959896	0.618276	9.27772	9.37228	5.26429	22.3295	27.9705	36.0189
ETH2_0514900	1.04729	1.05396	1.90503	0	0	0	3.91268	5.72554	5.10667	1.13345	0.160127	1.72847	8.65939	8.37215	6.85824	66.863	71.996	77.9469	15.1965	11.644	25.663
ETH2_0515000	7.86041	5.76217	5.13968	0.0641588	0.06126	0.0621083	44.7055	41.3221	45.5657	10.1541	9.15092	3.97372	3.80206	3.92576	3.77606	42.0697	40.2471	29.1657	21.2065	16.9396	24.4371
ETH2_0515100	0.426224	0	0.11486	0	0	0	4.06054	2.4345	2.44057	1.58155	0.130336	2.41181	0	0	0	0.70833	2.46454	0.490634	2.65786	2.38932	3.63278
ETH2_0515200	17.827	16.2647	21.5039	3.78003	6.96786	6.42906	2.90314	2.64284	2.17336	0.201921	0.159746	0.19707	0.0604114	0.16062	0.19312	4.00321	3.52412	2.36781	1.7541	0.878545	2.38528
ETH2_0515300	6.19313	4.56041	5.21034	0.971547	0.695739	0.587811	0.677195	0.69022	0.216232	0	0	0	0	0.445854	1.27635	0	0	0.434697	4.05756	5.4193	10.2995
ETH2_0515400	3.14661	4.49997	1.96369	3.19557	1.5256	1.41783	80.4339	87.4584	84.0424	13.7243	9.31821	8.12171	56.382	31.7738	35.9638	107.888	108.529	97.6067	7.62626	1.73298	6.04942
ETH2_0515500	1.22597	2.318	1.68192	0.238948	0.541862	0.693934	2.16519	1.86733	2.49952	3.58414	1.9767	2.35445	2.54332	0.694488	0.627825	11.6894	11.5841	9.98557	1.85332	1.99928	5.69953
ETH2_0515600	67.0105	58.3553	65.8978	0.847425	1.61828	0.629303	340.544	314.983	344.545	10.5636	9.83719	7.10269	2.12388	2.57131	2.02526	3.52999	3.69825	2.78398	82.447	69.0695	41.1386
ETH2_0515700	15.25	11.6065	14.5595	1.01107	0.916506	0.811499	10.8298	8.82739	10.6988	0.728504	0.78858	0.384326	1.75985	1.2608	1.3518	4.13281	3.83865	2.45544	5.80323	5.83012	7.34594
ETH2_0515800	26.3391	25.5956	31.1421	19.0586	17.7552	8.32791	3.81311	3.65362	3.00458	0.814453	0.302035	0.248402	1.97983	0.971802	2.78198	8.38968	4.72412	5.35328	7.73853	6.76737	7.81715
ETH2_0515900	30.5199	29.8236	29.4218	2.07114	1.13219	1.2244	51.3099	50.1402	50.6987	26.1958	27.1923	16.9731	256.806	318.739	364.328	250.027	239.78	213.248	43.806	33.0711	38.1185
ETH2_0516000	0.561051	0.635199	0.831561	0.225538	0	0.163747	1.62446	2.10588	1.88237	9.43335	4.67513	7.3548	3.92527	3.31206	2.90369	89.717	85.1287	67.0659	3.49861	1.99192	3.92801
ETH2_0516100	6.63587	6.31118	8.76437	1.17256	2.37911	4.42682	0.980765	1.52325	1.46143	33.2593	25.153	23.9326	6.10531	4.91465	4.12832	44.5427	39.5104	33.01	17.6994	15.8608	25.2161
ETH2_0516200	378.35	375.979	373.081	3.89184	7.81763	7.64154	18.426	19.4362	17.8793	12.4547	14.942	15.9869	0.422478	0.314517	0	20.3392	26.0929	14.0619	74.9166	79.2573	57.9391
ETH2_0516300	27.1589	28.2243	28.1402	8.19939	9.23304	11.7335	3.7273	2.71357	3.92748	0.754108	0.169489	0	39.3291	48.3165	44.9604	355.1	330.841	313.109	12.6553	5.2199	28.2095
ETH2_0516400	26.6649	21.936	26.7298	4.86112	5.29952	4.83681	32.4479	29.4166	30.0744	0.681583	0.730199	0.265622	4.07837	2.72593	1.42274	11.4416	11.4603	7.25953	41.2647	49.6085	48.6819
ETH2_0516500	35.9694	37.2752	39.5709	7.61021	9.35151	9.92943	23.0016	14.9369	21.0321	0.30542	0.402714	0.310503	1.37065	2.34852	0.347747	5.34994	3.45495	1.80022	43.9043	47.4946	42.8941
ETH2_0516600	22.9977	22.536	24.9933	18.8237	27.2208	15.0186	7.90061	9.02217	9.02767	0.046708	0	0	0	0	0.319087	1.92456	1.32631	1.30409	9.78163	14.6773	21.8865
ETH2_0516700	43.1259	37.0646	58.6455	4.42898	5.23575	3.22578	5.1746	6.4043	4.76906	0.16223	0.705902	0.0395832	0	0	0.0443311	1.08502	1.61794	0.51334	40.9705	38.1945	26.3188
ETH2_0516800	0.449207	0.316446	0.145264	0.577848	0.206903	0.699226	0.671293	0.791724	0.707346	2.08354	1.95056	2.50797	0.124672	0.176788	0.22774	12.6411	14.3148	10.0574	3.27522	3.76045	6.7822
ETH2_0516900	66.2231	57.1642	49.4752	1.49677	1.08529	0.784386	20.5207	18.8869	19.5769	0.242387	0.445159	0.0422436	0.971226	0.785012	1.1118	13.6473	14.521	13.8249	136.437	150.052	116.987
ETH2_0517000	0.0469138	0	0	0	0	0	0.63097	0.229681	0.520469	0.565756	0.301262	0.37165	2.38707	2.9541	2.37845	66.807	61.7285	40.7725	15.7075	11.1157	21.1922
ETH2_0517100	0.537293	0.450594	0.434372	0	0.068743	0	0.50183	0.11691	0.6089	0.0276901	0	0.0337811	46.1028	32.2467	38.8924	35.8487	36.3607	34.4291	9.87957	9.5713	20.8255
ETH2_0517200	1.63758	1.74788	1.64038	0.359069	0.19047	0.180234	0.457303	0.637063	0.852436	0.102297	0.0303489	0	0.902863	0.878832	0.838611	8.67441	10.018	10.1297	23.5495	23.2682	23.2421
ETH2_0517300	3.63343	4.36143	6.65345	0.527931	0.100816	0.545129	1.14483	1.45738	1.53531	0.270728	0.0535455	0.066056	0.32399	0.387638	0.221938	21.8251	20.2126	16.1757	36.9574	40.9655	40.7225
ETH2_0517400	117.753	104.874	132.111	25.6141	25.1326	28.4581	46.8004	49.0635	46.2847	1.96818	2.67108	1.50709	0.0626433	0.266488	0.858234	0.725195	0.754067	0.896374	23.7108	22.8763	18.7979
ETH2_0517500	4.67523	4.73316	5.34133	0.112539	0.0859637	0.217885	15.2284	15.2594	14.5875	1.38507	2.22579	1.01385	23.2835	29.555	30.4444	48.0549	47.7717	47.4528	8.86301	6.2356	7.56731
ETH2_0517600	17.0462	19.7763	20.4738	10.8683	7.37769	9.39902	35.7446	33.6544	38.0508	1.9473	2.14226	0.438875	4.73801	4.35463	5.17161	59.6741	62.0708	45.6711	19.5077	18.3365	20.7554
ETH2_0517700	64.0498	70.2025	77.0527	15.0831	11.7894	12.5102	121.51	105.044	123.078	31.359	29.9709	13.6476	1.55333	2.44494	1.79707	128.017	129.545	91.768	39.1317	33.9012	46.7211
ETH2_0517800	284.464	254.386	235.511	78.135	60.3133	40.2776	84.1123	84.4709	82.0568	6.14448	8.20017	5.56748	3.25723	1.66087	1.18185	25.1859	26.938	20.209	97.2605	87.0234	48.6246
ETH2_0517900	276.163	321.769	345.153	127.194	111.361	129.44	1022.82	975.658	1064.62	344.768	339.42	207.654	9.55364	8.77124	9.71183	330.964	346.574	252.61	219.747	201.278	176.972
ETH2_0518000	138.588	153.215	144.627	18.8498	13.4952	16.721	77.5722	72.1174	77.3678	25.885	26.2465	14.4631	0.196143	0.1043	0.059716	36.8395	35.6127	24.0395	57.1892	54.0644	33.9037
ETH2_0518100	32.6853	32.1724	30.3095	5.18369	3.47152	5.54074	101.403	108.668	102.936	135.958	141.708	106.275	9.81704	14.6696	12.6741	203.881	200.904	207.76	54.7242	65.192	73.707
ETH2_0518200	91.7549	88.0108	94.979	10.3234	7.89824	12.5399	56.0434	54.0118	56.5421	23.4537	19.8714	11.7215	27.8509	28.4252	35.5224	33.5739	32.3285	22.5619	165.668	190.901	280.465
ETH2_0518300	324.142	343.064	306.339	240.85	187.035	241.578	230.194	210.918	233.973	9.82911	10.2981	5.5743	0	0	0	0.126909	0	0.247234	94.1228	109.804	59.4153
ETH2_0518400	436.018	476.679	425.219	358.179	283.258	347.115	268.643	250.815	278.084	9.79809	8.42609	3.381	0	0	0	0.25822	0.163353	0.201217	128.334	131.437	75.3829
ETH2_0518500	7078.6	6521.43	6253.53	18233	19820.2	19921.4	1525.91	1630.9	1548	36.0906	33.8416	42.438	0	0.207533	0.475284	1.58393	1.80691	1.69965	5.66606	7.35741	2.73951
ETH2_0518600	7.42563	8.73315	8.6054	2.44624	2.18551	3.17518	1.78368	1.6413	2.11476	0.157311	0.197452	0.250966	0	0.0385032	0.0165335	0.050583	0.0502849	0.0337857	31.8743	27.89	32.9969
ETH2_0518700	52.3033	50.7884	41.7762	28.2069	27.3896	21.5122	166.891	166.176	161.821	288.538	232.382	302.176	49.4432	48.7752	43.6497	65.3513	66.9094	67.0905	53.51	49.9239	68.7595
ETH2_0518800	0.707176	0.711678	1.42928	0.568558	0.882164	1.78876	7.85996	7.84765	6.20049	47.1237	43.8984	43.8175	7.44186	6.08808	4.92974	13.1888	15.8641	13.4063	19.6746	21.5393	25.724
ETH2_0518900	1.43913	1.36708	1.79775	0.129761	0.0206498	0.0628072	1.10547	1.24672	0.953048	0.0499072	0.0658055	0.0608853	318.002	433.437	298.074	4.31143	4.13624	3.79317	9.21289	5.97144	9.13805
ETH2_0519000	260.973	211.747	232.943	22.5763	20.275	17.117	44.3845	46.3384	43.2544	3.91646	3.18252	2.51862	0.454164	0.289805	0.33185	4.13361	2.2709	2.62774	282.675	257.953	139.273
ETH2_0519100	1.4577	2.07317	1.40248	9.7341	13.9091	3.19726	9.97374	8.29656	9.71782	1.0952	1.03149	0.827119	1.33742	1.48162	1.41494	8.99598	10.8669	7.70346	33.586	37.8548	28.6915
ETH2_0519200	23.219	23.9895	24.3296	5.22363	2.94055	4.91909	153.555	148.807	149.497	3.26185	3.73929	2.77888	156.565	235.957	206.464	87.0327	89.3792	69.4311	32.1691	22.0018	25.0064
ETH2_0519300	2.1792	2.81163	2.16833	0.209646	0.142982	0.594342	4.67613	3.96362	3.83943	0.65657	0.261996	0.365367	8.71896	6.9637	6.95627	28.6147	28.5441	14.29	12.115	15.5643	26.1256
ETH2_0519400	780.745	769.878	764.109	662.565	665.617	910.243	768.389	787.935	765.613	1828.24	1858.5	1922.43	20.6793	11.1227	19.7017	261.409	251.843	205.292	259.921	255.988	187.389
ETH2_0519500	4.5924	5.72955	5.03503	1.40355	1.47294	1.18732	23.7732	19.5268	22.9416	5.19389	4.62654	3.22752	0.683844	1.53192	0.916955	19.9105	17.9455	15.4609	97.862	101.072	107.352
ETH2_0519600	123.858	113.045	102.168	29.6074	30.44	32.1514	165.462	170.437	167.046	21.4179	24.7728	19.6015	2.09688	1.53467	1.46214	32.6544	29.6673	26.5539	84.5937	76.5092	69.3802
ETH2_0519700	33.7786	30.2209	30.6019	10.706	8.58353	7.81087	24.1694	23.6218	25.2019	1.66636	1.86284	1.29635	3.85351	3.56036	4.46552	29.4583	26.1705	22.723	36.2395	31.6979	25.5489
ETH2_0519800	0.538089	0.467672	0.817302	0.353958	0.394293	0.0951793	43.4041	44.3055	46.6193	0.105883	0.284211	0.516695	36.3396	27.3373	33.2736	223.36	215.513	128.217	34.446	17.7329	51.044
ETH2_0519900	0	0	0	0.0756942	0	0	2.63804	2.79634	3.33567	0	0.201529	0	101.079	104.026	116.148	139.183	124.767	133.303	12.8258	6.61483	17.9977
ETH2_0520000	59.4818	53.8446	56.7338	0.913645	1.11137	0.581553	23.7287	21.2585	22.9529	0.66428	0.409384	0.552013	0.0288032	0.061265	0.170999	2.80551	2.32034	1.68444	45.4902	39.2114	24.3753
ETH2_0520100	19.2796	21.2025	21.5601	1.40455	1.51776	1.71789	1.95411	1.77545	1.81197	8.39087	10.7994	5.20908	40.0079	38.2055	25.1476	6.24308	6.37143	2.82983	5.05806	2.75227	6.39409
ETH2_0520200	2.51774	2.47637	3.18822	0.484766	0.187647	0.253661	0.54185	0.303173	0.559869	0.131015	0.119597	0.104507	0.0904559	0.208435	0.144582	1.97397	1.71705	0.834762	2.39197	2.49696	4.00808
ETH2_0520300	205.228	267.062	289.317	22.6982	20.2345	30.2634	16.0817	16.5664	17.9775	0.323329	0.666137	0	0.967348	1.77894	1.21486	26.4518	24.3152	13.1273	101.233	92.19	61.4829
ETH2_0520400	421.305	429.162	422.051	274.19	193.783	136.1	130.343	133.582	131.534	41.0365	46.287	17.6328	55.3797	53.7402	52.8374	230.153	223.867	184.317	171.021	177.838	107.083
ETH2_0520500	43.0124	49.3389	51.5633	2.49759	1.22823	1.44521	11.0911	10.772	11.0172	1.53116	1.71418	0.810632	0.367344	0.344713	0.315779	25.2999	27.1016	19.2174	44.9504	36.9937	26.1076
ETH2_0520600	0.249243	0.451493	0.631364	0.561084	0.554867	0.737135	1.56436	2.351	1.98019	0.847773	0.594486	0.122231	1.93689	0.895077	1.36892	9.15863	8.94604	5.62339	7.17339	5.73784	13.0191
ETH2_0520700	18.5295	16.088	13.5767	6.08554	5.43872	4.52433	40.4497	39.0142	33.9364	0.748974	0.222202	0.548236	6.27427	5.36204	4.65614	158.15	167.34	159.728	24.6314	21.5439	45.2702
ETH2_0520800	40.3953	44.791	39.6688	3.17612	2.67219	2.49498	97.022	91.5465	102.557	8.4608	10.9613	2.90724	0.419393	0.318592	0.574582	17.2919	17.3921	12.7851	30.3815	27.93	26.4949
ETH2_0520900	122.175	140.444	167.937	5.07406	4.51189	4.44899	7.42225	7.23114	8.04998	0.510869	0.353645	0.1153	0.0611375	0.0325102	0.0488602	0.091521	0.162756	0.0665629	64.39	61.873	18.165
ETH2_0521000	0.0811224	0.0952452	0.043722	0.0362339	0.0276775	0.0210456	0.195313	0.32067	0.316123	0.0473818	0.00826883	0.0476037	0	0.0133025	0.00380812	0.146466	0.0772134	0.0985692	1.4268	1.79207	2.74372
ETH2_0521100	2.90644	3.33787	3.65631	0.852218	0.435731	0.681276	4.79814	5.16944	5.68775	2.13579	1.38856	0.686227	2.15739	2.78559	1.82022	37.3833	38.0551	25.549	4.88119	3.83362	5.64552
ETH2_0521200	2.78694	2.80468	2.29127	1.06336	0.290091	0.661742	40.0243	41.6575	47.6713	78.6694	80.8887	42.8018	100.116	138.496	167.995	398.852	433.046	437.85	52.2045	59.5262	82.8209
ETH2_0521300	7.14239	5.01794	7.9895	8.45103	3.72425	1.67814	21.2464	20.5848	22.2814	18.8352	20.0276	7.82894	105.473	97.8519	83.353	394.762	392.617	335.54	34.1313	32.8368	80.73
ETH2_0521400	0.32698	0.0759372	0.189786	0.0404441	0.0579252	0	0.310097	0.262701	0.378059	0.147773	0.0922962	0	0	0	0.0106265	0.0650221	0.075412	0.0651448	45.8713	36.8852	18.0077
ETH2_0521500	3.62291	3.90333	3.46876	0.274142	0.196317	0.44783	4.93635	5.3559	5.27773	0.856675	1.21212	0.450205	0.749195	1.21613	1.26052	13.2536	16.4851	11.8979	15.1703	13.3802	13.3375
ETH2_0521600	5.60771	6.05634	6.75729	5.69978	3.41235	3.83218	4.15601	4.19627	4.50321	0.253757	0.111531	0.240781	0.147622	0.358852	0.154093	7.89657	7.45948	3.62117	4.41756	2.79428	4.60745
ETH2_0521700	1.13758	0.381606	0.204371	0.304865	0.0727727	0	2.47916	2.66092	3.73186	0.117253	0.463815	0.500659	0	0.559624	0	14.6339	8.77038	9.6029	3.45592	2.69252	7.15639
ETH2_0521800	38.4881	29.7414	29.9301	28.844	25.4304	32.7364	53.5108	67.476	58.2441	0.765077	1.0088	0.103708	14.3697	8.926	9.98869	43.2506	39.5641	33.3864	35.6051	45.0005	40.8376
ETH2_0521900	0.505978	0.487982	0.795386	0.677997	0.258946	0.836819	1.71705	2.29826	2.38419	0.456334	1.03149	0.349935	60.4428	80.6062	86.22	55.5597	57.9541	46.0128	8.65655	8.76134	21.768
ETH2_0522000	0.572739	0.556509	1.04314	0.412838	0.30322	0.184451	0.309894	0.593034	0.664384	1.06261	0.881732	0.26821	5.06106	4.25547	3.48777	30.3415	31.214	24.6438	3.44835	2.89328	6.87744
ETH2_0522100	7.91711	11.7796	10.7853	0.841962	0.785546	0.563551	4.8917	5.05481	5.40541	1.84302	1.86652	1.97302	0.37646	0.135419	0.212373	14.8423	15.2045	10.8081	11.4705	11.7188	9.76369
ETH2_0522200	3.29603	3.48379	6.43091	3.54561	2.53023	2.27864	178.229	155.55	189.568	170.057	164.405	56.2996	2.80225	3.08893	2.02266	44.1334	43.0937	21.5565	16.4286	17.19	23.9
ETH2_0522300	38.3403	41.1866	34.2863	8.00324	4.50738	7.30864	4.19838	4.87352	4.28609	10.593	9.59571	3.47649	1.36699	0.688646	0.525703	45.3211	49.3319	41.5604	40.0649	39.4397	51.3228
ETH2_0522400	1.9869	1.89048	1.65498	0.624452	0.332785	0.337393	1.84901	1.48565	1.83584	1.95486	1.53551	1.33553	0.534732	1.17293	0.564712	1.86778	2.18171	1.39309	7.45131	9.61255	9.98485
ETH2_0522500	0.103959	0.0232491	0.0249024	0.0185737	0	0	0.0604164	0.0754022	0.115747	0	0.0141288	0	0.192352	0.181839	0.0585618	1.2371	1.80089	1.30307	1.10816	1.13965	2.50348
ETH2_0522600	210.44	264.577	270.209	5.97768	7.35364	6.15975	7.00784	6.54331	7.1621	0.0485147	0.0266539	0.0263051	0.378998	0.677499	0.464001	12.6829	13.6716	6.64223	125.716	114.702	54.3386
ETH2_0522700	10.4114	6.77965	7.1884	1.1489	0.705211	0.423689	6.66076	8.23993	7.93902	0.105209	0	0.308043	7.17669	3.98363	3.44993	139.273	148.645	125.937	937.001	1057.77	947.862
ETH2_0522800	16.2679	14.3832	15.1341	19.7032	20.378	12.5303	242.227	226.613	232.921	2.46967	3.17499	1.64918	10.1111	7.89948	6.6776	85.7549	81.6331	68.6871	95.3745	96.7713	93.8689
ETH2_0522900	22.794	29.231	25.6915	2.28401	1.66566	1.32312	2.83303	3.35114	3.24215	0.0830026	0.232568	0.118138	0.0827768	0.132051	0.00945058	0.495658	0.680251	0.437738	15.8803	15.3317	12.6377
ETH2_0523000	12.6404	11.8937	9.8372	0.546871	0.478649	0.595567	7.15779	7.17829	7.0594	19.07	17.0733	13.8562	2.1238	2.87216	2.44269	62.298	58.9238	58.8712	28.2775	25.8017	29.8845
ETH2_0523100	0	0	0.592676	0	0	0	0.410832	1.79457	0.393541	0	0	5.39281	0	0	0	0	0	0.316459	9.4947	4.93156	0
ETH2_0523200	0.706924	1.38332	0.973682	3.34698	3.94948	3.30115	11.9728	13.2029	11.9468	3.18175	2.95434	1.92601	57.9513	36.245	32.82	86.6463	83.7037	76.6509	24.8671	31.4681	47.0541
ETH2_0523300	73.5836	67.9594	62.1995	2.53946	1.36952	2.23068	100.654	102.367	99.7669	50.571	54.7863	21.4477	21.5911	12.6898	10.5521	55.0408	55.5932	41.712	45.8461	44.2005	35.4676
ETH2_0523400	7.57505	5.43907	5.59648	0.684294	0.653377	0.331212	96.2211	97.9515	93.3899	95.8781	92.5252	87.0441	0.905516	0.58619	1.07877	19.7397	23.8053	13.2266	18.6171	15.7133	16.7885
ETH2_0523500	0.784331	1.19067	1.24668	0.833661	0.428613	0.662168	11.0257	10.2312	11.5037	3.39541	3.46347	0.91271	0.885488	1.07252	1.5052	9.49487	9.78217	6.09811	11.9372	9.37983	11.3628
ETH2_0523600	395.001	392.19	434.666	4.09684	5.57785	4.78602	14.1076	14.3422	14.1387	0.179938	0.250083	0.0949272	0.0436496	0.216636	0.106314	0.400766	0.404178	0.298717	254.689	215.215	93.1626
ETH2_0523700	2.9882	4.39807	3.75791	0.190195	0.105138	0.184117	0.325614	0.260083	0.338645	0.0308002	0.053303	0.00939384	0.42619	0.134752	0.115727	11.5046	9.32191	6.88671	13.7843	13.3265	11.4307
ETH2_0523800	5.48713	8.16142	6.35583	0.284135	0.185625	0.173718	21.1531	22.1833	23.3382	2.42717	1.38784	0.575376	0.275325	0.329413	0.0943012	15.6756	17.5909	10.5237	6.28126	4.28203	6.06961
ETH2_0523900	0.0806202	0.0811333	0.217257	0.226861	0.618888	0.156864	1.65658	1.28936	1.4426	0	0	0	0	0.0396605	0.0681218	0.446601	0.75968	0.510418	3.0164	1.98853	2.74855
ETH2_0524000	0.0904325	0.136512	0	0.472591	0.451239	0.387104	1.35142	0.7379	1.424	0.111853	0	0	0	0.133463	0	0.23378	0.0774674	0.312295	377.827	250.972	80.2702
ETH2_0524100	3.35693	4.26732	4.28509	1.33525	0.922287	1.23758	0.475255	0.39213	0.543775	0.0874124	0.0864437	0.0133301	3.87382	6.50137	4.76235	21.5713	19.4485	16.4229	15.0177	12.1757	18.1135
ETH2_0524200	0.032267	0.0162362	0	0	0	0.025113	0.192879	0.179036	0.127023	0	0	0.0121723	0.298512	1.22226	0.354441	16.5637	15.8659	11.8301	9.22477	9.52645	14.7723
ETH2_0524300	16.4829	16.8437	14.9943	0.505067	0.27557	0.279386	88.0561	89.0843	88.7823	3.40404	2.97297	0.722232	3.33482	3.81151	4.01904	53.5808	51.4053	45.8246	42.5316	40.1573	50.1555
ETH2_0524400	12.449	11.8198	11.3024	0.565972	0.455075	0.490212	597.09	551.215	587.024	81.6861	85.6753	51.0992	14.4647	6.85326	9.70506	312.6	324.496	261.74	41.374	27.8037	67.6687
ETH2_0524500	0	0.0269129	0	0.107503	0	0.0832541	7.81299	8.48407	9.83854	0.760777	0.752346	0.282473	4.62646	2.15756	2.41786	41.1837	41.9915	44.7291	4.92591	3.83779	7.09845
ETH2_0524600	0.766313	0.301246	1.03254	1.29959	1.69127	0.913257	16.7482	15.3742	16.7289	0.125884	0.0659058	0.0542028	0.675707	1.24875	0.789156	0.530631	0.441051	0.323902	2.59606	1.951	3.00328
ETH2_0524700	30.4562	51.854	49.9076	18.0138	9.38259	11.8108	80.6252	71.3469	90.0733	2.65969	3.42573	1.83898	0.0108411	0.092237	0.0594105	5.72119	5.90258	2.94067	121.348	109.415	77.22
ETH2_0524800	248.249	182.374	188.169	38.7383	36.2796	33.5688	2107.25	2154.6	2070.96	18.5637	26.2596	12.4963	41.6547	55.9607	52.4511	101.42	100.65	112.69	1916.46	1952.51	1466.21
ETH2_0524900	123.928	115.953	108.373	46.867	39.8878	29.686	144.813	150.425	153.759	23.9003	27.9048	21.2846	14010.5	14716.1	15908	4560.65	4690.04	5339.54	1154.94	1215.57	2095.86
ETH2_0525000	0.272578	0.117563	0.0839484	0.0313069	0.298925	0.272758	0.843776	0.940499	0.668909	0.288981	0.357223	0	0	0.306498	0	8.48458	7.77219	7.05982	2.46557	4.07471	4.26715
ETH2_0525100	4.36769	7.4436	7.40204	0.459277	0.315191	0.222299	3.6548	3.47262	3.9269	0.279682	0.229272	0.0269371	0.187171	0.199058	0.155869	0.870234	0.892049	0.678127	7.36421	7.81898	4.14433
ETH2_0525200	17.8405	20.6882	24.5241	0.881897	0.734215	0.644355	3.80548	3.32849	4.27428	0.345653	0.363758	0.119516	0.699565	1.41447	1.288	12.6672	13.5698	8.08178	22.1821	20.9816	17.1552
ETH2_0525300	22.3368	17.5576	21.323	18.6314	17.722	9.53233	356.12	369.584	375.914	237.779	276.207	122.322	32.4844	24.1442	21.8521	356.582	364.724	288.87	117.923	104.717	99.4547
ETH2_0525400	171.844	236.942	257.905	45.1274	43.4707	55.6868	21.1053	19.6694	20.6166	4.15245	6.42264	2.01496	0.167507	0.371137	0.420732	12.9723	13.5587	7.52936	132.479	135.221	85.9433
ETH2_0525500	228.991	310.933	305.43	42.9496	42.448	7.2942	19.7246	17.232	19.5653	7.05184	3.24802	1.1785	0	1.07579	0.791915	19.6132	22.6134	9.26002	167.836	172.091	84.064
ETH2_0525600	33.01	39.1603	43.6227	42.1739	32.1061	35.3196	6.44945	6.75604	8.10232	0.0125013	0.123627	0	0.0561026	0.0795544	0.102483	0.92569	1.1775	0.604995	27.5377	25.5644	16.2445
ETH2_0525700	23.0703	20.1431	25.388	10.5343	9.13276	7.6326	9.79028	10.2847	10.4714	0.845114	0.983234	1.57685	3.27211	1.50269	1.42637	40.1359	34.9808	27.7596	14.0354	9.13253	20.5539
ETH2_0525800	64.6291	68.5594	87.9916	290.243	305.639	186.655	63.6068	64.6991	56.1832	3.95215	7.00554	5.91317	6.91604	9.37206	7.94694	3.02801	4.95791	5.82951	28.4563	17.1235	14.6813
ETH2_0525900	153.132	153.297	164.666	84.323	82.5629	102.696	28.3115	29.5954	29.5339	8.91958	9.09418	9.31059	1.20548	1.59626	1.36009	14.7573	14.2701	12.7054	41.13	39.7214	28.1849
ETH2_0526000	33.8049	54.7699	49.7055	6.61796	4.41713	6.77965	28.8418	24.0494	30.6596	4.99178	4.10557	0.783839	1.55261	0.157259	1.41808	94.385	105.359	55.8863	123.744	126.873	122.606
ETH2_0526100	63.9024	83.0609	105.035	10.1181	7.36298	10.9359	35.012	33.9773	38.8731	11.07	11.6199	3.96395	0.282591	0.781401	0.567833	118.99	122.199	71.2385	123.431	143.655	139.845
ETH2_0526200	1.01132	1.12161	0.711923	0.580777	0.427786	0.835291	2.29782	2.51941	2.23066	0.165933	0.0504904	0	0.19094	0.263987	0.348792	17.1041	17.9985	15.1458	7.08855	5.36844	11.3589
ETH2_0526300	0	0.0261498	0.0560185	0	0	0	0.465971	0.356201	0.409164	0	0.0476748	0	3.1491	3.17014	2.65668	28.6157	28.8255	24.3327	14.259	8.73978	14.6169
ETH2_0526400	0.185753	0.560807	0.600685	0	0	0	0.208192	0.424392	0.531813	0	0	0	17.3564	17.9105	22.5232	4.45897	6.1262	7.53729	172.858	125.649	40.9371
ETH2_0526500	108.781	118.404	117.627	3.98018	4.20465	6.55826	34.1376	32.7114	33.549	1.56338	1.40111	1.23178	0.487226	0.259085	0.200254	16.046	16.3993	10.1091	64.9754	57.6688	42.3869
ETH2_0526600	0.776337	1.01107	1.37832	0.146862	0.631019	0.213252	4.84536	5.39564	5.22979	0.028242	0.614439	0.206727	7.6891	9.75004	6.79135	177.69	188.753	141.224	49.5063	40.8233	85.2961
ETH2_0526700	22.1608	25.4596	20.736	9.60364	5.47447	3.51055	2.18471	1.95518	2.57767	0.253592	0.512468	0.295924	0.461822	0.438529	0.421807	41.8224	46.3976	31.3689	35.7471	34.5668	27.1348
ETH2_0526800	3.41206	5.11563	3.8581	0.503861	0.331422	0.184264	15.1304	14.4184	15.9091	7.1228	6.72021	3.18374	0.747277	0.918059	0.753135	14.7713	15.3422	14.1076	43.9035	47.8208	32.1169
ETH2_0526900	16.6131	15.3722	15.9783	2.24939	1.42739	1.44716	59.4823	55.7997	60.5611	9.55406	11.967	3.38264	11.1732	14.704	19.3237	129.958	140.75	115.041	33.8763	28.835	21.4975
ETH2_0527000	0.498837	0.557792	0.549659	0.543655	0.204233	0.38824	9.54189	8.84985	10.6716	6.40306	7.67446	3.0276	2.65613	1.90866	1.87335	61.8907	63.1294	44.6169	60.9796	71.9186	122.043
ETH2_0527100	0.0297527	0.0598841	0.384855	2.12894	2.32967	1.06518	1.20048	1.22357	1.27773	0.0368002	0.0181962	0	0	0	0	0.527415	0.586203	0.342488	1.59843	1.24534	3.11549
ETH2_0527200	0.817133	0.76601	1.04973	0.980942	0.506979	0.217796	11.9937	11.7641	14.3011	3.10821	3.08061	1.10633	1.05626	1.18943	0.983661	18.1972	19.168	13.2846	30.6482	28.3291	30.2297
ETH2_0527300	3.88837	3.73291	3.05162	0.541598	0.399302	0.119458	0.388659	0.34511	0.463852	0.722467	1.12645	0.270207	0.0315548	0.0335589	0.00720519	1.02031	1.14682	1.07973	30.579	29.7515	23.1739
ETH2_0527400	4.55031	4.19767	5.41583	1.63865	1.8557	2.36097	47.1748	41.2133	43.5949	9.76133	8.05879	5.14964	1.31551	1.21252	3.24412	15.2991	19.6115	16.7778	348.412	269.677	89.1086
ETH2_0527500	1352.28	1286.88	1150.01	180.793	126.45	123.648	173.802	173.56	177.326	0.904346	0.337856	0.661966	0.661383	0.5755	0.521703	45.1953	48.8539	37.5	628.678	589.048	377.387
ETH2_0527600	137.224	214.163	213.126	200.583	120.028	155.149	43.2421	40.3506	46.5806	5.0561	5.46994	2.0477	0.517626	0.394389	0.261085	9.25835	10.0009	4.80168	93.4152	89.9826	54.9485
ETH2_0527700	0	0	0	0	0	0	2.99565	1.86935	1.22982	1.77101	0	0.864233	0	0	0	0	0.490627	0	15.3849	11.9864	11.1578
ETH2_0527800	10.0049	13.6393	15.2702	10.7978	6.03262	8.09351	2.00964	1.97872	2.37028	0.35217	0.498291	0.145416	0.0486294	0.172393	0.11104	2.68539	2.6492	1.85055	20.5581	19.8017	23.5957
ETH2_0527900	2.1178	1.64873	2.4982	0.064252	0.122698	0.248794	13.6148	11.2422	12.1266	10.3048	14.1251	4.06993	2.43981	3.34175	1.85701	16.8524	19.374	14.88	5.36684	6.33171	8.9522
ETH2_0528000	80.066	73.4817	70.0953	6.94251	4.23886	3.47461	147.039	143.873	150.731	90.1308	100.844	48.9289	39.1823	27.3953	22.485	265.793	276.059	237.682	71.4582	78.4168	87.832
ETH2_0528100	578.551	436.258	397.75	9.07329	15.1917	6.24406	853.914	860.453	863.265	66.386	79.487	67.5514	143.89	120.718	123.74	821.779	863.06	886.609	1014.94	1005.9	870.57
ETH2_0528200	66.7326	72.5674	73.0413	4.07891	3.24455	2.10668	37.7725	34.2232	39.3108	5.34927	5.67842	2.85225	0.20285	0.104147	0.166108	1.60277	1.76172	0.935626	34.3096	32.2238	19.6827
ETH2_0528300	96.7966	95.5385	93.0597	19.6964	17.9895	19.7398	57.7318	56.0659	63.3316	1.63162	1.54574	0.585448	1.94851	2.07226	1.66728	14.0173	15.4595	14.0875	84.61	71.8855	61.332
ETH2_0528400	64.8627	54.7085	68.9912	30.9284	24.4016	42.2354	28.1377	29.0683	26.8852	3.68961	4.14494	2.30462	70.9568	52.6412	45.8138	552.584	563.526	455.597	35.9897	36.0307	38.2387
ETH2_0528500	2.074	1.70973	2.71128	1.38364	1.084	0.446472	1.17051	1.00819	1.38971	0.300191	0.337345	0.299638	13.4718	13.4374	13.2554	54.023	59.5178	41.5003	12.4886	11.8737	16.3337
ETH2_0528600	22.9297	18.0888	24.2379	3.6351	2.51018	1.9951	98.0325	96.8635	103.868	28.3861	28.1765	19.4091	5.70473	8.47996	8.96264	141.296	142.632	94.322	32.7837	24.9083	38.3642
ETH2_0528700	14.9896	14.7441	15.9466	2.39155	2.7914	3.60038	5.1611	4.61945	4.65976	1.89199	2.05877	1.63329	0.509251	0.572841	0.813972	4.28471	3.97187	2.99765	53.3983	55.1327	53.0265
ETH2_0528800	1087.92	1036.8	1096.99	4381.33	4587.63	4782.47	214.702	217.111	207.193	234.375	205.56	233.84	194.814	363.673	405.085	262.719	257.492	259.85	93.2128	84.4446	94.6121
ETH2_0528900	23.6038	14.6716	18.5585	66.8662	93.5828	66.026	58.5124	61.4505	54.1616	125.967	107.418	121.307	44.0585	24.8628	33.0845	91.3746	74.6942	55.6201	54.3468	50.8516	54.7747
ETH2_0529000	21.0032	21.4855	25.8362	5.68382	5.90031	5.04061	817.789	705.526	837.612	192.342	180.72	45.5146	250.317	478.675	378.966	1051.62	968.883	670.34	383.603	145.382	462.966
ETH2_0529200	38.7226	27.112	29.2531	5.06567	4.56568	7.9604	352.226	352.893	351.558	8.08149	7.76729	9.80589	21.8129	20.0709	18.8606	133.791	129.562	93.5229	925.237	821.061	733.182
ETH2_0529300	1.86735	1.46162	1.78921	0.875767	0.736652	0.484445	56.7606	60.1521	50.3807	22.7759	18.1933	18.4522	42.1327	28.2988	30.8777	299.85	291.221	274.155	51.8526	45.1285	88.1046
ETH2_0529400	52.9019	53.3489	52.6856	44.7117	41.5355	42.1746	31.3239	33.4248	32.7298	4.36896	5.52628	3.65664	9.57544	6.43883	6.33953	12.7213	11.4936	6.55612	33.9922	29.7171	26.3387
ETH2_0529500	6.46969	8.07725	7.74198	2.08061	1.12286	1.60545	7.30025	7.83443	7.00643	2.27308	3.02777	1.51388	0.485763	0.221406	0.348601	5.58192	5.31724	3.98272	13.2051	11.6617	13.7456
ETH2_0529600	4.34992	3.43204	3.67609	15.0522	13.918	8.80228	171.067	172.37	174.105	0.989973	1.51107	0.840166	85.3782	83.2683	77.6278	80.8877	88.1787	74.8686	36.1894	17.1148	40.2529
ETH2_0529700	0	0	0	0	0.0827611	0	0	0	0	0	0	0	0.049869	0	0.0455481	0	0	0	22.3405	13.2153	14.3083
ETH2_0529800	0.584194	0.345831	0.222253	0.580196	1.0552	1.63147	0.205416	0.201889	0.172174	0	0.147116	0.25927	0.0317915	0	0.116148	1.82749	1.32469	1.30539	20.5718	14.3324	20.3351
ETH2_0529900	98.3856	111.14	109.579	99.8595	97.0824	63.8958	30.83	27.3334	28.5553	0.742369	0.618983	0.390681	10.3867	9.19371	8.1542	39.6548	38.0269	25.1975	82.7354	69.3501	51.7004
ETH2_0530000	37.9166	35.0494	24.1399	22.0406	22.7047	15.5063	31.3317	30.5481	29.1287	1.95806	1.79468	1.86441	1.00018	2.96318	1.82704	5.64674	5.49061	6.57808	85.9383	107.474	149.314
ETH2_0530100	66.042	47.6618	43.1711	3.56657	1.53484	1.50747	139.729	138.794	136.174	10.8965	14.2149	14.472	0.578027	0.122948	0.527944	17.2596	18.0372	14.3126	112.45	116.377	103.311
ETH2_0530200	25.5037	18.7155	21.2448	5.49859	6.00018	8.57426	10503.2	10382.9	10152.3	28424.8	24605	28135.1	10.4413	6.96101	7.17382	56.1386	54.7193	45.5298	11.3771	4.07942	16.6547
ETH2_0530300	108.512	111.906	95.4413	41.8681	43.7607	29.5367	160.484	154.849	164.224	42.3675	43.6179	44.4633	48.9077	33.1422	33.349	152.734	142.275	128.802	54.0822	41.1908	51.4029
ETH2_0530400	1.30148	1.38153	1.38368	0.129004	0.328468	0.124881	22.3599	20.5119	21.5274	4.01337	3.83805	3.44348	0.189677	0.263118	0.308823	4.40478	3.85629	2.98604	23.6718	17.7498	12.851
ETH2_0530500	0.119789	0.0602755	0.0645617	0	0	0	0.223764	0.195487	0.0857389	0.537091	0.476194	1.22009	0	0	0	0.088477	0	0	64.3553	53.5417	28.6603
ETH2_0530600	2.15641	1.9493	2.04995	0.633808	0.704995	0.826503	0.400791	0.415574	0.48863	0.190993	0.109349	0.0470099	0	0.0053308	0.029758	0.10805	0.0905058	0.0888755	15.9316	10.5819	6.17484
ETH2_0530700	0.542238	0.682112	0.672167	0	0.22894	0.168807	0.465933	0.530939	0.135838	0.201204	0.331623	0.531836	0.0501641	0.0533501	0	1.26158	0.812873	0.905061	15.3459	16.5763	18.4863
ETH2_0530800	377.694	304.92	279.314	6.55019	11.6105	5.3003	407.991	430.016	411.215	378.637	316.846	371.079	56.9734	44.5601	48.1889	313.685	316.709	293.013	384.47	372.366	317.743
ETH2_0530900	1.20486	0.93873	0.823937	0.260399	0.159126	0.181496	0.145204	0.118398	0.213276	0	0.0633866	0.175942	0	0.0509868	0	0.382761	0.443922	0.186416	56.3527	37.01	19.8443
ETH2_0531000	4.96834	4.29164	6.15883	2.79612	4.64036	3.09344	15.499	12.7296	16.4173	5.01858	3.89947	4.40447	1.60873	1.09986	1.11949	19.4492	20.1807	19.7787	0.15888	1.11406	0.604942
ETH2_0531100	0.0694229	0.0349324	0.224498	0.390704	0.426345	0.837482	85.7715	82.206	86.0375	1284.62	1187.04	1155.11	8.9273	6.3523	5.07413	98.1174	89.7103	64.8102	8.52498	4.72193	20.625
ETH2_0531300	3.98626	5.25663	5.03775	3.53643	2.74353	1.28378	13.7629	10.8572	14.2659	4.59046	1.93353	3.42236	0	0	0.46459	3.14735	2.11951	0.553803	101.541	96.371	74.9805
ETH2_0531400	1.10085	1.07791	1.69977	0.382731	0.13704	0.509436	0.755859	1.28184	0.979594	0.0736005	0.454905	0.0224476	0.1101	0.0585465	0.226262	3.09856	2.93102	1.28433	12.445	11.2081	19.7073
ETH2_0531500	0.0922533	0	0	0.22251	0.141638	0	4.34268	2.70993	2.31107	0.912843	2.14398	2.99291	0	0.726134	0.155903	0.272557	0.790271	0	778.48	785.796	684.745
ETH2_0531600	161.183	151.18	142.668	5.44998	7.92126	5.71545	47.1331	45.7739	43.1413	4.82103	4.96338	2.50036	2.10782	1.79706	2.13202	15.1735	15.6947	14.7609	67.5973	55.7897	42.3691
ETH2_0531700	5.29847	5.01226	6.23354	0.146053	0.185939	0.0235642	2.20573	2.04558	2.14541	6.50671	4.49959	2.19294	0.868314	1.13199	1.41987	7.25674	7.26214	4.47852	5.34454	3.21348	7.63106
ETH2_0531800	21.5581	10.151	8.20792	0.477037	0.303656	0.461791	228.322	236.199	232.586	80.1771	84.7922	77.2214	264.029	241.199	259.285	220	238.805	260.168	101.512	84.7058	79.9509
ETH2_0531900	53.6237	61.5958	59.9643	6.76045	5.65708	5.14943	12.5908	11.8435	13.2198	0.160704	0.268948	0	1.9417	1.83557	1.82976	16.5997	17.8709	10.7378	23.4977	18.845	10.6278
ETH2_0532000	10.0324	9.81359	9.53596	2.69698	1.88044	1.71219	41.4562	37.572	41.3531	0.559648	0.238554	0.0235432	5.26851	6.44743	6.03809	19.1415	20.6899	16.7748	34.936	49.7728	73.482
ETH2_0532100	2.80354	3.36882	3.76624	1.26998	0.50592	0.716467	12.7173	11.4653	13.0881	0.219961	0.281501	0.118388	29.4978	56.948	71.7923	107.384	106.594	83.8773	7.84802	4.4568	14.9026
ETH2_0532200	48.3467	55.4849	55.87	3.94286	2.73657	3.00959	27.5317	27.5497	29.703	1.74999	1.53352	1.10926	60.5086	64.8668	76.7851	80.6566	79.8029	59.9707	33.8324	29.6556	24.9395
ETH2_0532300	0.517622	0.115759	0	0.0924799	0	0.0447622	77.5681	77.8274	72.2042	122.106	130.18	54.7179	73.6392	45.4392	39.947	112.487	116.469	106.093	41.4924	36.3677	46.3586
ETH2_0532400	0.89258	0.628783	0.817816	0.215286	0.325469	0	1.23383	2.01016	1.90063	11.9509	13.497	6.01035	0.454164	0.680603	0.716495	16.8443	18.7712	14.5643	19.3525	16.6454	30.8108
ETH2_0532500	18.2385	22.8221	20.121	1.33304	0.862229	1.45695	1.47867	1.53621	1.64614	0.529236	0.294396	0.282473	0.494809	0.947223	1.4462	15.2488	13.287	11.6363	17.8564	21.6675	18.495
ETH2_0532600	13.9968	12.7594	15.7641	0.403702	0.385463	0.3908	124.61	136.191	131.091	17.6228	16.6981	12.6438	34.5496	37.979	29.4877	246.076	244.48	288.534	70.572	73.6544	72.755
ETH2_0532700	0.105251	0.233025	0.204215	0.186164	0.096956	0.229363	0.424673	0.535899	0.557467	1.13258	0.540703	0.428808	0.954231	0.621328	0.871552	1.3993	1.20816	1.61137	48.2651	51.1659	38.6508
ETH2_0532800	0.125647	0	0	0.444478	0.241134	0.332484	59.6156	57.1426	61.6302	0.505078	0.222845	0.274911	16.4944	13.6108	11.9014	16.6304	16.5217	10.2256	5.85825	3.21183	8.84262
ETH2_0532900	45.5681	49.9323	66.3716	155.022	146.717	129.917	102.075	108.965	112.739	10.2476	13.9343	13.4962	0.4355	4.44633	1.11374	29.7628	23.792	29.4784	42.6322	37.7186	35.0783
ETH2_0533000	111.008	122.827	90.973	55.3091	34.9568	21.8526	17.3046	16.3723	18.3948	10.5354	11.9924	3.71088	2.16966	0.640959	1.59634	50.8839	50.6996	43.1382	106.747	95.0962	84.7148
ETH2_0533100	9.49049	8.12346	6.08799	0.518356	0.376152	0.361289	8.45943	8.58567	10.4661	0.0318981	0	0	3.7935	3.37472	3.61736	7.58121	5.85438	6.36777	178.582	161.764	121.836
ETH2_0533200	2.94169	2.74512	3.74746	0.344011	0.123176	0.333017	10.9502	11.8358	11.2167	0.0661545	0	0	0.197924	0.789353	0	8.80957	9.07182	7.32658	27.6056	32.0616	25.3981
ETH2_0533300	1.35426	2.06703	1.16783	0.290347	0.138615	0.0878338	5.93648	6.77753	6.47825	0.921275	1.83593	0.613052	0.75172	0.799463	0.877305	16.1543	18.4843	17.5507	8.31501	6.98436	6.211
ETH2_0533400	164.86	237.314	181.399	66.7373	33.0562	21.7772	75.6515	88.9737	87.0822	14.0856	16.9765	8.55842	0.20577	0.0875356	0.338294	101.954	99.1923	78.7563	168.999	148.492	97.7121
ETH2_0533500	2.14807	2.6358	2.84354	1.38615	0.448408	0.417954	0.408297	0.455101	0.276477	0.570996	0.576192	0.291434	2.4579	4.38449	4.75258	47.9732	50.9256	33.2184	1.91615	0.943611	2.95961
ETH2_0533600	12.5067	16.5603	18.5742	8.88204	5.06711	7.4806	26.8667	23.4111	28.7116	5.05611	5.12756	1.82603	3.78177	4.60303	3.96291	104.264	112.85	74.8558	14.7758	12.0312	16.7226
ETH2_0533700	70.2621	85.9755	62.1601	19.505	10.1316	13.4686	371.14	398.309	459.785	80.0977	69.0618	38.1778	127.673	175.276	230.907	782.367	847.662	875.274	227.175	267.863	298.327
ETH2_0533800	220.544	279.978	273.721	220.811	146.847	197.871	146.738	149.14	158.979	3.8834	3.65303	1.90661	2.44414	2.18498	1.81177	22.3699	25.6165	21.6629	119.602	146.127	70.6765
ETH2_0533900	0	0.253821	2.17496	0.608331	0.290423	0.196296	1.31918	0.411599	1.62471	0.155979	0	0	0	0.496303	0	6.05438	5.18534	6.09692	1.45179	1.50812	1.22838
ETH2_0534000	191.717	171.014	143.23	1.22793	1.6044	1.25125	957.045	953.275	977.179	39.5215	44.2947	23.8346	94.2961	76.4001	85.3108	177.643	184.82	169.01	392.99	502.77	464.909
ETH2_0534100	0.0593768	0.0597548	0.0640039	0.214821	0	0.0231062	2.81726	2.90698	3.80367	0.550811	0.871532	0.0447983	0.769038	0.525781	0.752576	70.4332	68.107	55.9442	1.93676	2.13027	3.90403
ETH2_0534200	0	0.040019	0.0142882	0.0639422	0.203511	0	12.3903	11.2226	13.3679	3.22983	3.25079	1.20009	2057.38	2533.9	2756.2	145.115	145.343	124.28	6.05309	2.85336	15.4617
ETH2_0534300	1.38758	1.92007	1.63594	0.0697246	0	0.202489	5.76719	6.25553	8.53501	0.429065	0.212155	0.458016	1.36392	2.00517	2.38158	5.98915	9.95492	8.31079	3.99356	6.15797	7.91958
ETH2_0534400	6.98513	8.20956	5.10928	3.67041	3.14072	1.82509	13.5888	12.4415	15.6238	2.43763	2.02919	0.95991	0.53082	0.392719	0.274032	4.79076	5.55628	4.03471	12.876	20.5482	33.9594
ETH2_0534500	0.312648	0.336337	0.41836	0.476725	0.471738	0.310456	0.241666	0.0985256	0.200629	0.233357	0.560443	0.00813396	0	0	0.00910962	0.199073	0.240118	0.167537	17.7896	16.1485	15.0959
ETH2_0534600	26.3827	27.2234	23.6051	17.6979	11.7161	10.8124	51.8169	52.1661	59.428	44.5211	49.7618	20.2249	4.02767	4.90916	4.40892	157.963	154.822	87.0732	36.4796	34.7832	36.253
ETH2_0534700	180.793	194.024	165.927	2.05842	2.0943	1.71497	26.5316	27.7268	31.0327	8.33213	8.86869	3.59415	2.19385	1.58987	1.27674	133.241	146.927	106.69	228.63	228.697	129.294
ETH2_0534800	4.26224	4.84342	5.01554	0.356956	0.354461	0.248794	9.81962	9.62207	11.5546	2.37233	3.3127	0.844135	0.690048	2.56856	2.11587	37.2923	37.1963	28.4159	10.3248	10.9643	12.2822
ETH2_0534900	257.93	346.275	399.58	310.556	261.004	368.658	8.06308	6.94178	7.92163	0.0153123	0.00504752	0.0435879	0.0267235	0.0324809	0.0244081	0.112774	0.141399	0.125881	110.057	107.565	46.1755
ETH2_0535000	0.0190384	0.105378	0.0718271	0.191332	0.131535	0.0444522	2.05558	2.24943	2.79349	0.0235481	0.0116436	0.0790019	15.1032	19.3311	15.7732	163.533	148.134	86.4181	13.8629	9.16415	51.6242
ETH2_0535100	4.84178	3.6751	3.8922	5.29475	5.93749	7.77612	1748.85	1684.35	1739.79	47.0719	50.4524	41.1736	13.6276	9.00271	10.9213	124.636	122.074	115.413	861.254	923.135	1363.52
ETH2_0535200	6.69374	7.36254	8.78038	0.848938	1.2014	1.95179	33.7428	30.1188	34.1447	32.1726	32.0237	17.3842	3.62833	4.80491	3.44141	16.7541	16.8953	8.81224	80.5696	72.3837	76.3598
ETH2_0535300	17.8274	13.954	13.6846	8.68665	7.11917	7.73164	36.2617	35.6564	38.1297	53.6779	60.4434	31.0218	32.208	27.2257	25.0554	95.7416	89.0327	83.4678	21.9977	16.3309	23.2414
ETH2_0535400	0.148817	0.134788	0.310134	0.510492	0.338914	0.266392	28.3957	25.3125	29.6931	0.380406	0.585523	0.29941	0	0.0390451	0.0209577	0.139229	0.123232	0.0599571	12.8587	12.799	10.4974
ETH2_0535600	0.421041	0.386334	0.614034	0.0796494	0.0855571	0.115656	2.82215	2.59486	2.57929	1.23301	0.780076	0.168175	0.630101	0.950352	0.429014	36.2388	36.6724	27.0202	8.26866	5.72017	10.1023
ETH2_0535700	66.8414	64.8927	63.1329	39.7292	25.1849	35.6442	186.778	180.833	190.197	50.2465	59.3659	28.1459	0.349197	0.74275	0.691038	23.2328	21.9334	17.8144	72.0009	77.2085	72.6151
ETH2_0535800	23.2273	24.2839	22.3335	2.2385	1.3864	1.52273	1.64932	1.93211	1.63377	0.139613	0.24545	0	0.0232055	0	0.0423896	0.926344	1.48262	1.01059	24.5934	23.023	18.447
ETH2_0535900	1.9198	2.31842	2.22116	1.5229	0.982499	0.816805	0.564224	0.802044	0.742012	0.902325	1.11932	0.444187	0.378893	0.579251	0.583982	14.7186	14.9436	8.87647	6.40936	4.32392	8.10344
ETH2_0536000	270.461	313.779	306.199	250.51	177.884	217.005	118.593	113.154	120.035	13.5538	13.7857	4.97992	0.237139	0.457113	0.690388	1.70395	2.12719	2.18534	93.9387	88.9703	40.1447
ETH2_0536100	63.466	44.4244	52.0708	0.505205	0.602974	0.672456	35.0967	35.8402	36.4307	2.47739	2.83424	0.829664	23.9072	14.3743	11.8139	86.3272	80.8104	70.3443	48.0763	55.0691	60.0609
ETH2_0536200	16.6957	18.9496	26.5216	2.22036	1.30094	1.4655	91.0301	92.4738	102.069	10.6358	7.06312	1.7995	0.0580666	0	0.106071	5.1459	5.64557	4.29893	184.378	313.102	427.207
ETH2_0536300	40.6323	43.8334	49.7399	32.0462	28.07	26.4707	370.552	357.247	376.222	39.8646	41.1289	26.8779	16.914	30.0245	28.5399	158.621	154.227	133.025	65.0649	62.7498	80.5327
ETH2_0536400	377.687	568.455	466.248	466.222	304.629	318.845	362.453	364.785	353.819	1.66839	1.09994	0.193847	2.02039	1.01116	3.36502	33.0201	37.416	31.9417	266.453	307.071	142.34
ETH2_0536500	22.0757	25.2268	27.6415	3.7529	2.70565	3.82698	17.1758	18.086	19.2771	3.5088	4.16915	1.3685	8.80379	13.7357	10.2056	41.0935	42.0779	26.7427	36.5016	28.6698	26.8792
ETH2_0536600	7.46614	8.13828	6.23766	1.58505	0.896854	1.00872	27.2251	26.4777	28.1045	2.0095	2.67941	0.964085	4.96504	6.28617	6.58633	29.7706	29.7425	24.7851	15.4112	10.9427	24.1382
ETH2_0536700	407.637	408.844	421.068	394.079	300.116	362.843	294.658	273.777	292.721	1.70586	3.73941	1.3874	1.10579	1.35695	0.349608	10.3225	10.7511	8.67881	348.509	341.141	295.327
ETH2_0536800	68.7091	72.955	61.1699	1.79722	1.49023	1.19038	37.054	35.3027	39.8454	2.12218	2.25456	1.18354	1.86849	2.23796	1.24266	106.437	112.022	72.0836	92.2908	82.3393	66.5649
ETH2_0536900	4.95004	8.01811	7.68481	10.0366	10.4612	10.4526	4.92909	3.87494	5.56858	0.170749	0.168857	0.0892752	0.237182	1.05749	0.733213	0.866697	1.03897	0.363224	12.8844	11.4386	8.54845
ETH2_0537000	20.2426	23.913	23.7978	1.2333	0.900503	1.05343	42.117	40.0932	42.0022	8.96589	9.32641	2.85934	0.417394	0.651058	0.508305	56.5176	59.1844	41.7387	27.7015	28.5516	26.3686
ETH2_0537100	1.58137	1.40781	1.14733	0	0	0.0946739	0.386291	0.277921	0.1306	4.98391	4.85428	1.56021	33.7046	41.59	45.9451	183.423	204.787	197.559	7.41044	5.04612	17.2551
ETH2_0537200	88.8431	93.5212	65.9037	32.1727	21.7152	19.0832	26.8072	26.7454	28.528	50.2502	52.4847	28.2694	4.0261	7.41484	7.44421	26.2638	24.5048	28.2247	68.1248	78.1466	71.2118
ETH2_0537300	0.531444	0.216822	0.309653	0.115479	0.0220523	0.0223577	33.6886	33.3224	33.6278	1.97198	1.74809	0.67188	4.39832	3.26447	3.51962	44.95	45.9313	40.0699	5.5394	2.29745	6.96052
ETH2_0537400	5.56102	6.11843	7.48322	0.135778	0.157424	0.0751077	1.69903	1.74418	1.99447	0.0223805	0.0590199	0.0364047	0.0446392	0.0712115	0.0254821	1.08254	0.914516	0.666522	3.49495	3.0926	3.27537
ETH2_0537500	0	0	0.101486	0	0.0722743	0	247.027	261.565	256.071	1.1645	2.90778	0.745845	0	0	0	0.173848	0	0.325129	4.78709	4.85556	7.79518
ETH2_0537600	444.802	724.183	749.4	694.296	501.359	775.966	72.6101	74.3639	78.8207	5.13759	5.87505	3.50001	0	0.0280877	0.0723661	1.08591	1.85857	1.62666	256.73	273.698	131.669
ETH2_0537700	0.110853	0.0478107	0.0853508	0.012732	0	0.0123251	0.485141	0.423834	0.487393	0.274221	0.184016	0.167271	0	0.296038	0.267621	0.432778	0.366274	0.382813	182.766	131.243	53.758
ETH2_0537800	1.36941	2.49622	1.72678	1.1633	1.13058	0.663607	2.20088	2.24322	2.70005	0.0319581	0.221228	0	0	0.101686	0.0218323	8.35883	7.96807	6.39462	7.2876	4.71218	4.719
ETH2_0537900	0.525315	0.352439	0.377501	1.00893	1.70267	0.726839	35.2609	35.3961	37.7666	0.541456	0.928122	0.176149	43.0096	30.3219	32.107	131.317	125.625	109.081	133.831	132.8	156.849
ETH2_0538000	47.9672	58.6224	57.8073	2.95269	2.12758	2.32632	2.75807	2.49066	2.96668	0.0384306	0.0266033	0	0	0.0244561	0.0105016	0.403906	0.356658	0.225327	42.5778	43.363	31.5819
ETH2_0538100	170.224	158.871	133.851	99.6142	95.4686	94.6476	426.52	425.086	456.364	4.36741	4.01051	2.88606	8.78884	5.14914	5.57651	141.455	134.081	99.1475	125.378	110.721	105.948
ETH2_0538200	23.3308	29.3775	36.2172	17.3658	13.194	16.8228	1.09386	1.06628	1.04047	0.231899	0.163358	0.0116265	1.706	0.990565	0.946195	2.30295	2.56534	1.52258	13.8573	10.9575	7.11748
ETH2_0538300	174.113	208.81	215.407	106.819	84.1531	99.6679	286.742	264.35	300.92	86.2896	81.4069	36.1943	0	0	0	0.0405299	0.0235031	0.0473741	73.4634	74.236	33.9745
ETH2_0538400	5.36679	7.10887	9.03189	4.90774	3.772	4.05244	13.7165	13.758	13.8643	1.14847	0.641231	0.321783	17.9035	33.2904	38.0802	25.5492	27.4091	18.8607	6.42732	5.28647	7.8761
ETH2_0538500	68.2881	54.9782	38.372	9.13862	6.223	2.40023	176.842	187.855	175.769	61.5767	68.6543	42.148	36.927	37.6251	34.1742	160.036	175.191	189.571	98.9031	101.555	102.137
ETH2_0538600	13.6423	17.2221	20.7635	13.9528	10.455	10.5103	31.4994	29.717	33.7027	4.81194	4.64615	3.38178	122.583	230.545	159.276	40.8995	39.9524	26.4995	25.029	18.6068	22.2223
ETH2_0538700	0	0	0.0684383	0.0255227	0.292435	0.0988282	0.308361	0.124335	0.159053	4.39767	2.7375	2.89807	0	0	0.0536479	0.375159	0.435105	0.328884	27.2878	28.141	30.9996
ETH2_0538800	2083.96	2074.43	1741.99	62.418	57.6564	45.6169	407.216	394.304	426.599	88.2729	81.9816	42.9766	1.93292	1.19013	1.39377	10.6401	10.833	7.15198	766.961	860.558	364.727
ETH2_0538900	8.65116	9.48012	10.3615	7.65093	5.82945	8.07973	28.2985	27.9853	29.2404	18.1906	13.2272	4.64148	2.57889	2.45895	3.81744	58.7864	57.4754	59.9723	27.8496	32.0437	52.9021
ETH2_0539000	70.993	92.586	99.0464	78.1409	53.8137	83.2445	85.55	83.9433	90.7732	4.95765	3.84664	2.41583	0.211591	0.258783	0.425166	5.92947	5.91691	3.43577	31.8377	34.1216	18.7975
ETH2_0539100	0.0933353	0.0170781	0.00914623	0	0.0195408	0	0.36138	0.177242	0.218634	0.0577218	0	0	1.52285	1.20216	1.5558	6.40499	6.38178	5.35246	1.17218	0.646887	2.23156
ETH2_0539200	231.569	287.983	207.942	183.54	119.91	102.483	147.468	145.962	155.404	54.6276	52.255	20.7416	12.4998	18.2116	9.30501	357.365	381.618	252.043	316.64	310.675	295.175
ETH2_0539300	35.3395	33.0409	31.0855	14.0755	10.3382	8.85489	265.236	270.126	258.162	49.9138	62.6522	42.1138	9.79521	3.01554	5.49347	64.7923	56.3292	60.325	118.862	113.362	157.755
ETH2_0600100	432.414	412.587	371.856	59.0356	69.9158	88.4841	84.8168	97.6595	89.4355	266.104	252.85	297.742	4.75847	4.53717	6.14458	28.3621	21.271	25.2146	114.004	107.779	101.716
ETH2_0600200	0.29882	0	0	0	0	0	0.669834	0.682718	0.962465	8.68565	10.5083	7.55265	1.24401	1.47003	0.631237	3.42103	6.27149	6.1056	0	0.4467	1.81921
ETH2_0600300	2.53486	2.57729	3.5493	1.89092	1.20366	1.09829	147.481	130.618	146.774	37.1064	45.5813	19.3615	5.80225	5.21943	4.23961	51.4778	43.9885	18.3197	17.4992	10.5866	34.6826
ETH2_0600400	1.38718	0.380731	1.35935	0.202777	0.387231	0.147222	210.174	208.393	224.165	133.44	142.913	150.71	69.5913	45.2256	49.2295	199.795	191.371	207.586	815.179	706.933	813.804
ETH2_0600500	0.593341	1.29376	0.959368	0.636049	1.21462	0.15393	32.8074	33.9549	33.1962	2.75207	2.47966	1.04454	52.4216	51.5673	47.1275	61.2816	60.6542	48.3795	3.79484	3.69572	11.3184
ETH2_0600600	32.451	39.1467	46.5167	32.8257	31.5146	41.4906	11.1074	10.4132	11.7902	0.122197	0.290023	0.243493	2.17529	2.44953	1.6028	23.8908	23.0028	15.7737	26.0709	28.8482	21.5725
ETH2_0600700	0.535548	0.359305	0.192427	0.0956827	0	0.0926247	2.40096	2.4083	2.59805	16.2657	16.9225	15.6235	1.54141	1.46366	1.10617	0.483463	0.0509742	0.410986	255.521	194.452	113.897
ETH2_0600800	49.3664	44.1275	45.4066	33.4709	32.1478	33.3215	14.6147	11.996	10.6849	1.00548	1.29565	0.520398	10.5744	12.4093	9.99119	10.0072	7.04814	3.99827	61.1616	55.5316	44.1513
ETH2_0600900	45.0555	47.8843	44.8939	37.2629	35.1509	21.4192	14.5283	14.1687	14.1061	1.61662	1.83222	1.13015	2.36398	2.57192	1.68761	25.794	22.594	19.6942	38.7159	40.6573	35.1185
ETH2_0601000	1.14981	1.49306	1.33536	0.0715684	0.113891	0.0692811	8.92389	8.14483	8.83504	6.63369	6.26983	6.20681	2.20293	2.99241	2.30039	22.5628	20.0995	10.5885	22.9297	18.7407	33.2567
ETH2_0601100	120.27	155.952	169.607	55.0383	51.3634	65.8903	40.8125	36.4773	42.5718	2.68341	2.2886	2.10273	0.388467	0.793876	0.667875	5.15694	4.25298	2.64901	62.4086	67.7924	41.9445
ETH2_0601200	159.06	155.974	198.45	3.07482	4.40999	3.82344	59.7655	50.2491	60.2739	9.21338	7.88307	2.60779	2.30201	2.29078	1.87269	14.2363	14.359	7.84701	84.4649	80.6618	45.3002
ETH2_0601300	7.72824	6.83836	7.62123	0.92335	0.918368	0.698313	32.8594	28.2462	30.1321	7.02116	8.1213	5.46069	30.2697	20.716	21.4908	124.837	113.528	85.7387	14.0708	8.67351	18.7032
ETH2_0601400	0.178516	0.153988	0.357365	1.33272	0.900545	0.952711	16.3304	17.0301	16.8478	3.70631	3.05696	2.03953	11.7729	10.0365	10.4727	95.6692	89.8093	79.6432	8.51411	4.84159	10.9922
ETH2_0601500	0	0	0.136561	1.88433	1.75057	0.443702	1493.9	1507.69	1437.7	320.134	298.572	277.24	178.149	102.149	103.516	839.074	815.734	710.611	203.458	90.6203	207.319
ETH2_0602900	0	0	0	0	0	0	0	0	0	0	0	0	0	0	0	0	0	0	0	0.833034	2.71406
ETH2_0603000	0	0	0	0	0	0	0	0	0	0	0	0	0	0	0	0	0	0	4.33548	0	0
ETH2_0603100	9.33336	8.08323	9.62636	2.23576	2.24123	2.38022	4.31363	4.28593	5.00673	0.138889	0.169668	0.149507	0.317762	0.188469	0.234416	1.78563	1.65224	1.18615	20.6329	17.7538	18.9484
ETH2_0603200	0.277692	0.558918	1.64632	0	0.319759	0	0.414981	0.090635	0.198758	9.18779	5.34968	10.6851	0	0	0	0	0	0.159828	3.99609	10.3779	9.46723
ETH2_0603300	7.00311	5.34374	6.23131	1.06325	0.453769	0.265115	3.03183	2.4198	2.3449	6.24553	6.23759	2.60026	9.7877	12.4991	13.9767	47.9591	44.4911	28.0592	24.7979	20.8926	32.5951
ETH2_0603400	0	0	2.46948	0.920946	2.63801	0	5.99129	5.60804	11.4783	3.18782	6.30499	2.5927	0	0	0	0	0	0	7.69246	0	6.97363
ETH2_0603500	0.528682	0	0.569881	0	0	0.205734	14.4186	13.977	10.8792	15.8574	10.0233	9.17417	0	0.390122	0	0.0976224	0.452886	0.608575	4.05756	2.37094	8.0465
ETH2_0603600	58.3048	50.8371	69.1455	60.6903	75.535	41.9903	193.69	193.515	184.719	272.311	294.793	319.939	0	0	0	1.09988	3.82689	0.791148	16.4839	10.4453	12.2736
ETH2_0603700	37.5462	26.5137	27.7131	1.73956	2.54031	1.08963	438.886	438.923	410.85	404.263	456.061	490.308	2.94366	1.50269	1.29053	6.67448	4.57918	4.10225	161.908	137.178	194.022
ETH2_0603800	0	0	0	0.0881757	0.168384	0.0569051	4.31592	4.27166	4.8931	1293.19	1259.66	1388.94	227.174	151.86	150.992	398.576	384.568	299.226	17.1151	11.2578	32.9393
ETH2_0603900	134.421	156.733	154.574	92.7421	85.4189	77.8348	11.9541	10.55	11.3809	0	0.0399366	0	0	0	0	0.0482315	0.139846	0	34.2676	30.1634	8.58701
ETH2_0604000	5.79262	3.68676	4.11768	1.66148	1.39412	1.87644	9.94325	10.6898	10.6005	1.89768	1.74261	1.7954	34.1813	28.0343	28.6533	177.823	169.732	156.355	19.9458	23.9651	44.6821
ETH2_0604100	9.35277	7.75445	7.8858	3.01918	3.86183	1.39241	20.1445	20.0271	21.7437	0.142411	0.0541665	0.133644	0.93408	1.16769	1.03276	2.23726	2.29128	1.9167	20.7323	17.1323	18.8072
ETH2_0604200	46.1646	53.8508	49.7033	42.2758	39.2771	35.6181	35.5402	30.2419	33.5369	0.22489	0.544875	0.0548719	0.100925	0.0357784	0.153634	3.42453	3.02164	1.44416	19.048	13.0736	7.65993
ETH2_0604300	22.7005	23.1279	27.1391	17.1726	16.9115	21.8172	13.1799	10.1518	12.3388	0.260844	0.0727562	0.18767	2.03105	2.59631	2.65924	7.60456	6.6333	5.85113	8.11353	6.30511	6.2417
ETH2_0604400	6.41685	4.72034	5.65289	1.17846	1.07521	0.735181	3.26134	2.87047	2.79769	0.664759	0.637471	0.245753	3.31475	2.62793	2.53213	12.9676	13.0586	12.6171	4.18737	0.973848	3.96605
ETH2_0604500	2.47002	2.52616	2.98719	2.11905	2.06185	1.63325	9.07415	8.27483	9.23126	0.0714097	0.159659	0.0530282	0.524826	0.434673	0.402996	2.71432	2.73948	2.06022	1.99396	1.41091	3.17863
ETH2_0604600	35.8977	37.6143	35.4484	9.64241	8.95452	7.86378	114.984	107.085	112.908	6.43491	4.70571	6.71416	152.092	116.33	118.022	394.217	381.844	350.768	48.9656	29.8808	74.215
ETH2_0604700	50.8281	50.5009	52.014	45.0044	38.6326	49.1016	55.1742	49.0694	55.4489	0.844161	1.01056	0.560095	1.04125	0.6715	0.586808	2.24634	1.96934	1.22669	74.6426	83.8931	77.0356
ETH2_0604800	0.564893	2.84244	0	0	0.867291	4.3965	2.95461	1.10624	0	4.54155	6.90957	7.67155	0	0	4.77319	0	0.967812	0	0	0	0
ETH2_0604900	117.345	127.12	130.233	31.7348	31.434	25.8107	62.0356	61.1477	62.4281	17.2165	19.7335	10.087	23.104	19.2471	18.877	155.903	165.991	121.087	89.3945	77.0016	75.051
ETH2_0605000	17.8916	18.9979	17.149	0.129445	0.347615	0.344597	0.924822	0.525497	0.864293	0.192918	0.332327	0.303684	0.819224	0.495031	0.24658	5.12096	5.32721	3.22019	57.7683	53.2959	39.9182
ETH2_0605100	1.09966	0	0	0	0	0	0	0	0	1.36014	1.0088	0.414832	0	0	0	0	2.82601	0	3.1649	0	4.01681
ETH2_0608400	96.6215	81.6363	83.8723	7.46168	9.20415	3.51399	119.726	123.983	120.217	86.9321	80.6609	94.8133	18.6108	17.2755	13.8614	143.25	145.555	159.413	81.0476	73.7185	59.6169
ETH2_0608500	56.0504	51.7595	47.9964	6.81296	6.32119	4.9337	13.9168	15.0591	12.2865	3.38148	2.82442	2.71186	30.8342	42.0302	50.6742	109.604	105.994	98.975	67.3774	58.0625	56.7616
ETH2_0608600	28.7958	30.9986	24.0099	2.44689	2.13095	2.34266	6.29742	5.2178	6.29571	1.4892	1.12498	0.883158	0	0.197434	0.395637	5.16282	4.03961	5.15882	77.9674	68.8939	66.2953
ETH2_0608700	0	0.576385	0	0	0	0	0.427949	0.373869	1.22982	0	0.700554	0	0	0	0	0.846061	0.981253	0.65929	23.0774	24.8291	36.2629
ETH2_0608800	0.565489	0.569089	0.281334	0	0	0	0.325025	0.113581	0.311346	1.26437	0.372446	1.44404	1.36824	1.15555	1.43347	9.8957	11.0298	11.7671	12.9367	11.4446	22.3509
ETH2_0608900	185.089	163.823	148.202	2.04885	2.34753	2.11559	6.98183	6.83551	6.69905	0.210133	0.340044	0.279662	0	0.10637	0.156604	1.90506	1.75964	1.75119	103.422	91.7049	45.3208
ETH2_0609000	9.24317	11.0786	12.8285	9.951	8.22237	12.2882	8.03285	6.6811	7.08431	0	0	0.0598603	0.330301	0.253702	0.0670405	3.64795	3.53421	2.23759	2.77823	1.4529	3.62267
ETH2_0609100	3.17634	3.19656	4.1715	1.70459	0.919674	0.914005	3.52764	3.12301	3.33969	0	0.0192813	0.0951449	0.0874995	0.124076	0.173156	2.96315	2.99777	2.17293	1.28544	1.00149	1.66983
ETH2_0609200	0.643273	1.43102	1.31381	0.10888	0	0.105401	6.67854	5.76827	6.73673	0.167505	0.0828241	0.0510877	0.344538	0.299799	0.400509	8.82737	9.1068	6.48897	22.6714	22.9269	41.3059
ETH2_0609300	1.27693	0.944893	1.2145	0.573704	0.922583	0.643059	32.9732	30.5715	35.6177	0.534207	0.597194	0.963407	3.54397	2.80831	2.95129	2.82945	3.34591	3.28564	837.848	603.14	296.505
ETH2_0609400	298.718	375.806	419.774	375.384	312.429	335.582	83.7045	76.0384	85.5231	0.875283	0.157379	0.129433	1.82516	1.47691	1.52206	14.5559	15.4674	7.55355	204.41	180.189	131.126
ETH2_0609500	0.163748	0.247185	0.156896	0.109709	0.0558679	0.0283207	0.197123	0.130644	0.123714	0.0281299	0.0333818	0.0274541	0	0	0	0.201576	0.101307	0.109954	3.26404	3.78054	5.00662
ETH2_0609600	0.416538	0.0785979	0.0561246	0.125584	0.0799397	0.0810466	56.5671	56.1654	60.6337	1.65831	2.29272	1.23742	1.58957	0.589124	0.615934	5.78783	4.57175	3.74596	1.24878	0.661589	1.8385
ETH2_0609700	7.58085	8.68139	7.58456	0.455365	0.200673	0.339086	4.39479	3.8963	3.61734	0.350273	0.466296	0.098613	0.282143	0.300062	0.349731	12.2122	14.5369	10.4442	22.9886	21.4926	25.9936
ETH2_0609800	0	0	0	0	0	0	0.914313	0.958526	0.963417	0	0	0.0615478	17.7353	21.0689	23.3674	90.9227	98.0438	93.67	8.29573	7.74368	16.6871
ETH2_0609900	0	0	0	0.448028	0	0	0	0	0	0	0	0	0	0	0	3.70437	5.25103	0.641471	0	0	0
ETH2_0610000	0	0.0867287	0.0309653	4.60762	4.64202	2.52642	32.4329	29.497	32.2811	0.461906	0.202041	0.173388	0.106304	0.0282638	0.0485465	1.29429	1.55032	0.777094	2.59057	1.3527	2.44842
ETH2_0610100	0.0444127	0.335216	0.143621	0.124975	0.0681877	0.0345659	0	0.333402	0.0953655	0.480662	0.475335	0.0502623	3.59516	3.53946	3.60264	3.08354	3.95672	2.86296	164.508	120.401	75.9236
ETH2_0610200	0	0	0	0	0.100496	0	0	0.0854559	0.0937003	0	0	0.0987695	0	0.257605	0.221234	0.483463	0.33643	0.678127	63.0468	48.1415	24.5472
ETH2_0610300	164.89	155.282	122.51	40.4952	32.3071	11.573	6.73422	7.65976	7.086	0.0121963	0.0120612	0.0297584	0	0	0.0666557	0.16023	0.0168939	0.215664	209.177	175.117	82.4109
ETH2_0610400	0	0	0.171184	0	0	0	0.263692	0.264924	0.126297	0	0	0	0.195891	0.17361	0.164008	3.18006	3.37078	2.59992	3.04708	1.26613	1.03127
ETH2_0610500	1.48031	1.06409	0	0	0	0	1.89615	3.58915	2.11907	9.02398	11.1226	6.22248	26.8027	22.0549	17.5115	510.136	503.428	457.405	40.5756	32.561	73.6416
ETH2_0610600	4.02761	5.75745	5.7064	0.214649	0.0527017	0.142484	0.245085	0.189217	0.240231	0.00471745	0.0279911	0	0.225822	0.405277	0.509193	2.15788	2.84901	1.85713	5.48852	4.1849	2.34054
ETH2_0610700	5.10606	4.88964	4.13273	0.0852289	0.0949413	0.0825051	6.56116	6.97761	6.17122	0.491695	0.648328	0.0799804	312.505	605.74	588.292	188.974	183.119	131.627	13.3227	6.76136	27.1488
ETH2_0610800	0.112119	0.0451329	0.145027	1.55043	1.27382	1.06458	4.70814	4.58158	4.39765	0	0	0	0.165959	0.397123	0.0757896	0.960617	0.403386	0.451716	2.23729	1.34083	3.11254
ETH2_0611000	345.685	441	479.51	364.249	284.036	306.94	19.8204	20.2704	20.7252	0.0411664	0.278186	0	0	0.283802	0.0468715	0.803041	1.0454	0.491674	166.866	160.339	104.068
ETH2_0611100	28.1722	28.7743	29.0093	2.63183	2.17935	2.04043	294.552	257.197	292.046	8.11567	9.87715	4.03248	15.946	15.4054	15.1518	402.065	409.508	315.334	38.2689	34.6439	65.7476
ETH2_0611200	42.0076	24.8509	16.9586	0.325998	0.809301	0.189348	256.376	255.925	253.335	5.24094	6.1004	2.26383	321.779	291.549	309.11	376.1	374.856	440.872	138.484	138.746	152.457
ETH2_0611300	18.9319	12.7945	12.2931	0.404811	1.27552	0.117562	1.14747	1.74199	1.40551	0	0.0153968	0	0	0	0	0.074379	0.237226	0.101429	1610.47	1816.67	1335.01
ETH2_0611400	148.552	187.824	197.1	105.501	73.9468	85.0833	11.0114	10.8672	10.8728	0.059085	0.0876453	0	2.22071	2.59675	3.54195	9.14716	9.54484	6.30994	81.391	86.6916	46.2405
ETH2_0611500	103.793	133.956	146.659	2.63692	2.75824	3.74292	4.48831	4.24587	4.4313	0.0227905	0.0450759	0	0	0.018129	0.0622775	0.31302	0.220979	0.0424208	53.9857	43.0245	22.4353
ETH2_0611600	2.8358	3.72586	2.03785	0.918307	0.8617	0.659055	18.2902	19.3855	18.6622	0.828163	0.397449	0.148579	7.97975	8.40906	9.71779	5.38182	5.09465	5.44056	18.9305	14.2189	18.4631
ETH2_0611700	0	1.53703	0	0	0.586225	0.297171	4.27949	2.74171	6.83232	23.1412	23.1183	38.3143	7.06477	3.75673	1.93579	47.0974	41.5397	38.6783	43.9569	18.2651	16.7367
ETH2_0611800	0	0	0.411581	0	0.586225	0	4.56479	2.99096	2.73293	66.1178	77.0609	75.4764	2.82591	0	1.61316	0	0.654169	1.97787	3.66308	0.570783	0
ETH2_0611900	9.94488	10.0219	8.69336	6.35261	3.64981	4.05024	11.4312	10.1912	11.5352	0.345426	0.416583	0.164453	0.352889	0.227861	0.138134	3.32052	3.75774	2.26602	18.2711	19.0412	13.9003
ETH2_0612000	157.728	149.77	142.654	6.35225	6.01553	5.93502	172.946	161.934	170.488	21.2571	23.1703	10.2975	0.17974	0.4301	0.396735	7.72516	8.44641	5.0134	101.054	110.728	78.0653
ETH2_0612100	2.4298	2.09594	2.69398	6.47453	5.54249	5.67326	82.1144	86.8737	80.2487	314.532	317.754	329.666	0.321126	0	0.703925	3.17914	4.40077	3.67604	19.714	14.8404	22.1466
ETH2_0612200	1.31925	0.985029	0.688091	12.4542	14.9297	6.98858	111.325	112.953	112.854	4.84259	4.55469	3.85293	30.945	25.3318	27.9402	68.4288	60.9532	65.3493	106.966	54.5831	90.4715
ETH2_0612300	37.9361	41.1185	37.5089	2.21897	2.32643	2.23229	1105.85	1157.68	1120.16	1375.77	1355.13	1548.72	80.7053	83.009	76.5477	272.845	250.057	225.789	26.7895	20.6291	39.5356
ETH2_0612400	317.057	312.026	291.619	143.48	146.429	134.306	52.5097	52.9037	51.5113	18.2471	12.8331	14.5764	0	0	0	2.32801	2.15001	1.36057	129.519	109.721	64.7437
ETH2_0612500	306.923	337.715	351.513	217.333	220.075	206.413	143.136	129.278	146.913	4.60665	4.07522	2.41985	2.65232	2.09948	2.20127	43.8405	42.7714	31.5555	186.227	181.92	105.872
ETH2_0612600	531.767	672.455	754.927	443.515	429.494	263.21	84.7128	66.6662	81.7168	6.25269	4.65492	1.71418	1.26115	0.670624	0.19198	11.5791	8.17441	4.5115	285.538	240.465	134.724
ETH2_0612700	7.01605	5.07612	6.27193	71.6873	135.353	53.2375	17.5897	18.6255	20.2035	0.495078	0.449788	0.849502	0	0.0128071	0.0219977	0.0480716	0.122657	0.0299677	0.83668	0.554567	0.38038
ETH2_0612800	24.8063	22.3005	22.5768	0.771024	1.02085	0.816045	32.857	32.6278	33.4602	0.656345	0.828935	1.03226	0.260247	0.55355	0.324133	10.3794	10.4278	6.84435	130.227	102.817	96.6215
ETH2_0612900	14.7226	12.1012	10.6802	0.224393	0.357091	0.380138	40.8051	40.8106	39.3208	2.41649	2.19056	1.84253	35.2019	26.4077	25.0376	281.356	265.506	214.092	80.5952	60.532	106.764
ETH2_0613000	218.748	216.394	203.972	197.19	182.274	206.59	98.3151	93.8424	96.8717	22.6777	26.0994	21.5713	17.0989	20.6401	23.6584	128.862	125.613	126.681	98.8422	105.207	75.3925
ETH2_0613100	7.00441	6.7346	8.0465	0.237948	0.504882	0.204749	9.69336	9.93884	10.1328	0.0406739	0.422344	0	0.912674	0.226483	0.402904	12.0351	10.0426	7.86416	28.0147	27.9711	32.3123
ETH2_0613200	93.2413	95.2582	121.894	21.6375	19.4951	22.5572	6.30915	6.06025	6.34428	0.0689187	0.0681549	0	0.154645	0.185552	0.271627	1.25366	1.46132	0.873297	79.0978	69.8907	23.422
ETH2_0613300	265.531	292.879	287.776	168.384	143.448	163.499	151.417	134.687	149.287	14.5074	15.2905	8.10413	9.4613	6.84311	8.05035	233.391	229.367	178.885	98.1135	83.2386	68.6506
ETH2_0613400	49.4905	45.0467	48.3132	2.33779	3.69772	2.76598	16.0865	15.9709	14.947	0.726569	0.700554	0.797754	0	0.115592	0	0.0433877	0	0.0338097	21.584	20.6799	7.65311
ETH2_0613500	20.6186	21.0872	24.0775	2.52699	2.92111	1.5982	73.3798	71.865	77.3825	7.84256	5.736	3.3958	0.333423	0.47005	0.432012	6.22164	4.96849	3.21283	80.9719	84.7362	102.727
ETH2_0613600	61.5375	64.5393	56.9294	7.90465	5.32127	5.1197	122.421	128.098	132.66	21.5365	18.933	11.6516	1.48324	0.927907	1.35472	43.8152	45.444	39.286	81.5201	74.3682	44.5547
ETH2_0613700	104.186	161.443	166.239	48.5384	27.3849	34.3955	11.7589	10.0853	11.9988	0.387268	0.37042	0.240101	0.0379883	0.0707018	0.00867421	1.96382	2.57661	1.20533	72.2877	69.87	41.1981
ETH2_0613800	21.3194	23.9776	22.6321	20.7592	15.766	18.082	170.294	158.644	161.352	7.68411	10.022	4.47368	9.84912	10.3156	8.90465	30.498	28.9758	28.4658	15.2039	11.9663	15.5553
ETH2_0613900	2.9428	2.52208	2.55817	0.0305286	0	0.147765	36.884	36.6475	37.2206	1.30331	1.46304	0.572972	0.28103	0.0933995	0.0802124	0.659086	0.683082	0.655647	7.03068	6.15878	5.91796
ETH2_0614000	11.1553	12.3668	9.58125	2.39511	1.14345	0.730852	1.97189	1.95522	1.85414	0.270345	0.168331	0.219876	0.104848	0.350452	0.25993	9.88964	10.7071	7.98603	16.8372	15.4898	12.38
ETH2_0614100	0.511964	0.398568	0.374848	0.155325	0.140892	0.150361	0.967172	1.07826	1.19611	0.513755	0.679385	0.422703	3.74438	3.93467	5.16665	6.9635	6.61157	6.91629	9.69338	7.37886	9.00936
ETH2_0614200	36.6708	31.9806	30.9648	0.899093	0.804817	2.19403	47.8201	48.1949	48.5257	12.5063	12.4105	7.83962	59.38	68.1484	72.5824	198.873	214.645	175.434	16.5397	14.1399	26.0412
ETH2_0614300	254.421	235.215	213.879	3.34343	3.00122	3.74048	472.921	453.666	479.326	112.636	111.388	54.1837	70.5863	73.8198	79.2834	682.054	662.111	591.584	204.448	183.668	198.233
ETH2_0614400	2.45135	2.43041	1.58543	0.452565	0.250907	0.0847938	140.358	129.852	150.385	170.579	180.238	67.0745	803.279	921.989	826.842	14.525	12.9417	9.0611	30.6247	47.1224	57.0419
ETH2_0614500	41.9013	78.7893	55.8318	4.00411	3.87418	4.44464	44.1098	46.945	42.396	13.7164	11.3307	8.71748	12.2251	7.70947	8.80926	449.908	492.845	452.865	362.613	339.293	392.464
ETH2_0614600	43.385	37.1048	36.6564	6.79197	4.12189	6.96495	7.70309	9.72061	7.48139	3.05499	1.75138	0.810219	5376.73	5570.58	6892.09	3128.68	3272.73	3528.19	666.085	875.438	1507.7
ETH2_0614700	13.1703	11.3239	11.44	1.02803	0.294476	0.497589	26.6085	32.2606	34.9154	11.9803	16.1095	9.79196	0.295735	1.32097	0.486199	20.6832	20.4831	18.7668	73.1116	71.4886	48.8868
ETH2_0614800	47.9335	73.4557	81.5745	4.78554	4.04656	4.86815	1.84686	2.28026	2.19336	0.101386	0.115688	0.0666014	0.863328	1.19113	1.16148	5.08568	4.59119	3.65815	20.5428	16.2312	7.27817
ETH2_0614900	226.021	205.696	229.927	13.6432	14.4704	17.5282	88.3221	85.6953	84.573	6.47948	8.07805	5.13473	40.8008	44.4494	54.5553	27.7795	31.2211	28.2442	7.73184	6.82708	4.68846
ETH2_0615000	639.877	552.177	514.064	16.4235	12.7992	12.5307	302.846	288.96	313.193	131.33	138.398	98.5226	13.5997	13.7121	21.4013	308.06	322.832	323.125	316.612	322.017	193.712
ETH2_0615100	356.123	317.864	244.539	7.36757	5.31892	4.58078	452.638	466.759	459.665	107.055	114.731	64.5575	77.9193	78.6165	102.613	449.251	482.17	446.752	216.568	207.375	150.132
ETH2_0615200	1.90535	1.80008	1.67659	1.06293	0.671629	0.332899	12.6968	11.3589	13.2062	1.7675	1.58145	0.498737	13.0404	22.7636	24.1166	34.8524	35.0253	27.6622	15.0336	12.5265	15.0559
ETH2_0615300	105.998	114.802	132.436	57.8772	39.0534	46.4322	122.402	120.902	110.557	80.8019	86.6665	70.4573	57.6835	48.9382	52.0868	117.123	105.733	120.874	99.243	115.663	104.561
ETH2_0615400	73.7402	107.352	71.7694	5.18032	2.85785	0.222878	38.0875	33.0874	37.9194	30.6385	32.8385	15.5562	0.794787	0.281755	0.483948	254.982	262.976	153.862	76.1004	71.9186	59.9732
ETH2_0615500	84.8408	126.673	102.321	9.79401	7.28217	12.3317	67.1291	62.1116	70.9464	40.2136	41.9074	13.5379	4.93053	5.02098	2.95585	286.921	294.764	180.484	86.5846	77.0557	74.0625
ETH2_0615600	53.2116	86.7073	85.77	9.17148	6.14629	4.85277	34.1477	38.0653	37.427	34.9674	32.3699	16.2511	45.098	52.8422	59.5706	222.889	234.105	221.032	57.5065	47.0278	55.559
ETH2_0615700	13.7264	19.0085	16.8175	0.341955	0.430393	0.300933	19.5015	20.6086	20.6734	0.215211	0.130061	0.0291724	0.0536565	0.39945	0.0980149	3.98398	4.30592	3.38269	19.4375	12.9763	5.36705
ETH2_0615800	0.807517	0.704303	1.02519	0.447248	0.151531	0.167595	2.17215	1.65166	1.84954	0.210857	0.504838	0.392628	28.6704	45.022	46.3832	51.5324	51.2045	45.0314	2.34131	1.36809	6.72965
ETH2_0615900	21.2252	29.5051	24.6794	6.15111	4.56926	4.88805	26.7488	25.4091	26.0522	9.13643	8.86059	3.20924	28.7345	33.8036	43.2629	70.5631	74.9421	57.7957	18.733	18.8838	28.5376
ETH2_0616000	16.5221	18.6949	20.2074	3.08537	1.96832	2.20042	4.58665	4.94921	5.68192	0.173272	0.0726949	0	0.329893	0.626509	0.530878	1.58029	1.17823	0.952896	88.5709	82.9289	78.5871
ETH2_0616100	5.68006	7.43108	5.87778	0	0	0	47.1947	46.4216	46.7534	4.77734	4.93283	2.39985	5.35989	7.04155	8.63908	104.464	105.391	99.58	63.8647	72.3432	100.42
ETH2_0616200	0.854255	0.156308	0.66969	0	0	0	6.90522	4.86664	4.50238	1.24871	1.23487	1.17184	1.50875	2.8271	2.49356	22.7719	25.4793	31.8247	13.7086	13.4666	14.751
ETH2_0616300	33.6379	37.4884	36.2592	3.60891	1.60139	2.05845	68.3327	67.2357	72.6159	33.5196	34.4468	14.1369	0.172312	0.0366511	0.110167	12.6152	13.4823	11.76	20.7991	18.46	19.1406
ETH2_0616400	276.472	253.469	247.057	35.4437	32.8804	27.8684	704.712	698.966	705.82	592.946	688.23	467.144	5.05853	3.66126	2.24595	113.812	106.236	82.6553	301.481	265.14	246.057
ETH2_0616500	0.0434305	0.196681	0.234074	0.0174587	0	0.135206	5.80876	6.15201	6.88542	92.1262	99.3658	32.9637	9.52238	6.53779	5.72481	207.016	213.978	152.33	26.4158	10.4202	42.0401
ETH2_0616600	828.872	1282.19	1509.23	512.784	328.884	412.841	23.9094	22.5847	25.4673	0.69837	0.25601	0.301135	0.126085	0.0574685	0.0246773	0.934741	0.783891	0.532288	376.878	381.815	171.777
ETH2_0616700	10.3608	11.746	13.3382	0.207025	0.226423	0.131176	2.18639	2.00178	2.45628	0.124502	0.0544027	0	0.0736315	0.0322445	0.0395598	1.59069	1.68043	1.08864	17.8583	16.7759	18.1732
ETH2_0616800	6.25652	7.27942	6.04209	0.822774	0.142836	0.398239	1.45981	1.5638	1.94773	0	0.0142244	0	0.51641	0.160186	0.255485	5.23956	5.39938	4.5916	12.8078	14.0117	18.8607
ETH2_0616900	38.0156	45.0661	44.4507	1.57136	1.43442	1.30384	110.315	111.292	121.291	10.0018	8.38038	2.83576	1.15244	0.803002	1.3611	46.4012	48.9216	34.8599	28.0638	25.8137	29.6031
ETH2_0617000	2.26805	2.00582	2.44479	0.607824	0.422082	0.588399	98.1887	91.0746	87.2678	2.16772	1.6393	0.985226	11.6993	6.42402	3.5425	34.9254	33.6177	35.5225	36.2645	27.74	35.1471
ETH2_0617100	6.59795	6.27107	3.16094	0.884108	0.281388	0.570568	168.989	166.776	166.862	4.42044	5.82861	3.59521	12.547	7.39325	6.50427	46.2965	49.7692	49.1566	40.0887	61.3706	46.4165
ETH2_0617200	35.2455	40.8663	44.9663	27.7296	24.2156	30.4486	108.483	110.879	108.26	4.63966	5.15792	1.00669	22.8247	37.3031	48.9266	49.1087	52.1035	50.2509	23.2827	22.5428	28.998
ETH2_0617300	0.953963	0.698207	0.46741	1.8477	1.69765	1.41742	0.4212	0.25475	0.651764	0	0	0.261724	0	0	0.439675	1.02488	1.11436	0.923422	7.82073	4.53745	6.12448
ETH2_0617400	10.4601	14.8364	16.926	4.68965	3.0702	3.8885	0.643648	0.779201	0.8808	0.0456626	0.120418	0.0278535	7.21783	7.6036	10.1174	16.4152	16.4661	20.4197	12.6558	11.387	8.48074
ETH2_0617500	153.512	215.671	209.575	21.8909	15.2392	18.6946	11.1161	10.2879	12.3675	1.20756	0.521269	0.795055	31.2682	38.8346	50.1386	125.885	138.26	120.786	84.3854	78.741	48.1912
ETH2_0617600	0	0.0229407	0	0	0	0	0.0510984	0.163684	0.0978959	0.0140976	0.153355	0.0171987	0	0	0.0192616	0.218881	0	0.0918414	41.77	34.4855	21.7605
ETH2_0617700	113.217	114.264	117.184	3.13619	4.49175	6.50564	16.4818	17.6123	17.1842	0.459506	0.369211	0	0.0859229	0.59397	0.627825	16.6697	14.8381	10.2101	101.754	92.9528	82.2135
ETH2_0617800	25.4793	28.9683	29.8732	0.955963	0.832528	0.925411	32.5404	29.7759	32.1903	7.0625	5.93739	2.44483	4.09784	5.55368	4.80268	102.454	107.979	91.0271	19.9561	16.7198	19.6641
ETH2_0617900	0.0644734	0.0713722	0.0833972	4.24015	2.86568	3.07597	3080.42	2847.04	3261.02	22.0655	23.6861	14.4909	17.9356	8.65882	6.21052	0.157148	0.143598	0.115036	3.41429	2.33239	0.910628
ETH2_0618000	238.894	211.116	182.362	107.963	73.1608	47.6205	24.9659	20.1084	21.0898	63.9962	70.5296	57.066	0	0	0	0	0	0.0405717	117.399	96.2076	43.4296
ETH2_0618100	15.7766	15.1044	18.5011	2.76782	3.72649	5.39727	3.64567	3.23347	3.49224	11.6255	13.4506	8.03503	8.70686	7.65155	6.57123	114.461	117.008	85.4297	19.7212	16.8458	30.9403
ETH2_0618200	227.737	152.166	169.139	7.39878	12.1617	7.43431	436.857	435.336	436.981	3286.23	3521.82	4012.88	160.143	141.088	147.35	758.271	722.369	861.345	480.77	442.308	524.228
ETH2_0618300	90.0568	133.172	130.331	109.387	74.1383	85.2126	8.60561	8.07501	9.19053	0.118441	0.0212961	0.157631	0.0402679	0.0685206	0.0441346	0.82945	0.812843	0.385804	36.1956	32.5335	13.6946
ETH2_0618400	240.348	255.792	251.975	52.3908	38.1034	53.4698	21.3285	23.1461	21.726	5.69507	6.06137	3.25998	1.59894	1.75363	2.03087	12.4466	12.9086	12.6988	87.5166	64.8741	32.4212
ETH2_0618500	17.9404	20.1329	19.2689	2.49044	3.12103	1.1552	47.9303	46.9285	51.2712	10.9753	9.82749	6.42697	108.718	101.019	108.841	295.001	291.944	304.388	101.534	103.802	141.123
ETH2_0618600	109.891	107.656	93.2083	84.2893	67.3633	60.8837	136.825	140.449	139.376	1.08786	1.13728	1.23236	156.946	357.416	341.16	449.374	448.054	398.814	175.313	177.083	275.07
ETH2_0618700	2.23841	3.06171	2.88862	0.228124	0.169414	0.0736112	2.08478	2.54163	2.24526	0	0.221735	0	0.787495	0.868529	1.39857	14.5189	13.2334	9.58087	5.77691	4.35942	5.91159
ETH2_0618800	8.49804	11.0616	12.3162	9.0266	5.23793	6.65255	5.26517	5.40154	6.07361	0.421974	0.569042	0.262078	0.172156	0	0.188687	2.15333	2.44428	1.20671	9.59277	10.7934	12.1145
ETH2_0618900	7.34795	8.35094	9.08133	7.07897	4.71681	3.74682	10.0341	9.79986	12.4682	0.430919	0.309922	0.238958	7.03222	5.92075	8.24273	78.6018	74.72	72.3335	150.102	182.093	232.309
ETH2_0619000	7.32398	9.02632	7.37985	6.59241	3.99267	6.34041	1.50691	1.90543	2.41215	0.0656437	0	0	26.317	38.0924	43.8581	34.6134	38.1893	37.9537	16.853	12.1782	18.4169
ETH2_0619100	0.499845	0.251513	0.628596	0	0	0.0648373	0.0622472	0.108762	0.23851	0	0	0	0	0	0	4.43028	3.99638	2.49331	4.7953	3.9851	6.28895
ETH2_0619200	0.255735	0.128681	0.275663	0	0	0	0.0477711	0.166937	0.137282	0	0	0	0	0.754842	0.594244	5.76108	7.01026	5.70362	7.4829	4.30078	5.76054
ETH2_0619300	71.0411	65.8371	59.96	43.25	32.2971	35.3939	10.0068	9.72759	10.0914	0.575992	0.373192	0.0242308	76.4778	79.9131	70.1499	133.931	136.486	108.968	29.0855	25.6372	28.1552
ETH2_0619400	14.4462	18.503	18.7807	17.9496	16.7354	30.7998	3.20553	3.37197	2.13064	0	0.589001	0	106.188	90.3626	85.4462	37.6362	33.0001	44.395	60.4758	47.1169	89.3336
ETH2_0619500	1.38523	1.50128	1.83775	0.171339	0.817988	0.165863	6.60834	4.93855	5.26247	0	0.391007	0.401969	0	0	0	0	0	0	2.45341	2.86719	1.29742
ETH2_0619600	17.5316	13.97	15.6749	12.2689	20.7613	9.44399	3.93133	3.94147	3.34899	0.0720411	0	0.029296	0	0	0	0	0	0	13.9694	11.1158	5.34251
ETH2_0619700	214.684	213.583	190.714	84.834	94.2241	80.6579	14.149	12.4354	14.1659	0.493826	1.49994	1.20491	0.738723	1.12234	1.54221	7.62508	10.5047	6.56554	136.029	110.756	61.1133
ETH2_0619800	4279.62	3619.23	3187.23	869.979	958.7	966.964	326.91	334.495	327.349	9.52311	8.67268	7.67964	0	0	0	0.192773	0.0745256	0.150218	1008.06	1019.74	450.408
ETH2_0619900	5.46792	3.89776	6.38518	28.5137	31.7727	22.1056	29.2803	29.7443	28.8633	0.187864	1.48626	1.89081	1.40515	1.79327	1.66842	0.336555	0.520444	0.393388	0	0.794681	0.184936
ETH2_0620000	0.230633	0.557043	0.696096	36.195	39.0567	30.9457	11.9596	12.3753	11.2912	0.114105	0.112841	0	0.256039	0.181533	0.155903	0.340696	0.0790271	0.238937	0.354016	0	0
ETH2_0620100	228.948	260.303	248.291	228.395	220.442	201.112	33.9993	31.4946	30.2713	0.0391744	0.0903941	0.0796528	0.722756	0.581688	1.01696	25.9199	29.3743	17.1233	118.177	116.882	66.3813
ETH2_0620200	10.4941	10.1146	10.3559	8.91238	10.4764	5.40659	199.415	182.191	194.937	36.7761	31.7886	33.2312	4.23886	4.50808	4.03811	9.27938	7.93444	9.15917	26.8468	26.7347	33.3535
ETH2_0620300	22.6994	23.7957	22.7011	16.0701	14.8116	8.95602	214.132	198.679	202.322	10.977	8.09815	10.2043	207.024	294.556	252.488	46.5023	42.1849	41.7349	23.1076	24.7898	33.2431
ETH2_0620400	234.433	223.179	235.325	4.80242	4.94454	4.87298	128.707	113.077	130.193	1.11268	1.69453	1.1131	1.5979	0.318634	1.09458	24.93	27.3723	18.1425	143.677	155.241	85.2609
ETH2_0620500	3.26731	3.51987	2.94786	1.33079	0.872892	0.884978	1.30132	1.20265	1.11263	0	0	0	0.0798948	0.0566461	0.194593	0.435876	0.234268	0.314802	47.3906	47.8525	33.7538
ETH2_0620600	244.829	252.213	210.379	25.6983	22.6497	22.1196	10.9362	10.7169	11.0302	0.155649	0.260488	0.408989	0	0.0571447	0.0163588	0.886576	0.563875	0.546003	136.18	149.481	108.765
ETH2_0620700	432.429	421.594	455.508	9.216	9.32441	7.19228	17.194	18.7028	17.6499	0.0301984	0.0149319	0.0460515	0.0225872	0	0.0206301	0.414765	0.407839	0.203759	191.459	165.334	68.5522
ETH2_0620800	0.250175	0.125884	0.134835	11.4816	15.8867	7.27994	2.59626	2.14115	2.99931	0.042977	0.123252	0.0838892	0.019287	0.0546987	0.0234879	0.20018	0.184543	0.179988	13.5871	13.6088	17.0075
ETH2_0620900	6.55959	5.2888	5.5684	8.8308	16.952	4.7868	9.84085	9.38186	9.31686	1.58155	1.40762	2.33464	0.473176	0.704519	0.605048	2.72943	1.77447	1.75156	12.0953	9.57641	10.4313
ETH2_0621000	991.509	1024.47	1062.15	22.0486	26.3543	32.81	236.329	241.126	245.016	282.761	265.872	286.237	3.98301	2.86811	2.76632	39.8987	39.5511	34.3433	373.455	358.738	187.844
ETH2_0621100	132.778	145.19	157.403	54.5011	58.2316	68.9818	10.3586	9.76534	9.88759	0.199806	0.107778	0.0590929	0.262665	0.211918	0.115817	2.35017	2.3483	1.83136	69.9742	68.9769	34.0695
ETH2_0621200	500.767	443.855	433.444	4.31227	6.39896	6.32492	34.6986	35.1336	34.7008	1.36416	1.43424	1.73431	1.54661	0.54828	0.84364	24.2499	22.9136	16.2105	192.282	162.928	91.7692
ETH2_0621300	86.1526	80.9006	82.4433	27.4683	30.681	26.4134	294.694	265.56	298.44	77.7037	82.3851	56.2169	4.05177	2.2758	3.10795	78.001	73.5412	47.0215	44.1631	42.2867	48.9405
ETH2_0621400	227.583	260.804	307.476	265.621	276.339	209.635	22.27	20.1319	21.7467	0.247598	0.209875	0.426723	0.0940663	0.0312627	0.042958	0.117345	0.206866	0.12436	104.899	109.543	55.0308
ETH2_0621500	74.6582	73.1896	62.0276	78.7318	83.6577	69.1884	152.048	161.189	151.726	7.11183	7.17038	11.7603	0.16623	0	0.0379567	12.5416	10.3897	8.94566	132.216	105.83	139.144
ETH2_0621600	8.59109	6.83505	8.64902	1.79845	1.20701	1.3625	4.54192	3.55529	3.19056	0.932287	0.921955	0.587026	0.959743	2.26467	0.958766	1.64024	1.54131	1.04491	12.9694	10.0318	10.0657
ETH2_0621700	1.2052	0.524483	1.19378	0.209504	0.300058	0.202809	69.0723	65.7018	67.2145	2.75976	2.64949	2.80159	12.3248	15.0946	12.7983	59.2563	58.4846	58.8674	7.12477	6.13524	11.5015
ETH2_0621800	1.64733	1.20939	1.35361	1.11816	0.756679	0.493923	4.31817	4.22201	3.9818	0.15031	0.478964	0.101874	11.7547	10.4687	9.67516	62.1032	57.7648	39.9304	3.36802	1.47349	4.998
ETH2_0621900	53.7811	48.2273	50.4422	15.7769	15.0929	13.4165	6.53851	7.01158	7.21761	2.09037	2.64143	1.99765	27.5005	18.4573	21.0081	151.417	149.73	120.542	12.4665	10.1618	18.6116
ETH2_0622000	12.6034	10.675	11.0281	4.18841	7.07324	2.18848	22.8021	22.3871	22.094	0.566724	0.468316	0.805039	1.08004	0.494036	0.530354	8.47452	8.36619	5.38269	127.848	122.407	104.18
ETH2_0622100	0.523647	0.79047	2.04614	2.42077	2.11041	2.95473	359.282	403.181	361.355	528.794	490.068	573.308	526.164	511.281	468.96	122.606	129.189	139.468	10.1729	6.6537	19.2871
ETH2_0622200	1.1598	1.31848	1.10355	0.195701	0.197851	0.0724354	10.6773	9.85146	10.7097	1.97911	2.24177	0.821021	1.79489	2.36674	1.76036	22.9653	22.5259	16.5028	1.71707	1.4876	3.39965
ETH2_0622300	10.3016	10.2894	10.222	2.03643	2.66765	1.62275	4.2468	3.98234	4.21178	0.706813	0.680088	0.372883	0.914452	2.173	1.27893	8.55567	9.5788	5.87583	17.3951	10.2279	9.89159
ETH2_0622400	58.8815	60.0511	76.2762	2.17514	2.47676	2.69416	4.98472	4.7826	4.61858	0.176668	0.133602	0.101426	3.35793	3.62079	3.05278	4.50543	4.34726	4.86488	3.48216	1.85888	2.3325
ETH2_0622500	17.5706	15.5173	17.6514	1.63368	3.94555	0	3.03658	3.19902	2.99434	0	0	0.270543	0	0	0	0	0	0	0	1.7868	0.582147
ETH2_0622600	2.95319	2.35057	3.21226	14.4833	17.3326	10.2594	7.34201	7.46571	7.1291	0	0	0.121533	0.149023	0.0528291	0.0226851	0.237955	0.413966	0.139069	2.9877	4.41465	5.884
ETH2_0622700	15.9862	13.3586	17.4316	1.74709	1.22849	1.07506	1.69921	1.26456	1.51919	0.0208354	0.144232	0.254186	0	0	0.170805	0.709198	0.966823	0.610813	38.8179	29.8906	29.5764
ETH2_0622800	102.881	112.562	119.124	93.3267	88.3725	96.3934	56.2253	46.8323	55.2887	0.815709	0.944956	0.518895	0.226615	0.352242	0.270666	4.85717	3.83355	2.31	45.6803	36.1389	22.9657
ETH2_0622900	29.6322	21.9971	20.525	0.905848	1.21089	0.350759	4.54609	3.16257	3.62897	59.8544	80.5522	82.8814	0	0	0	0.249657	0	0.194545	88.4183	71.7502	40.8815
ETH2_0623100	3.03621	2.05554	2.82652	1.77532	2.14007	1.07411	119.372	125.062	125.649	143.234	150.965	148.648	7.53292	5.48574	6.3438	58.735	55.1157	47.4371	13.9285	7.22075	26.6174
ETH2_0623200	393.325	393.273	446.321	5.66605	5.33695	4.79317	16.7464	15.1896	15.1782	0.196325	0	0.431119	0	0	0.858366	0.140684	0.217553	0.182713	0.121821	0.379643	0.154612
ETH2_0623300	353.318	349.209	350.904	181.582	156.799	158.292	34.6047	34.4247	32.5807	0.163478	0.194	0.0797754	0	0.104033	0.268033	1.40576	1.06428	0.836791	195.625	195.484	90.7645
ETH2_0623400	254.041	251.397	273.723	9.51169	11.3198	12.4701	39.0481	36.6554	41.6386	7.22441	8.19843	5.69912	0.216536	0.167483	0.179795	2.8918	1.96858	2.08197	98.4336	79.7753	56.6872
ETH2_0623500	15.5142	18.2016	26.5145	10.8575	7.75462	11.2612	66.4298	67.4976	70.7876	18.0622	18.6651	8.97589	1.66084	3.00539	1.35845	136.399	131.27	81.1505	143.85	145.88	155.035
ETH2_0623600	0.758386	0	0.204371	5.64	4.43914	1.77073	432.436	423.457	412.608	50.5947	60.122	39.8382	41.7455	41.692	27.3147	212.157	218.691	148.245	50.7475	33.4439	66.716
ETH2_0623700	0.358584	0.320771	0.34358	0.256263	0.275271	0.496146	2.44117	1.50848	1.42587	0	0	0	0.368597	0.705613	0.740651	8.68132	7.8159	6.87955	8.40915	8.99355	12.5162
ETH2_0623800	20.5977	33.9716	32.3894	0.892868	0.868613	0.929565	7.85966	7.49563	9.82354	1.1274	1.69158	0.711411	0.0387701	0.16493	0.141643	3.26559	3.12326	2.58088	29.1081	28.8802	25.4112
ETH2_0623900	308.53	324.812	296.54	3.3111	4.31115	3.12203	74.2334	81.4192	82.0197	40.3377	40.9865	19.6117	0.593771	1.07878	0.745695	33.0063	29.3001	24.4271	154.756	149.074	101.462
ETH2_0624000	5.8177	5.96953	5.87143	1.71961	0.941365	3.10735	0.596643	0.874948	0.42865	0.0352733	0.174412	0	4.32681	4.4052	3.49407	73.344	74.7544	66.1971	152.281	132.796	92.5728
ETH2_0624100	2.65618	2.27213	2.36211	0.854211	0.25488	0.310091	1.66218	1.21372	1.30705	3.63442	3.37078	1.35271	12.6244	9.89818	10.0437	65.4778	65.6729	64.8779	38.542	39.5577	25.4689
ETH2_0624200	51.2623	47.1162	41.6656	0.332371	0.158677	0.643498	8.80353	12.2112	11.8358	3.51539	3.35002	0.38988	0.478067	0.203372	0.523974	83.5119	75.8738	51.1569	75.7514	74.9313	62.1649
ETH2_0624300	100.982	131.506	114.257	105.873	79.1542	117.202	115.162	112.149	124.002	33.7357	30.5155	13.4739	1.76897	3.37219	1.28037	26.4611	31.0601	18.9169	107.919	102.256	59.3912
ETH2_0624400	713.166	955.994	725.854	499.061	271.073	295.188	162.797	181.957	176.517	0.29915	0.714935	0.182477	0	0	0	0.416828	0	0.0232008	698.258	648.925	286.929
ETH2_0624500	87.8925	93.3996	76.4639	81.3121	60.8475	45.3696	96.4105	110.425	101.832	2.04765	2.51586	0.832692	7.61139	7.30507	7.79969	16.3037	14.4395	14.9567	115.315	90.292	97.7327
ETH2_0624600	0.734066	1.14432	0.387877	0	0.0331478	0	3.17265	3.467	3.95602	2.44789	2.04224	0.901336	3.63521	4.70162	5.49725	112.584	118.577	89.7932	11.4334	7.25103	15.7728
ETH2_0624700	0	0	0	0	0	0	0.0565572	0	0.0216708	0.149795	0.29627	0.0456863	0	0.0744727	0.0383748	0.380168	0.0129681	0.0261392	17.2826	13.7591	7.44673
ETH2_0624800	0.0189075	0	0.0815235	0	0	0	0.0282553	0.0617116	0.121798	0.233861	0.138762	0	0.174919	0.0372056	0.0639051	0.307235	0.404919	0.195883	21.9845	15.7432	11.1425
ETH2_0624900	0	0	0	0	0	0	0	0	0	0.425043	0	0	5.08664	1.80323	1.93579	0.253818	0	0.197787	12.7475	10.2741	10.5999
ETH2_0625000	5.70012	8.67322	7.99642	1.206	0.230303	0.339624	2.49637	2.41235	1.91305	0.362636	0.341937	0.226347	0.605552	1.22094	0.898761	31.5258	36.5984	30.9866	12.062	11.3341	11.5231
ETH2_0625100	25.5555	29.9395	22.0167	7.44539	4.35953	3.2647	196.158	197.277	209.219	7.30355	10.2419	2.19101	2.17913	1.74609	1.74494	80.054	81.9554	51.3503	115.093	131.393	146.23
ETH2_0625200	0.0243719	0	0	0.0195946	0	0.0189684	34.7276	35.3187	36.3014	8.21448	9.12211	4.08212	0.676414	0.791312	1.37977	16.0752	15.7418	10.9554	2.3849	0.874391	4.21385
ETH2_0625300	52.0672	44.8066	30.3821	13.3212	12.7193	11.7788	21.3715	22.689	25.938	7.09836	10.1333	6.63452	211.986	191.48	175.16	696.539	728.982	662.007	68.0222	41.3039	102.224
ETH2_0625400	1.34053	1.34906	0.550473	0.479006	0.163344	0.0993637	29.9697	28.5298	30.0639	0.631642	0.572589	0.658208	59.1341	73.9856	71.7382	8.36107	8.42116	6.65005	10.2475	12.6279	9.4306
ETH2_0625500	80.7235	102.159	102.113	76.3077	59.4808	58.7224	62.6323	56.2282	66.0752	4.39356	3.79099	2.53576	3.12795	1.76231	2.34676	79.3935	84.3734	61.6006	41.0479	37.2455	37.1001
ETH2_0625600	2858.96	2800.87	2785.07	1298.38	1232.78	1138.16	380.078	378.911	378.812	24.6282	26.2287	20.0897	0.435997	0	0.26548	3.07483	3.16244	3.48105	1287.21	1276.92	792.842
ETH2_0625700	64.8412	60.3907	53.2019	5.23212	1.53334	1.7886	48.1764	44.7662	47.3787	4.26371	4.08511	1.65285	45.8393	42.7704	41.1417	123.007	125.588	122.035	69.2734	80.0737	44.6661
ETH2_0625800	173.702	191.12	185.071	22.3112	15.5792	10.5468	642.457	620.651	621.22	148.685	148.147	83.3577	20.7544	18.7553	17.7509	1059.33	1025.98	955.721	618.051	659.48	712.258
ETH2_0625900	25.8906	34.1442	38.3573	6.00057	6.07696	9.22018	1.0147	1.16755	1.04312	0.177528	0.452406	0.0333198	0.214497	0.521417	0.410481	14.7683	14.4043	12.6774	17.0955	12.6755	7.77014
ETH2_0626100	131.227	158.161	160.15	181.069	114.424	120.58	20.1641	20.9138	21.2591	0.104145	0	0	0.350534	0.22782	0.515816	34.9204	34.9104	23.1408	66.9249	59.316	26.5532
ETH2_0626200	5.0049	6.73418	5.93865	0.278818	0.350928	0.159491	0.312128	0.231525	0.259503	0.0194974	0.0771252	0	0.138541	0.310189	0.166496	8.56346	9.11485	5.02179	12.5066	14.0091	11.5161
ETH2_0626300	36.9568	61.1984	62.042	19.0587	9.57129	16.8674	3.95781	4.23076	4.24512	0.0115344	0.0342197	0.0703582	2.51916	2.1103	3.45133	0.509703	0.375459	0.36498	17.0341	16.4915	9.06099
ETH2_0626400	2.13892	3.45039	2.16998	0.379337	0	0.0489618	0.728591	0.451723	0.540331	0	0.115423	0	0.902092	1.4855	0.611303	34.7563	36.376	34.3434	45.3853	54.3093	62.1978
ETH2_0626500	0	0	0	0	0	0	0.209608	0.18312	0.133858	0.231316	0	0	0	0	0	0.0690662	0	0	27.9889	35.2255	45.5421
ETH2_0626600	11.2598	13.2078	11.1127	0.587838	1.0103	1.70715	0.819478	0.644328	0.627992	0.203478	0.0894324	0.0551638	0.202924	0.431625	0.247123	14.9591	15.4704	12.3091	39.4911	34.1559	37.7466
ETH2_0626700	14.336	21.054	20.7785	6.26017	8.47508	3.69732	2.39967	2.15147	2.02203	0.0347683	0.00859575	0	0.00650132	0.0345712	0.011876	0.311433	0.216719	0.173923	18.3379	18.6783	9.3267
ETH2_0626800	3.79402	4.13533	3.30571	0.1072	0.158188	0.301888	1.11403	0.862471	1.1192	0.419795	0.474449	0.109744	1.3681	0.846756	0.481388	33.6902	34.0791	23.0368	31.5374	35.4067	36.5433
ETH2_0626900	59.6506	51.4863	43.4999	11.8196	11.201	8.43838	528.671	557.229	548.669	7.97807	10.1374	6.84916	0.544025	0.904027	0.2795	1.33017	1.10194	1.90383	55.4281	60.1611	49.4941
ETH2_0627000	0.963181	0.640732	0.58071	0.196877	0	0	1.01244	1.30011	0.993201	0.656242	0.479239	0.837547	0	0.208807	0.0827655	6.94534	5.85955	6.02287	4.07202	3.83143	5.0886
ETH2_0627100	160.504	186.095	186.022	168.382	136.993	143.494	80.5312	70.4883	77.4112	4.6945	7.02645	4.23087	2.78373	2.55682	2.54253	40.2573	37.8735	33.8107	80.6315	69.5162	53.8739
ETH2_0627200	6.50494	6.27975	6.85321	2.79242	2.10137	1.3974	174.537	181.974	179.643	66.6234	63.9049	32.4892	3.59441	3.41726	1.93994	103.245	105.698	89.1269	80.365	86.5048	61.8578
ETH2_0627300	0.0397276	0	0.0214117	0	0	0.0154598	0.296844	0.376031	0.426526	0.159698	0.206522	0	2.05818	2.3257	2.04769	3.18373	3.65843	2.86963	2.66791	1.4847	2.85395
ETH2_0627400	0	0.0363077	0.0388895	0	0	0	3.31577	3.57973	3.40863	3.30217	3.88339	2.93975	1.43521	0.567947	0.304849	26.2745	26.3625	19.706	20.6286	15.6943	30.2227
ETH2_0627500	128.961	98.7886	88.1886	0.370526	0.246112	0.0623799	1.2277	1.0464	0.717094	0.0867434	0.0367638	0	0.0185373	0	0	0.133199	0.102989	0.0345983	155.669	132.006	60.2619
ETH2_0627600	135.297	179.359	182.883	153.199	111.813	167.123	6.26791	6.6074	7.15757	0	0.026637	0	0.330406	0.17141	0.382742	3.73168	3.07435	1.85504	75.0778	78.6508	43.7827
ETH2_0627700	17.5134	16.2707	15.9326	0.116505	0.0635665	0.128893	20.9128	20.7295	20.6994	0.320062	0	0	2.81527	1.99605	2.92118	109.968	107.288	85.8467	65.8162	53.8152	78.4912
ETH2_0627800	115.446	125.99	113.107	36.6195	23.2759	21.6038	5.81052	6.69097	6.7852	0.091604	0.154001	0	0	0.0728677	0.162707	0.776771	0.888203	0.545619	55.4483	47.9162	16.8449
ETH2_0627900	0.246475	0.934936	0.797047	2.1493	1.1207	0.767316	1.20416	1.06437	1.18062	0.55109	0.533387	0.171655	0.491124	0.615586	0.704896	12.3513	12.0836	10.8578	5.05656	4.30803	5.07873
ETH2_0628000	69.9308	55.8063	57.6338	26.0106	24.1132	21.1929	227.168	242.063	216.485	545.251	607.484	397.403	442.421	489.547	493.34	3739.49	3774.33	4365.18	508.63	456.748	980.784
ETH2_0628100	2365	2348.69	2505.38	2632.39	2564.71	3044.2	348.29	371.733	368.945	96.3936	123.247	130.376	9.31036	5.7961	8.08885	24.4753	23.3398	28.6791	1477.9	1835.76	1838.05
ETH2_0628200	625.48	599.886	574.46	416.921	367.014	445.526	179.5	187.031	181.078	6.84029	8.13547	3.60562	13.5598	9.2343	9.7206	201.508	195.871	169.983	184.288	155.511	84.7034
ETH2_0628300	1.69613	2.2759	2.32347	0.397735	0.217009	0.110007	0.501658	0.576662	0.379378	0.0874124	0	0	6.93038	8.51784	6.83748	123.451	127.134	84.423	17.4924	12.5191	31.3222
ETH2_0628400	2.83274	3.1779	2.2776	1.00806	0.463434	0.560207	1.75228	1.97039	1.81149	0.272831	0.198806	0.070073	0.902191	1.46208	1.19679	7.2201	8.55282	7.00273	5.74707	2.88091	4.74961
ETH2_0628500	0.321663	0.215807	0.208038	0.103445	0.131695	0.116829	0.849223	1.25984	1.28929	1.25988	1.29837	0.291224	1.4879	1.20262	0.942227	22.3962	23.9358	18.1927	3.20934	2.05161	4.02099
ETH2_0628600	43.5539	33.2619	27.1366	3.72517	6.16524	3.1253	121.634	134.593	133.76	54.1571	68.8589	76.3244	5959.22	6345.3	6501.26	2942.81	2849.03	3308.86	1504.51	1895.28	3005.09
ETH2_0628700	53.1155	68.5808	63.3926	4.11041	2.84365	2.93068	93.455	88.9793	98.1005	5.17814	6.33775	2.10188	0.212415	0.0451812	0.0517361	0.746192	0.734301	0.343594	31.5139	35.7648	21.6571
ETH2_0628800	39.4475	44.7305	45.5446	36.7587	23.6819	17.2319	2.53668	2.43291	2.76007	0.0114105	0	0.0278411	0.0170693	0.16338	0.0155903	0.163534	0.300303	0.297344	113.533	130.074	175.634
ETH2_0628900	3.85046	2.29165	2.45461	1.09848	0.127133	0.257787	2.2274	2.59456	1.92622	2.50929	3.31708	1.81177	3.8303	2.8515	5.28262	28.9597	34.6867	31.5982	9.21507	10.0884	14.6194
ETH2_0629000	269.881	294.979	321.798	386.226	311.905	391.161	188.201	189.736	187.81	1.99551	1.34191	0.779027	27.881	17.4609	14.0141	51.86	52.6284	42.9374	5.07672	4.72705	8.95768
ETH2_0629100	4.98427	4.77635	5.29301	1.32035	0.699687	1.28455	2.03084	1.97789	1.89836	0.670318	0.798481	0.229223	3.41844	2.60952	2.54637	35.2616	37.6253	25.3129	6.45962	5.75693	7.95844
ETH2_0629400	32.8473	46.9984	50.217	3.2883	2.63191	2.94063	1.47337	1.528	1.37494	0.0472051	0.0194508	0	0.376614	0.556991	0.37623	13.2723	12.7667	7.27446	17.7089	16.6401	10.5485
ETH2_0629500	197.077	238.04	250.816	132.183	99.8948	91.321	364.056	357.401	366.693	106.542	115.389	58.9449	1.14909	0.611035	0.174921	155.441	159.637	133.661	71.0196	53.4129	34.3808
ETH2_0629600	0.934176	0.235031	0.0719267	0.0536473	0.153671	0.103866	64.0428	66.4253	71.9503	32.8892	37.4626	15.7576	0.524714	0.689343	1.35318	43.5927	52.9019	39.4038	32.0075	24.7376	15.9243
ETH2_0629700	14.2707	17.8199	15.1256	0.0767455	0	0.148585	17.6173	15.8583	16.0218	24.0858	27.2048	12.0633	42.3003	50.4811	65.2524	172.667	174.172	158.449	103.482	97.2471	89.3787
ETH2_0629800	20.5583	17.3522	14.297	2.54472	2.63801	1.71264	18.3568	16.3322	21.4031	10.6261	10.6927	3.18402	22.505	24.8538	21.9305	122.189	139.984	92.4741	376.005	307.907	236.516
ETH2_0629900	2.64846	3.32614	2.21782	0.316758	0.352855	0.153318	2.30602	3.72917	3.85395	0	0.0535455	0	3.21965	2.95035	3.27359	10.2497	12	11.9806	21.7545	16.3927	18.1226
ETH2_0630000	5.44268	5.79716	6.87744	14.009	11.1376	9.73347	6.12685	6.29657	6.7448	0.0884482	0.0242967	0.0479574	0.0882076	0.304882	0.201412	4.10804	4.24038	3.10971	12.4401	11.7469	11.5512
ETH2_0630100	61.1062	64.0756	63.3003	8.06602	6.84108	8.52799	4.21929	4.08855	4.97443	0.103986	0	0.25372	0.116666	0	0	0.48642	0.708183	0.258071	77.133	85.3556	38.0799
ETH2_0630200	15.607	21.6606	18.811	6.91911	3.44088	4.00018	1.02708	1.0812	0.934966	0	0.00522152	0	0.078985	0	0.0144283	0.138733	0.095078	0.0884513	22.1805	22.5009	19.4188
ETH2_0630300	2.12132	2.81409	3.02574	1.6366	1.26657	1.29245	10.0867	10.1408	10.3753	0.106012	0.314512	0.0969989	0.634343	0.843289	0.778542	1.24238	1.18393	1.35044	3.10405	2.45041	1.72194
ETH2_0630400	1.22892	1.51158	1.32469	0.292751	0.0698811	0.460517	16.5625	16.3562	16.7776	1.77336	1.53101	0.566616	3.76866	3.24671	4.36515	52.932	49.7905	41.1685	4.01726	4.7288	9.08881
ETH2_0630500	0.424728	0.89372	0.416205	0.186259	0.414968	0.120204	111.19	110.674	106.455	31.8304	39.1523	18.848	26.5048	15.7656	15.5625	263.344	262.193	206.076	21.2623	12.8138	36.5763
ETH2_0630600	0	0	0	0	0	0.0429645	0.123744	0.0720712	0.0395122	0.58038	0.708994	0.104124	0.0510706	0.543142	0.209905	1.46786	1.25317	1.35035	114.023	97.0881	62.3762
ETH2_0630700	0.492556	0.230554	0.518591	0.110513	0.0175867	0.0356605	19.9767	18.9178	20.2592	0.382538	0.532421	0.103708	2.53272	3.57265	2.75851	116.672	115.945	77.0644	24.1543	16.0276	40.5029
ETH2_0630800	68.5737	79.9311	80.2118	25.6757	32.4892	33.3815	564.276	595.211	563.09	77.051	65.1041	81.4848	106.322	67.5704	80.6484	1153.44	1184.28	1058.62	155.37	76.3218	226.386
ETH2_0630900	0.468605	1.78155	1.34699	0.879085	1.11916	1.05361	7915.59	8481.43	8152.64	2229.61	2605.52	3116.35	6.5028	4.71299	3.91558	226.59	217.972	197.607	21.3791	11.6751	67.8344
ETH2_0631000	187.336	188.681	215.008	116.933	128.719	126.451	18.0494	19.4632	16.8919	0.375038	0.401788	0.610047	0	0	0	0.709198	0.432906	0.349036	102.879	133.941	96.6053
ETH2_0631100	191.581	224.485	193.273	115.795	146.332	114.258	24.6952	31.471	26.1879	0.875088	0.896297	0.762559	59.983	50.2684	49.4908	178.158	177.838	177.659	74.0804	50.5395	48.9795
ETH2_0631200	0.510994	0	1.26687	0.410831	0.117681	0.397701	10.9581	10.9742	8.77788	0.916449	1.56257	1.73489	72.4704	47.2594	47.2794	1118.8	1120.16	895.262	84.613	57.5196	210.671
ETH2_0631300	0.0514822	0	0	0.165563	0	0	0.0384674	0.470487	0.589575	0.0636768	0	0	0.571532	0.455873	0.174004	36.5422	39.647	32.3274	2.17315	0.846554	0.877581
ETH2_0631400	0	0.10362	0.388458	0.0413908	0	0	0.615478	0.80655	1.84242	0.127354	0.157428	0.0776839	2.19087	0.861094	1.08752	13.651	12.9217	12.5339	0.395119	0.461757	1.62979
ETH2_0631500	7.69166	5.64316	10.2702	0.0797931	0.342846	0.154486	2.33596	1.55486	1.42073	0.061378	0.0606978	0	0.918165	0.878832	0.377375	2.9322	3.35822	3.25599	0.190427	0	0.483371
ETH2_0631600	1.96368	2.79557	2.94273	1.11669	0.772101	1.15555	1.3599	1.71954	0.994138	0.355436	0.234332	0.433622	59.4179	37.9339	37.7986	226.013	208.258	177.36	22.055	7.87561	45.6032
ETH2_0631700	0	0.36679	0.336748	0.0837223	0	0.162093	0.816994	1.83536	0.968947	0	0	0	58.1399	39.4457	39.7718	132.409	117.304	132.248	99.003	72.3856	141.121
ETH2_0631800	1.34357	0.832074	1.11405	0	0	0.402186	3.24341	2.12515	3.4028	0	0	0	6.16707	4.32166	5.10875	26.794	24.4354	22.4258	5.75076	1.62222	7.80208
ETH2_0631900	1.73738	3.5483	3.2498	0.492997	0.706085	0.517011	92.4753	93.131	91.4728	25.7554	22.4386	24.4427	926.515	583.503	596.714	2933.12	2857.13	2843.75	267.075	139.407	581.492
ETH2_0632000	7.71601	8.17652	9.91465	0.739495	1.13758	0.795402	4.9254	3.46906	4.42551	3.38138	3.03139	3.93242	110.242	58.7726	66.3639	184.674	186.037	167.788	17.9423	13.1386	36.3355
ETH2_0632100	2.18106	1.48031	3.06179	0.203899	0.233625	0	15.5767	18.2768	16.1918	0.470527	2.17146	0.191343	429.408	332.018	390.102	2682.34	2595.51	2637.41	256.442	127.535	555.708
ETH2_0632200	28.0957	25.5383	21.3841	15.5852	19.7899	21.6314	3.27311	2.92522	2.66686	0.996437	1.23174	0.835742	0	0	0.0850898	0.148758	0.258792	0.347757	178.146	183.428	182.694
ETH2_0632300	18.635	20.5664	24.0399	9.53416	9.82772	13.0514	105.368	108.29	104.187	1.64447	2.84593	2.34597	8.74886	13.8618	12.104	27.6547	28.712	29.1157	19.1326	16.9899	22.7682
ETH2_0632400	7.42782	4.89748	6.07401	0.617777	1.37635	3.78755	8.42077	5.85187	7.33307	2.69282	5.79589	9.46899	4.50215	15.3723	3.46279	1.32427	5.70468	2.50612	0.982888	4.59462	3.74237
ETH2_0632500	9.1206	6.74261	8.43352	1.73763	0.564103	0.941976	15.7615	13.6568	17.3567	1.76433	2.69647	1.59802	12.2367	10.5047	9.16763	45.9427	44.286	35.9997	86.7527	88.7837	93.0519
ETH2_0632600	6.29506	6.85541	7.90016	3.93643	6.46663	2.29584	51.4051	50.8148	54.6507	4.26453	3.67791	3.19499	2.96111	3.13421	3.1735	9.04087	8.65544	7.03194	18.847	11.2401	14.2003
ETH2_0632700	3.69358	3.15247	3.46064	4.32281	3.49342	6.06471	496.317	434.787	484.71	528.499	559.938	432.281	8.88143	7.31413	7.04523	42.3491	37.2209	30.1748	53.3165	43.1931	41.0258
ETH2_0632800	0.364931	0	2.36021	0	0	0	262.859	203.438	247.356	87.3406	122.529	59.4715	8.77782	12.9258	8.94234	15.6334	20.0071	21.634	40.6115	43.6422	33.7697
ETH2_0632900	1285.98	1267.1	1387.72	774.655	931.627	587.266	104.476	105.944	101.84	2.06846	1.38864	2.01056	0.276721	0.160525	0.436559	1.56659	1.85186	1.30684	651.371	622.014	308.744
ETH2_0633000	5.03697	4.83216	5.98765	3.70901	3.14393	3.40729	1027.36	1006.56	1034.36	380.384	345.767	338.081	122.55	128.063	142.838	261.711	256.914	232.359	20.6838	20.6889	48.6053
ETH2_0633100	52.9386	55.6464	48.5642	36.8013	36.7528	40.4136	21.0362	19.0006	21.0846	1.9747	1.71467	0.587581	1.09874	1.51334	1.15161	4.34295	5.52059	2.83513	38.1043	49.2749	51.6799
ETH2_0633200	39.6084	33.3837	34.0018	29.0657	30.3143	31.6307	25.5582	23.0027	26.2171	13.734	9.88874	11.8395	39.9874	31.1527	29.4397	51.4972	53.2599	52.8423	30.8715	33.2572	36.5692
ETH2_0633300	88.9344	96.6295	98.753	85.2238	82.5004	90.2987	89.3243	84.6133	82.5833	14.0281	15.5787	7.47694	94.3982	61.464	59.3609	71.4622	67.6947	44.036	74.2632	71.3837	58.1875
ETH2_0633400	32.6472	36.6492	41.319	20.5635	16.9787	23.9124	16.9277	16.8714	17.3031	7.05721	6.4552	3.03458	1.53811	1.71841	1.47579	34.3531	32.8507	22.0961	27.7597	26.0461	23.229
ETH2_0633500	9.73254	12.9045	14.6723	11.1549	10.655	13.4917	24.9313	20.7055	24.9189	0.793015	0.630006	0.319786	0.481463	0.443418	0.675488	2.92852	2.6703	1.4421	6.9384	6.69701	7.02916
ETH2_0633600	0	0	0	0	0	0	1.68835	5.89997	2.83026	51.7038	54.5856	54.5532	0	0	0	0.417236	0	0	2.16774	8.44446	0
ETH2_0633700	103.499	128.176	118.223	111.306	117.609	94.0038	200.995	194.052	198.161	51.6149	43.3989	24.6799	2.52186	2.56789	2.42587	43.9952	43.1006	36.4696	76.2291	58.7834	53.388
ETH2_0633800	1.27511	1.20624	0.659751	0.266545	0.411119	0.0793926	63.1491	63.3095	66.9532	7.98039	10.6838	8.85077	0.0707788	0	0.129292	1.31854	2.00984	1.10085	13.5051	9.49257	11.5511
ETH2_0633900	33.3825	31.993	35.2324	19.543	15.9931	19.7414	16.0356	15.4352	15.8431	0.229947	0.198974	0.192864	0.333233	0.434422	0.461449	3.26123	3.46383	2.70849	23.6988	25.238	24.2208
ETH2_0634000	0.468795	0.252739	0.324853	0.619199	0.501254	0.325766	46.1497	41.4216	43.6682	0.486651	0.225269	0.151583	0	0	0.198059	3.74699	3.15531	2.88128	19.8529	12.439	19.4073
ETH2_0634100	0.793023	1.23036	1.211	31.6398	47.4842	17.3588	20.665	19.585	22.0658	0	0.323333	0.199438	0.0305687	0	0.167521	0.805385	0.566108	0.418395	2.59938	2.02518	0.96558
ETH2_0634200	5.63655	3.74594	4.70014	1.51769	1.89814	1.67611	121.462	127.13	122.439	53.4058	57.2042	39.9787	1.27904	2.14504	1.34794	10.4277	9.77078	6.12107	56.3193	39.3873	73.7451
ETH2_0634300	1.44186	2.32166	1.55422	0.772822	0.147581	1.27181	545.501	561.651	540.431	58.4954	58.3174	52.7243	74.3432	56.5559	61.9725	433.444	423.984	439.834	184.988	181.772	326.542
ETH2_0634400	24.9478	23.2605	21.0653	4.07051	2.34698	2.30334	150.736	138.121	144.217	34.4874	32.8039	14.9841	3.19046	1.51606	2.31469	90.2184	92.5661	66.4311	75.7436	86.6899	108.461
ETH2_0634500	0	0	0	0.353643	0	0	1.47899	1.36388	2.04642	1.15612	2.1521	2.82086	0	0.216388	0.185836	4.14231	4.23901	1.64559	2.53192	4.93156	4.2846
ETH2_0634700	117.103	122.125	128.36	6.8688	7.93091	7.35641	4.54411	4.18032	3.54523	0.0996902	0.107548	0.0442251	0	0	0.0123825	0	0.0125533	0	116.659	109.795	52.1729
ETH2_0634800	1.10113	1.31129	0.989112	4.52973	4.49413	2.51385	29.921	30.0094	30.9605	0	0.134686	0.193847	0.322584	0.216677	0.294633	1.38261	1.11619	0.823892	3.3804	1.42658	1.4748
ETH2_0634900	11.9721	12.0483	8.53508	2.64825	1.2643	1.33111	5.01707	3.14257	3.89914	0.744314	0.0774806	0.430125	3.86772	2.11901	1.5522	27.3703	24.5811	25.3021	20.0541	19.0331	30.0798
ETH2_0635000	0	0.0351097	0	0.112196	0.0803455	0.108611	1.01665	0.569344	0.873982	0	0	0	0.0645512	0.274604	0.0589582	2.86029	2.06213	2.7911	4.81964	1.14736	4.8426
ETH2_0635100	2.3157	2.28562	2.30414	0.823481	0.546974	0.577654	5.30177	5.89147	5.51425	0.137703	0	0	0	0	0.0250859	0.0986766	0.0890122	0.0512623	16.7473	12.1825	14.4232
ETH2_0635200	2.65313	1.06801	2.20619	1.32047	1.08624	0.825961	32.1906	30.9762	33.0242	1.31263	1.49898	1.10571	0.140257	0.099443	0.362961	10.4887	10.3248	8.07145	11.3448	6.30799	9.22981
ETH2_0635300	34.6406	35.4497	33.9656	17.6351	13.03	10.7656	9.88229	9.24156	9.66022	0	0.17224	0.0408621	0.0701467	0.0319722	0.183054	0.384028	0.259812	0.280549	14.2574	14.5894	8.9157
ETH2_0635400	8.94105	9.32516	8.97581	2.4252	1.40047	1.86972	0.620836	0.707453	0.41371	0.0446825	0.0662811	0.0272557	0	0	0.0763125	0.0933891	0.154731	0.145546	8.69897	12.6907	10.7766
ETH2_0635500	32.2191	26.7864	29.9136	3.05395	3.25162	1.57388	1.22514	1.6144	1.12468	0.0338006	0	0.144325	0.139048	0.18821	0.115455	0.111014	0.0819337	0.0314572	69.7369	50.9619	35.7028
ETH2_0635600	0.879357	0.931531	0.798217	0.372099	0.355288	0	9.33708	8.48948	8.67911	0.171734	0.452883	0	2.05521	2.55003	3.20677	18.0493	17.6427	23.6545	9.3242	8.02555	13.5246
ETH2_0635700	104.048	106.305	106.079	79.6821	54.3699	82.2489	159.075	176.233	166.555	4.0343	7.09578	4.07801	7.58685	2.42978	3.34663	22.0263	19.0796	13.9993	70.5397	46.9474	42.4375
ETH2_0635800	9.13971	8.90666	9.566	18.2638	12.8106	8.16438	59.5526	56.5133	68.093	0	0.058994	0.218333	6.44754	4.60299	3.89196	21.1604	24.5417	16.2532	54.6454	33.1294	64.2455
ETH2_0635900	6.32222	4.31006	5.40795	15.9376	15.6872	11.4283	92.6504	94.3083	93.3931	0.554952	1.14749	0.307739	1.7358	1.64538	1.17182	5.0613	4.5423	3.59186	19.8784	13.4752	19.2696
ETH2_0636000	111.839	121.973	130.346	2.37043	3.42559	2.94587	523.751	528.541	523.752	98.8317	106.484	72.295	52.3039	40.0239	39.7258	591.095	581.653	500.51	151.823	126.922	168.823
ETH2_0636100	78.9447	71.8645	84.1088	3.08346	4.09055	9.034	15.1906	13.9578	14.8428	4.5128	4.85717	0.512138	0	0.133573	0.344141	13.3114	13.4323	5.68454	6.64238	5.83467	5.12433
ETH2_0636200	128.136	128.921	150.57	12.4864	9.05297	13.8091	51.4223	52.672	54.2484	22.6343	20.76	8.52915	3.88131	5.58382	4.87279	56.5218	59.6985	49.7343	17.9145	13.8432	12.7058
ETH2_0636300	16.2716	20.1091	21.5729	2.44368	1.88271	0.962549	8.78675	8.54526	9.81978	1.19265	1.10251	0.173967	0.465419	0.634191	0.447232	11.4688	12.3137	6.92518	27.2691	25.413	19.8059
ETH2_0636400	119.036	107.69	116.123	76.9097	58.4964	44.4409	21.9449	21.1541	19.1337	9.86	11.1926	5.51702	10.8313	6.21172	7.25923	56.4008	53.8777	50.8496	49.3749	41.3353	39.3118
ETH2_0636500	0	0	0	0	0	0	0	0.747739	0.819878	27.2736	37.1294	24.6306	0	2.25404	0	1.26909	5.88752	0.988935	3.29677	5.13705	5.57891
ETH2_0636600	7.96791	11.7178	11.4122	3.83125	2.59366	2.6467	36.9551	39.4835	38.6767	3.76379	4.9538	2.38304	0.0814513	0.108281	0.0650947	1.30872	1.32929	1.22251	9.41784	11.8288	12.4353
ETH2_0636700	18.5033	26.1787	31.1426	32.0982	33.5335	37.5721	2.77335	2.52041	2.5722	5.14039	6.56469	4.6099	0.0727494	0.0464219	0.0531568	0.0638902	0.242507	0.0769423	13.4888	8.52256	2.89158
ETH2_0636800	67.2279	50.4244	50.2966	1.70021	1.67576	0.902574	73.1443	72.8071	74.6801	3.86019	6.25805	3.62849	25.5278	17.0479	15.275	104.299	103.667	77.5443	213.153	181.313	181.571
ETH2_0636900	48.8269	44.1306	36.2696	1.28819	1.29473	1.05013	50.8499	60.8834	79.1308	0.938745	0.722043	0.381747	9.67397	8.79491	12.9686	76.3635	78.0909	82.124	147.566	184.177	192.832
ETH2_0637000	442.926	491.738	511.964	38.7737	33.343	39.9907	104.193	95.7106	102.552	1.09875	1.14376	0.54676	5.14719	3.01305	2.66665	11.3959	12.5961	8.74568	259.75	272.263	272.968
ETH2_0637100	0.410321	0.490357	0.331722	0.494837	0.23624	0.139715	4.84797	5.25649	5.54335	0.729551	0.784202	0.174137	0	0.126159	0.0433387	4.58388	6.06327	2.43544	4.18247	2.26183	5.24584
ETH2_0637200	3.47784	3.49997	2.58849	0.732318	0.127133	0.257787	56.9843	66.4316	65.9656	2.81655	2.93726	2.18661	6.28169	3.9921	5.87735	127.704	129.951	143.169	48.1408	47.5331	75.0128
ETH2_0637300	4.58191	3.98796	1.60183	0.497809	0	0.19276	198.661	215.187	214.675	8.11793	5.37723	1.30803	7.90491	3.16784	5.65042	278.88	284.51	277.9	109.298	131.805	135.402
ETH2_0637400	36.1695	42.7552	40.6185	5.25494	3.03424	4.7175	2.61513	2.30628	2.44976	0.368712	0.506425	0.341528	0.183854	0.184668	0.186582	2.56876	2.97923	2.10973	26.3318	26.6549	18.4171
ETH2_0637500	56.9513	52.4936	45.8652	4.11458	4.28126	5.69377	23.0419	23.4494	25.4064	11.2195	13.884	6.75711	2.48869	4.0024	3.99171	25.0547	22.3979	23.6589	214.329	247.412	257.242
ETH2_0637600	6.63555	7.52071	8.6875	1.47401	0.821588	0.738803	1.78018	1.84074	1.7319	1.65758	1.20095	0.294904	2.2127	1.73059	2.20971	15.1913	17.9296	10.7772	33.4989	36.9645	27.4224
ETH2_0637700	4.63014	5.66273	5.28556	2.62389	1.23416	2.05204	53.5643	54.9916	54.0832	15.9279	14.0897	7.82358	0.951885	1.99305	2.06485	24.2003	25.6159	23.207	10.1487	7.97894	12.5672
ETH2_0637800	8.36857	6.74116	7.06226	2.24273	1.57788	1.55687	23.6406	21.9949	23.066	1.88403	2.08763	0.775387	1.20544	0.758369	0.651295	8.09236	7.82907	7.3939	32.0082	33.6343	32.2668
ETH2_0637900	33.3673	41.5532	34.5919	1.88108	1.95937	0.82771	47.6588	52.3099	60.801	61.6106	63.4808	25.7765	1.13146	1.93577	1.77479	191.783	223.475	161.826	38.5665	29.5306	28.488
ETH2_0638000	11.3038	16.4493	16.9397	2.12161	1.2094	1.07288	27.6046	29.4382	30.164	50.5423	46.8749	22.7325	0.510121	0.503768	0.798723	73.5128	77.9717	67.7123	15.7943	13.0119	17.552
ETH2_0638100	31.7892	47.4861	52.8335	3.58689	1.77526	2.50597	1.67187	1.69215	1.96771	0.248908	0.300386	0.0874956	0.71945	1.15443	0.518773	2.90726	2.51279	2.15946	20.3009	18.9472	8.78781
ETH2_0638200	9.63205	4.24084	5.84024	0.242	0.385111	0.546621	42.1702	40.6399	44.3452	0.7446	0.613624	1.51398	1.29951	0.394868	0.508676	2.0009	2.57848	1.90568	40.1388	36.4468	22.4785
ETH2_0638300	280.75	366.246	374.813	363.97	284.755	350.753	36.4891	41.8222	38.8216	0.0726569	0.0958023	0.0590929	0	0.231184	0	0.95453	1.03996	0.338097	121.802	117.201	62.2739
ETH2_0638400	338.982	405.16	470.442	34.8716	31.242	40.8109	29.1033	29.9189	28.4499	0.280248	0.580679	0.195368	0.0598898	0	0.0364671	0.0956301	0.0924258	0.260818	147.149	125.354	55.2285
ETH2_0638500	0	0	0.0823161	0	0	0	0.998549	0.872362	1.55777	0.637564	0.747258	0	8.65435	10.1432	9.06597	18.1057	17.1719	15.0318	8.64486	4.33795	11.2508
ETH2_0638600	0.48062	0.193472	0.340448	0.0552015	0.115957	0.0106875	2.81138	3.23597	2.96827	1.7834	1.56207	0.590545	3.74765	5.49887	3.95668	39.2011	42.1949	31.1243	5.13782	4.29028	5.11632
ETH2_0638700	0	0	0	0	0	0	0	0	0	0.081739	0	0	0	0	0	0.195245	0	0.0380359	17.8786	15.7075	10.9432
ETH2_0638800	0.415874	0.495617	0.460079	0.0527931	0	0.102212	0.449756	0.378632	0.360329	0.473774	0.46183	0.379822	0.0202493	0.0107677	0.00924742	0.0565837	0.0843753	0.0692884	54.2602	43.2722	45.8927
ETH2_0638900	2.73569	3.3624	2.36877	0.0360566	0.0688551	0.0349043	3.33424	3.17637	3.49886	3.02314	3.11307	1.64106	4.77131	3.75061	4.3579	118.09	127.144	104.553	19.4472	15.3525	27.849
ETH2_0639000	0.238641	0.600401	0.565923	0.153491	0.146556	0.835793	1.33734	1.97839	1.67392	15.7177	16.1565	7.88613	38.0615	56.398	49.4434	97.3851	102.725	90.254	8.37929	4.49492	12.785
ETH2_0639100	163.873	192.444	199.272	134.095	100.749	101.12	118.497	112.552	125.664	3.85258	3.90769	1.54109	12.5216	18.5806	18.8072	127.143	127.657	76.935	81.2285	65.5238	54.9276
ETH2_0639200	1.89982	2.17433	1.76678	0.688837	0.428945	0.275427	8.07189	7.61113	8.51873	9.31869	10.2178	3.54125	5.54843	5.90082	5.14638	117.898	116.011	99.4724	51.569	61.8673	46.0373
ETH2_0639300	48.7877	70.2702	53.2852	3.32059	1.68436	1.40633	3.32716	3.58072	3.3257	0.439011	0.55255	0.292135	0.835832	0.380965	0.545294	10.6771	10.78	7.87433	48.0431	38.0093	17.6011
ETH2_0639400	43.0632	77.3334	59.7597	4.11877	2.06368	3.0397	3.44886	4.56921	4.28394	0.972422	0.961646	0.229612	0	0.249525	0.514307	10.5648	11.9488	10.6265	45.2546	29.647	14.2046
ETH2_0639500	107.535	92.943	82.6857	2.68139	2.6081	1.52831	917.128	909.82	977.852	19.9895	21.4455	9.6653	12.1399	15.2416	21.0172	213.253	221.723	208.748	385.266	363.67	403.807
ETH2_0639600	12.4626	15.3875	16.9299	2.82731	2.39861	3.50441	5.80561	6.42138	7.21946	7.76612	6.82268	2.45601	11.6944	10.2162	8.62323	30.7039	29.5953	16.0691	24.9609	17.5468	21.7274
ETH2_0639700	246.57	215.417	202.327	102.206	96.8605	112.736	1471.06	1425.82	1393.41	7021.06	7800.62	8497.04	32.5369	30.0332	22.5086	411.851	389.713	399.23	372.876	372.985	299.876
ETH2_0639800	32.5474	19.2393	18.734	12.9568	13.2204	11.0671	56.3123	63.6352	63.4416	471.358	531.358	535.467	63.2906	46.9462	40.4514	611.148	580.496	596.271	235.852	192.255	310.495
ETH2_0639900	184.501	166.476	115.47	14.1	8.45983	7.93139	344.603	367.888	361.566	224.1	236.183	171.565	541.661	557.642	634.606	2168.31	2312.98	2655.46	1123.63	1274.87	1421.47
ETH2_0640000	3.07366	5.74836	4.80625	2.21663	1.19495	2.85421	1.3011	1.22279	1.12359	0.987143	0.532475	0.17915	1.76958	4.1014	3.50003	30.1074	30.7372	19.1941	35.714	33.1295	38.7097
ETH2_0640100	1.37778	1.27369	1.08795	0	0.0245968	0.0498749	1.44844	1.17128	1.16962	0.0594465	0.0979796	0	26.4114	35.6706	29.9845	38.1615	36.0388	23.0244	2.30543	1.38904	5.65693
ETH2_0640200	3.63524	4.00135	2.40826	0	0	0.058943	30.1616	33.6915	30.1661	1.47535	1.55164	0.91423	565.52	474.355	416.82	270.46	258.013	268.467	18.8906	11.0949	37.0698
ETH2_0640300	2.7575	1.7239	2.47699	4.7027	4.20157	2.40627	49.7618	56.81	51.9439	0.180869	0.35773	0.0630444	9.77902	4.72732	5.86034	36.8152	40.6221	30.9245	114.635	57.7722	69.5922
ETH2_0640400	21.6315	23.2253	28.9709	1.68678	0.222148	1.04166	6.13544	5.26566	6.18792	0.33556	0.331841	0.627706	0	0	0	1.79009	2.16909	1.24918	43.7256	42.8808	43.1631
ETH2_0640500	1.29909	1.53703	1.40032	0.268168	0.444722	0.382565	15.4914	15.6882	16.385	0.347417	0.590505	0.357614	0.0649634	0.103634	0.0148337	1.06325	0.451151	0.666868	11.1155	8.16154	11.0723
ETH2_0640600	125.881	151.149	154.882	98.3194	67.3608	81.2769	11.235	10.5233	12.4354	0	0.0457505	0.0423298	3.87553	2.37364	2.14913	24.3251	22.8932	16.1136	96.3464	77.3842	41.7621
ETH2_0640700	3.67752	3.01009	3.03033	1.70829	0.815556	0.83957	1.08692	1.10961	1.08797	0.0606482	0.0699721	0	4.18846	4.39015	3.23169	37.774	37.8033	29.5763	6.17801	4.76444	9.67187
ETH2_0640800	90.669	57.9932	62.9718	11.2639	19.2778	6.37775	6.32048	9.66309	8.32491	5.06782	19.4	11.9663	10251	13214.2	13025.1	4941.26	4880.98	6310.47	1044.32	1302.04	2309.67
ETH2_0640900	5.75731	7.38116	9.7904	0.776618	0.492166	0.585471	3.50982	3.30344	4.06574	0.251114	0.190823	0.103192	2.53857	1.61063	1.47713	36.2386	37.9613	21.2621	11.6863	8.95149	8.65979
ETH2_0641000	85.2654	95.7091	85.7801	66.5886	54.5814	56.8849	107.296	107.105	111.021	19.2024	21.3367	10.4761	5.2932	7.82621	9.10904	64.0601	67.303	54.7177	46.6568	38.4366	39.8453
ETH2_0641100	10.1866	6.29906	6.3501	0.888055	1.88429	0.573115	85.0091	79.3938	77.2149	55.8628	59.6722	47.3168	34.5165	23.1844	26.9628	62.7294	62.2395	62.6561	123.629	99.622	56.1876
ETH2_0641200	0	0	0	0	0	0	0	0	0	0	0	0	0	0	0	0	0	0.325129	2.16774	4.22223	2.75124
ETH2_0641300	0	0	0	0	0	0	0	0.363765	0	0	0	0	0	0	0	0	0	0	0	1.66607	1.35703
ETH2_0641400	0	0	1.21783	0	0	0	48.54	43.1435	42.8583	31.4415	46.9851	27.7028	2.0904	1.66737	1.90928	3.33788	1.45172	2.92616	2.16774	11.8222	2.75124
ETH2_0641500	8.73157	7.04712	5.87085	0.486537	0.730016	0.67284	376.789	374.434	352.145	147.829	151.954	99.3379	12.3967	7.315	6.79354	27.5209	25.4015	20.1519	286.301	375.941	327.787
ETH2_0641600	26.9416	20.1965	16.0023	4.64157	4.85394	3.74435	1702.9	1783	1630.54	205.041	189.906	194.452	194.182	134.566	128.692	102.441	100.206	76.6622	67.5179	60.2062	79.332
ETH2_0641700	73.4361	73.5877	64.2742	15.0379	8.7211	7.6206	364.121	390.709	380.603	250.562	257.804	128.854	3.3098	3.33475	1.11374	148.999	147.968	105.27	303.484	360.391	268.857
ETH2_0641800	116.487	96.0496	92.4559	6.464	4.35165	3.66217	60.0744	59.6176	59.9329	3.57448	1.51818	2.06857	0.959743	0.874884	0.532213	2.51766	3.3643	2.70824	113.174	110.883	69.6536
ETH2_0641900	6.11622	6.02824	4.07805	0.152083	0.0968077	0.147222	0.259125	0.18522	0.564136	0.155979	0.269938	0.285435	0	0	0	0	0	0	30.6085	33.0373	17.1206
ETH2_0642000	1.51385	1.15785	1.37073	0.146053	0.278909	0.188514	3.98163	4.07139	3.64069	3.66997	4.14777	4.70569	6.66641	4.23005	3.17231	31.9341	36.6738	35.166	44.1506	48.0665	45.8601
ETH2_0642100	104.496	107.386	119.513	45.9144	36.8125	48.5718	26.5558	28.0286	29.7185	3.90864	2.54799	1.56097	9.51778	9.48091	6.92096	505.606	528.639	393.6	28.2775	20.9719	67.499
ETH2_0642200	0.192248	0.483679	0	0	0	0	369.605	372.656	358.728	120.914	114.93	100.299	0	0	0	0	0	0	1.84435	1.00586	0.46816
ETH2_0642300	35.7951	38.0028	41.5865	6.71708	10.1009	11.2351	15.0625	15.7942	15.4893	37.5902	37.1736	42.4856	2.55277	2.21214	1.9214	1.01905	0.678487	0.794089	8.677	7.98247	7.65285
ETH2_0642400	10.0802	13.5544	9.92388	5.3115	2.83024	3.53288	0.621024	0.375608	0.640649	0.224054	0.0782014	0	0	0	0.0720295	0.251851	0.146047	0.171722	10.7132	8.66528	7.78452
ETH2_0642500	53.1547	66.0997	51.3847	20.6873	13.0991	12.49	3.33927	3.88972	3.87726	0	0	0	4.32239	6.3957	6.00763	62.1667	60.6734	67.1501	63.1421	78.1438	85.7448
ETH2_0642600	10.8555	10.3185	14.0917	0.36669	0.34432	0.358893	1.30668	1.17281	1.37072	0.143369	0.194177	0.0513312	4.99106	4.05603	3.87939	3.19192	2.47805	1.68527	9.05086	7.53371	5.30789
ETH2_0642700	528.31	519.689	473.379	392.081	378.897	456.5	120.055	117.547	120.01	5.28845	7.67188	6.85166	9.02257	4.7978	4.98629	23.072	23.0052	19.4635	202.79	197.822	125.289
ETH2_0642900	75.7778	79.2396	61.5471	1.68132	1.5332	1.73731	90.8219	91.8453	91.0359	29.2371	37.9664	23.4185	6.71697	4.2769	4.68561	99.2191	95.408	76.7481	42.8298	43.2039	41.4842
ETH2_0643000	7841.73	7837.82	7828.09	110.217	211.606	267.048	514.365	528.538	520.806	3.16885	1.65131	1.48154	0	0	0.0777774	2.51552	2.83863	1.64234	2750.04	2769.88	1671.88
ETH2_0643100	2.53118	2.60036	3.16422	0.480493	0.634202	0.711386	75.77	73.5729	72.8203	8.93568	8.98716	7.6919	10.505	8.0592	7.93131	101.8	96.6246	76.6766	52.7483	43.7503	71.0561
ETH2_0643200	59.6667	44.7787	33.9142	1.22793	1.71959	0.158491	44.5067	47.7224	40.1558	30.5401	30.8244	34.262	12.8108	14.8266	13.8517	118.975	127.258	119.141	149.649	222.681	317.378
ETH2_0643300	176.778	212.118	218.977	175.159	158.213	186.884	25.9031	23.0907	25.9954	0.982668	1.21858	0.675529	0.349998	0.607971	0.468853	3.29731	2.50625	1.48068	93.592	94.9552	45.5423
ETH2_0643400	229.838	281.765	291.868	210.531	206.089	263.868	14.3447	11.9805	11.7623	0.427417	0.375716	0.115875	0	0.604436	0.129774	1.75829	1.38143	1.01656	105.349	109.284	40.2055
ETH2_0643500	39.0329	40.0261	38.2897	0.443067	0.664791	0.612724	73.0955	71.4026	73.8961	2.69729	2.38814	1.94824	0	0.216884	0.133044	1.69794	1.82088	1.2778	61.0261	61.8328	56.0575
ETH2_0643600	188.578	167.58	154.687	70.1632	72.0443	92.3234	126.454	125.655	120.198	65.4862	65.4285	65.9229	9.5128	8.15124	9.07122	176.945	174.503	121.325	82.547	57.8615	50.9886
ETH2_0643700	11.3845	9.50504	8.18111	3.89848	2.91314	2.65813	152.392	154.961	142.779	340.425	292.763	304.252	15.9543	8.42154	9.61959	58.0823	58.7307	54.0213	25.0797	23.7628	29.4689
ETH2_0643800	0.44063	0.636232	0.588546	2.60304	2.38248	1.55067	39.8378	39.243	39.4364	0.817504	0.913893	0.578163	0.939344	2.05455	1.95873	9.1693	8.69794	7.21681	2.46281	1.66104	5.90159
ETH2_0643900	5.47612	4.08303	5.06642	0.142598	0.170194	0.103531	4.24084	3.89307	4.06236	0.26051	0.406773	0.250906	0.123064	0	0.0562005	0.343883	0.66472	0.178646	5.95546	7.689	5.56091
ETH2_0644000	4.82737	4.14997	4.97424	4.51263	6.07999	5.51464	221.568	221.299	227.364	49.4871	50.6	42.7548	11.4449	6.24691	9.02909	54.1116	53.4222	37.523	15.0396	7.8768	17.0157
ETH2_0644100	121.362	102.953	121.983	10.8906	11.2044	16.6502	106.194	103.835	105.553	18.063	18.2603	20.1759	374.901	314.517	341.53	1100.77	1068.63	933.526	430.49	375.72	575.053
ETH2_0644200	43.5769	45.9881	44.3719	10.6399	8.81208	13.7141	265.784	273.863	260.983	208.814	193.353	207.361	128.383	99.9931	101.382	211.371	196.167	189.791	65.234	55.3052	85.8202
ETH2_0644300	2216.21	1963.51	2012.58	96.3562	124.073	157.116	149.698	157.524	145.392	5.16719	7.36269	11.3198	0	0	0	0.265431	0.230883	0.258545	28.6151	36.3958	41.3495
ETH2_0644400	198.431	176.859	152.946	23.8841	26.8998	34.4576	12.4782	12.7495	12.1293	7.13057	7.60362	6.9345	4.63112	3.1893	3.57111	27.1851	25.6942	27.4422	139.744	103.906	81.2355
ETH2_0644500	7.48094	7.89348	10.2167	0.704165	0.745152	1.33293	2.66357	2.68021	2.89087	0.110401	0.116001	0.126268	0.37675	0.246993	0.245117	5.41012	4.60679	3.31357	19.7378	16.4619	16.5873
ETH2_0644600	33.744	27.3419	28.8849	2.61323	2.68563	3.30214	3.11461	3.15832	2.80594	8.05586	10.2428	10.2023	0.0229541	0.195296	0.293514	7.51375	6.80147	7.88292	75.9804	76.1841	92.203
ETH2_0644700	0.727105	1.0976	0.52251	0.38972	0.47843	0.175159	46.1927	44.7626	45.748	3.81147	4.48919	2.72984	10.5064	9.04455	11.3515	19.4487	17.8554	14.8664	4.71679	3.93366	9.82281
ETH2_0644800	1.8822	2.00898	2.02887	5.8696	11.165	3.99516	16.1946	19.2488	15.5947	21.9047	25.6734	31.4136	17.4655	9.76439	14.5546	76.2087	77.5882	71.4987	11.4908	8.44095	19.1674
ETH2_0644900	1472.7	1396.85	1293.41	1211.85	1343.97	1308.51	204.714	211.782	202.482	172.816	155.892	168.386	0	0.0659719	0.0566574	0.44573	0.516953	0.405222	348.589	299.502	91.1131
ETH2_0645000	37.4512	31.7512	33.3104	29.0132	44.3291	54.1279	68.9901	72.2505	68.1129	79.3976	85.9022	65.5445	469.157	468.717	432.484	275.484	259.723	224.741	54.8426	48.8975	66.6146
ETH2_0645100	51.5429	47.0007	56.8164	38.9434	35.1586	39.548	71.5905	74.4472	77.738	43.3877	41.0615	33.2129	27.7931	39.5401	31.8636	179.508	182.582	141.71	44.3578	41.2707	47.2107
ETH2_0645200	111.07	117.28	124.195	40.4914	44.6011	44.7335	5.52265	4.96695	5.36012	3.1495	2.52199	3.06024	0.0972854	0.118245	0.0571218	0.610273	0.489018	0.466907	42.2995	36.0997	11.2676
ETH2_0645300	2.13526	2.40254	1.93403	0.679533	1.25213	0.600112	0.753413	0.803396	0.742932	0.128384	0	0.13425	0.315514	0.218839	0.100235	2.21235	2.41344	1.9544	3.10117	1.9063	4.94699
ETH2_0645400	78.386	82.1481	97.1077	112.78	91.3969	103.031	30.1276	31.7041	28.3047	0	0.387999	0.106367	0.0652133	0.416131	0.357377	0	0.12077	0	4.46332	5.26876	2.74654
ETH2_0645500	3.68885	3.73225	3.80559	1.80387	1.39816	1.22235	13.5941	12.9402	14.2737	2.04053	2.32464	0.876265	1.1172	1.20115	1.8345	3.84566	4.03619	2.97772	11.7626	12.8438	14.0129
ETH2_0645600	25.7625	21.4894	22.8311	2.91922	1.92459	1.48025	51.6769	54.0629	58.8456	197.765	173.473	226.723	0	0.680465	0.146098	4.78902	5.62832	5.02553	126.065	134.791	153.051
ETH2_0645700	51.4658	41.1024	52.8843	9.86831	8.92653	9.13393	33.0918	31.9322	30.5945	35.1576	35.2289	37.4486	0.929672	1.37714	1.78922	12.6445	12.4822	12.8484	16.0449	16.578	19.8393
ETH2_0645800	129.57	131.151	170.678	30.4969	30.3299	53.4908	143.623	105.713	124.568	19.8818	25.2199	16.3213	1.04234	0.73903	0	5.3815	4.11805	4.19352	100.02	108.804	111.395
ETH2_0645900	82.2743	67.6963	82.1076	6.04848	6.8043	8.68933	79.1613	57.3637	74.9562	1.90558	2.67985	1.419	0.0185103	0	0.0507195	0.90148	1.23407	0.748539	57.1248	58.8629	62.3668
ETH2_0646000	317.995	310.797	360.437	206.132	182.52	199.156	282.633	250.915	272.164	14.2297	15.5949	10.3708	101.502	106.871	125.7	104.617	111.095	104.11	236.316	254.247	212.726
ETH2_0646100	16.8113	10.2505	16.629	3.73679	4.63075	2.15502	36.3542	38.7318	36.3813	732.847	818.287	910.317	7831.5	4685.42	4250.67	4258.81	4214.7	4880.64	1425.72	1826.57	3218.03
ETH2_0646200	37.3248	43.7776	46.5674	37.8542	26.9152	31.8145	55.0277	54.1014	56.6494	8.28764	7.30654	6.49164	0.499234	0.752166	0.48131	7.41803	6.84416	5.27144	28.6175	24.3576	30.2977
ETH2_0646300	12.7492	18.051	19.0187	18.0851	14.9056	21.6586	6.04422	4.9456	6.04157	0.0181255	0.11651	0.132675	0.0406714	0.144182	0.0990598	2.74925	2.4228	2.53032	13.8338	12.6619	14.774
ETH2_0646400	3.07803	3.43709	4.68141	6.98337	4.04603	9.51676	1.48076	1.73402	2.02203	0.0260762	0.180511	0.0636245	0	0	0.285025	1.80631	1.37255	1.52891	9.22287	6.8704	9.24113
ETH2_0646500	118.578	152.514	166.28	5.10807	3.98735	5.29635	5.83849	5.22844	5.582	1.78769	2.32955	0.488438	0.236782	0.177756	0.152658	1.3233	1.49606	1.00518	77.9092	60.4067	26.0308
ETH2_0646600	153.93	134.388	132.128	11.5993	12.1654	10.0793	28.7752	29.7736	27.6048	0.491785	0.833717	0.342836	11.0876	13.9713	13.4866	103.163	106.851	113.638	73.7823	75.315	78.5657
ETH2_0646700	146.477	110.417	121.365	3.07948	2.60837	3.63016	27.4195	27.6042	27.6584	1.75748	1.51131	2.58687	13.3739	15.5301	14.016	97.1468	100.868	105.552	214.609	198.833	202.872
ETH2_0646800	7.40653	9.50424	8.33233	20.6985	14.0032	15.1788	38.884	39.6706	47.5491	0.320032	0.395607	0.0976075	0	0	0.109315	1.83944	2.05024	0.949377	47.2253	41.7249	61.8274
ETH2_0646900	0.869756	0.852733	1.33381	0.34603	0.399229	0.369864	0.522584	0.51215	0.500591	0.0831786	0.0109676	0.101476	0	0	0.0113647	0.00662279	0.0115216	0.0206431	5.78924	6.09878	6.47415
ETH2_0647000	22.0948	18.3059	16.4936	4.87484	4.19157	2.86602	111.532	118.637	117.812	4.94738	6.29042	4.45489	0.0881057	0.0937015	0.0536479	1.43029	1.3597	1.00492	179.99	177.436	114.181
ETH2_0647100	0.404286	0.116246	0.373535	0.139303	0.133009	0.0899005	0.884669	0.772873	0.537399	0.250025	0.17661	0	0	0.170474	0.122004	0.106646	0.049475	0	10.0842	12.562	15.1193
ETH2_0647200	80.4148	73.0413	69.8614	26.4224	21.4134	25.3166	239.423	232.184	242.454	0.207676	0.643506	0.456045	2.98239	3.50221	2.11865	87.125	83.0006	69.3607	66.365	67.7354	63.4578
ETH2_0647300	157.897	159.559	187.333	50.5011	46.6358	61.584	17.0026	16.2144	17.7636	0.416581	0.411964	0.285872	0	0	0.0177868	0.466435	0.793418	0.327121	5.53332	4.65717	2.56305
ETH2_0647400	79.4463	80.1574	94.6228	29.1329	19.981	28.705	18.2281	21.5438	21.8688	1.28354	1.85196	1.74558	2.76995	4.35186	4.97365	13.7715	13.961	14.2759	25.5908	28.2792	33.5563
ETH2_0647500	12799.5	12098.6	11464.1	37764.2	38780.3	34711.5	4000.75	4037.4	3774.82	38.5281	36.5192	38.082	0	1.09066	1.37379	5.34929	4.36816	5.01911	24.8144	12.4836	16.7367
ETH2_0647600	47.7275	42.5883	55.9686	27.4269	17.0939	33.2444	3.64702	3.97837	3.58795	1.74586	1.56515	1.67207	0.292897	0	0.156052	2.49434	2.26008	2.73333	13.3643	11.5164	10.9222
ETH2_0647700	43.6024	48.3043	45.8004	23.7134	16.0417	14.1415	6.79868	7.7559	7.40878	1.58315	1.71877	0.860734	0.0514842	0.739179	0.470233	8.17973	7.62756	7.15877	24.9327	18.6348	22.7674
ETH2_0647800	227.962	218.059	221.404	21.3501	13.8803	13.4206	19.9526	17.3025	17.4555	1.82814	2.0188	0.223028	0.273475	0.48474	0.54119	7.89657	6.75271	4.9624	292.385	283.108	279.785
ETH2_0647900	5.58492	8.09806	6.90472	8.00902	5.98474	3.56605	55.9698	55.5931	56.4696	0.310147	0.836482	0.894331	744.775	570.956	536.899	92.2669	92.8529	94.1243	101.866	100.117	82.7676
ETH2_0648000	6.81205	6.91662	6.07537	0.488998	0.202325	0.205127	71.032	75.6076	74.6887	15.4595	14.1227	4.34411	1.85685	5.56529	6.3727	54.2527	54.7939	46.8154	22.951	24.185	27.0552
ETH2_0648100	28.6804	28.0443	25.3169	1.19066	0.976745	0.844164	49.4369	47.533	46.0873	9.12004	10.3201	3.76118	2.3928	3.20149	2.11498	26.1752	26.3554	22.798	36.8998	39.662	30.8829
ETH2_0648200	65.5224	65.7638	79.9702	6.02337	6.34828	3.12544	4.15101	3.82331	3.65821	0.0785298	0.135904	0.023951	0.851689	0.671527	0.388947	1.39512	0.938196	1.00492	87.4367	81.6944	34.2078
ETH2_0648300	0	0	0.535551	0	0	0	0	0	0	0	4.86168	0.749696	0	0	0	0	0	0	0	0	0
ETH2_0648500	247.017	209.054	174.208	3.13884	2.55996	4.17798	106.597	114.524	107.292	57.0412	68.2481	42.1582	47.405	52.6565	37.4559	360.512	386.138	367.72	220.981	188.824	195.295
ETH2_0648600	19.518	23.1867	17.1897	0.668587	0.262862	0.837578	597.131	596.392	596.474	17.6673	15.7662	10.9244	1.9007	2.35832	1.24001	54.7019	55.3134	60.1385	56.3149	46.3614	53.3669
ETH2_0648700	10.5513	7.4037	10.5388	9.88395	6.39067	8.73934	21.1925	24.5806	22.1021	9.33897	9.64988	4.23596	75.9413	49.1444	48.2585	119.33	120.57	118.394	65.5639	61.0657	118.1
ETH2_0648800	0	0.143846	0.154075	0.134072	0.0914389	0.18541	9.16717	9.98367	10.7593	6.1878	5.3179	2.51631	24.2651	13.8993	14.4329	66.1775	68.181	60.6455	8.68473	3.27631	12.2987
ETH2_0648900	0.127867	0	0	29.9671	25.3249	19.9533	24.22	26.2091	27.3649	0	0.0391007	0	0.118294	0	0.270111	0.377776	0.219071	0.14719	0.613353	0.764584	1.71259
ETH2_0649000	41.4022	77.0304	77.3442	71.1873	42.013	50.1957	15.0313	12.7056	16.9223	5.43205	5.3088	2.07416	1.4942	1.57557	0.97564	121.01	134.2	70.5743	32.6512	29.651	26.1595
ETH2_0649100	0	0	0	0	0	0	0	0	0	0	0	0	0	0	0	4.17236	0.967812	0.650258	0	0	0
ETH2_0649800	52.0757	65.0085	69.6862	74.6325	51.8792	64.4073	5.33547	6.07625	5.62202	6.84484	8.96813	3.36714	0.235929	0	0.0430974	0.169526	0.0436922	0.102746	33.8607	33.2049	27.201
ETH2_0650200	0	0	0	0	0	0	0	0	0	0.6987	0	0	0	0	0	0	0	0	16.258	6.75557	5.50248
ETH2_0650300	50.269	41.8186	40.0526	2.54786	2.79766	3.11387	2.63429	2.84442	2.66519	0.685948	0.65412	0.418418	0	0.155899	0	2.19439	1.69669	1.55038	351.985	356.307	288.335
ETH2_0650400	190.687	219.342	255.888	94.7387	57.8716	89.5916	20.2071	20.1007	20.6382	1.90318	2.88586	1.26645	0.293327	0.752366	0.914052	2.97556	3.73862	2.44751	62.9831	59.5814	27.887
ETH2_0650500	19.9313	17.9425	26.8012	15.1143	8.47267	4.84564	37.8509	35.39	37.0392	0.725073	1.48353	0.579545	28.0513	15.0756	16.2948	59.4233	60.5029	53.5421	48.4043	34.388	22.9391
ETH2_0650600	60.4711	50.2957	72.2221	30.0082	22.762	36.5833	16.6117	16.5359	15.3307	0.188559	0	0	0.141034	0.124993	0.128814	0.562998	0.239419	0.760438	0.243754	0.227891	0.37124
ETH2_0650700	2.35287	1.62011	0.96777	0.423137	0.641678	0.337329	6.45394	6.97216	7.73344	0	0.151471	0.0467153	3.15051	1.6753	3.3484	19.8253	21.1102	20.9547	3.68288	3.33214	6.25742
ETH2_0650800	31.6203	35.6541	41.7555	22.1439	16.3596	19.7896	17.3894	15.7695	17.9517	0.0713691	0.470521	0.116091	4.23491	2.87643	4.61557	8.52375	6.06327	6.70852	18.6735	20.1265	16.8616
ETH2_0650900	34.1465	32.3307	23.0153	4.23582	4.50058	4.5629	100.399	100.072	110.18	3.87071	3.31905	2.03232	1.9423	0.89642	1.37235	57.9027	55.889	48.1529	63.6932	51.4001	52.1877
ETH2_0651000	86.9528	99.8285	100.733	13.6737	8.80331	7.71637	4.08124	4.00484	5.46585	2.03316	1.66233	1.05466	0.502916	0.611265	0.918682	143.993	144.361	91.8387	71.3245	66.4817	56.7346
ETH2_0651100	255.088	288.31	269.822	34.6206	32.8867	38.6195	26.4893	26.9908	26.324	0.045581	0.236648	0.0278037	0.0170464	0.163161	0.482651	3.32073	3.18842	2.39677	84.8145	79.6311	39.4412
ETH2_0651200	0.376133	0.342261	0.437005	0.11227	0.0674307	0.164776	0.122852	0.127911	0.106397	0.013929	0.0206619	0.0271887	0.00833465	0.013296	0	0.00499069	0.00964693	0.0129633	18.0812	15.9187	16.18
ETH2_0651300	0.105736	0	0	0.0850104	0	0.493761	1.18509	1.31142	0.908173	3.92347	3.55666	2.39326	0	0.208065	0	0	0	0.0608575	29.6202	27.661	18.0242
ETH2_0651400	0.993812	1.01821	0.935736	0.178092	0.137875	0.503223	1.05123	1.32873	1.13555	0.107371	0.0988587	0.090338	0	0	0.0101174	0.13708	0.117956	0.127493	45.3277	29.4798	16.5909
ETH2_0651500	0.944662	0.865902	0.920989	0.21527	0.159355	0.27161	0.61818	0.691278	0.794576	2.97502	2.98805	2.75329	0	0.02368	0.0101683	0.0177767	0.0463889	0.0432889	20.1226	17.6024	14.9381
ETH2_0651600	0.199345	0.0820693	0.0781379	0.01457	0.0278234	0	0.162491	0.106468	0.12971	0.112075	0.044333	0.136728	0	0	0	0	0	0	24.7051	18.3674	16.2182
ETH2_0651700	0	0	0.260708	0	0	0	0.180718	0.15788	0.346224	0.149575	0	0	0	0	0	0.0297734	0	0	18.0211	11.9915	10.1107
ETH2_0651800	0.275374	0.369502	0.432881	0.0184497	0.0528483	0.0535801	11.4882	11.7366	11.1607	0.411561	0.638568	0.328957	0.0212297	0.146757	0.0387805	0.110172	0.0688024	0.112266	55.6543	41.1993	28.1087
ETH2_0652000	11.4926	9.61471	13.9885	1.95189	1.72962	1.88951	1.70962	2.28027	1.8877	0.0648096	0	0	0	0	0.0885496	0.47732	0.987488	0.613215	42.9627	31.3836	38.5349
ETH2_0652100	0	0	0.200228	0	0.0237659	0.0240949	0.0231324	0.0404183	0.0443177	0	0.0378678	0	0	0	0	0	0	0	50.6099	42.2071	40.334
ETH2_0652200	0	0	0	0	0	0	0.0239692	0.0104701	0.0229604	0	0	0	0	0	0	0	0	0	49.3631	44.0695	33.161
ETH2_0652300	1.03351	0.936083	0	0	0	0	0.231672	0	0	2.87623	0.0632079	2.33928	0	0	0	0	0	0	419.21	430.894	289.935
ETH2_0652400	0.193213	0	0	0.0665744	0	0	0.185617	0.0720712	0.0395122	0.13656	0.0675233	0.312373	0	0	0	0	0	0	47.876	38.4556	40.8672
ETH2_0652500	0	0.0337396	0	0	0.0257367	0	0	0	0	0	0	0.0252946	0	0	0	0	0.0287196	0	44.8361	40.094	23.2681
ETH2_0652600	0.290301	0.555082	0.250338	0.0233397	0.0891408	0.0225938	0.0650736	0.113701	0.0519458	0	0	0	0	0	0	0	0	0	93.5489	72.038	53.8332
ETH2_0652700	3.63489	3.50386	3.00241	0.134363	0.0855282	0.130069	0.135279	0.0909105	0.0697769	0	0.0511042	0	0	0	0	0	0	0	21.7781	22.0471	25.9105
ETH2_0652800	0.210179	0	0.226558	0	0	0	0.188455	0.384159	0.180524	0.051993	0	0	0	0	0	0	0	0.0483882	1356.78	931.266	420.312
ETH2_0652900	0	0.244116	0	0	0.0620708	0	0.241666	0.475034	0.231495	0.50005	0.494509	0.854066	0	0	0	0	0	0	415.005	329.134	214.624
ETH2_0653000	0.0633444	0.114746	0.0273123	0.193526	0.116705	0.0986005	0.32185	0.487925	0.625676	0	0.0619845	0	0.0234407	0.049859	0.0642291	0	0	0.0145834	25.9366	25.0745	26.1617
ETH2_0653100	0.0370505	0.149145	0.0599066	0.178728	0.255979	0.028836	0.567523	0.30232	1.03424	0.252047	0.0906377	0.0838609	0	0	0.203493	0.492585	0.428472	0.319871	31.2082	23.539	32.3456
ETH2_0653200	237.78	219.102	225.449	32.4558	29.5641	38.6206	68.1586	66.3679	74.1856	8.8157	7.52752	10.3256	4.01722	6.80632	7.74317	41.5842	37.6596	41.0397	145.202	133.63	81.2405
ETH2_0653300	19.147	22.0355	19.5932	2.10626	0.943477	1.03206	19.6474	23.8573	22.3856	25.4426	24.6265	15.3732	31.2978	25.7756	30.9089	196.509	204.138	221.391	81.1083	87.7045	124.915
ETH2_0653400	0.0133583	0.0403301	0.0575973	0.289977	0.276876	0.103967	0.499066	0.401119	0.162541	0.090874	0.0571881	0.131021	0.148298	0.394293	0.112874	0.147999	0.0915455	0.123016	14.2251	16.6143	15.8747
ETH2_0653500	307.269	338.632	341.545	13.3443	10.911	13.2453	123.739	126.566	111.637	22.6979	16.2128	10.7588	26.0387	29.3485	30.1431	30.9417	30.0384	40.6069	135.459	132.235	78.674
ETH2_0653600	130.406	141.988	117.268	48.0132	32.7223	33.5634	79.9844	77.7803	81.3846	3.23737	2.74414	2.41806	12.5189	8.61908	10.2005	197.137	184.404	171.859	78.1659	73.8883	64.8656
ETH2_0653700	17.4075	25.7616	26.2939	23.1354	16.6757	21.5366	20.9709	19.1372	21.4674	2.69658	2.52199	1.17309	4.08599	5.28776	4.65542	24.0004	26.6772	13.9618	23.5206	21.2387	23.157
ETH2_0654000	235.489	361.892	387.517	345.925	244.705	326.944	33.6244	31.5561	34.2548	7.74163	10.0806	3.38607	0.2979	0.63364	0.170055	21.1974	22.6019	12.9155	133.956	152.351	87.5308
ETH2_0654100	445.034	503.547	514.783	430.881	328.056	421.454	81.9248	79.4338	85.8944	1.89204	1.15954	0.4714	0.159456	0	0.0364099	0.954802	0.738247	0.669623	261.675	264.357	164.586
ETH2_0654200	23.5202	25.8938	29.0331	0.9939	0.678556	0.563323	0.933273	0.882234	0.930672	0	0.00391736	0	0.438503	0.264687	0.227316	0.861042	0.72428	0.637785	31.4499	28.0263	13.8043
ETH2_0654300	58.3407	62.3727	61.8313	22.6932	18.5533	16.7686	5.46207	4.52068	5.88309	0.0432613	0	0.21111	5.01545	7.81171	7.44763	34.0233	34.5161	29.5523	69.1902	69.5397	90.7956
ETH2_0654400	1.20368	2.04881	2.08238	0.238948	0.0228152	0.161918	0.68842	0.853635	0.701993	0	0	0	0.0274953	0.0584832	0.100452	5.016	4.64637	3.16459	6.15872	5.35363	3.61875
ETH2_0654500	7.3225	8.1448	7.08996	2.35487	1.04534	1.51974	0.537537	0.955988	0.570083	0.444904	0.172847	0	0.142616	0.176953	0.0868393	10.1338	9.59611	8.81353	11.8807	9.14106	5.88131
ETH2_0654600	0	0.0493163	0.0528232	1.12286	1.74927	0.858141	12.8705	13.1314	11.4169	0.772805	0.374628	0.517616	4.44287	3.9295	3.06414	20.7398	19.2263	20.2229	2.77375	2.41743	2.7447
ETH2_0654700	680.859	651.854	604.508	219.596	191.227	191.951	54.9746	52.417	50.9622	2.93555	5.14076	2.38752	12.6251	7.19996	8.69018	60.5512	61.9249	53.3313	376.638	301.127	209.992
ETH2_0654800	4.27499	4.89789	4.57268	0.264386	0.0757324	0.307124	1.17942	1.95342	1.55345	0.650783	0.402232	0.9428	122.268	123.886	132.43	539.406	561.54	558.724	239.197	223.228	408.168
ETH2_0654900	4.90534	4.6382	4.7937	1.27849	1.67591	0.797117	2806.56	2821.83	2811.24	110.078	130.765	58.8289	229.946	151.445	140.22	911.178	938.702	674.539	980.136	692.756	416.58
ETH2_0655000	0.204329	0.420605	0.470537	0.224014	0.313709	0.101199	9.23677	8.98499	10.849	0.229753	0.363531	0.252263	0	0	0.0156956	0	0	0.00534559	0.285126	0.291562	0.135703
ETH2_0655100	45.7419	61.5653	78.1098	8.09304	6.8968	8.99104	0.63229	0.417726	0.47008	0.00260363	0	0.00317635	0	0.00828438	0.0142294	0.0155478	0.0504902	0.0121156	113.502	128.349	63.6149
ETH2_0655200	3.44276	3.14623	4.32501	1.35343	1.27285	0.669866	0.463415	0.545312	0.344258	0.0156553	0	0	0.831379	1.10834	0.770039	20.2587	19.5925	13.2586	13.1385	9.99028	14.3325
ETH2_0655300	9.96419	11.9041	14.4643	3.0666	2.07425	1.57341	0.215095	0.149477	0.234139	0.0283227	0.0560176	0	0.0363158	0	0.0939795	0.106311	0.246598	0.0602492	21.7672	18.8953	12.3474
ETH2_0655400	0.0681687	0.0857533	0.104973	0.0841672	0.257914	0.0587394	0.110967	0.100122	0.0679601	0.0752821	0.0387129	0	0.0247755	0.0383259	0.0514292	0.188813	0.237753	0.116304	4.1014	4.80768	7.33973
ETH2_0655500	0.113041	0.159264	0.158404	0.172677	0.0867767	0.184754	36.0829	32.202	34.7261	3.02703	2.93127	2.09804	4.18309	3.64799	3.5723	105.101	102.79	73.0966	12.0809	8.07733	23.8388
ETH2_0655700	83.5772	84.5479	94.2919	1.79378	2.24428	2.83421	11.8037	11.2998	10.2056	0	0.0313681	0	0.04745	0.151391	0.281701	7.59561	8.41388	5.65316	37.0518	36.8027	24.2932
ETH2_0655800	0	0	0	0	0	0	0	0	0	0	0	0	0	0	0	0	0	0	7.48456	13.3286	14.9273
ETH2_0655900	0	0.164681	0.0881958	0	0	0	0.855899	0.587509	0.292814	0	0	0	0	0	0	0	0	0	54.3182	50.025	46.6237
ETH2_0656000	0.244369	0	0	0	0	0	0.273888	0.239276	0.262361	0	0.0373629	0.0460924	0	0	0	0	0	0	75.8404	69.4985	58.3182
ETH2_0656100	0	0	0	0	0	0	0	0	0	0	0	0	0	0	0	0	0	0	5.41935	7.60001	1.37562
ETH2_0656200	4.34298	4.30697	5.36317	0.949196	1.0196	1.75568	0.614357	0.550483	0.64886	0	0	0	0	0	0.106884	0.327005	0.144479	0.121342	11.8926	13.8669	9.13845
ETH2_0656300	7.20145	9.64468	10.7437	12.3942	8.0927	9.31294	0.75701	0.875838	0.431171	0	0	0	2.17854	1.05069	0.948616	0.606737	0.609863	0.315198	50.8044	63.773	79.6828
ETH2_0656400	74.8614	95.4885	117.611	122.665	90.6023	89.3274	5.10629	4.49007	5.34547	0	0	0	0.350092	0.438032	0.112856	0.164417	0.17162	0.262648	26.2247	27.4863	12.4678
ETH2_0656500	5.92124	6.22495	4.44507	0.212526	0.405848	0.246881	1.2641	1.06984	1.7785	0.751999	0.549665	0.119663	0.53801	1.14436	0.62541	22.1798	23.4595	20.3568	206.631	248.475	280.919
ETH2_0656600	390.021	519.815	498.073	432.171	290.138	319.611	395.94	381.31	429.323	22.8993	22.4177	14.4741	7.54725	7.91663	7.86908	189.875	210.196	180.742	280.753	289.178	230.141
ETH2_0656700	290.872	261.85	298.773	11.4146	9.76703	9.45806	34.3485	31.6224	35.0987	8.67734	8.9157	8.07415	4.46621	10.4825	4.90312	111.821	104.549	46.1685	210.765	182.41	156.538
ETH2_0656800	192.251	175.539	200.386	9.29838	8.44163	11.7311	116.804	115.224	117.655	6.15579	7.47902	5.07811	7.54225	6.80876	4.88621	98.0264	85.5924	75.5137	335.952	400.619	330.117
ETH2_0657000	0.128356	0.0587149	0.163514	0.806805	0.376219	0.217959	0.252846	0.182809	0.17539	0.0865961	0.128455	0.0792336	0.0107951	0.0574034	0.0985973	0.0344745	0.00999579	0.0402961	21.874	21.6471	20.3455
ETH2_0657100	0.0682171	0.188791	0.0367665	0.987217	0.929522	0.783116	0.229372	0.30058	0.390612	0.0421879	0.0625805	0	0	0.0838973	0.0864622	0.163754	0.0584369	0.176683	27.6503	31.791	34.221
ETH2_0657200	0.582447	0.781539	1.1301	0.280966	0.119232	0.120883	6.55706	4.86664	5.1694	0.816466	0.237476	0	9.2321	5.38678	4.16688	15.6019	10.5776	12.1354	8.04635	6.79135	9.45577
ETH2_0657300	0.90341	1.03504	0.898902	0.402274	0.213388	0.216343	63.1306	66.7476	66.2833	1.02285	0.909516	0.524307	0.19287	0.150421	0.105695	6.70347	6.27447	4.96767	3.1201	3.69826	4.90763
ETH2_0657400	31.2163	35.892	45.3657	2.11553	1.8398	1.6943	8.87175	8.3699	9.35251	0.558901	0.47942	0.27123	0.120099	0.157202	0.0548463	0.90353	0.906759	0.543142	16.6024	16.6222	10.8214
ETH2_0657500	0.778061	0.522009	1.39782	0.52129	0	0	0.387577	0.169299	0.464082	0.160393	0.79308	0	0.719807	0.255174	0	0.0957805	0.777597	0.447819	2.48813	2.32621	2.5263
ETH2_0657600	0.37882	0.408462	0.583343	4.39443	4.07126	3.30632	3.65947	3.33833	4.45446	1.15464	0.794329	0.265394	0	0.292848	0.160046	6.43539	5.86434	5.49754	12.2526	9.82915	15.946
ETH2_0657700	20.688	16.2086	12.2227	0.0372099	0.461874	0.0720415	1.03745	0.90635	0.861286	0	0.226442	0	0.0428168	0	0.156428	0.47858	0.0396466	0	67.5782	47.7382	22.3156
ETH2_0657800	8.20426	5.35947	6.36118	0.0578605	0	0.168034	1.07548	0.422805	0.721149	0	0.0880277	0	0	0.141615	0	0	0	0	42.9443	34.4263	16.6491
ETH2_0657900	26.4967	35.8117	37.6271	36.0623	27.5256	37.6899	25.9473	29.6636	27.9298	0.950753	1.49329	1.36458	0.0418309	0.889753	0.0382064	1.77005	1.51061	1.04098	23.945	26.6991	15.6356
ETH2_0658000	374.085	466.098	366.025	306.864	187.094	124.812	73.537	72.5614	73.9463	4.77445	6.71764	3.31487	8.24546	9.94248	4.72015	22.3453	23.9802	18.0266	324.438	311.882	188.154
ETH2_0658100	0.37867	0.300101	0.520428	0.167445	0.138078	0.0515751	8.40337	6.9892	8.30381	0.576676	0.567391	0.439259	0.197055	0.400511	0.587937	2.89828	2.59505	1.81713	1.90722	1.85386	2.91625
ETH2_0658200	0.167121	0.168185	0.405326	0.604633	0.657498	0.292655	83.3526	73.6375	81.295	14.3145	16.3917	8.81045	8.40687	3.74075	4.81889	33.9607	34.7704	17.0974	10.6619	7.08881	13.4809
ETH2_0658300	143.533	115.834	111.256	9.18896	9.56227	8.53811	55.4525	56.2623	57.514	14.8528	16.1851	11.3106	33.0348	38.0786	30.2279	45.5501	44.704	27.5329	108.054	104.505	51.6204
ETH2_0658400	10.2828	8.10791	10.3604	1.39207	1.08504	0.825051	65.3212	62.8331	60.0429	2.68793	3.84674	3.46582	10.134	10.4995	9.67399	57.2363	56.8168	56.1939	18.306	26.4115	29.0849
ETH2_0658500	1.76502	1.02269	1.55664	13.0294	13.9599	7.86752	38.0858	38.091	40.8089	0.529236	0.45795	1.12989	0.395847	1.26296	0.361549	3.2789	2.79485	3.35545	17.0355	16.2307	14.8481
ETH2_0658600	126.775	130.416	116.75	90.4746	102.406	92.6744	24.192	27.9456	25.7817	0.61452	1.72184	1.12454	22.9052	18.2496	18.8915	414.672	417.376	335.523	89.2908	81.9452	82.0704
ETH2_0700100	40.6956	36.9181	44.9714	5.2491	4.05675	9.11451	11.0802	9.41243	9.74424	20.8674	21.1733	17.3509	1.36781	1.0082	1.15034	58.2133	56.0913	38.0914	44.1816	45.3417	49.3368
ETH2_0700200	291.068	282.211	289.032	193.017	229.276	204.596	132.668	129.259	122.098	237.75	226.902	250.954	45.2992	34.0911	36.1289	159.683	155.463	160.052	168.09	158.23	160.271
ETH2_0700300	186.488	134.442	181.044	51.1618	47.9082	72.8812	17.7446	20.5895	15.9876	0.303602	0.225178	0.462982	0.794787	0.483009	0.103703	4.48714	3.88997	4.20297	0.706451	1.1008	1.34491
ETH2_0700400	7.75506	6.19398	7.76229	2.33398	2.78763	3.71242	0.935102	0.816933	1.01322	0.260101	0.351323	0.232182	0.22776	0.141298	0.19069	0.924353	1.09842	0.767531	5.13706	2.7142	6.66971
ETH2_0700500	0	0.0487086	0.260861	0.233479	0.0557326	0.0753391	1.75399	1.27958	1.81874	0.778247	0.192406	0.0365169	1.97018	1.76196	0.69525	8.13291	9.39101	7.1454	21.5915	15.8091	32.0001
ETH2_0700600	979.78	1098.94	1165.1	1022.95	1090.73	869.508	229.812	229.969	221.02	7.40074	5.95388	7.61339	0	0	0	0.214999	0.457149	0.186152	352.917	321.639	132.909
ETH2_0700700	8.57125	11.4691	11.703	4.13468	2.77814	1.50713	1.23344	1.16046	1.15881	1.78655	1.90266	1.72447	11.63	9.08904	6.59869	22.2516	24.0396	23.0219	2.68005	2.2304	9.43131
ETH2_0700800	16.1414	19.8803	19.516	1.38931	2.71338	3.91247	7.65907	7.12702	7.56162	2.69599	4.49155	3.25939	0.0363331	0.154563	0.13274	3.04582	3.53251	2.35084	13.4885	14.2663	18.8408
ETH2_0700900	2.12289	2.083	2.63157	1.36542	1.75188	2.31311	382.993	374.99	368.584	682.103	608.362	730.961	230.666	153.832	165.432	544.288	519.602	448.297	100.303	45.5392	143.07
ETH2_0701000	110.965	115.218	136.692	22.0437	19.4243	25.191	17.4143	13.2867	18.6049	0.118067	0.359258	0.177279	0.149447	0.115592	0.421904	7.79895	7.28392	3.38943	76.1075	72.4455	72.1324
ETH2_0701100	43.997	40.8321	44.8512	9.06723	8.20941	7.29044	706.107	677.105	693.256	47.2634	46.0094	41.9837	0.0490988	0	0.201801	3.44958	2.04586	2.24515	13.3398	10.0757	5.68661
ETH2_0701200	416.839	364.004	335.684	227.729	203.238	153.82	7345.41	7120.2	6982.12	288.041	337.726	289.307	13457.5	14472.9	16520.3	15219	14974.1	15232.3	4088.92	3994.55	6231.03
ETH2_0701300	0.194338	0.298619	0.315349	0.174725	0.117102	0.107339	0.480906	0.506071	0.536947	0.299817	0.337391	0.105631	0.450436	0.493436	0.543835	8.85624	9.15797	5.32924	2.86275	2.00546	3.06848
ETH2_0701400	0.169628	0.176594	0.302643	2.39368	2.00713	0.801224	29.0292	27.9113	31.768	0.55346	0.522285	0.207416	0.151517	0.155385	0.108734	0.237617	0.265565	0.181796	0.606045	0.297293	0.512785
ETH2_0701500	0	0.0602755	0	0.866772	0.183914	0.139845	73.5961	69.2416	69.9844	6.50065	7.43595	2.8017	13.7694	12.1394	9.38797	64.19	65.8787	52.5019	12.1241	6.58079	25.2327
ETH2_0701600	18.2854	19.5121	19.7104	0.567109	0.527602	0.788285	0.756795	0.436837	1.02269	0.033556	0	0	0.100394	0.498262	0.244521	1.00191	1.56484	1.13467	71.592	71.3509	70.8668
ETH2_0701700	2.41994	2.68258	2.59527	1.39253	1.37676	1.07077	0.523177	0.777809	0.659419	0.151937	0.0676138	0.0370717	251.968	389.254	362.341	147.519	151.886	114.487	11.9497	11.0362	21.5379
ETH2_0701800	56.771	48.8099	68.7841	36.6581	29.7688	34.008	3.6741	2.26145	3.19952	0	0	0	157.768	158.882	159.113	84.7712	83.957	106.515	103.352	118.277	129.812
ETH2_0701900	8.43371	8.14026	10.7269	7.97306	5.22968	3.83899	0.670114	0.799339	0.58019	0.106661	0.34808	0	1.22858	1.71386	1.80706	19.0316	18.3939	15.952	17.0754	17.1708	21.4196
ETH2_0702000	35.1249	44.626	49.4687	38.3777	25.1912	29.9334	10.3666	10.2171	11.2028	1.32047	0.969567	0.442487	0.93255	0.757358	0.936924	24.6711	26.1092	13.5128	25.0379	21.0276	17.2946
ETH2_0702100	95.7097	96.0254	94.6395	91.0197	53.264	38.8198	7.49195	7.92564	8.4815	0	0.490574	0.0275087	0	0.21524	0.18485	1.83126	1.93648	2.01459	44.3534	36.409	19.8887
ETH2_0702200	0	0	0	0.445425	0.183914	0.139845	56.5677	54.4041	58.1095	5.57463	5.61359	3.00505	0.88656	0.589292	0.556699	25.0279	25.0508	17.0726	2.41332	1.34302	4.8861
ETH2_0702300	0.390751	0.332067	0.468001	0.363026	0.133317	0.135163	10.9585	9.85712	10.8516	0.193323	0.318635	0.0786163	0.22493	0.187955	0.190767	15.0142	13.9173	8.19635	2.51579	1.49276	4.75775
ETH2_0702400	0.0162	0.114122	0.0698499	0.0260491	0.0683986	0.0378249	1.30125	1.27957	1.14793	0.310579	0.574644	0.0977801	12.9339	11.4044	9.89	109.317	100.737	45.3383	8.78103	6.97452	19.9223
ETH2_0702500	3.42725	2.54985	2.78394	0.275546	0.187926	0.514426	0.320105	0.375534	0.420525	0	0	0.0461745	0.226475	0.252902	0.206852	3.10097	2.32775	2.19098	341.009	461.666	525.947
ETH2_0702600	56.3866	43.7395	46.1818	4.12773	4.4072	3.02147	7.48341	7.56131	7.87445	0.0156409	0.00773381	0.0477038	0.0233976	0.0124418	0	0.382946	0.422472	0.349357	370.136	361.588	194.682
ETH2_0702700	2.07906	1.71598	1.67678	2.81395	3.24943	1.6996	26.3308	24.7901	26.1968	0.462506	0.576299	0.428825	0.525822	0.323758	0.859416	5.62322	5.02265	3.83952	10.3316	7.22205	10.1622
ETH2_0702800	1.36408	0.580785	1.13106	0.801434	0.886049	0.816653	4.90019	4.07546	3.64251	0	0.0641729	0	1.26195	1.90991	1.01962	64.9077	66.6054	53.2062	26.9782	28.391	42.4167
ETH2_0702900	997.339	985.16	1104.88	447.65	505.876	541.063	66.9652	65.8879	66.6289	0.431985	0.549255	0.272916	0.0692373	0	0.0526985	0.211899	0.138907	0.409214	450.778	424.538	180.58
ETH2_0703000	17.0898	15.3579	14.5779	0.891238	1.17718	1.56734	19.52	20.0683	20.2457	19.4925	15.2766	19.4871	1.26482	2.69031	1.93579	21.9976	23.6609	20.8208	16.3421	16.9578	23.6654
ETH2_0703100	9.80405	8.88558	10.2127	3.60696	3.75208	2.47653	75.3548	75.2823	79.3854	4.11303	3.50642	2.8982	0.49063	0.69102	0.314894	15.6155	15.7901	10.6421	62.3189	54.8094	29.7037
ETH2_0703200	52.4993	32.1483	35.4498	1.51483	2.23532	1.63305	29.2126	32.9564	29.2704	5.7202	8.14476	5.88002	18.0647	13.8613	13.5325	82.487	72.8512	62.8728	307.123	319.809	246.202
ETH2_0703300	31.0464	22.3399	33.4658	18.5459	18.0112	12.2967	5.3715	4.28016	4.24075	0	0.193256	0.298011	0	0	0	0	0	0	187.651	131.674	64.8307
ETH2_0703400	105.581	98.2754	83.5079	1.92099	2.58946	2.23152	4.38976	6.01861	4.22514	0.83444	0.653277	0.296914	0	0	0	0	0	0	107.492	103.203	82.5541
ETH2_0703500	5.57238	5.32421	4.86085	5.69076	5.4522	4.4936	7.09388	6.43397	7.34288	0.01494	0.0689473	0	0.372484	0.348604	0.0884545	1.02301	0.813975	0.889867	7.41628	4.63448	6.68684
ETH2_0703600	243.963	215.539	211.709	23.1396	32.1632	16.1329	361.146	380.454	368.123	10.1738	9.9841	11.2014	2.29888	2.22825	1.88707	12.871	10.0775	10.9711	40.6778	36.3472	18.9964
ETH2_0703700	2.602	2.45603	1.76023	0.230838	0.206633	0.195528	5.17562	4.06473	5.04771	9.7549	9.85531	10.6822	0	0	0	0.172305	0.276698	0.0309849	18.5583	16.2561	12.4542
ETH2_0703800	5.12648	7.42686	6.01177	0.362339	1.1244	0.701518	845.572	865.918	817.687	12596.2	12182.7	13719.8	16.2084	13.6905	12.5192	77.2689	72.9666	74.1539	35.67	32.3381	63.6544
ETH2_0703900	195.157	206.509	247.828	58.2904	61.7353	70.9355	38.0732	37.7174	39.2134	3.03634	3.07397	2.52812	0.256084	0.36552	0.221585	6.79539	6.77049	4.51965	78.0882	64.9549	36.2585
ETH2_0704000	0.662445	0.833327	0.357034	0.266298	0.508532	0	1.48493	1.6216	1.06683	3.17502	1.41799	5.24787	1.83854	0.325885	0.139937	0.244644	0.851208	0.190638	2.54209	0.990274	0
ETH2_0704100	1.05736	2.97947	2.3935	6.5458	1.62339	0.987522	1000.93	1000.54	1056.58	697.266	762.03	386.272	3.61934	2.18469	0.804099	30.9268	30.3434	20.4481	12.7813	18.9676	27.2937
ETH2_0704200	0.0789985	0.159003	0.340618	0.285811	0.30322	0.0614837	1032.69	868.254	1013.43	1151.79	1320.95	570.781	0	0	0.166879	0	0	0	0	0.767605	0
ETH2_0704300	25.8049	18.416	20.6346	13.4921	7.96258	8.66354	42.5954	40.6807	47.7441	59.3495	57.5056	59.5526	73.2569	70.2763	67.0521	173.406	169.257	146.726	68.767	66.4349	113.153
ETH2_0704400	0.570067	0.609551	0.652896	0.0572906	0.076583	0.0610056	2.14574	2.01878	2.00953	1.70546	2.01777	1.07525	26.3957	33.127	29.3289	72.5691	72.4815	46.2426	4.25213	2.57784	10.0993
ETH2_0704500	19.0311	13.39	15.1334	5.90192	4.90269	3.94218	27.8367	26.8827	26.547	10.0104	10.8871	5.8154	32.2584	30.2806	27.4474	52.2818	55.8253	49.0638	59.5091	50.4514	47.9086
ETH2_0704600	14.3885	13.2361	14.7636	1.59012	1.02484	0.461791	126.242	126.169	123.973	4.64795	6.53178	3.39476	5.44343	3.64863	2.33966	143.38	157.311	136.402	51.3253	45.9747	74.1714
ETH2_0704700	377.089	311.556	301.693	3.03639	4.70141	6.2759	18.4061	22.9874	19.8962	0.694377	1.01962	0.564746	0	0	0	0.402088	0.262315	0.176246	189.842	169.166	79.6237
ETH2_0704800	3.12215	3.86496	5.31621	4.64268	2.89518	3.58039	1.72384	1.56011	1.60185	9.36375	8.7784	2.637	38.8655	53.6756	49.8092	31.2949	34.4376	25.6268	5.72545	6.38129	8.94868
ETH2_0704900	5.59869	4.35203	4.53664	5.37046	4.86105	4.80816	0.894366	1.10901	1.02254	0.59697	0.779268	0.40784	2.39329	1.40561	1.63129	74.2062	68.2688	63.2029	13.3353	14.9494	23.6947
ETH2_0705000	137.924	127.659	86.2033	2.86516	1.46556	0.792456	36.2965	43.2304	39.3541	4.85388	6.33093	2.43266	21.3513	18.0323	17.4221	400.751	425.61	320.561	199.434	172.884	184.414
ETH2_0705100	7.52239	5.98933	5.14521	5.10062	2.80615	1.85748	2.27989	2.56368	2.29205	1.96174	0.351047	0.410273	1.08999	1.04033	0.58712	20.0154	22.1526	20.4134	21.621	23.3933	33.1056
ETH2_0705200	162.225	187.771	217.771	25.7413	28.7232	30.6827	159.136	143.81	161.294	3.23114	2.80467	2.77343	0.0223	0.100794	0.0407357	0.062314	0.0258111	0.0659001	52.4246	44.961	17.3457
ETH2_0705300	4.00272	4.03397	4.2961	1.17568	1.77408	1.75848	0.634158	0.703754	0.550006	0.10994	0.203415	0.090858	0.0265261	0	0.0242277	0.347319	0.255445	0.148526	3.50995	4.10621	5.0273
ETH2_0705400	6.79816	6.19488	6.37771	1.92197	2.4545	1.74426	8.26129	8.65101	6.92975	0.240242	0.255854	0.439632	0	0	0.050499	0.231747	0.102392	0.103193	61.6353	69.1714	82.9559
ETH2_0705500	1.34469	7.21734	1.61053	6.00617	5.50541	7.20963	0.669834	0.585187	0.534703	0	0	0	0	0	0	0.220712	0.12799	1.03193	0.573351	4.0203	1.45537
ETH2_0705600	24.7423	23.3513	25.233	11.975	9.33935	11.5764	54.6958	51.2257	50.9548	20.6939	26.2865	14.0857	26.534	17.0365	16.2607	95.5266	89.9121	72.3015	43.0253	33.6438	45.2141
ETH2_0705700	500.577	533.276	529.418	251.101	248.727	209.779	273.222	280.702	282.921	54.6683	59.1812	45.9764	30.6151	33.2247	35.3611	118.219	112.235	112.391	211.549	183.875	147.064
ETH2_0705800	0.210932	0.424549	0.454739	1.55454	2.23995	1.53222	7.82786	6.9075	7.6494	1.28274	0.473008	0.901808	5.98428	5.04997	2.7923	6.77714	6.11338	4.81568	12.6812	14.5572	19.9471
ETH2_0705900	546.475	536.285	623.456	530.794	550.905	737.313	397.137	381.801	379.721	274.203	256.027	224.701	12.4517	9.33817	8.33083	283.249	270.616	212.668	157.382	150.259	123.832
ETH2_0706000	5.71605	6.16332	6.62255	0.375152	0.507453	0.635534	6.88593	6.12998	5.94209	0.120238	0.0237812	0.410725	0	0.0191291	0.0492847	0.186684	0.0166549	0.0447608	19.1371	11.9453	7.52797
ETH2_0706100	46.9895	48.078	49.6849	10.2705	10.9822	9.6516	28.9145	33.185	33.5794	12.1045	12.4272	16.4016	0	0.955517	0.315618	0.689724	0.319974	0.881442	34.1861	31.4365	21.7395
ETH2_0706400	72.2859	68.7744	71.9936	13.8412	15.488	16.4077	59.052	61.6184	58.4547	8.7416	9.95006	7.15524	0	0.0396218	0	0.431293	0.413966	0.347672	53.8945	45.7819	31.7246
ETH2_0706500	64.6214	77.2176	82.7173	40.0496	38.7961	46.1238	130.71	119.167	133.227	3.03893	3.15123	2.39087	0.571104	0.68836	0.486846	4.26779	4.17415	2.71454	82.1863	76.6435	56.063
ETH2_0706600	96.8459	105.771	126.599	107.924	107.322	116.302	3.87878	3.77854	3.70536	0.070364	0.0391411	0.0214605	0	0.146927	0.0120173	0.609269	0.341129	0.167807	38.9268	37.0463	21.8365
ETH2_0706700	35.1508	35.4434	28.4543	14.5152	19.1092	16.8722	42.7183	45.8018	41.3121	145.995	125.431	157.574	0.126533	0	0	2.62658	3.6321	3.66053	29.3921	26.8864	34.1396
ETH2_0706800	88.8431	91.6518	88.9014	67.7802	74.4143	70.7359	154.399	160.178	155.061	58.3572	61.995	53.2755	12.9375	13.2371	15.0454	42.7473	46.2364	49.2558	55.0395	52.4018	54.9921
ETH2_0706900	203.097	221.021	257.714	194.951	204.876	185.715	292.371	290.106	302.176	108.935	115.568	89.7249	5.71532	1.74751	3.39308	58.3497	56.8906	44.9799	100.755	101.933	97.9756
ETH2_0707000	730.446	670.589	625.231	323.698	302.908	303.498	653.944	661.773	632.417	100.395	86.8084	79.621	12.9445	10.1311	8.65903	46.9791	48.3241	46.5047	327.266	314.778	208.759
ETH2_0707100	147.994	151.35	178.152	20.7995	17.1471	11.5813	19.0639	20.1043	18.3776	2.20541	1.78443	1.22297	1.22967	1.59484	1.26009	4.62141	4.52673	5.31786	14.2445	8.9656	15.3946
ETH2_0707200	18.38	18.0622	15.7059	3.03123	2.08026	2.47586	2.69975	3.07641	2.19259	0.947238	0.432342	0.533355	0.145332	0.154563	0.298665	14.2718	12.717	8.92867	28.1073	24.5991	32.1345
ETH2_0707300	2.767	1.97618	0.673495	1.93757	1.43892	0.555748	1.86742	2.73847	2.61935	0.662404	1.14636	1.07749	0.247726	2.37113	0.377103	9.29568	7.34029	10.9939	132.556	100.072	55.4268
ETH2_0707400	4933.65	5160.45	5330.63	25969	26772.1	26117.5	4733.26	5019.15	4906.6	35.2519	35.0065	34.4723	1.04369	0.993141	0.827834	37.234	36.1644	34.6362	116.605	110.552	79.4542
ETH2_0707500	26.3284	22.0268	24.049	1.53019	0.324678	1.3167	4.81937	5.38372	6.81129	1.37321	0.840665	3.27079	0	0	0.0893443	0.702881	0.362309	0.0608575	1.42015	1.42257	0.514976
ETH2_0707600	29.7482	27.6321	26.722	1.92436	1.1287	1.17094	7.86916	8.5711	7.41561	0.507514	0.250945	0.051596	0.1898	0.0672848	0	1.21227	1.49385	1.23986	12.3998	15.1811	19.1515
ETH2_0707700	2.54663	3.42218	3.9995	0.510343	0.330658	0.399931	9.25444	8.82981	10.5038	0.219648	0.0508373	0.00570137	0.013982	0.01487	0.0446967	0.0948853	0.0841537	0.060891	15.2532	14.9452	13.2863
ETH2_0707800	16.2337	18.7077	20.528	10.533	7.01778	6.99272	3.34125	3.11865	3.26571	0.0306705	0.0505511	0	0.604095	0.658727	0.831122	2.23446	2.7756	1.35109	5.53493	4.5594	2.97899
ETH2_0707900	79.3325	81.5981	75.6239	1.06208	1.91855	0.666898	45.4316	45.2838	44.8995	19.2318	20.4598	8.59295	65.796	67.2348	61.4526	93.2205	89.5821	82.7314	35.0742	35.4389	33.9951
ETH2_0708000	56.2352	64.389	60.3349	57.0128	48.5573	38.0555	80.3602	78.3225	87.2545	31.7882	32.7895	14.4356	7.78622	10.0572	6.93933	187.761	182.788	102.631	77.8373	56.6816	62.9754
ETH2_0708100	4.82381	4.70416	6.18905	2.17938	1.27804	1.31235	5.93282	5.57321	5.34703	0	0.065269	0.0644149	6.29906	2.94005	3.04797	8.38704	8.50216	5.24565	13.269	11.4547	16.9446
ETH2_0708200	160.413	229.179	219.101	163.611	104.757	102.167	17.5243	17.0887	20.4886	3.89981	4.00259	1.81602	0.312854	0.998171	0.554685	59.1386	59.0456	32.2527	96.5653	92.898	47.2794
ETH2_0708300	5.34471	4.60593	5.52944	2.82766	1.82745	2.29502	4.6362	4.47139	4.32016	1.97562	1.53104	0.440324	3.75104	7.11723	5.46348	6.40927	7.99913	5.49826	12.7893	10.7907	13.1276
ETH2_0708400	11.5696	10.2432	13.0056	4.07505	2.94992	4.18064	12.3496	11.9398	12.6383	3.09199	3.55471	2.73299	11.0983	12.4401	9.83414	48.9223	50.1088	38.1542	3.80549	1.95599	7.98264
ETH2_0708500	47.7363	43.5943	47.1247	5.02707	3.98473	4.02669	17.0185	15.4946	16.3813	0.567424	0.545549	0.108964	0.2908	0.0167172	0.351745	1.3742	1.73205	1.24197	20.1311	21.869	21.4122
ETH2_0708600	467.898	375.247	360.057	7.2074	6.79835	7.56905	549.995	570.575	542.208	1799.26	1577.63	1895.23	72.8314	63.5586	65.0518	325.449	326.35	334.471	493.603	493.319	387.128
ETH2_0708700	8079.81	8695.54	10105.3	30211.1	31060.3	38441.9	2442.89	2506.87	2459.89	15.151	18.2092	19.9762	6.14713	4.49145	7.24315	2.51008	1.91181	3.15291	18.5884	19.6383	15.3163
ETH2_0708800	15.5975	16.3791	17.6679	4.09347	3.29475	4.84379	1.77313	1.97077	1.89537	0.140428	0.199506	0.0193035	0.349129	0.273757	0.270236	3.37558	3.21088	1.8665	25.7298	26.5291	25.989
ETH2_0708900	59.5649	51.1948	49.0731	12.0431	10.4619	9.41803	6.36438	6.4804	6.7272	0.544927	0.395184	0.0443196	0	0	0	0	0.100641	0.202858	146.185	159.556	159.929
ETH2_0709200	41.0202	37.7138	44.1388	51.6505	32.6003	28.2093	24.6499	26.8714	23.4571	1.61069	1.37161	1.85583	90.6224	86.9111	73.6009	111.253	110.437	126.75	42.4763	46.3956	67.8277
ETH2_0709300	9.18002	7.40542	9.00532	4.04175	3.18798	3.04311	23.0639	21.4493	22.0237	34.1236	35.1861	22.6472	46.1707	53.5474	62.1369	245.37	242.865	258.563	51.7232	46.9413	38.1455
ETH2_0709400	99.4182	94.4236	114.1	70.443	52.8033	88.8456	17.8726	16.5174	17.2542	1.83896	2.55059	0.634947	0.743964	0.791214	0.252838	9.90409	10.8138	8.94481	8.10961	7.46444	7.92432
ETH2_0709500	35.9555	33.7713	37.8045	2.48744	1.88308	2.14135	141.636	142.967	147.412	25.1131	27.5311	9.29537	10.9277	12.4153	11.0919	153.556	157.42	110.932	37.1867	31.2187	39.8506
ETH2_0709600	97.7486	94.4694	103.238	43.6439	33.4666	46.3771	11.0952	11.3978	10.6572	1.08921	0.928569	0.702587	0.346476	0.209138	0.0855284	1.98868	2.4105	1.47394	2.6413	3.13216	2.88394
ETH2_0709700	1.0249	1.66848	2.95688	0.387767	0.254545	0.234609	8.28871	9.38609	9.81696	4.94019	5.10667	1.18263	4.79661	6.70281	7.896	38.3399	41.6	46.6014	4.56921	4.32593	3.81715
ETH2_0709800	0.938988	0.997463	1.01216	0.524258	0.300343	0.436452	0.584675	0.502276	0.485393	0.104849	0.0638076	0	1.85802	2.30964	1.95049	2.5141	2.13381	1.29856	2.30211	1.22821	2.03254
ETH2_0709900	29.3439	20.0744	14.3539	0.625955	0.721331	0.334317	13.1594	14.3881	13.4703	18.4296	15.9595	6.76532	379.238	434.995	436.211	92.3066	90.8886	86.3927	38.8401	36.6416	27.6548
ETH2_0710000	31.5894	29.2925	26.9834	1.52497	0.916787	1.14818	84.3884	89.2395	87.2395	52.4678	48.0912	20.1762	9206.1	8325.64	6212.49	394.556	407.292	387.932	77.1006	62.0646	78.3518
ETH2_0710100	62.1721	57.6481	54.432	16.3458	12.0311	15.4877	258.08	260.044	262.388	56.5004	64.0699	25.6666	81.9661	86.6344	77.5613	152.44	152.558	128.504	81.2744	72.2196	63.6555
ETH2_0710200	37.5761	48.9789	50.4294	4.95284	2.17099	3.19068	58.4468	56.084	62.0126	0.921943	0.88491	0.396968	2.27154	0.841221	1.57457	5.08446	4.90157	3.11664	32.3893	35.82	37.1571
ETH2_0710300	41.5804	46.5253	64.6505	6.98125	4.26824	3.95338	9.12959	8.73762	9.5806	97.468	106.642	35.7346	7.60455	9.30319	8.7002	203.448	215.861	150.456	19.9864	13.7757	29.1273
ETH2_0710400	88.0745	76.0315	77.4869	3.15168	2.61847	2.93209	16.0529	17.846	16.434	19.6779	21.3591	17.976	1.27166	0.651167	0.387159	6.27965	6.5853	7.09103	188.136	188.815	152.738
ETH2_0710500	4.76519	5.1183	5.18591	4.27319	4.22082	2.03265	50.3611	48.4236	53.4232	0.510051	0.476377	0.345693	15.0904	12.0817	9.71768	171.818	175.095	154.696	17.1432	10.3426	31.465
ETH2_0710600	7.81397	9.52828	11.6199	2.01767	2.05787	0.710251	1.87516	1.60097	2.16366	0	0	0	0.158298	0.168352	0	4.92892	4.39732	3.38125	78.5753	74.2633	86.5309
ETH2_0710700	33.6007	35.3516	35.2886	66.6106	48.4442	52.216	30.8785	36.1227	32.9536	0.191646	0.0406118	0	20.4366	21.3208	26.0724	45.532	44.9196	39.8377	12.9535	10.3237	12.6671
ETH2_0710800	115.876	94.8278	80.8129	52.2136	39.3535	29.7171	11.4616	10.7501	10.3138	0	0.487342	0.100201	5.22179	5.2921	3.14216	75.3853	74.9734	57.8646	55.6788	40.0044	41.0737
ETH2_0710900	6.24383	6.096	6.42903	3.6713	3.07619	2.68361	59.2224	58.2172	62.6665	1.41201	1.9378	3.09366	11.7682	9.16898	10.9454	9.56766	7.94316	9.97651	21.7252	21.7323	33.8138
ETH2_0711000	21.062	21.224	23.719	5.34743	4.53142	5.11182	4.32781	4.25126	4.89943	0.257082	0.0677955	0.209089	0.0256383	0.0272666	0	5.03543	6.00622	3.78028	34.297	35.0065	41.4369
ETH2_0711100	498.599	410.122	432.136	99.1815	93.2935	84.8381	85.1008	85.3989	87.5161	1.29537	1.60127	1.48154	0.282591	0.0858682	0.33185	2.12724	1.57001	1.73299	67.5681	68.7549	72.3664
ETH2_0711200	6543.32	5952.16	6005.09	16340.2	18695.5	20013.2	1775.15	1816.41	1724.42	56.1931	53.2524	65.58	4.2077	1.69053	1.62265	9.07027	8.00876	10.8201	11.6357	16.6199	20.9209
ETH2_0711300	95.5593	94.9705	96.9272	16.3291	21.8143	40.5296	4.34533	3.79621	4.79313	3.46028	2.37111	3.22425	25.7185	17.5122	18.4645	174.972	166.209	162.895	18.1745	11.1303	40.2325
ETH2_0711400	201.155	194.97	176.125	16.014	10.2733	13.0598	25.6576	27.0879	28.1419	19.0708	22.5393	10.9774	2.6153	3.06209	2.14763	138.556	146.677	129.703	175.712	157.756	71.5574
ETH2_0711500	12.782	14.7776	13.532	3.36434	1.88847	2.44755	8.37581	8.95631	9.56625	3.65443	5.18048	3.08062	0.0469247	0.524002	0.0857178	9.47838	9.9284	6.62696	38.1014	34.9167	41.1316
ETH2_0711600	127.907	168.929	168.599	64.7407	40.0485	66.8971	1792.69	1683.23	1925.63	508.662	508.564	198.181	3.5159	6.19153	4.71263	271.408	309.005	206.707	158.292	202.309	217.547
ETH2_0711700	27.7132	36.7585	38.5359	25.7122	17.8278	20.2316	154.642	146.569	154.441	62.0425	58.7787	28.3106	226.745	211.48	256.649	97.6791	98.5685	104.923	42.2199	49.2162	46.8358
ETH2_0711800	68.9075	66.4075	62.5008	22.1346	16.377	14.8414	17.4989	18.9312	17.8004	1.64612	2.79412	1.16896	0.312402	0.273612	0.100706	5.80994	6.84041	4.85893	36.5884	36.2563	42.0353
ETH2_0711900	38.7331	36.9422	30.9547	15.1206	9.57046	11.2787	20.5018	21.354	20.8211	8.69855	9.44933	5.86875	1.18294	1.25807	1.17048	23.0994	23.6414	16.3136	41.6058	32.7337	33.3437
ETH2_0712000	15.744	12.777	16.3834	9.26626	8.70815	11.5465	80.1302	67.1054	75.0531	95.1072	101.966	102.642	35.8343	32.6488	30.2393	292.998	284.935	337.556	27.7297	22.5396	41.4854
ETH2_0712100	2.45955	3.17386	2.71536	1.21198	1.55311	1.00343	1.79331	1.74796	2.25733	0.699204	0.509494	0.239441	5.92707	4.39099	3.3185	42.4862	43.9058	35.8357	5.67064	5.12963	11.1095
ETH2_0712200	0.173001	0.174102	0.228865	2.40247	1.6963	1.1506	6.09314	6.12393	6.79917	0.0680846	0	0.0237318	15.2774	13.2689	14.0666	0.691176	0.59953	0.429972	1.90111	1.09324	2.77669
ETH2_0712300	168.042	200.697	198.151	108.966	69.7578	69.3508	17.3662	17.2503	17.5454	0.0141681	0.0420332	0.0345693	0.254332	0.180323	0.271011	2.46204	2.93395	2.09654	71.3641	60.8226	27.3645
ETH2_0712400	7.30741	6.90769	4.5311	0.327976	0.136155	0.124237	33.6484	33.8538	36.7136	1.12979	1.22574	1.2445	2.57614	2.84445	1.78343	93.1693	98.3178	61.587	40.8714	32.3203	39.909
ETH2_0712500	25.4135	23.8347	23.7488	4.12999	3.85422	2.48117	4.23369	3.97671	4.11094	0.231479	0.410465	0.321349	0.644785	1.26988	1.34142	8.86576	7.40777	6.32175	24.2939	18.6767	13.7037
ETH2_0712600	11.6662	9.25006	11.2304	6.88828	11.0469	5.74561	16.7347	18.3665	18.1291	0.475842	0.610468	0.439308	0	0.204603	0.140572	0.44543	0.463163	0.383006	2.59353	2.58018	4.25381
ETH2_0712700	7943.03	8327.04	8942.29	29349.9	30451.3	32156.2	1700.79	1756.33	1705.07	32.3768	33.2436	40.6564	0	0.123228	0.0529146	2.98338	2.68224	3.04565	7.0291	5.61682	5.1087
ETH2_0712800	27.9349	27.276	26.5071	16.3691	15.2608	31.1886	67.5056	63.2081	68.4466	74.074	65.8408	65.612	25.8434	15.5965	15.783	37.3904	35.2935	35.1338	42.5744	40.1573	37.2527
ETH2_0712900	45.5216	45.0568	40.4867	8.75496	7.50977	8.41959	27.1042	27.7343	25.6569	42.6588	37.9937	38.8972	42.1794	29.9992	27.8151	108.12	107.138	90.3963	43.6373	40.616	43.0373
ETH2_0713000	405.79	382.654	371.327	138.842	141.14	159.317	240.23	259.413	237.511	959.08	1066.03	1124.33	2.26869	2.92073	1.79947	63.7763	63.0213	50.0689	170.999	162.263	124.15
ETH2_0713100	186.888	188.922	196.397	106.883	113.742	126.841	18.1444	20.5715	19.3768	0.366285	1.38853	0.484095	1.00454	0.728415	0.583866	2.82527	2.76935	3.94864	98.11	102.778	73.0166
ETH2_0713200	116.554	126.128	128.88	6.17629	7.10469	9.81108	156.089	140.515	154.561	5.99148	6.58033	5.1768	8.20357	4.93422	3.5634	77.8376	74.2238	50.1191	75.0548	76.8086	74.885
ETH2_0713300	10.9966	9.27928	11.093	2.26895	2.09173	3.29465	2.96308	3.85913	3.918	0.0150458	0.0595161	0.201909	4.14133	1.891	1.76791	53.4591	51.6435	45.6065	11.7633	5.92806	28.8523
ETH2_0713400	0.422946	0.780336	1.36771	0.736757	0.216452	1.42642	7.68992	9.84715	9.23309	0.610318	0.344888	0.212734	0	1.45646	1.13169	4.79001	4.52886	4.82803	10.9554	8.21927	19.2258
ETH2_0713500	18.6084	15.0088	15.344	0.218406	0.396223	0.718848	1.54265	1.41864	1.38051	0.0168001	0.282437	0	0.0251316	0	0	0.260841	0.5585	0.406519	0.72972	1.38071	1.98459
ETH2_0713600	21.0724	13.8597	16.8161	6.69426	6.32113	15.0696	5.88727	6.30247	6.43977	0.0162696	0.0804464	0.0198484	0.0851829	0.0517674	0.055573	2.42888	2.02824	1.5293	0.757153	0.23596	0.32032
ETH2_0713700	30.2741	25.3047	26.3452	1.42859	1.5442	1.30465	139.307	137.744	133.348	135.122	124.726	135.023	186.531	144.808	148.046	579.795	569.567	610.998	101.315	40.5451	158.713
ETH2_0713800	172.804	214.874	208.079	131.376	138.307	126.413	38.201	40.4008	39.6051	2.88422	3.23828	3.35993	38.7337	53.752	51.6146	170.991	163.319	111.326	104.824	103.475	105.715
ETH2_0713900	8.56518	9.61027	8.87897	4.52605	3.84434	3.66909	18.5932	14.8571	15.759	9.69695	9.19873	3.77831	2.0289	1.47815	0.93385	3.45652	3.80174	2.79287	11.9943	11.3841	11.6484
ETH2_0714000	7.12742	5.02095	3.4024	3.4382	2.42306	1.42642	7.22759	5.45019	6.55902	62.5285	69.1836	77.3585	0	0	0	0.150411	0.959448	0	5.66556	11.2634	8.43035
ETH2_0714100	1.98392	2.38873	1.94758	0.256346	0.27196	0.606596	1.21767	1.52631	1.59749	0.37246	1.105	1.12261	0.0655494	0.27885	0.11974	0.261668	0.121392	0.203904	3.60266	2.22429	4.48613
ETH2_0714200	2.30872	3.7532	1.91433	0.228452	0.381728	0.221151	1.03504	0.904242	0.711832	0.0658981	0.0651678	0.428767	0.591469	0.279571	0.240098	0.655861	0.182559	0.367976	3.74827	1.53979	4.75721
ETH2_0714300	0.425992	0.62796	0.47859	0.16401	0.175023	0.224143	5.11074	4.2769	4.73675	0.178106	0.102744	0.149383	0.149868	0.118064	0.223068	0.62042	0.84805	0.376408	4.39761	3.37238	5.18685
ETH2_0714400	7.71318	5.12738	5.64453	0.241793	0.353093	0.784807	7.9972	8.31463	7.54668	3.06337	3.26745	4.23107	0.327325	0.24368	0.239171	2.70478	2.21256	1.7615	22.3349	21.5796	29.8116
ETH2_0714500	0	0.18506	0	0	0.141164	0.357798	1.82057	1.2604	1.71105	168.596	176.455	187.958	171.865	104.349	117.779	406.007	397.831	391.446	108.584	95.525	179.57
ETH2_0714600	1.06116	0.695387	0.42562	8.4522	8.4871	6.60712	136.932	146.965	149.945	33.1488	32.0117	35.19	0.0228305	0	0	0.346323	0.549643	0.61076	2.46222	3.28328	6.18988
ETH2_0714800	1.13316	1.49571	1.25687	0.316885	0.189105	0.287585	3.73651	3.78426	3.76145	1.67072	1.07971	0.421275	0.205106	0.363555	0.444053	2.56547	2.2298	1.54543	34.3148	32.7617	27.2946
ETH2_0714900	135.273	117.13	101.641	12.7039	10.1576	6.59886	58.5531	67.3384	62.3414	9.13643	11.3136	4.45847	127.641	94.0377	94.3292	146.218	150.544	145.956	226.522	261.173	255.587
ETH2_0715000	346.638	429.332	370.227	167.12	104.58	101.827	112.64	115.907	115.822	9.2303	10.1546	3.93611	39.5767	20.9782	26.2195	85.1087	82.3864	68.8795	190.712	187.646	118.98
ETH2_0715100	2.92505	3.232	4.21596	0.808897	0.654707	0.627473	0.87125	0.848138	0.920425	0.222514	0.220048	0.0402164	0.203416	0.386782	0.405362	6.51586	6.32987	4.43319	3.87367	4.30287	3.95905
ETH2_0715200	51.1374	58.5442	35.3665	26.5759	13.4413	7.89626	36.0089	32.5266	43.6878	15.9391	14.2613	8.08675	12.4138	9.17717	10.7851	12.8722	11.775	12.4794	57.772	83.1712	71.928
ETH2_0715300	0	0	0	0	0	0	0.371233	0	0	0	0	0.749696	0	0	0	0.366966	0	0	9.53283	0	0
ETH2_0715400	0	0	0	0	0	0	0	0	0	0	0	0	0	0	0	0	0	0	0	1.46773	2.39096
ETH2_0715800	0.447016	0	0.0903469	0.471704	0.879337	0.500117	108.344	103.261	107.204	1.24403	2.46048	0.126473	1.91266	1.51186	1.03872	23.9373	21.9705	22.7535	5.68224	3.13234	7.14372
ETH2_0715900	44.2986	59.5729	57.5033	51.7354	41.9522	59.8955	34.3454	32.6565	33.6701	1.00286	0.9454	0.514538	3.64533	7.7537	6.59493	45.816	47.4507	27.0665	30.2707	31.989	26.3137
ETH2_0716000	101.291	103.615	106.595	6.0085	3.4832	5.34908	77.6791	82.411	87.6394	15.8875	12.9364	8.7598	72.9043	95.5232	98.1616	176.342	182.97	179.775	89.877	96.1575	121.382
ETH2_0716100	29.9587	42.3121	49.1078	46.3626	33.0526	38.6956	7.44186	6.99127	7.34025	0.0632818	0.0903941	0.034312	0.515395	0.850159	1.27772	14.6539	14.171	8.19941	17.4519	16.8431	14.4802
ETH2_0716200	269.043	428.244	440.54	216.695	129.579	198.012	15.7195	16.2967	15.3687	0.0366153	0.386235	0.0595595	0.118676	0.252427	0.191773	1.71277	1.71596	0.971186	146.752	152.113	78.8176
ETH2_0716300	45.4843	72.135	62.8176	3.58837	2.2744	2.46424	8.7981	7.57838	9.45628	4.39591	5.7159	2.42721	3.16444	5.09192	5.4367	41.0523	41.9261	30.1456	30.9854	28.3797	17.6812
ETH2_0716400	81.6076	84.6195	80.4251	1.09518	1.75867	1.78303	2.03565	2.99096	1.90566	0.0765843	0.0757356	0	0	0	0	0.137199	0.530407	0.0356373	218.24	196.411	97.4047
ETH2_0716500	368.234	514.545	611.711	447.166	365.774	471.008	93.042	81.7907	95.3433	11.8386	11.9034	3.76657	5.898	5.44289	5.91426	45.5067	42.7802	21.8997	158.957	162.495	91.2202
ETH2_0716600	1.39832	0.584129	0.995377	0.148483	0.121521	0.0821356	110.396	108.794	115.23	3.70383	6.17993	2.80668	1.56211	1.22004	1.82804	30.5361	31.0762	20.1811	19.0339	17.2747	21.3305
ETH2_0716700	3.0692	2.95654	1.98245	0.95055	1.43016	1.18972	6.96914	5.76883	6.85535	0.568693	0.7742	0.279318	0.817574	1.86825	1.70538	5.0896	5.48342	4.00042	5.63688	3.9811	6.97969
ETH2_0716800	49.5478	71.0718	80.6236	72.6325	58.7541	80.1179	67.4151	58.3313	66.5021	5.62386	7.47734	2.00185	3.4603	3.18556	3.3185	48.8902	50.0239	32.2917	23.0774	18.3641	14.972
ETH2_0716900	0.137687	0.0461878	0.12368	0.0184497	0	0.0357201	0.668716	0.449392	0.525598	0.0425752	0	0	6.51752	8.06036	6.41817	98.0696	97.3259	81.9677	5.59185	2.29838	9.55586
ETH2_0717000	0.0442697	0.31186	0.178948	0.115674	0.00849601	0.0516819	0.93446	0.794698	1.51301	0.0410669	0.0676864	0.116901	7.6791	8.75483	8.44455	30.8587	29.9685	23.7918	2.61193	0.943033	4.47391
ETH2_0717100	6.6653	6.80057	12.6292	1.59466	1.02688	1.16675	1.93008	1.86684	1.78282	0	0	0	0.768116	1.38419	0.623611	0.834704	0.355622	0.411503	1.63732	2.17204	4.26842
ETH2_0717200	0.0748407	0.0251057	0.0806728	0.421195	0.0574521	0.291238	0.260964	0.0977082	0.107135	0	0	0.0188218	3.25416	3.36265	2.67709	1.93473	2.3721	1.13431	4.35581	3.16986	3.82727
ETH2_0717300	0.0625754	0.272886	0.157387	0.0503096	0.160122	0.0487018	0.592246	0.571867	0.343378	0	0	0	0.308749	0.307836	0.158623	6.03926	7.07575	4.26187	12.2466	12.6906	12.597
ETH2_0717400	0	0.105597	0	0.0281205	0	0	7.31761	6.75819	6.8344	0.605659	0.256692	0.316666	1.00309	0.963559	1.21172	4.59844	4.73399	2.83847	2.28173	4.13055	5.53632
ETH2_0717500	12.4904	8.21151	9.87793	0.706479	1.25275	1.3678	0.797276	1.80277	2.15639	4.58037	6.10346	2.46247	21.2524	36.4352	38.3446	136.297	140.548	136.771	19.1484	16.7951	20.0229
ETH2_0717600	0.0452162	0.0455041	0.0487398	0.799769	0.902477	0.422296	0.540568	0.531288	0.647272	0.531303	0.110614	0	0	0.0444876	0	0.367369	0.0774674	0.364344	5.4657	6.28612	5.94594
ETH2_0717700	11.1363	10.5784	9.98358	3.16175	3.07533	1.51605	38.5017	36.0594	38.3282	10.6602	10.07	2.41246	19.7209	19.3462	21.801	91.2388	90.4222	85.9474	27.573	25.8226	37.4115
ETH2_0717800	3501.39	3109.83	3832.82	562.302	564.507	847.205	64.392	66.7154	63.4152	381.129	406.829	420.796	143.441	192.002	176.689	34.1931	36.9724	40.7871	13.1188	17.78	8.84531
ETH2_0717900	0.116243	0.0194972	0.0835343	0.0856694	0	0	0.0144761	0.0822039	0.124802	0	0	0	0	0	0	0.0214645	0.0414906	0.0111508	12.3414	9.45593	7.57221
ETH2_0718000	66.0778	92.4938	95.8604	15.7209	11.2151	12.6802	2.83754	2.81921	3.0379	0.0276301	0.163943	0.0168539	0.0206662	0.029305	0	0.0164996	0.019136	0.0428574	32.0605	30.2435	10.4446
ETH2_0718100	49.0054	75.7648	75.7024	13.6131	10.2286	15.6168	9.71986	9.11038	10.1966	1.3191	1.65878	0.754962	0.852645	0.207268	0.823268	14.9374	15.4294	11.0791	38.7023	31.6096	20.9049
ETH2_0718200	29.8177	29.5393	29.5882	0.476058	0.194807	0.395009	126.947	130.12	133.834	6.38218	9.64825	6.63731	177.719	223.212	229.972	125.644	116.736	133.108	211.805	252.711	282.104
ETH2_0718300	88.4701	86.07	77.3077	2.71071	3.0567	4.12016	23.2774	21.8795	23.6518	9.62361	9.8995	3.14232	7.80497	4.81829	4.47317	12.012	12.5722	8.51735	43.4398	40.3666	29.8326
ETH2_0718400	8.81598	9.63256	7.67996	0.260372	0.165739	0.728147	2.33916	1.7382	1.62259	1.06817	0.748236	0.40723	1.83092	1.13292	0.942559	0.956802	0.801443	0.352081	4.34967	5.64806	5.08235
ETH2_0718500	6.43914	6.02686	5.71817	0.388943	0.230506	0.311597	0.947306	0.424687	0.907438	0	0.122427	0.0251718	0.246924	0.0164129	0.0845735	3.33907	4.15842	3.26444	19.1405	20.3986	19.621
ETH2_0718600	5.71251	4.58114	2.50155	0.574096	0.822237	0	1.53395	2.27235	2.55546	0.220801	0	0	7.76208	5.62047	4.22355	32.9634	41.5185	29.9506	4.45278	3.6026	14.5631
ETH2_0718700	49.8837	37.796	35.465	37.8954	40.8807	42.6891	91.0456	101.625	101.686	56.6267	70.9684	56.0692	8.24527	7.06751	7.19366	107.717	101.075	110.123	21.5247	22.8019	21.3798
ETH2_0718800	660.189	705.561	861.446	2646.24	2269.13	2188.75	346.624	330.306	329.186	0.607928	0.801587	0.556241	2.07649	3.38509	3.40552	1.94826	1.76836	1.49931	0.754446	1.00414	0.478762
ETH2_0718900	6111.03	6053.32	5642.66	53.6951	51.5559	47.444	187.665	190.625	185.542	1.20121	0.822389	1.01453	0	0	0	0.0551779	0.703943	0.386974	4222.16	4623.79	2933.84
ETH2_0719000	0.359836	1.81063	0.775754	0.462884	0.331478	0.224045	12.0991	12.4493	12.002	0	0.0440139	0	0.266316	0.28323	0.304051	3.77405	3.45237	4.76345	7.73274	7.96108	9.11319
ETH2_0719100	0.834318	1.28009	2.09353	0.208931	0.167993	0.0638696	6.6428	5.46407	6.34365	1.79321	1.22963	0.825536	0.974306	1.30533	1.43306	1.15165	0.867018	1.00763	50.3077	48.5182	51.9588
ETH2_0719200	96.4111	108.395	106.225	4.80008	3.091	3.45799	71.4157	68.9166	83.789	0.729871	1.08267	0.366644	3.62872	5.32773	6.52597	127.627	138.996	114.637	78.8894	60.7624	55.4509
ETH2_0719300	0.786095	0.868011	0.953272	0.851454	0.754316	0.484349	11.0376	9.97777	11.4171	0.0810248	0.253735	0.0658986	0	0.0107421	0.0369015	0.749963	0.62663	0.389604	3.70788	2.69297	3.7754
ETH2_0719400	5.25866	5.96202	5.66845	2.11394	1.50743	2.27951	57.4716	58.3779	53.7665	0.51458	1.26201	1.10488	0.153954	0	0.168737	2.94995	1.68215	2.91173	43.1055	57.117	88.1818
ETH2_0719500	9.60758	10.3144	12.7941	4.191	3.39832	1.69772	293.778	289.33	309.977	5.69369	5.23821	3.23104	0.652894	0.662798	0.447243	5.30738	6.47146	4.92044	43.8851	39.4659	43.7069
ETH2_0719600	0.304556	0.554423	0.606393	0.129447	0.107218	0.117761	0.89286	0.905391	1.11076	0.537452	0.354726	0.185872	1.02831	0.83787	0.991664	8.81164	8.98665	5.12917	4.30637	2.75774	4.46879
ETH2_0719700	291.13	355.771	309.913	9.66166	6.44496	10.9544	70.358	68.0218	74.82	4.42859	6.44342	1.67672	12.3359	19.841	20.5171	233.33	223.303	227.348	458.942	474.331	421.725
ETH2_0719800	3.55954	3.65299	3.7156	3.93641	3.60735	2.63895	0.147176	0.587782	0.392736	0.0870098	0.240927	0	0.13016	0.249167	0.166435	1.99521	1.65116	0.825968	13.4165	13.1449	16.2742
ETH2_0720000	13.9186	22.7726	19.1734	1.39011	0.779789	0.992439	2.51925	2.80755	2.59886	4.0633	4.3355	2.29919	3.23913	3.82762	5.20473	47.8902	51.2844	47.4067	25.0057	21.4851	22.0525
ETH2_0720100	22.7604	23.0983	25.2232	21.3317	11.2392	13.2359	3.15289	2.42059	2.24227	0	0.0782014	0	0.473176	0	0.216089	0.47222	0.438141	0.220785	5.3975	9.36615	6.85038
ETH2_0720200	3.7944	3.31421	4.52739	3.87565	2.52809	1.98733	1.80095	1.65126	2.39131	0	0	0	0	0	0	0.317273	0.245313	0.0961464	7.82983	7.42018	6.50872
ETH2_0720300	12.9034	13.4479	14.129	7.6241	6.56441	7.94663	1.18252	1.34968	1.44335	0.165755	0.00780562	0.125181	1.47593	1.09249	0.927455	10.6429	11.6766	7.88944	51.2545	53.6695	54.2972
ETH2_0720400	96.0516	119.055	113.348	25.8974	16.9633	26.1789	6.14873	6.262	6.28482	0.0568619	0.131207	0.115616	0	0	0.0129485	0.0679112	0	0.0264598	56.012	50.9008	43.1386
ETH2_0720500	8.2394	9.46484	10.6578	3.16676	3.30137	3.22196	397.858	366.34	404.157	643.405	689.96	434.27	155.537	127.413	107.182	1616.6	1614.7	1326.77	62.6965	43.1992	139.962
ETH2_0720600	0	0.226774	0	0.362339	0.259476	0.263069	5.30377	2.35354	5.40313	17.5591	19.3629	21.6767	39.4006	36.1386	38.6524	74.1482	75.7656	77.4936	7.56636	7.9161	6.31057
ETH2_0720700	57.008	40.6969	42.5324	2.61483	1.36611	1.24175	200.189	197.403	188.821	70.17	60.5729	30.2327	6.3583	2.89805	6.5333	89.9695	86.5781	75.2297	101.258	111.089	102.064
ETH2_0720800	0	0	1.20137	0	0	0	36.2253	29.1012	29.5156	43.7679	40.5564	18.4993	0	0	4.70869	16.4639	17.1852	19.5649	4.27689	0	8.14219
ETH2_0720900	90.4043	123.087	144.424	88.8071	65.4409	80.7637	5.84372	5.71479	5.99472	0.117253	0.0347861	0.0143045	0.127166	0.0139906	0.0240305	0.385104	0.479122	0.321915	35.4505	31.8072	14.6244
ETH2_0721000	9.69877	5.89843	10.5298	6.2269	4.07084	2.38944	2.6068	3.23388	3.3461	0.0431515	0.298713	0	0.903717	0	0.117916	0.15461	0.179315	0.281118	6.82783	4.79805	4.41781
ETH2_0721100	0.624806	0	0	0.502334	0.719458	0.48628	0.466854	0.815715	0	5.50623	2.19719	4.714	0	0	0	1.26909	1.60569	1.16874	1.19883	1.16751	0
ETH2_0721300	20.4196	20.3031	15.3119	14.2265	10.176	11.9371	3.33972	4.6563	4.11948	0	0.149784	0.0461951	27.6989	37.651	31.3521	271.229	271.403	247.934	49.2239	40.776	50.2474
ETH2_0721400	0.0534161	0.0358374	0.0863679	0.00715761	0.0478396	0.0138577	1.37698	1.23784	1.35089	0.165172	0	0	235.331	250.295	221.756	100.14	102.658	80.2369	9.63409	6.8006	10.623
ETH2_0721500	81.2714	81.2219	74.6363	3.43683	3.55665	1.07579	156.338	161.645	161.905	1.06063	1.00191	0.270375	0	0	0	0.529379	0.350839	0.250456	77.2562	64.2466	45.4416
ETH2_0721600	457.207	530.742	562.521	368.45	321.219	323.034	499.818	486.463	505.801	7.13939	4.33468	6.88686	0.298045	1.58487	1.49722	3.84693	3.90968	3.6467	182.559	148.011	88.5215
ETH2_0721700	15.0156	12.8429	17.9993	11.9702	13.6226	9.85812	74.4336	73.275	75.7772	2.41479	3.33936	0.981992	39.3539	42.8528	41.0674	91.4215	86.2053	80.4486	18.2122	14.0943	15.6931
ETH2_0721800	0.290089	0.0449131	0.0481068	0.035881	0.171299	0.0173671	10.2875	10.211	11.0684	3.21542	3.07061	2.22231	12.6547	12.185	10.2195	202.115	202.106	176.595	7.74955	7.40535	19.0733
ETH2_0721900	2.22658	2.35508	2.44907	2.04587	1.09881	1.5561	1.25626	1.36447	1.18713	0.674448	0.625288	0.205702	1.9758	1.073	1.53584	15.7745	16.6018	16.7514	16.1732	16.031	15.1045
ETH2_0722000	3.66055	1.27807	2.49633	1.32136	0.860221	0.348853	0.502375	1.26791	1.33676	6.97624	12.1531	1.85998	0	0	0.189371	0.77249	0.383969	0.859943	167.849	163.604	115.884
ETH2_0722100	57.3066	52.2699	55.4928	16.6033	10.9038	14.5699	8.90135	8.22513	8.66728	0.121441	0.160127	0	1.54416	2.22184	3.37381	26.6872	29.4656	27.0497	37.9286	34.3448	20.1638
ETH2_0722200	6.69023	8.10647	6.90074	0.401867	0.457501	0.463836	2.62156	2.284	3.35749	1.76556	1.68721	1.77681	0.0355709	0.018915	0.0487333	6.09164	6.72742	4.6473	11.5641	9.21076	7.39693
ETH2_0722300	32.547	28.9477	26.6505	1.51307	2.13874	1.92423	1.93008	2.58948	2.48274	0.0456422	0.282102	0.334093	0.068277	0.10892	0.249445	0.490602	0.284498	0.499113	39.8976	44.5992	48.7499
ETH2_0722400	12426.7	12140.4	11903.6	36356.8	40670	33471	2819.3	2931.16	2796.53	35.9422	40.8288	34.2661	0.37183	0	0.0679226	2.43428	1.51492	1.24918	41.2578	43.0791	33.0819
ETH2_0722500	27.1247	25.0828	28.2071	6.83337	6.43895	6.80115	62.2801	57.4909	63.2771	31.1928	31.6273	17.8782	0.472078	1.38067	1.65733	2.92097	2.34954	2.41383	18.5415	13.7306	19.9986
ETH2_0722600	90.6	87.088	89.4367	7.54903	7.93569	7.55371	65.1832	65.6389	69.4352	13.1491	15.6123	6.36893	0.772601	1.08816	1.14431	18.2716	16.8408	13.3027	31.7876	31.1428	25.5036
ETH2_0722700	132.355	130.136	117.06	9.0973	5.78262	5.61215	11.5576	12.5347	12.1081	9.39673	9.30244	5.95046	2.05491	1.26691	1.22404	14.5752	14.3534	12.6825	57.5352	57.9391	22.3418
ETH2_0722800	2.82345	1.79458	1.28146	3.10633	3.08006	2.02398	98.3775	93.8028	98.2258	39.058	36.6712	26.1793	1.03107	1.24277	1.19287	83.0329	89.1721	70.2625	11.8327	5.33142	14.6559
ETH2_0722900	78.8898	64.3657	78.2223	2.60966	3.6618	1.9551	291.927	284.147	295.904	6.86003	8.23403	7.43205	5.30076	3.44354	4.65067	110.95	114.099	85.4992	215.055	208.646	198.091
ETH2_0723000	3.69955	3.85148	3.40342	0.512824	0.758964	0.223395	3.52686	3.28936	2.89906	0.0788942	0.897229	0.33687	5.75345	5.14612	3.69193	307.574	323.144	289.531	8.75059	4.2908	24.6197
ETH2_0723100	35.147	33.194	40.2173	63.8141	47.7791	88.8191	1053.02	1043.9	1088.96	497.133	548.886	319.262	5.55528	4.31208	5.09799	182.77	197.884	180.441	15.9446	8.33839	26.4738
ETH2_0723200	0	0	0	0	0	0	0.385155	1.00945	0.122982	1.91269	4.93891	2.33343	0	0	0	0	0.588752	0.890041	0	0	0
ETH2_0723300	0.0150721	0.034128	0	0.0605885	0.0144628	0	0.067571	0.15004	0.0916969	0.0582569	0.0161312	0.0398002	0.74947	0.541266	0.598568	10.7066	10.5517	5.5042	1.18568	0.630865	2.34901
ETH2_0723400	10.039	9.11854	10.1369	0.565675	1.09341	0.574308	10.9504	11.1685	12.9584	18.9863	19.7624	19.2785	0.127007	0.084421	0.333507	20.3562	21.6978	13.1167	92.2602	92.3257	111.453
ETH2_0723500	0	0	0	0	0.753717	0	38.1486	53.5167	38.6514	180.34	202.66	210.009	2.27082	2.89805	0	5.07637	8.41074	3.10808	0	0	0
ETH2_0723600	114.057	88.7632	109.186	68.8078	59.9205	62.1512	1763.15	1744.05	1665.29	6356.82	7243.13	8173.67	388.916	331.183	306.27	464.367	465.114	517.072	126.847	121.088	204.029
ETH2_0723700	552.61	587.223	539.867	119.959	104.799	129.78	60.308	60.3048	58.1343	14.8462	15.975	10.8435	0.543444	0.0770612	0.0992715	5.72718	7.95067	5.34194	240.448	198.925	88.3088
ETH2_0723800	6.90514	5.16311	6.99107	1.6603	0.792642	0.401809	0.554526	0.652955	0.692855	1.61636	1.46031	1.50936	0.656725	0.634941	0.490765	5.67218	7.10372	5.46003	26.6218	20.3552	29.7804
ETH2_0723900	87.2639	73.2149	82.5513	13.7083	9.85348	13.1211	195.825	199.373	204.93	17.7422	18.6294	10.5876	48.1192	35.5777	28.4906	127.528	133.464	124.626	38.3206	41.8123	54.7005
ETH2_0724000	612.294	810.316	925.099	775.154	537.872	659.792	36.1088	36.6447	36.3862	0.0470527	0.0620417	0.0191343	0	0	0	0.14049	0.0651755	0.0291936	206.225	178.053	59.4431
ETH2_0724200	0.572739	0.576385	0	0	3.51735	0.891513	0	1.12161	0	0	0	0	0	0	0	0	0	0	4.39569	1.71235	1.39473
ETH2_0724300	67.1545	78.2016	90.8952	67.2437	47.9913	54.4096	3.31018	3.08637	3.38011	0.0173842	0.034383	0.0127249	0	0	0.00475041	0.103811	0.0818714	0.058244	20.4953	17.2201	8.1322
ETH2_0724400	0.210394	0.741066	0.529175	0.394691	0.188429	0.382077	0.366814	0.2289	0.351376	0	0.0857821	0	0	0	0	0.103599	0.150192	0.060547	64.4552	64.7373	76.3399
ETH2_0724500	60.7155	53.1618	70.1643	12.8354	8.51734	7.77175	507.045	529.399	524.487	10.9406	14.8153	7.71997	1.99588	1.21294	1.35419	5.8731	7.02278	5.71187	100.884	122.828	147.103
ETH2_0724600	27.0281	32.3812	34.4618	5.96028	4.01136	2.84483	104.554	111.371	114.838	4.88719	4.10887	2.13631	5.64388	5.01461	5.24187	61.0495	61.1244	57.8842	79.0731	73.7272	56.0398
ETH2_0724700	58.4861	72.0966	81.4381	2.33602	2.30856	2.7166	8.14727	7.74854	8.52794	0.259508	0.338288	0.235046	0.152928	0.281494	0.263239	13.0924	13.3763	7.87122	36.6213	32.1719	17.9908
ETH2_0724800	0.0767918	0.0644005	0	1.09073	0.874424	0.338675	90.754	77.9904	95.8204	9.97307	10.34	4.04596	0.30785	0.0755544	0.367693	0	0.0438549	0.0294655	0.171899	0.0382648	0.0935012
ETH2_0724900	0.258055	0.121192	0.0741772	0.110652	0.0660328	0.0267789	0.205673	0.0786108	0.0615678	0.0106394	0	0	0	0.0338529	0.0290732	0.203309	0.147372	0.28715	38.8516	36.8787	41.7266
ETH2_0725000	50.5832	40.371	52.2001	14.3575	9.88978	12.041	9.60469	10.6435	10.5383	0.0711369	0.316568	0.17357	42.4064	44.166	41.4535	38.1471	35.2759	37.0747	16.6632	16.9372	14.4258
ETH2_0725100	50.4494	39.4922	41.3622	5.30698	4.98368	4.57283	8.7261	8.71244	8.22907	0.0897188	0.243992	0.246272	105.021	102.056	104.349	29.2795	24.9792	20.4571	88.5866	87.9397	88.4087
ETH2_0725200	461.174	490.185	447.489	216.08	142.485	180.638	99.7764	98.9595	103.396	3.35147	2.36491	1.08606	18.2524	20.5224	25.9245	102.987	105.492	96.0587	1629.67	1837.02	2396.07
ETH2_0725300	20.0094	17.2601	17.3425	6.07824	4.73643	3.62278	3.34968	2.79382	2.90684	0.222181	0.0955301	0.04714	4.14734	7.30002	4.14436	23.5936	24.7811	20.5788	82.3893	77.3592	67.4414
ETH2_0725400	102.084	97.9325	93.7044	26.5638	20.6523	20.4803	6.8629	5.91331	7.35634	0	0.0385626	0.0158575	0	0.330868	0.301913	2.40623	3.22283	2.52829	85.2926	85.1147	50.1078
ETH2_0725500	99.4968	98.4814	91.9595	36.0454	22.1163	29.0467	14.7792	15.9112	16.4738	0.27183	0.317693	0.0602953	0	0	0.0675277	0.914926	0.992663	1.03493	61.2586	46.6515	23.7428
ETH2_0725600	6125.28	6540.49	6648.53	85.1854	128.32	93.863	265.298	247.667	249.191	1.8848	2.05411	1.1497	0.690494	0.734348	0.420444	0.25267	0.266404	0.375885	2372.36	2503.21	1381.27
ETH2_0725700	505.669	538.761	594.852	7.19037	8.89577	9.12729	123.665	111.672	122.297	12.0088	13.6847	7.48273	0.193163	0.273909	0.411662	2.51891	3.51761	3.04442	198.574	173.853	97.9628
ETH2_0725800	28.2118	25.1294	32.3513	4.97069	5.4373	6.86738	142.625	129.068	143.282	37.4928	31.7911	28.3499	0.610841	1.24021	0.760792	17.601	15.0145	16.7557	269.27	265.152	280.358
ETH2_0725900	14.0359	10.5483	16.1461	1.5746	1.41993	1.01618	8.42801	7.57604	7.99543	0.76261	1.66358	0.820907	1.00659	1.07052	1.62423	0.160729	0.434962	0.459241	4.10574	6.1265	4.06274
ETH2_0726000	0.463991	0.233472	0.593926	1.702	0.512019	0.925368	4.377	4.37285	5.02305	5.55963	7.55534	5.05412	0.429252	0.855965	0.637097	1.28516	0.968832	1.11829	2.11438	2.34093	7.48562
ETH2_0726100	141.519	152.378	169.933	4.39789	3.93787	6.39514	24.3306	21.6391	24.3317	3.17965	2.4983	2.71005	0.445244	0.254085	0.257885	3.39869	3.69038	1.81065	54.415	53.6253	23.8116
ETH2_0726200	189.029	171.761	224.945	35.3251	29.7078	43.962	48.3349	47.1042	45.9519	0.477153	0.273185	0.36765	6.31134	9.08941	9.6418	1.36469	1.61755	1.40233	7.05129	4.52242	4.35105
ETH2_0726300	69.8084	88.6916	99.0457	28.464	28.9594	29.561	15.6891	15.8629	14.9596	0.209282	0.216819	0.522795	1.04357	0.96715	0.857831	2.38048	2.45716	1.81788	40.3806	31.1475	21.1122
ETH2_0726400	28.2166	31.8545	28.5803	5.39894	5.13081	5.44723	398.747	374.72	392.481	367.72	411.174	299.421	1.69166	1.17872	1.43853	75.866	74.3502	63.8906	7.25894	4.38298	9.90384
ETH2_0726500	398.817	384.184	432.417	4.60473	6.70494	5.49766	68.2223	59.8658	63.3356	0.56082	0.364872	0.468126	17.3308	19.1593	17.9061	99.465	96.8374	52.7844	186.954	150.33	122.213
ETH2_0726600	56.9757	78.0718	72.8483	36.6852	23.6453	20.6367	15.4973	15.5406	16.8303	0.216294	0.258666	0.0368194	2.02412	2.80888	2.25423	31.125	31.9041	20.5324	30.2132	27.3084	16.1623
ETH2_0726700	9.66129	7.82566	8.38213	0	0.120595	0	13.4401	12.562	11.5814	21.8593	22.3377	13.1561	1.38066	0.850095	0.862811	23.9024	24.8285	16.3202	31.7997	40.7441	35.3862
ETH2_0726800	1.14548	0.329363	1.76392	0	0	0.382077	0.611356	0.427279	0.937003	1.01201	0.700554	0.246924	0	0	0.691355	0.483463	0	0.188369	0	0.978485	1.99247
ETH2_0726900	2.38528	3.27286	3.6514	0.21974	0.165306	0.19123	2.17421	2.14815	2.27043	0.110977	0.0911747	0.0270778	0.309039	0.385709	0.256602	5.07535	4.97111	3.05718	5.19644	3.73491	3.0791
ETH2_0727000	452.207	334.821	258.641	229.447	220.014	167.386	163.634	163.221	158.487	33.483	30.8816	25.8917	308.918	342.246	363.613	144.832	157.962	184.009	240.956	228.127	185.356
ETH2_0727100	15.2775	20.8918	25.7666	20.6443	17.824	12.0158	133.52	128.883	119.447	14.1099	18.4897	7.87694	96.5864	132.783	169.18	136.124	142.302	122.872	26.6062	19.7046	30.0377
ETH2_0727200	0.326681	0.227603	0	0.323257	0.289361	0	34.6991	33.5457	33.6525	1.22773	1.04507	0.511904	7.23009	10.0381	9.2366	93.2492	94.7385	81.776	4.24301	2.77983	8.62844
ETH2_0727300	0.265069	0.495405	0.0816358	0.182667	0.203483	0	49.7978	44.9385	49.8974	0.42153	1.48216	0.285697	5.67517	15.6851	13.8545	40.6109	35.7468	23.8434	5.44921	5.2078	6.36272
ETH2_0727400	1.04233	0.262241	0.91289	0.366632	0.300058	0.608426	0.389414	0.170102	0.559538	0.725191	1.03589	0.196603	3.73663	10.0631	7.87161	287.163	321.498	107.236	11.7496	10.9071	20.1475
ETH2_0727500	47.7143	44.3967	46.0798	20.5115	14.9441	16.8314	43.7181	46.2972	44.5825	24.9017	27.5087	29.4292	4.7604	2.72609	4.04388	57.1689	56.9949	58.5077	24.51	15.9222	20.2418
ETH2_0727600	5.63674	5.3243	4.42375	2.26592	3.56796	1.00055	183.249	173.228	178.014	64.2457	61.4774	63.8289	40.1167	27.1458	27.9088	113.506	121.986	107.26	41.6484	35.6267	57.9163
ETH2_0727700	1.45388	1.37446	1.51968	0.177105	0.135283	0.034289	245.413	225.184	250.378	439.674	481.9	295.136	34.4	25.8348	22.1872	196.579	203.157	153.488	19.8652	28.0562	49.9956
ETH2_0727800	84.6379	92.6095	94.993	22.6875	16.6656	18.1738	199.911	187.067	206.195	254.553	266.56	104.144	24.1563	27.966	22.8986	67.3359	71.2893	56.0566	50.0644	47.4532	36.2894
ETH2_0727900	44.1771	54.3334	59.9099	8.49612	8.56972	9.83241	2.93875	2.12652	2.44542	1.0319	0.680307	0.299734	0	0.312699	0.201412	0.176059	0.306287	0.365849	60.9807	52.38	35.6018
ETH2_0728100	0.207062	0.304556	0.268982	0.465275	0.542071	0.264458	1.09492	0.977346	1.17044	0.151039	0.224047	0.02804	26.7102	55.5074	44.9248	39.6423	40.1961	27.0439	5.47042	3.80169	12.037
ETH2_0728400	0	0	0	0	0	0	0	0	0	0	0	0	0	0.208065	0	0.624783	1.63039	1.70401	0.811513	0	0.514976
ETH2_0728600	0.0203641	0.0409874	0.0987793	0.0245586	0.0156327	0.0158491	0.281496	0.352268	0.284224	0.132236	0.0747258	0.0921849	0	0.180323	0.154863	0.300822	0.418668	0.32818	68.6119	62.7709	55.8634
ETH2_0728700	10.0036	11.0272	12.8	0.294965	0.309802	0.437825	56.7178	54.851	56.9217	2.12521	2.7374	0.811949	27.7299	38.6957	30.8762	21.6242	23.1729	15.1332	12.7882	15.4294	16.975
ETH2_0728800	31.3909	39.4496	37.741	35.1724	26.7355	36.899	15.2447	15.5615	16.5915	0.973526	1.36545	0.294978	1.06606	1.69053	1.28667	42.2676	42.1028	30.7103	24.8936	23.0398	25.2053
ETH2_0728900	304.521	294.25	271.803	210.87	182.332	180.483	238.266	246.481	251.42	7.53719	10.5509	3.90479	26.7718	17.576	16.035	104.199	120.277	107.942	161.235	123.289	82.9382
ETH2_0729000	295.897	304.469	316.699	210.268	204.402	161.358	97.9806	93.4129	99.493	4.39117	2.61664	1.4423	58.1089	45.2301	42.5362	36.6776	43.708	19.7001	139.731	122.268	72.9322
ETH2_0729100	13.7786	15.4468	21.4421	9.74343	8.56904	9.10365	0.812695	0.535556	0.862382	0.0231947	0.0344065	0	0.13879	0.0922527	0.0673434	0.159286	0.0963851	0.0620614	8.23968	6.82603	4.77213
ETH2_0729200	0.847153	0.886158	0.785522	0.256327	0.277379	0.371021	0.367543	0.507412	0.371635	0.0281672	0.0779941	0.0274905	0	0	0.00256566	0.0179416	0.0208086	0.0314572	12.9861	11.2023	8.81386
ETH2_0729300	2.07919	1.82118	1.70166	0.990597	0.857169	1.01887	1.2371	1.23157	1.12992	0	0	0.232399	1.033	0.0757661	0	2.41732	3.39728	2.94741	150.045	161.392	176.368
ETH2_0729400	210.745	236.541	229.011	205.009	212.651	205.607	59.5978	56.8728	59.4391	0.0281952	0.878306	0.0687947	0.253067	0	0	0.0336741	0.0781097	0.0262404	91.3692	72.6854	45.0753
ETH2_0729500	39.6041	29.7209	36.5288	7.44051	8.35805	5.29612	74.2344	66.4525	72.1817	7.74335	7.49107	4.9287	0	0.535614	0	1.30679	1.04926	1.01831	75.9889	60.017	51.3701
ETH2_0729600	1.95921	1.29523	1.66255	1.20652	1.33601	1.65055	6.93804	6.59529	6.51178	0.776613	0.720206	0.656529	0.0289233	0	0	0	0.0580271	0.00599809	12.6772	11.4659	11.3058
ETH2_0729700	0	0	0	0	0	0.0434884	0.0417512	0.127663	0.0999851	5.11433	4.79281	3.95229	0.129234	0	0	0	0.0119665	0.0160802	106.462	71.6472	33.0992
ETH2_0729800	127.41	118.53	106.351	53.9104	58.8129	59.6273	279.397	282.167	291.41	49.5811	53.4697	66.8048	0	0.137302	0.353749	2.47376	2.86905	2.08831	171.499	206.838	201.011
ETH2_0729900	6.59795	6.61083	4.64783	3.90869	3.04343	2.59008	2.03253	1.19009	1.86414	0.0357931	0.19468	0	0.642523	0.427081	0.244521	22.336	24.5912	13.6077	36.6462	48.3639	71.1751
ETH2_0730000	5.48693	5.92853	6.54067	1.11681	0.877317	0.746954	8.29872	7.71988	9.88825	0.0546679	0.0231694	0.0285828	0.490672	0.503199	0.506845	7.12603	6.76646	4.66984	18.7539	17.6316	16.2216
ETH2_0730100	21.053	19.6699	16.0838	0.123249	0.0196135	0.0596551	62.1974	64.0776	63.7127	22.7058	25.6575	14.5345	8.60379	7.39057	7.08112	265.443	273.693	222.242	40.2966	33.2285	45.3571
ETH2_0730200	32.6315	38.012	33.6423	13.462	10.7015	12.2892	8.20499	7.51128	7.62277	3.41961	2.63154	1.41019	3.98069	4.0611	4.17868	116.354	115.165	93.3241	32.4634	27.4461	30.1071
ETH2_0730300	9.24182	7.5347	5.98981	1.74	1.90835	1.91201	68.4646	73.5775	71.4864	6.51129	6.83264	4.25865	6.08773	5.43847	5.239	104.66	101.591	89.0294	29.3483	27.6745	36.3222
ETH2_0730400	7.82957	6.06449	5.76081	0.212186	0.506498	0.136936	1.87339	1.37823	1.33804	0.0544055	0.161408	0	23.2561	16.6835	15.443	130.686	129.262	67.9248	54.3941	47.5074	79.64
ETH2_0730500	0.0615022	0	0.13259	0	0	0	0.689315	0.421544	0.528244	0	0	0	69.6141	41.2081	38.1702	175.617	171.673	160.23	22.244	14.4343	31.3018
ETH2_0730600	310.158	397.2	420.534	340.558	299.733	306.047	97.1614	87.4098	96.6512	4.37579	4.89404	2.40334	0.46437	0.531852	0.432291	10.0672	10.0964	5.68915	131.686	117.084	50.4687
ETH2_0730700	77.2293	51.2376	46.4978	6.25274	8.05288	3.73028	24.1228	24.6754	25.3731	34.0034	28.4831	27.3598	1558.7	1259	1326.3	3193.1	3204.67	3644.43	738.65	833.283	1430.77
ETH2_0730800	321.348	292.241	318.356	27.4516	19.5002	25.0123	43.1168	43.9491	40.4954	1.36014	1.91672	1.82526	75.8163	98.2672	120.492	71.4955	70.2499	62.4374	240.216	228.085	156.857
ETH2_0730900	0.539049	0.663031	0.710178	2.11878	2.04604	1.28191	0.201388	0.0977436	0.492999	0.0740815	0.164836	0	0.083115	0.0294646	0.126522	0.508742	0.641342	0.913526	26.6615	33.5307	53.3825
ETH2_0731000	62.5724	55.272	71.5389	163.92	115.546	199.825	48.7749	49.6999	49.0049	0.399453	0.395026	0.395948	0.840303	0.953251	0.989216	1.16287	1.40056	1.16174	7.00987	6.42696	11.551
ETH2_0731100	3.51444	3.4707	3.18643	9.17645	8.19454	4.48632	19.6335	18.7176	19.2657	1.38126	2.48081	0.607131	11.3644	12.0054	11.5037	76.0909	83.2412	63.6605	22.782	21.7511	26.2748
ETH2_0731200	222.578	272.082	256.029	12.5615	9.8311	15.0394	54.331	57.4412	53.287	3.32642	2.78481	2.29746	2.05361	0.448008	1.2745	20.4316	20.2589	12.5797	175.609	169.746	91.6881
ETH2_0731300	227.536	179.243	140.603	13.5986	10.4398	9.10481	141.242	153.525	137.286	33.6115	33.3881	19.197	11.7245	8.58454	10.997	54.8319	56.9545	62.0293	129.439	145.513	93.0609
ETH2_0731400	6.84302	9.21432	10.9637	3.9405	2.48307	2.81849	1.42957	1.2523	1.45302	0.107565	0.0412791	0.0019586	14.7003	18.3286	16.5524	14.3749	14.746	9.04852	5.01084	4.16397	4.49473
ETH2_0731500	0.223811	0.206466	0.120626	0.719762	0.773148	0.580633	1.30998	1.54621	1.89562	0	0.0114066	0.0844298	0.345091	0.091752	0.031519	1.39135	1.42195	1.27743	2.75551	3.76391	9.26537
ETH2_0731600	49.5356	43.1904	43.0788	24.1492	12.3498	18.7812	5.36363	4.7523	5.46585	0.47227	0	0.307283	0.282591	0	0.0860353	39.8213	42.3029	43.9527	320.3	446.961	539.046
ETH2_0731700	0.631328	0.346553	0.278397	0	0.154205	0.0446687	5.12467	5.22637	5.54573	0.479171	0.631815	0.108255	11.9998	10.3055	10.3781	34.7821	36.9476	35.709	29.4025	25.0525	21.5935
ETH2_0731800	0	0.0155255	0	0	0	0	6.58206	5.47838	5.77503	0.133571	0.169831	0	0.999059	0.850009	0.938567	13.0584	14.0613	10.8239	2.27925	1.29147	4.05739
ETH2_0731900	0.996257	1.25816	2.00039	0.0314108	0.0299916	0.0912207	2.16022	2.002	2.09727	0.15705	0	0.147382	8.07814	7.99538	7.65881	28.1641	28.1463	16.8761	3.5607	3.24138	5.89868
ETH2_0732000	0.785471	0	0.42334	0.315753	0	0	36.7547	35.2505	35.5593	207.724	232.144	140.672	3.90581	5.6995	3.73332	184.997	199.839	168.797	20.3458	7.48541	40.8854
ETH2_0732100	3.32053	3.61909	2.53927	0.100742	0.09619	0.0195044	0.365142	0.30264	0.170403	0.4727	0.597738	0.245798	0.16229	0.357523	0.211755	15.5484	13.9111	9.85148	27.5282	23.3953	26.8825
ETH2_0732200	1.21798	1.48839	2.48511	1.60874	2.80497	0.677098	2185.63	2181.8	2212.36	30.7214	30.5672	26.6162	16.5799	18.1465	19.3702	55.3902	53.0249	51.725	35.555	12.55	57.0955
ETH2_0732300	12.241	13.689	14.5723	3.36053	2.75032	2.02624	1.27604	0.717206	1.10267	0.0295425	0.0730378	0	0	0	0	0.361652	0.276217	0.28869	11.732	10.0331	5.23477
ETH2_0732500	0.207744	0.0696888	0	0	0	0	0	0	0.0247822	0	0	0	0.768761	0.545058	0.292563	6.31669	6.28793	5.50017	0	0	0
ETH2_0733000	0.140982	0.184443	0.0607873	0	0	0	0.221217	0.0736235	0.161453	0.0348753	0.0086222	0	2.49115	1.3871	1.69159	2.32211	2.10139	1.63098	0.0270504	0.1686	0.411981
ETH2_0733100	0.5795	0.396568	0.724604	0	0	0	6.87606	6.08279	7.11759	1.83492	1.99888	0.314797	0.42889	0.228065	0.861803	2.43118	3.19693	2.30807	0.933992	0.138605	0.451581
ETH2_0733200	0	0	0.299331	0	0	0	7.26217	6.70699	6.45964	1.54561	2.20781	0.314267	0	0.546434	0	0.922976	1.42728	1.11879	3.72968	0.415115	0
ETH2_0733300	0.116886	0.329363	0.100795	0.150358	0.107674	0.109165	190.219	183.181	194.662	29.3916	29.6949	11.6583	0.562298	1.21902	1.3432	50.1939	51.1053	35.4806	4.70967	3.14513	13.7196
ETH2_0733400	31.5267	26.1207	23.0953	8.85364	6.35521	6.6053	10.8933	9.39772	11.292	1.04651	1.62401	0.530325	27.8416	29.072	36.5821	79.6259	81.444	75.9831	37.6132	41.8358	42.349
ETH2_0733500	0.329521	0.378993	0.558171	0.26493	0.722743	0.567882	68.4309	69.6626	66.8313	265.448	290.979	153.91	67.1323	75.796	70.1261	153.16	151.745	141.363	21.9484	10.4852	26.4234
ETH2_0733600	346.597	347.409	332.496	262.565	222.293	232.749	169.236	159.822	163.915	41.0386	41.1859	14.4696	8.43275	7.03117	6.59299	178.925	187.838	115.294	246.392	191.747	192.672
ETH2_0733700	0.132809	0.200482	0.357896	0	0.0509761	0	21.3355	20.1998	21.5307	1.02667	2.15243	0.701407	295.062	419.644	412.633	186.624	183.964	183.913	17.328	9.23179	31.0478
ETH2_0733800	3.28256	2.00272	2.60954	2.16079	1.60643	2.31527	38.5538	40.2708	40.2352	0.837398	1.49312	0.38697	4.2705	6.78231	5.98073	52.279	50.4394	45.4851	12.5573	9.69138	17.7859
ETH2_0733900	0	0.101466	0	0	0.103198	0	1.31838	1.38213	1.34709	0.893733	0.698841	0.621234	16.8207	11.2426	11.6006	142.796	134.981	99.5221	7.96384	4.99889	17.8007
ETH2_0734000	4.71729	3.80414	5.01754	0.100467	0	0	1.02708	0.693358	1.00621	2.10589	2.10166	0.51854	0.231211	0	0	2.86122	4.04098	1.83402	65.2761	69.1166	105.441
ETH2_0734100	32.1966	32.0633	40.1397	16.5365	13.9318	13.3662	132.34	134.023	131.774	13.8009	16.9161	10.1933	0	0.0661332	0	0.893639	0.950064	0.715708	211.38	244.87	266.396
ETH2_0734300	101.3	88.4124	95.5046	28.229	16.4589	22.2684	5.30285	6.0957	6.25603	0.184801	0	0	0.34556	1.02902	0.631237	4.2487	3.83969	3.95574	65.0754	57.4009	36.0203
ETH2_0734400	184.388	171.776	177.345	79.2308	69.699	91.3872	88.3593	88.4762	88.6369	3.29724	2.69321	1.17472	3.91392	4.67314	4.47846	41.4938	35.2712	28.0341	103.716	103.094	61.202
ETH2_0734500	1933.36	2443.34	2650.64	2905.26	2786.29	3063.3	273.179	266.9	272.105	0.195422	0.144942	0.437083	0.389781	0.051817	0.044501	1.14753	1.6467	1.03061	1235.54	1084.53	525.123
ETH2_0734600	35.3904	35.2317	37.8481	8.34862	6.94234	4.87155	27.9769	27.4369	29.0432	2.47437	3.05868	1.05809	2.73793	3.85537	5.81174	4.92023	5.18526	3.5017	24.2571	18.0047	14.7404
ETH2_0734700	7.94249	8.81754	6.30454	1.1893	0.873514	0.56679	31.7476	30.4394	31.6983	4.48969	4.53736	1.90589	16.5274	15.4275	11.5186	57.252	59.9084	44.6134	16.855	11.6689	15.6283
ETH2_0734800	55.2667	56.5606	51.8668	7.69831	4.63898	4.05183	38.2107	36.5211	41.1716	4.79873	4.0168	2.31176	23.5959	15.1153	15.1867	103.497	108.151	81.9071	32.3077	31.4478	28.3954
ETH2_0734900	14.8449	15.6085	16.6111	2.68374	2.65971	2.6895	23.3366	22.2063	24.9864	0.413994	0.412172	0.150153	1.1591	1.51308	1.30709	7.87096	7.59818	5.05043	19.8566	17.039	13.4158
ETH2_0735000	54.1721	58.9283	58.5984	10.7763	9.79346	10.5305	39.6348	40.4813	41.4397	0.282056	0.216946	0.124258	0.726662	0.311619	0.310441	4.66932	4.08057	2.61042	36.778	35.4527	34.0596
ETH2_0735100	2.65624	1.81007	2.5294	4.91277	5.43147	4.10683	15.6999	14.7967	16.1731	0.176794	0.189405	0.0898683	0.110196	0.375022	0.392527	3.43117	2.84683	2.23496	7.67913	7.24706	9.31107
ETH2_0735200	0	0	0	0.115318	0	0.074422	0.553729	0.28089	0.410652	0	0.277785	0.0360723	0	0.352806	0.48479	1.18301	1.2287	0.729232	49.7669	44.8129	41.3324
ETH2_0735300	0	0	0	0	0	0	0.505121	1.32387	0.483862	0	0.413442	0.510039	1.25081	1.33025	2.28487	1.99726	0.28955	0.778178	0	0	0
ETH2_0735400	271.033	275.362	272.547	172.88	170.334	158.189	204.889	201.345	204.211	92.5402	95.0233	76.7613	3.09934	4.17328	3.97283	46.2501	43.7376	37.7202	84.3642	80.9246	54.4819
ETH2_0735600	9.03932	14.3595	13.4479	10.8712	10.9535	6.27935	12.5594	11.3624	10.3732	8.82426	7.62995	7.83446	34.7633	21.9034	25.6282	75.9248	79.4815	58.4761	37.2678	23.5634	35.4746
ETH2_0735700	145.238	155.559	158.059	86.7948	99.2987	91.9436	152.075	152.772	159.505	79.7356	64.299	69.905	271.607	168.064	158.826	195.632	186.318	183.289	177.901	156.001	163.578
ETH2_0735800	99.2851	93.4678	96.3432	2.68817	2.37659	2.04807	65.0946	61.4763	68.205	18.9929	20.6001	19.0131	6.95976	6.42706	7.42926	35.2144	36.1473	30.2382	239.684	235.517	181.314
ETH2_0735900	0.263367	0.183492	0.371241	3.8358	3.60029	2.46759	15.4327	14.5206	14.4787	1.35312	0.638087	0.810099	0.0374844	0.149494	0.171183	1.21204	1.20614	0.921159	4.12036	2.31678	5.30345
ETH2_0736000	0.795208	1.02892	0.857176	1.096	1.35171	0.663109	145.743	144.159	142.496	352.153	334.876	316.952	83.0257	54.097	59.0337	301.1	301.821	290.207	61.685	39.9076	82.1621
ETH2_0736200	0	0	0.453579	0.451075	0	0.327495	1.51966	1.78542	0.702753	0.0433717	0.257346	0.317473	0	0.414007	0	0.362598	0	0.0807294	1.0765	0.104838	1.0247
ETH2_0736300	0.221705	0.167337	0.238982	0.133686	0	0.0862755	1.44951	0.940704	1.62653	0.171388	0.338978	0.0418177	0	0	0	0.368446	0.28488	0.223308	0.957127	0.7457	0.269947
ETH2_0736400	0.193602	0.0974171	0.626066	0.0778264	0	0	0.795624	1.20059	1.24714	0.239461	1.06563	0.511236	0	0.190482	0.0817941	0.214494	0.829228	0.891434	0.371467	0	0
ETH2_0736500	2.4546	1.38332	0.84668	0.157876	1.20595	0.305662	4.10832	2.94823	3.16239	0.425043	0.780617	0.814848	0	0	0.0829626	1.95803	0.33643	1.18672	2.44903	1.76127	2.63006
ETH2_0736600	11.6709	10.5496	10.9842	5.75773	4.18742	3.9589	34.5381	32.6202	34.4439	0.227655	0.112566	0.113618	2.72443	2.21426	1.70369	17.0736	16.0894	10.1169	39.8582	36.8316	48.7942
ETH2_0736700	30.4984	32.9522	32.0331	23.9394	23.3974	16.4119	80.6344	80.297	84.494	10.3363	10.6038	6.42282	2.67337	2.80474	2.01279	15.2435	14.1167	9.72078	27.3107	25.6852	27.3874
ETH2_0736800	350.245	351.811	384.348	4.10271	5.27602	6.22383	32.6368	29.6172	33.3438	1.45409	1.97525	1.07217	1.20712	0.991439	1.36452	6.29775	4.90258	4.45392	146.372	158.997	82.4881
ETH2_0736900	30.021	25.1011	24.0114	1.54498	2.06224	0.732541	6.94487	6.77125	6.79294	0.836746	0.947397	0.295886	2.9025	2.48877	2.25336	65.8262	61.4956	56.9604	45.5246	39.6894	35.861
ETH2_0737000	53.9296	48.2308	52.9094	4.02252	3.75992	3.23814	106.092	109.084	103.738	6.74206	5.28234	4.76818	78.3459	69.6939	75.7852	711.897	710.292	731.796	110.246	93.4509	123.505
ETH2_0737100	7.94516	11.2793	10.3751	2.52884	2.05788	2.01485	28.2637	27.4486	29.9542	0.397885	0.437196	0.285081	0.12282	0.0100477	0.0388309	0.403545	0.354301	0.205722	11.208	10.671	10.4573
ETH2_0737200	452.827	488.132	475.899	5.88692	9.03183	10.4003	185.396	176.155	194.627	1.4717	2.02533	1.34343	0.153954	0.458449	0.168737	15.1308	15.2676	10.9477	206.715	202.372	111.929
ETH2_0737300	0.23167	0.0388574	0.124862	6.70531	5.09818	4.17709	11.2806	11.9344	12.2844	1.11036	1.23974	0.451538	1.57171	2.05143	2.07173	12.42	11.9239	10.2116	3.66719	1.73159	4.56029
ETH2_0737400	20.906	23.7868	27.8551	8.49767	6.52751	7.77487	16.3985	15.992	16.6659	1.76207	1.38798	0.605649	3.11726	3.39812	3.60501	24.1082	23.202	13.9606	19.0628	14.4371	13.2011
ETH2_0737500	0	0	0	0	0	0	0	0	0.255546	1.65601	0.545886	1.21217	0	0	0	0.263707	0	0	0	0	0
ETH2_0737600	0.0964613	0.0485377	0.0779837	0.659203	0.499834	0.450449	508.818	459.458	499.055	382.21	425.701	315.6	16.2192	10.8668	11.2887	122.421	120.849	74.0625	9.85561	6.38075	13.6243
ETH2_0737700	19.614	15.6627	10.8634	3.94874	4.16206	3.05307	48.4467	47.7998	47.5035	8.65864	8.73823	4.13869	0.91465	0.941363	1.13183	37.2188	44.614	32.4352	42.8351	33.659	30.9105
ETH2_0737800	133.744	165.313	160.691	152.035	121.054	145.85	109.708	103.705	110.687	0.589898	0.77087	0.179915	0.0945471	0.0670347	0.11514	1.00647	0.787921	0.666642	61.7685	59.3784	26.505
ETH2_0737900	4.3047	4.68769	7.02758	1.04624	0.942737	0.761279	1.82556	1.66237	1.8906	0.0399727	0.0158119	0.0130041	0.127565	0.0635936	0.0509739	1.12348	0.9265	0.56546	9.22682	10.1131	7.2928
ETH2_0738000	3.14128	4.28576	4.15873	8.32241	5.22747	3.85593	236.417	222.051	246.099	55.8553	54.8624	22.5708	0.0390079	0	0.0712562	0.622867	0.921054	0.570306	11.7308	14.7808	16.7367
ETH2_0738100	31.2146	40.5005	40.4466	0.323421	0.446786	0.239809	3.58774	3.08407	3.21008	0.0846909	0.266961	0.0839479	0.0237545	0.0252632	0.0072321	0.366662	0.373927	0.275867	25.1753	24.0027	11.9012
ETH2_0738300	22.5757	29.6593	29.3431	1.72832	0.709779	0.749591	5.15842	5.22076	5.57002	0.338319	0.0848204	0.313914	2.48059	4.53335	4.89591	68.8724	69.6074	57.2385	35.7323	35.6483	37.2448
ETH2_0738400	259.573	343.198	338.112	119.604	85.6077	81.8927	15.9032	15.6012	13.774	20.7585	23.2403	6.55702	0.0820425	0	0.037467	0.327507	0.037984	0.0510418	134.083	121.897	38.2245
ETH2_0738500	206.284	287.849	293.553	122.113	90.1788	114.948	17.8828	18.2639	18.4909	20.5588	15.2929	8.34812	2.88603	5.65908	4.48939	0	0.167022	0.448878	99.511	103.032	28.3693
ETH2_0738600	7.8162	8.27282	13.0011	6.50079	6.41399	7.70897	0.453123	0.615785	0.675194	0.666734	0.86539	1.47428	0	0.265181	0.0569351	0	0	0.0775635	4.65426	4.02906	1.1486
ETH2_0738700	2.16664	2.2966	2.0579	2.60578	4.21945	1.07811	0.371553	0.382564	0.49574	0	0.00543065	0	0.0492891	0.043683	0.0825338	0.0459103	0.0304265	0.0562185	1.14152	1.65925	2.31373
ETH2_0738800	0.0741677	0.149279	0.213193	2.26592	3.47306	0.615721	1.88421	1.88818	2.07034	0.107025	0	0	0.0457431	0.0243242	0	0.346946	0.360028	0.455337	3.69997	4.06529	3.85306
ETH2_0738900	103.262	90.0862	108.989	28.9263	29.2247	38.365	31.7774	32.4589	34.0497	0.0190176	0.150455	0.139205	0	0.0605112	0.285822	0.158991	0.579532	0.0530972	8.61438	7.12521	3.14515
ETH2_0739000	31.1612	30.358	40.9644	13.5517	9.97908	6.00259	7.20349	9.29768	7.21196	0	0.0760783	0	1.55361	2.38663	1.68178	2.02136	2.7706	3.18607	178.771	125.8	99.9659
ETH2_0739100	0.938029	0.617231	0.855569	0.232049	0.110783	0.112317	0.269574	0.423915	0.43899	0.267743	0	0.326639	3.93847	5.46649	5.97505	13.004	12.764	14.2656	11.6988	9.49207	13.3542
ETH2_0739200	7.24828	5.92853	3.98438	0.673296	0.84239	0.629303	3.73287	3.37425	3.88581	0.178589	0.388543	0.0217874	1.95023	1.98886	3.53811	26.043	22.0164	25.9284	19.3374	17.3537	24.4722
ETH2_0739300	280.764	332.387	341.059	25.1217	14.7274	20.0856	60.1793	58.695	66.687	6.1223	6.3885	2.48968	17.4327	20.9581	25.7678	36.8793	38.7368	35.379	109.339	106.109	66.171
ETH2_0739400	106.822	102.141	98.0902	2.82709	1.47238	1.82449	46.6963	43.6471	48.0487	0.724879	0.488759	0.64315	0.0492891	0.157259	0	0.826385	0.867154	1.34924	198.42	208.907	203.435
ETH2_0739500	25.5525	27.9104	31.1827	17.7601	9.98059	10.9137	80.9762	81.1739	82.5495	1.54172	1.8105	1.07104	0.432428	0.289562	0.234051	3.46523	3.66302	3.02908	39.4948	47.1262	38.2794
ETH2_0739600	0.186346	0.0992816	0.212683	0.167445	0.252441	0.0938435	0.540568	0.250439	0.353058	0.196591	0.0804464	0.0827017	0.0507041	0.248052	0.0185243	0.242888	0.2817	0.359613	61.9814	41.2602	18.8989
ETH2_0739700	0.328958	0.61481	0.506561	0.15113	0.288603	0.402324	521.194	496.315	552.404	757.273	768.123	308.784	17.8467	26.0082	30.0793	256.699	259.715	230.068	25.5176	14.7525	53.4431
ETH2_0739800	0	0	0	0	0	0	0	0	0	2.12521	1.75138	0	0	0	0	0	0	0	1.09892	0	0
ETH2_0739900	1.61715	2.89323	3.00212	0	0	0.139845	52.5623	38.6478	41.6691	16.335	11.9781	6.91386	0	0.441969	0.531394	6.23763	5.77208	2.37861	28.2703	26.3232	18.5964
ETH2_0740000	2.76798	3.48673	3.34903	0.211944	0.0289097	0.11724	62.5392	53.8126	65.7834	16.9202	20.1875	7.85623	2.10782	3.3718	4.61408	14.3529	16.0657	13.3086	27.9277	27.2475	24.7612
ETH2_0740100	25.8132	24.6907	34.1133	5.01166	8.09808	4.04291	7.40452	5.06028	5.94888	0.494236	0.733138	0	70.3109	72.4962	79.9528	132.635	118.846	156.528	28.8276	27.1188	43.0095
ETH2_0740200	182.607	196.76	250.466	24.424	23.2884	26.1999	19.1503	19.9943	19.4075	0	0.0639775	0.252561	10.9552	13.9359	12.2158	2.7043	2.13277	1.6979	1.24444	1.68889	1.52847
ETH2_0740300	22.1244	32.2804	32.6262	4.08508	2.7704	4.49794	3.95369	4.33817	4.29909	0.119657	0.128621	0.171366	0.241257	0.355901	0.298543	0.354165	0.201775	0.280824	18.1423	14.2353	6.78073
ETH2_0740400	13.1903	19.1941	20.256	1.91273	1.63367	1.44534	0.675052	0.930487	1.09211	0	0	0	0.0650069	0.0493826	0.161159	0.148287	0.085991	0.0577761	11.1904	8.62844	4.52234
ETH2_0740500	139.575	166.075	168.631	129.789	119.106	116.399	15.2296	15.1811	16.4562	4.63045	5.61985	3.12408	0.664691	0.409262	0.12781	10.1667	12.3257	8.33589	105.243	90.6438	64.0922
ETH2_0740600	3067.78	2314.15	1849.26	46.2026	35.343	15.2094	4105.72	4396.16	4325.28	1353.79	1425.99	1519.01	990.668	1108.5	1021.82	6197.69	6331.43	7140.92	3203.03	3574.64	4520.53
ETH2_0740700	74.1893	66.1342	81.1885	44.5082	36.2817	41.3271	1187.05	1014.43	1119.44	69.5207	67.9441	59.9517	162.006	144.32	136.513	239.632	245.018	210.684	95.3805	92.3261	105.923
ETH2_0740800	547.979	377.488	269.696	96.4868	77.2125	51.5363	508.7	556.059	531.47	34.0034	36.2133	17.5506	2555.79	2938.79	2650.51	2315.8	2215.52	2775.03	3155.77	3540.21	4083.76
ETH2_0740900	11.0264	9.14718	11.8856	7.00817	4.74699	4.92869	8.09973	7.95156	7.83883	8.36263	7.33588	2.92293	163.179	217.561	201.858	100.289	99.4975	96.5243	15.9389	15.6478	27.3956
ETH2_0741000	105.384	99.8476	113.216	56.2485	33.2795	61.1715	14.4844	15.645	12.109	68.5518	86.4376	43.8764	179.5	260.428	287.391	190.168	203.799	208.336	227.224	278.191	200.411
ETH2_0741100	131.99	120.569	122.071	61.7871	30.9367	38.7808	24.6265	21.8714	24.5963	70.5667	78.0481	42.3671	11.127	9.29792	14.7824	274.874	291.499	270.743	292.513	359.71	291.751
ETH2_0741200	158.198	167.392	171.451	3.59514	5.70864	7.14164	27.6451	26.7107	27.6829	3.49278	3.9261	3.2351	3.97819	3.12191	2.40163	45.2258	44.9383	32.8728	116.122	101.203	79.8052
ETH2_0741300	46.5003	36.5411	42.1422	2.61091	3.00873	2.76714	7.64557	7.81242	8.44591	0.138507	0.0513644	0.59141	2.49929	3.64962	2.4365	23.2417	21.1279	17.7082	86.4278	78.2589	76.014
ETH2_0741400	1.29686	0.92187	0.987423	0.157226	0.173826	0.140185	0.169193	0.178046	0.239425	0.0254612	0.0125895	0	0.0571318	0.217725	0.0913178	0.167248	0.163114	0.204377	16.8554	16.417	11.279
ETH2_0741500	1614.45	1836.19	1981.96	125.777	156.553	198.285	94.4197	96.2295	96.1075	0.488137	0.570029	0.582843	0.108755	0.132186	0.134808	0.787658	0.87036	0.594448	452.163	396.905	171.252
ETH2_0741600	2.01907	2.72595	3.7617	1.66338	1.64989	1.74818	6.70716	4.73503	5.89361	0.871839	0.675852	0.578825	20.0473	14.5352	13.5174	27.854	24.6249	21.4756	2.60925	1.52362	5.25404
ETH2_0741700	96.7533	115.378	124.073	19.6477	16.922	21.5321	74.4958	65.3855	73.4907	6.05491	5.99967	2.65487	2.56484	2.23179	1.91668	23.0334	20.6437	13.5187	45.4573	39.5458	30.2158
ETH2_0741800	10.1365	10.1238	11.5886	2.0374	0.64845	1.55392	3.32796	2.356	2.63827	0.0474908	0.093929	0	0.142085	0.604436	0.778643	4.02706	3.88116	2.74029	57.9053	74.2719	67.3209
ETH2_0741900	166.822	162.672	175.714	46.6671	41.2205	45.4291	127.801	117.689	126.84	2.76983	2.90846	1.95374	0.572548	0.576864	0.935786	6.09886	6.05494	4.15259	79.7162	62.0584	38.6293
ETH2_0742000	27.4663	28.2444	32.2456	1.92446	2.04347	2.06198	5.26225	4.49601	4.65673	0.0622203	0.151263	0.0189768	0.120224	0.437197	0.304626	1.89493	1.5657	1.2281	22.4812	20.9868	11.607
ETH2_0742100	374.552	371.256	340.292	177.254	207.415	225.378	328.809	312.622	334.18	43.2166	38.8397	35.8633	273.194	199.048	202.707	304.497	297.205	240.018	296.967	249.505	260.214
ETH2_0742200	6.95067	5.16789	5.42354	0.834064	1.15475	0.96889	1214.86	1202.5	1147.69	13171.8	12229.8	12536.9	101.589	73.7454	70.4337	354.273	328.99	287.679	35.0328	16.8262	45.5997
ETH2_0742300	28.8799	20.5403	16.4632	3.57215	4.37004	1.51287	1086.84	1096.41	1050.54	5645.68	6641.25	6706.45	106.1	58.7417	73.0909	59.4806	55.307	50.8252	68.1999	74.9282	62.8895
ETH2_0742400	45.4301	54.0823	59.454	17.4328	13.132	17.8513	52.8275	48.6559	56.8694	3.23794	2.67995	0.900922	17.4803	19.5687	15.9292	64.2208	66.1004	36.6403	42.7025	43.3176	42.026
ETH2_0742500	0.150227	0.0503943	0.0269889	5.71691	5.20875	1.81226	470.791	471.427	476.156	68.1926	73.7611	29.5823	18889.8	20500	16111.4	405.055	399.258	363.553	40.3539	17.1796	66.2152
ETH2_0742600	0.265191	0.341012	0.476428	3.49426	3.55128	1.78876	1.0568	0.894401	1.08614	0.191338	0	0.0666932	0.0817787	0.0724772	0.199181	0.0870545	0.0757237	0.195031	1.35687	1.23333	2.08088
ETH2_0742700	9.64613	11.916	10.1379	0.639815	1.22182	0.58183	55.0658	56.8124	54.7678	0.90974	0.899659	0.87333	13.7205	10.8431	9.4752	152.416	140.949	112.176	118.221	79.5251	158.441
ETH2_0742800	63.7665	70.6585	71.5638	7.47456	8.9758	8.65618	55.1469	47.1355	50.9481	7.26629	9.24382	9.38105	0.474893	0.280586	0.048194	18.0306	18.1267	16.2825	81.0923	114.251	93.6145
ETH2_0742900	0.0903334	0.0252523	0.0378672	0.00403481	0.00385252	0.00781172	0.0787465	0.0851751	0.0502882	0	0.0184154	0	0.194997	0.14813	0.127215	1.13797	1.56485	0.528587	0.895508	0.75771	1.72317
ETH2_0743000	0.70491	0.785403	0.597018	0.445292	0.231913	0.509436	0.150488	0.147904	0.216232	0.186832	0.277142	0.303906	0.116452	0.0990787	0.148907	0.632221	0.776376	0.579595	0.772869	1.35483	2.82011
ETH2_0743100	47.3302	26.7344	27.6897	5.0554	3.14316	3.07287	1.7118	1.27275	1.84909	5.78782	7.81043	6.32545	0.405849	1.24692	0.782555	6.73248	5.42821	5.1621	1868.36	1948.36	1443.63
ETH2_0743200	33.1484	23.3569	23.5361	1.19015	1.09579	0.493761	1.58012	1.38044	1.70282	4.90434	4.72066	4.18821	159.593	211.238	146.123	670.978	675.616	664.138	228.644	228.717	297.012
ETH2_0743300	458.755	558.366	593.208	504.508	516.076	563.601	462.976	453.567	462.613	39.6271	32.1177	30.8997	5.80398	9.29358	8.99399	91.687	81.9422	75.9908	281.054	315.494	202.901
ETH2_0743400	210.394	211.098	252.82	36.18	39.6061	52.1626	114.568	111.52	109.328	869.357	888.002	858.713	71.0875	130.182	100.879	60.7437	57.3332	52.2588	9.59876	7.79293	11.1578
ETH2_0743500	78.7687	66.3041	80.9588	13.3898	11.9413	17.7073	165.025	157.602	174.148	50.7386	50.7957	19.5225	43195.6	26841.2	23902	160.916	160.569	133.193	114.798	122.967	84.5755
ETH2_0743600	72.9219	85.1967	85.371	61.2412	30.6276	50.0921	9.21405	9.45876	9.27025	0.276201	0.591804	0.505436	0.0688624	0.36618	0.251583	0.568113	0.446346	0.728313	256.029	203.701	100.058
ETH2_0743700	0.146231	0.459881	0.0985166	0.61723	0.322735	0.199168	1.31116	1.1932	1.3999	1.52608	1.14026	0.896412	911.536	1447.58	1282.71	325.265	318.192	274.976	20.5522	15.3292	40.5954
ETH2_0743800	0.0823098	0	0.044362	0	0	0	0	0.0537297	0.0883701	0	0	0	0.0380736	0	0	0.12159	0.105764	0.0947482	9.94953	7.32106	9.82155
ETH2_0743900	1.06342	0.554915	0.254732	0.0633315	0	0	0	0.0514204	0	0	0	0	0	0.116254	0	1.36727	1.07966	0.997436	6.65022	9.47925	15.1542
ETH2_0744000	2.06186	0.864577	1.01866	0.0690709	0.395702	0.133727	4.04412	4.76684	3.99691	14.0264	17.654	10.1115	2.14592	2.45127	0.798515	23.9858	22.2254	17.8503	31.1545	43.7933	55.4404
ETH2_0744100	20.8128	24.5654	30.1417	19.2208	14.7259	18.3539	5.07593	4.74203	5.00357	0.244119	0.397164	0.374674	0.0294502	0.0375847	0.0430376	0.545492	0.621748	0.366442	32.6409	28.086	33.892
ETH2_0744200	11.943	11.1119	4.858	0.724679	0.518953	0.613829	6.48238	5.36901	5.24184	0.76647	0.826883	0	0.416937	0.221709	0.285609	46.8524	48.4514	41.5677	18.3754	20.3798	21.1267
ETH2_0744300	457.717	455.229	452.299	4.31487	5.4652	6.94741	80.4477	79.1114	78.9435	1.08377	1.67463	1.90062	5.52234	4.47216	4.39602	59.4198	62.2529	55.9792	202.587	189.682	114.023
ETH2_0744400	188.567	136.949	108.567	4.72194	3.4534	1.84786	1435.86	1358.66	1441.97	394.826	407.264	296.511	553.056	812.438	819.897	2651.89	2667.8	3220.76	557.454	473.542	592.784
ETH2_0744500	58.6371	51.4364	54.349	1.33956	1.25723	1.31148	12.9092	13.2307	13.4162	2.37696	2.7559	1.05708	0.00875798	0.0651995	0.159983	4.78968	3.90879	2.90414	64.8092	61.8993	27.1338
ETH2_0800100	0.0636377	0	0	0	0	0.297171	0.1902	0.498493	0.0910976	0	0	0	2.00169	1.50269	0.322632	26.3219	23.4956	19.4857	0.244205	2.66365	2.78945
ETH2_0800200	153.945	170.027	178.287	71.5688	72.1337	65.1628	67.2919	63.789	67.4818	1.33509	1.20345	0.965731	0.21209	0.610894	0.290571	2.1519	2.94581	1.80331	84.1077	82.0499	53.9436
ETH2_0800300	1.17311	1.10358	1.45695	2.21437	0.998431	1.15119	44.6084	43.982	43.8992	0.252344	0.0779837	0.192408	0.235929	0.0501827	0.129292	1.78944	1.3763	0.660513	5.77394	4.19351	9.75015
ETH2_0800400	294.568	314.011	342.685	46.1086	46.5234	44.9634	43.1459	41.2276	42.9732	0.300759	0.603599	0.183458	0.0529307	0.0422193	0.0362584	0.190166	0.214426	0.123488	114.745	107.563	50.75
ETH2_0800500	29.7883	26.3863	30.0718	20.3697	21.9179	16.9273	347.794	330.681	340.327	4.33784	5.3487	4.06567	7.24094	3.37237	3.59789	5.42871	4.90374	2.90833	48.0701	37.4252	44.1867
ETH2_0800600	979.423	847.272	713.368	619.892	715.437	492.812	134.229	136.793	131.369	4.10386	3.70408	4.09269	0.438503	0	0.222505	0.311195	0	0.545619	372.674	353.492	190.837
ETH2_0800700	17.7751	12.396	13.6074	23.0254	31.6757	34.119	7.31722	6.60896	6.79023	1.27749	0.935805	0.288612	0.0943717	0.100365	0.0430974	1.5069	1.70399	1.21828	6.06753	6.55712	10.7438
ETH2_0800800	0.0749087	0.226156	0	0.180676	0.172513	0	199.147	170.925	184.385	1147.2	1067.94	1018.88	4.43521	2.83751	3.41797	9.68244	7.21903	6.55338	6.89896	1.23177	3.46591
ETH2_0800900	0.114073	0.0765324	0.143455	0	0.145948	0.103578	9.54629	8.46403	8.85876	0.352733	0.313941	0.258194	0	0	0	0.0140425	0.0325727	0	29.8396	23.0208	10.2782
ETH2_0801000	10.7715	11.2268	10.3876	0.242806	0.674432	0.612544	20.0766	17.6709	18.6749	0.350901	0.24067	0.138093	0.0507986	0.0810374	0	0.148708	0.054877	0.226494	31.3961	29.7278	23.8014
ETH2_0801100	37.0122	39.898	39.5065	5.08362	5.9869	6.81304	5.37324	4.99647	5.49922	0.196862	0.141586	0.196499	0.870083	1.025	0.80692	16.5115	16.3363	13.1164	39.5612	37.9384	37.4902
ETH2_0801200	19.6608	19.8561	21.8374	8.35385	7.3793	6.78122	12.6693	10.4052	11.9824	0.498994	0.262708	0.192701	4.99427	6.31093	5.15994	13.0682	11.5264	8.83359	24.6144	17.4417	19.4932
ETH2_0801300	371.466	380.581	347.528	15.2122	16.9087	25.4565	525.728	470.238	493.794	40.3022	42.1852	40.5148	0.689454	0.407357	0.0349842	17.2474	18.9748	11.5098	243.246	225.411	118.972
ETH2_0801400	0.78162	0.488232	0.900635	0.32504	0.455186	0.419536	32.0811	31.7217	33.1038	13.9681	11.4891	11.7129	0	0.344736	0.136644	1.93101	2.44736	1.45819	1.24114	0.201453	1.70649
ETH2_0801500	8.80375	6.90303	8.15075	3.1048	2.13529	2.9215	3.12765	2.46798	2.72541	3.89135	2.84075	3.0766	0	0.0265702	0	1.43614	0.69401	0.901504	0.466341	0.0807394	2.10442
ETH2_0801600	4.15883	3.47869	3.20208	0.434238	0.580466	0.31527	395.012	374.957	373.265	7553.7	7557.89	7293.2	0	0.212562	0.18255	0.997321	1.06415	0.854875	1.24358	1.61479	2.499
ETH2_0801700	7.22463	7.81523	7.08761	0.261055	0.394663	0.273772	1934.99	1876.14	1860.7	5054.54	4805.31	4523.53	54.7965	45.4447	52.9752	256.356	263.038	255.176	32.6043	21.1954	70.0438
ETH2_0801800	857.651	746.68	737.253	167.863	176.907	106.576	748.756	781.455	750.412	250.389	267.675	292.268	501.342	330.319	287.465	210.669	189.471	217.266	352.055	312.27	234.314
ETH2_0801900	47.0537	52.2325	54.1139	8.14132	6.64268	9.64996	65.3796	59.0132	66.249	7.9907	7.90215	3.60723	1.464	1.57355	1.40117	23.1281	19.8222	10.237	28.0861	27.2424	23.0809
ETH2_0802000	56.0482	52.6009	54.6744	74.7347	83.0182	64.6169	137.166	123.534	129.844	0.89259	0.861681	0.622248	1.23987	2.09626	2.06162	37.7174	38.6516	37.8564	167.872	145.327	171.97
ETH2_0802100	1264.31	1316.36	1402.42	1111.58	981.646	1090.63	112.123	114.713	113.5	0.154001	0.121835	0.187877	2.28069	2.05804	1.64122	10.355	10.0685	7.43851	637.806	618.418	363.114
ETH2_0802200	3.86847	3.38252	2.93945	0.0509866	0.097366	0	3.89745	3.60157	3.90364	0.0588294	0.23271	0	0.044002	0.0935934	0.026793	0.444987	0.29879	0.209878	18.2216	12.1583	12.7408
ETH2_0802300	38.8275	49.5761	49.2843	24.6634	14.2517	20.1243	5.07277	5.33448	5.17423	2.91569	2.93464	3.17764	0	0	0.0177054	1.30004	1.81293	1.97787	72.2877	82.7879	103.278
ETH2_0802400	19.9738	21.5905	29.8865	1.41382	1.12495	1.74501	15.3843	15.2673	15.4291	10.694	11.5435	2.96308	0.691414	0.692072	0.594359	6.86229	6.10093	3.39907	11.5282	10.5589	13.1324
ETH2_0802500	0	0.314392	0	0	0	0	0.700281	0.407858	1.78882	47.9139	41.8422	62.4605	0	2.76632	0	0.230744	1.07046	0.539419	0.599413	0	0.76076
ETH2_0802600	0	0	0	0	0	0	0.375761	1.3131	0.719893	4.3541	0.615121	0	0	0	0	0	0	0	2.89473	11.2764	8.57246
ETH2_0802700	51.4068	41.4997	40.4754	0.763711	1.45841	0.347908	77.3232	79.5521	83.7875	7.98251	9.97862	4.21577	0.930482	0.494789	1.13315	21.3372	19.4815	17.1415	45.1363	39.1752	39.3245
ETH2_0802800	72.0354	66.0341	62.2729	3.12774	1.79186	1.41296	82.9899	83.3799	78.8475	6.81672	6.8998	3.27756	0.0599839	0.829317	0.219146	17.6715	14.1078	10.1506	37.4463	35.8624	39.9471
ETH2_0802900	47.4027	56.8351	61.814	13.4724	7.8119	10.4254	9.5046	8.62548	9.79208	1.98273	2.02426	0.763855	1.28487	1.18768	1.0858	20.5835	21.0261	13.3576	13.5731	10.6525	8.85039
ETH2_0803000	15.736	15.5349	18.7064	1.78877	0.83845	1.17749	0.77983	0.829158	0.903362	0.0350241	0.029688	0.0183122	0	0	0	0.131466	0.048514	0.0745048	59.3302	62.7935	55.244
ETH2_0803100	78.516	87.153	91.9714	2.08608	2.26975	1.62492	157.858	140.998	158.557	26.1593	25.8768	9.36012	877.679	1215.69	1171.36	171.135	172.728	156.563	34.0155	28.8649	26.5672
ETH2_0803200	0.168246	0.10159	0.235765	4.0986	10.3066	1.85941	3.36912	3.27284	3.87761	0.114455	0.524772	0.050775	0	0	0.0852981	0.124268	0.0144125	0.125886	3.93837	2.79174	0.450683
ETH2_0803300	1.5273	1.41155	1.67992	0.726733	0.263203	0.776283	15.5576	13.5712	13.8543	1.27224	0.419379	0.564397	11.0441	8.86283	8.48062	17.9112	19.8387	13.8854	0.77747	0.792107	1.29036
ETH2_0803400	10.8248	13.2568	18.0581	18.0045	12.5086	19.0338	111.138	97.9912	114.66	30.2489	34.3972	16.226	7.62996	8.98799	5.78318	85.5368	90.398	62.9951	15.5498	16.8666	28.5222
ETH2_0803500	2.97309	1.98173	2.74695	2.39032	1.27454	1.71291	41.7467	41.9406	46.208	28.0815	32.0444	12.4974	10.6448	12.9164	7.50392	119.009	110.176	81.4927	9.18651	7.56127	16.0785
ETH2_0803600	0.191356	0.706105	0.137512	0.358977	0.734481	0.248217	0.619583	0.707836	0.730471	0	0.175545	0.264684	0.0590097	0.0941363	0.0538968	0.329787	0.109281	0.183561	59.9079	46.2453	13.7466
ETH2_0803700	23.5014	24.6308	29.675	10.4681	7.57695	7.59272	4.8073	4.08764	4.60498	6.95417	8.46503	8.31104	0.953744	1.08945	0.742054	11.4641	12.2657	10.4388	37.0704	32.82	17.3876
ETH2_0803800	0.289384	0.485377	0	6.66959	4.77619	7.31979	40.2182	41.4641	36.1437	7.78499	9.11458	5.60387	3.07875	1.80323	0.529796	68.2548	68.5018	52.882	41.736	15.5734	29.4801
ETH2_0803900	0.0182304	0.0183465	0	0	0	0	9.65781	10.3771	10.6606	12.9429	13.2232	7.17978	0	0	0	0.0134652	0.0312335	0	0.104937	0.0817567	0
ETH2_0804000	4.5689	4.53903	3.96731	0.196224	0.0974265	0.0911775	0.255311	0.29952	0.139752	0	0	0	0.0180633	0.0960529	0	1.80269	2.13255	0.882175	4.81403	3.69225	1.37888
ETH2_0804100	280.32	273.855	312.428	9.92895	11.4039	13.4284	28.4051	24.8857	23.9558	0.177101	0.0656769	0	0	0	0	0	0	0.0206028	1.85443	1.9799	1.13322
ETH2_0804200	4.62903	3.56795	5.59919	0.520843	0.434017	0.183345	1.08253	1.27635	1.19715	0.00728437	0.0504255	0.0177734	0.47946	0.857579	0.577255	8.08217	8.46552	6.29122	0.858799	0.545839	1.17602
ETH2_0804300	28.1372	18.4985	30.9514	11.552	9.295	9.31601	10.2363	8.77715	9.09569	1.32648	1.53746	0.78303	38.7259	32.5626	27.6533	92.9418	89.3402	64.3405	10.355	7.41252	19.7134
ETH2_0804400	1.04278	0.667811	0.613113	6.17351	4.36636	3.61524	182.041	189.482	188.086	0.17588	0.579769	0	97.7862	73.404	62.3192	63.7872	71.5435	47.5234	146.24	98.9147	188.836
ETH2_0804500	31.0676	35.4828	29.3326	0.269545	0.171578	0.173954	10.3543	9.81179	9.95852	0.138225	0	0.252946	0.206774	0.604743	0.661003	14.7338	15.6522	10.9024	69.4734	66.9069	43.8148
ETH2_0804600	1589.03	1513.37	1687.05	850.287	689.63	618.891	132.627	128.394	131.513	0.184801	0.162447	0.150301	0	0	0	0	0	0.0573295	511.939	466.553	221.377
ETH2_0804700	25.2493	26.6854	21.3321	16.6946	10.3275	3.79367	116.257	117.793	135.437	2.59246	1.3713	3.30983	14.6106	8.44066	4.36583	21.6736	20.3767	24.4639	112.418	98.369	65.0477
ETH2_0804800	7.7268	9.56145	7.75698	4.05261	3.80586	3.78113	4.68318	5.39021	5.10322	3.13783	2.97123	1.52622	2.40833	3.45855	4.42734	21.2852	23.9762	21.9212	6.68103	6.37018	6.86427
ETH2_0804900	119.781	119.295	130.593	58.1203	54.8261	47.844	21.5864	22.613	20.7157	0.0326328	0.0322712	0.139339	0	0.0519165	0	0.662558	0.565021	0.318889	3.34106	2.48471	0.770981
ETH2_0805000	48.8822	50.191	54.5821	1.24155	1.9904	2.00312	14.3164	11.7854	15.4196	2.95938	2.65841	0.891802	1.18171	2.30719	2.49693	7.25195	8.32909	4.81711	34.2389	34.8835	33.1484
ETH2_0805100	494.95	510.889	450.74	17.8993	12.4923	17.8123	391.661	408.977	404.693	16.0381	13.7852	6.29562	4.00396	6.09783	5.50019	153.774	151.148	106.137	391.494	378.149	345.78
ETH2_0805200	49.3021	49.0544	60.9078	21.8172	19.897	24.4755	100.813	96.0858	101.762	0.564632	0.775521	0.765372	253.346	137.838	126.262	355.383	341.737	294.856	163.695	91.974	184.413
ETH2_0805300	54.7623	54.4128	56.8887	41.8228	38.5779	60.4838	6.73726	6.85313	8.30409	0.428942	0.539876	0	3.35415	3.69125	2.79713	179.419	187.293	161.949	2313	2167.17	3012.69
ETH2_0805400	22.6738	36.2956	33.874	3.94437	2.85007	3.02713	18.1307	19.9365	22.6508	1.83137	3.00044	0.766972	0	0.0869726	0.074693	5.48443	5.79287	6.4869	21.8795	21.0768	12.4853
ETH2_0805500	34.7914	43.8734	44.1767	35.2875	27.9333	32.9174	6.34328	6.78274	7.24064	0.138328	0.0373076	0	0.0376231	0.0400126	0	0.0750942	0.0522561	0.111182	9.40262	9.81814	6.98189
ETH2_0805600	3.32558	3.54198	3.97308	2.07213	1.23391	1.01374	16.4208	13.2784	18.0109	0.0685553	0.15254	0.0418177	0.307659	0	0.0936674	0.347977	0.30862	0.303061	39.3485	37.6993	31.8538
ETH2_0805700	457.956	521.025	564.995	508.006	392.202	435.899	36.6771	38.4927	40.3769	0.0497854	0.0123084	0.0607367	0.0186187	0	0	0.104054	0.103441	0.0231668	205.78	187.732	89.2462
ETH2_0805800	59.4284	56.5691	56.6195	3.04108	2.03557	1.94236	43.8512	41.3261	44.5455	0.807883	1.02549	0.764938	2.16453	2.93505	1.82871	2.67859	2.05437	1.66085	76.5412	69.9804	52.5129
ETH2_0805900	16.1324	17.7537	20.1124	1.30559	1.65584	1.00215	21.4485	19.6696	21.3971	0.436201	0.140445	0.167071	0.690459	0.387329	0.291062	1.64164	1.63698	1.09042	30.6387	36.0697	30.8171
ETH2_0806000	0.125124	0.296812	0.240847	0.136525	0.0960524	0.0347794	8.93518	8.47697	9.65942	0.359269	0.322492	0.364124	1.64538	2.84027	1.79734	68.6267	68.0089	49.3258	5.72755	3.39352	12.2315
ETH2_0806100	6.35374	9.93767	9.8536	7.8666	4.48765	8.68676	41.977	35.6042	43.2233	8.53575	8.74485	5.06619	1.38859	2.26514	1.56389	86.3482	88.0518	49.6643	9.07289	7.74353	12.7243
ETH2_0806200	10.2387	9.59325	7.53531	0.492012	0.650468	0.329738	34.2946	34.3857	36.2375	2.08154	3.22447	1.31411	207.385	266.039	288.659	364.021	363.897	371.216	112.587	100.735	166.507
ETH2_0806300	4.76001	4.70477	4.08381	0.800539	0.456758	0.28352	36.0476	34.7421	39.3368	6.59342	6.0005	2.74844	3.24655	3.52443	3.30385	64.2349	65.8861	47.1264	14.3753	12.5613	12.3603
ETH2_0806400	50.1205	44.511	40.5197	4.09727	3.84037	2.72912	25.3276	23.6835	26.805	0.173487	0.457505	0.634947	6.14203	5.15209	5.53084	22.3084	23.1496	22.5773	113.839	108.262	102.697
ETH2_0806500	97.973	111.316	100.138	13.2023	7.93174	8.54416	121.492	122.519	126.547	37.4836	34.755	14.0945	4.30999	7.44287	4.75504	102.413	108.82	91.0616	352.423	350.353	261.722
ETH2_0806600	127.084	130.659	133.892	45.5731	41.4386	52.9943	292.144	276.394	297.135	45.4162	46.5942	21.2802	0.786883	1.58406	1.16789	27.4853	30.0166	20.9108	395.292	351.181	429.089
ETH2_0806700	0.233261	0.402421	0.143679	0.093769	0.179065	0.0518698	14.6219	14.8569	15.2646	0.139105	0.122279	0.0628533	0.115605	0.385236	0.260452	13.0324	11.9249	10.0116	7.17697	4.99383	9.87973
ETH2_0806800	0.0419077	0.084349	0.180694	0	0	0	4.82226	4.86942	4.55932	0.0777517	0.0768901	0	0	0.371092	0.106233	5.72639	5.06183	1.44722	4.4225	3.00705	7.14372
ETH2_0806900	27.6969	31.9267	31.3047	4.08419	3.20193	3.25596	9.07532	8.67215	10.048	1.91731	1.78565	0.662266	2.53986	3.24018	2.69854	60.4198	60.6511	35.3867	27.0789	24.2893	27.2426
ETH2_0807000	1.37722	1.65252	1.77003	0.830448	0.792928	0.515325	81.157	80.9114	84.073	3.2431	2.60784	1.61856	3.33229	2.39736	1.70081	80.5763	84.4899	60.1973	9.04547	9.81878	18.3814
ETH2_0807100	29.0011	34.4631	33.9161	4.32259	3.04972	4.5967	44.0912	45.7288	51.695	10.3845	11.4518	4.43606	10.6094	8.67741	7.78793	417.416	440.101	299.569	28.6101	21.5776	48.8235
ETH2_0807200	0.555383	0.419189	0.748328	0.22326	0	0	0.311236	0.54381	0.496896	0.343469	0	0	0	0	0	1.33319	0.713639	1.43845	3.19687	1.4529	6.08608
ETH2_0807300	41.3566	44.0421	35.7879	2.94276	1.6645	1.22309	6.62919	6.31087	6.80582	1.1195	1.45991	0.84047	0	0.430584	0.0672345	1.48397	1.43141	0.538118	34.5803	36.3682	24.1241
ETH2_0807400	14.0224	16.9168	18.3262	2.00584	1.60486	1.67262	12.6199	11.9592	12.6675	1.13827	0.946724	0.220741	0.76772	0.669932	0.674231	4.22769	4.03742	2.07278	13.6158	12.5086	7.40975
ETH2_0807500	1.48982	1.89535	1.78772	0.587597	0.474734	0.131266	15.4167	14.9181	16.8603	0.573677	0.550128	0.551413	0	0	0.0475041	1.53641	1.95047	1.1487	11.2185	5.12654	8.07743
ETH2_0807600	0.0320787	0.22598	0.138314	0.490025	1.07121	0.149799	49.5682	48.1624	49.9045	9.58206	8.07313	6.12325	3.99156	4.29241	3.04938	56.5212	55.5089	43.1116	9.2325	6.64159	14.6861
ETH2_0807700	15.5502	14.0469	12.7574	0.256016	0.203707	0.165222	32.0417	33.5703	32.5166	3.41347	2.35321	0.320334	13.7722	11.6966	11.3233	67.5607	66.0812	70.1036	23.3702	23.7216	29.1439
[truncated: 5,331 more rows]
