# Supplementary material for: Comparative transcriptome profiling of Eimeria tenella in various developmental stages and functional analysis of an ApiAP2 transcription factor exclusively expressed during sporogony
Source: Parasit Vectors. 2023 Jul 19;16:241. doi: 10.1186/s13071-023-05828-8 (PMC10354945; doi:10.1186/s13071-023-05828-8)
Supplement: Supplementary file 3 — Additional file 3: Table S3. Expression patterns of genes related to parasite development. [file 13071_2023_5828_MOESM3_ESM.xls]

## Sheet: supplementary dataset3
Supplementary dataset 3. Expression patterns of genes related to parasite development.
Geneid	USO_1	USO_2	USO_3	SO8h_1	SO8h_2	SO8h_3	SO_1	SO_2	SO_3	SP_1	SP_2	SP_3	Mz108_1	Mz108_2	Mz108_3	Mz120_1	Mz120_2	Mz120_3	Gam132_1	Gam132_2	Gam132_3	Cluster
ETH2_0101200	1.13918	2.2478	2.56069	0.91263	0.464996	0.67409	-0.372282	-0.401381	-0.325157	-0.676434	-0.686556	-0.732307	-0.763995	-0.764443	-0.764938	-0.76494	-0.764033	-0.764615	0.107404	0.108316	-0.434033	1
ETH2_0102900	0.874197	1.59236	1.81335	1.43241	0.790908	0.842914	-0.754484	-0.761202	-0.75656	-0.832927	-0.832029	-0.832927	-0.832927	-0.832927	-0.831893	-0.832565	-0.832298	-0.832645	0.778052	1.05762	0.583584	1
ETH2_0103500	1.7418	1.71947	1.77161	0.806975	1.26181	0.728158	-0.335731	-0.317327	-0.290158	-0.918788	-0.89533	-0.859876	-0.901598	-0.941236	-0.917412	-0.816594	-0.887721	-0.874095	-0.186747	0.580805	0.531982	1
ETH2_0103800	1.40036	1.28694	1.45703	0.586452	0.334995	0.323701	-0.778855	-0.77413	-0.755921	-1.15446	-1.15634	-1.15401	-0.868189	-0.952381	-0.925954	1.46244	1.45021	0.926289	-0.0544736	-0.120287	-0.533401	1
ETH2_0105200	2.10301	2.22793	2.19737	0.773306	0.447126	0.563707	-0.422876	-0.424244	-0.427547	-0.591125	-0.590924	-0.591389	-0.590611	-0.589416	-0.5894	-0.587511	-0.587341	-0.587257	-0.574876	-0.575104	-0.582837	1
ETH2_0105600	0.988021	1.95137	2.36207	1.15286	0.518248	0.63832	-0.613774	-0.640169	-0.582538	-0.840091	-0.855921	-0.867518	-0.862131	-0.868725	-0.861604	-0.570674	-0.560925	-0.71506	0.787657	0.540643	-0.100057	1
ETH2_0106300	1.12213	1.53159	1.66182	1.19504	1.28774	1.28648	-0.530656	-0.56304	-0.547568	-0.899128	-0.897431	-0.899842	-0.898108	-0.913217	-0.91553	-0.800628	-0.805028	-0.837484	0.817258	0.656022	-0.0504127	1
ETH2_0106800	1.04463	1.61375	1.98854	1.00177	0.571636	1.05288	-0.991049	-0.974947	-1.01469	-1.11521	-1.12412	-1.14263	-0.965451	-0.78807	-0.8456	0.516264	0.661584	0.0319825	0.399465	0.0423949	0.0368679	1
ETH2_0107400	1.50768	1.85274	1.60499	1.41951	0.798784	0.877038	-0.492195	-0.4479	-0.440092	-0.878017	-0.87721	-0.875096	-0.881752	-0.883842	-0.883194	-0.875928	-0.874081	-0.87813	0.620542	0.570827	0.0353217	1
ETH2_0107900	0.560892	1.35412	1.76425	1.69613	0.909358	2.31473	-0.521459	-0.530601	-0.523646	-0.774988	-0.780556	-0.787334	-0.715626	-0.687121	-0.68897	-0.657088	-0.673723	-0.711928	-0.0681326	-0.0818248	-0.396485	1
ETH2_0200600	0.0361595	0.303767	1.49929	1.304	1.13349	1.70132	-0.226101	-0.267624	-0.413417	-0.912146	-0.948381	-0.892545	-1.00125	-0.916195	-1.00125	-0.830977	-0.927196	-0.943203	1.09983	1.2388	0.963642	1
ETH2_0202000	1.01042	1.0901	1.96309	1.64713	0.772644	0.935115	-0.220279	-0.406592	-0.246426	-0.967547	-0.967547	-0.967547	-0.967547	-0.967547	-0.936249	-0.929245	-0.935817	-0.907854	0.738138	0.715731	0.547822	1
ETH2_0202900	2.03047	1.98621	2.3397	0.430094	0.145753	0.88139	-0.556216	-0.586729	-0.560629	-0.809177	-0.807614	-0.804389	-0.784878	-0.761815	-0.775192	-0.442711	-0.435082	-0.491699	0.254168	0.00124285	-0.252894	1
ETH2_0203100	1.59933	1.88683	2.28132	1.22653	0.721525	0.661575	-0.592192	-0.56702	-0.569211	-0.78211	-0.783695	-0.783573	-0.783428	-0.780029	-0.781339	-0.687422	-0.697469	-0.720544	0.157885	0.143135	-0.150106	1
ETH2_0204300	0.937508	0.843183	0.938535	1.35243	0.931019	2.36908	0.499892	0.470703	0.492006	-0.945256	-0.932418	-0.965836	-0.978452	-0.980013	-0.979514	-0.969696	-0.96904	-0.967092	0.133232	0.0369822	-0.317245	1
ETH2_0206900	0.805732	1.71417	2.33245	1.21513	0.489722	1.06563	-0.885841	-0.889906	-0.877188	-1.09245	-1.08275	-1.0994	-0.72968	-0.735824	-0.784254	0.395994	0.340929	-0.181748	0.226161	0.139239	-0.366124	1
ETH2_0207100	0.937201	1.53414	1.63745	1.6528	1.18716	1.77682	-0.687335	-0.69406	-0.690404	-0.783381	-0.777786	-0.782125	-0.743819	-0.74888	-0.753874	-0.718127	-0.717223	-0.742868	0.350555	0.118847	-0.35509	1
ETH2_0207200	1.37545	1.40611	1.67202	1.39812	1.29398	1.17963	-0.635008	-0.621713	-0.660409	-0.929728	-0.963613	-0.970213	-0.731337	-0.846487	-0.831406	-0.589908	-0.735874	-0.71493	0.800922	0.479018	-0.374626	1
ETH2_0207300	0.858547	1.33188	1.92174	1.58067	0.608658	2.14448	-0.614887	-0.614876	-0.601358	-0.753465	-0.752727	-0.754991	-0.753849	-0.754991	-0.752906	-0.749524	-0.74548	-0.751441	0.123134	0.24265	-0.211262	1
ETH2_0207400	1.14543	1.81976	1.97974	1.80449	0.978911	0.345406	-0.644743	-0.677748	-0.65929	-0.773641	-0.775206	-0.775206	-0.775206	-0.770227	-0.775206	-0.76773	-0.770871	-0.770837	0.34636	0.563887	-0.0480688	1
ETH2_0208100	1.76486	1.58475	2.20864	0.949031	0.982097	1.31901	-0.207093	-0.164514	-0.187162	-0.747486	-0.736396	-0.740582	-0.72424	-0.717243	-0.738348	-0.487373	-0.519368	-0.559169	-0.749255	-0.775677	-0.754476	1
ETH2_0208700	1.06073	1.66496	2.10303	1.81437	1.0713	1.12312	-0.631655	-0.625059	-0.602537	-0.717262	-0.719438	-0.727398	-0.730405	-0.722564	-0.716937	-0.723047	-0.705373	-0.719702	-0.0486751	-0.0582925	-0.389163	1
ETH2_0210300	0.869337	1.43498	1.87422	1.56839	1.05464	2.01	-0.579823	-0.573555	-0.578461	-0.740453	-0.740258	-0.740224	-0.740006	-0.740252	-0.740425	-0.738962	-0.738763	-0.739122	-0.0444582	-0.0133666	-0.363443	1
ETH2_0210600	1.07625	2.12737	2.03414	1.40312	0.257744	0.438872	-0.402397	-0.396571	-0.372127	-1.04421	-1.02221	-1.10171	-1.07572	-1.0915	-1.0934	0.309305	0.392393	-0.0652008	0.102693	0.0943949	-0.57125	1
ETH2_0211600	0.912736	0.417447	0.587337	0.3564	0.82947	1.86015	0.585221	0.594153	0.538479	-1.31138	-1.2599	-1.28128	-1.39822	-1.39899	-1.41863	-0.28586	-0.384413	-0.350223	1.07956	0.902979	0.424966	1
ETH2_0211700	0.334778	0.302019	0.359161	2.25117	2.40734	2.14155	-0.307973	-0.305776	-0.313245	-0.571052	-0.571007	-0.571094	-0.573028	-0.572988	-0.573005	-0.573013	-0.572993	-0.572973	-0.572606	-0.57235	-0.572911	1
ETH2_0300100	1.87525	2.20966	2.17474	0.808656	0.375784	0.348783	-0.308221	-0.324862	-0.275936	-0.793652	-0.791942	-0.79285	-0.788408	-0.791122	-0.793853	-0.762073	-0.772294	-0.770709	0.268956	0.134329	-0.230233	1
ETH2_0301300	0.502231	0.558793	0.874936	2.25161	1.72841	2.40304	-0.318955	-0.305061	-0.30593	-0.615726	-0.61555	-0.61609	-0.616045	-0.61609	-0.61609	-0.615764	-0.615754	-0.615723	-0.614959	-0.615429	-0.615851	1
ETH2_0301500	0.778934	1.56491	1.51991	1.04561	0.285997	0.900281	-0.883543	-0.904655	-0.85738	-1.1678	-1.12479	-1.17025	-1.02633	-1.03171	-1.04706	0.246436	0.233859	-0.220894	0.629934	0.94445	1.28409	1
ETH2_0304000	1.16785	1.73816	2.05041	1.29264	1.34367	1.07285	-0.410643	-0.438323	-0.439303	-0.829015	-0.829241	-0.82101	-0.824703	-0.832487	-0.830388	-0.816739	-0.815086	-0.823936	0.229135	0.0463902	-0.230232	1
ETH2_0305300	0.340927	0.225859	0.215589	1.95732	2.45056	2.4512	-0.39524	-0.392126	-0.399064	-0.535341	-0.534744	-0.534122	-0.539064	-0.539064	-0.539049	-0.539064	-0.539064	-0.539059	-0.538754	-0.538809	-0.538889	1
ETH2_0305400	0.243577	0.0813568	0.188313	2.39566	2.57603	1.91998	-0.286696	-0.266565	-0.267958	-0.548754	-0.544219	-0.544299	-0.550288	-0.550288	-0.550288	-0.549555	-0.550288	-0.549717	-0.548384	-0.547321	-0.550288	1
ETH2_0306100	1.74867	1.94044	2.03687	1.09212	0.772224	1.00861	-0.537461	-0.542155	-0.546638	-0.759267	-0.762434	-0.766292	-0.76613	-0.763731	-0.76043	-0.734558	-0.72942	-0.742582	0.135581	0.114712	-0.438127	1
ETH2_0306700	1.21735	1.18568	1.28283	1.2372	1.61057	2.32775	-0.482278	-0.397565	-0.405777	-0.75189	-0.752857	-0.754917	-0.758234	-0.758234	-0.755758	-0.755528	-0.754468	-0.755704	-0.212706	-0.162326	-0.403127	1
ETH2_0308600	-0.767729	-0.615906	-0.688346	2.35755	1.92935	1.06649	0.895756	0.716012	0.815026	-0.754018	-0.669851	-0.685864	-0.825613	-0.802833	-0.825613	-0.79141	-0.756194	-0.652373	-0.314727	0.645377	0.724917	1
ETH2_0309500	0.812039	1.66567	1.88152	1.35122	0.95898	0.993268	-0.0570633	0.038893	0.101214	-1.13587	-1.12832	-1.17297	-1.01827	-1.04572	-1.06594	-0.617693	-0.698502	-0.886115	0.532268	0.330803	0.160591	1
ETH2_0309600	1.24131	1.35955	1.77894	0.605663	0.193328	0.916574	-0.381956	-0.363353	-0.32959	-1.25235	-1.24656	-1.29943	-1.24606	-1.21921	-1.20444	1.00678	1.02724	0.560843	0.125957	0.0609677	-0.334205	1
ETH2_0309700	0.705051	0.964064	0.758159	0.686435	0.264672	0.687241	1.61815	1.69859	1.73479	-0.939977	-0.958552	-1.0178	-1.06812	-1.07573	-1.07138	-0.823209	-0.837422	-0.849514	-0.181309	-0.0728354	-0.221296	1
ETH2_0312700	1.0645	1.69859	1.49681	1.20747	0.516666	0.506916	0.83719	0.895535	0.897859	-1.11966	-1.12409	-1.21376	-1.2192	-1.24921	-1.24856	-0.30719	-0.256214	-0.592452	-0.0929599	-0.136292	-0.561939	1
ETH2_0314700	2.31897	2.04332	2.00776	0.404221	0.504536	0.694108	-0.420904	-0.417197	-0.432071	-0.730417	-0.729791	-0.730152	-0.732362	-0.732362	-0.732362	-0.732362	-0.732316	-0.732362	0.185217	0.0493293	-0.352801	1
ETH2_0315200	1.45805	1.37866	2.06337	1.01078	0.774731	1.23788	0.0708817	-0.233866	-0.0186515	-0.835536	-0.812934	-1.00049	-1.1293	-1.13358	-1.11575	-0.77504	-0.777619	-0.939204	0.360477	0.0821623	0.334979	1
ETH2_0315800	1.57709	1.63692	1.48066	0.808524	0.842901	0.437537	-0.19241	-0.203751	-0.198014	-0.998953	-0.99553	-0.997703	-0.994628	-0.996369	-0.996263	-0.94022	-0.930697	-0.963474	0.905898	0.987364	0.731111	1
ETH2_0316500	-0.455778	-0.534027	-0.523013	1.31163	3.09671	0.76493	-0.356589	-0.387983	-0.517075	-0.929222	-0.943856	-0.869032	-0.915799	-0.75603	-0.637808	0.662734	0.362247	0.37098	0.0816204	-0.140777	1.31613	1
ETH2_0317000	1.05714	1.94151	2.15832	1.62477	0.976607	0.95274	-0.460581	-0.497488	-0.453782	-0.771186	-0.771945	-0.769642	-0.700443	-0.706875	-0.712352	-0.755688	-0.758851	-0.753258	-0.00547335	-0.055317	-0.538198	1
ETH2_0402400	1.58553	1.5236	1.51169	0.873075	0.831416	1.22091	-0.771189	-0.749183	-0.773121	-1.07828	-1.10394	-1.07359	-1.04246	-1.11236	-1.11128	-0.0394693	0.0713409	-0.394849	0.685416	0.537425	0.409309	1
ETH2_0402600	0.332017	0.457663	1.05825	1.36259	1.02337	0.63866	0.727812	0.616158	1.09432	-1.11213	-1.11213	-1.11213	-0.975102	-1.06659	-1.10431	-1.06427	-1.08437	-1.10147	1.46339	0.458551	0.499722	1
ETH2_0402900	1.16565	1.47198	1.66369	1.31099	1.35253	1.87742	-0.445479	-0.458366	-0.434997	-0.833876	-0.833959	-0.835178	-0.832172	-0.83196	-0.833451	-0.766578	-0.765291	-0.781703	0.0545901	0.0383985	-0.282242	1
ETH2_0403200	0.227525	1.35094	1.26211	0.717629	0.334604	0.798296	-0.744829	-0.852843	-0.721629	-1.28118	-1.22192	-1.31376	-0.984711	-0.847162	-0.924172	1.72589	1.66541	0.440727	0.324122	0.0883508	-0.0434073	1
ETH2_0404100	1.01686	1.23847	1.44426	1.47961	0.707579	1.69528	0.314433	0.0254623	0.322379	-1.2169	-1.2167	-1.28364	-1.204	-1.20601	-1.21679	0.244389	0.0961053	-0.534059	-0.198817	-0.430941	-0.0769765	1
ETH2_0405100	1.31829	1.45899	1.61048	1.1008	0.559595	1.48959	0.309486	0.323122	0.415324	-0.991467	-0.996079	-1.01374	-1.02801	-1.02641	-1.02794	-0.989379	-0.98871	-0.989105	0.461618	0.231589	-0.228049	1
ETH2_0407600	1.3664	1.51935	1.22927	1.10797	0.555687	1.27595	0.719605	0.749397	0.806293	-0.945848	-0.931232	-0.949367	-1.05568	-1.05588	-1.05579	-1.03977	-1.04207	-1.04691	0.0568735	0.103532	-0.367792	1
ETH2_0409500	0.964514	1.09697	1.1554	0.820035	0.282401	0.761208	1.25388	1.2134	1.12474	-1.20673	-1.14541	-1.22475	-1.14746	-1.15322	-1.13232	-0.839574	-0.92077	-0.896507	0.325911	0.273522	0.394759	1
ETH2_0409600	1.84233	1.75802	1.70907	0.70688	0.364359	0.73772	0.0477464	0.137695	0.118879	-1.0268	-1.03546	-1.06286	-1.07332	-1.07437	-1.07588	-0.753327	-0.770473	-0.820912	0.632376	0.653493	-0.0151596	1
ETH2_0411800	1.39328	1.70516	1.69831	1.30476	1.28296	1.16703	0.271884	0.186117	0.32076	-0.699621	-0.704348	-0.747684	-0.843087	-0.773317	-0.815391	-0.87045	-0.860011	-0.866416	-0.590209	-0.695697	-0.86403	1
ETH2_0413100	-0.0893339	-0.239966	0.115412	1.53953	0.748073	1.62594	1.55878	1.45375	1.2869	-1.11498	-1.10571	-1.11932	-1.06478	-1.10167	-1.09028	0.0002617	0.106135	0.059342	-0.721287	-0.423442	-0.423339	1
ETH2_0413900	1.66923	1.41731	1.93691	1.53631	0.825546	0.962351	0.32536	0.33364	0.278518	-0.746272	-0.709829	-0.767752	-0.785924	-0.785813	-0.784482	-0.784883	-0.786053	-0.787669	-0.776815	-0.782031	-0.787669	1
ETH2_0414400	1.10996	1.82886	1.97375	1.74392	0.799419	0.97556	-0.431953	-0.476312	-0.439244	-0.815075	-0.801575	-0.820398	-0.833928	-0.833928	-0.833928	-0.822669	-0.826247	-0.825671	0.327325	0.194119	-0.191992	1
ETH2_0414500	1.49676	2.0131	2.39518	0.8233	0.304033	0.569029	0.112523	0.0658547	0.148757	-0.843339	-0.86406	-0.87274	-0.900035	-0.889947	-0.882795	-0.860562	-0.848818	-0.860924	0.0799097	-0.0206155	-0.164617	1
ETH2_0415600	1.56303	1.8154	1.67446	1.37729	0.827431	1.18343	-0.581508	-0.537904	-0.548284	-0.833452	-0.833211	-0.836341	-0.833048	-0.834809	-0.836341	-0.828453	-0.831386	-0.829426	0.40967	0.364235	-0.0507846	1
ETH2_0416400	-0.10104	-0.34481	-0.199449	2.13993	1.47145	2.08169	0.351006	0.58277	0.466223	-1.099	-1.06145	-1.10106	0.149793	0.301844	0.886268	-0.975596	-0.941239	-0.910251	-0.580303	-0.541864	-0.574917	1
ETH2_0416800	1.85523	0.58276	1.64236	1.63702	1.11034	0.17859	0.120267	-0.342295	-0.433586	-0.919807	-1.0496	-1.03418	-0.981936	-0.849697	-0.142984	0.44035	0.751475	0.606444	-1.24727	-0.985651	-0.937834	1
ETH2_0417400	1.31276	0.881574	1.77593	1.35728	0.875691	1.13781	0.442542	0.4028	0.365406	-1.13616	-1.12598	-1.13333	0.635929	0.147358	-0.277448	-1.15313	-1.15163	-1.14895	-0.719379	-0.714028	-0.775037	1
ETH2_0420000	1.55173	1.27856	1.3929	0.916439	0.509098	1.12867	0.653613	0.95602	0.673618	-1.03633	-1.02557	-1.02593	-1.01154	-1.05147	-1.03907	-1.04523	-1.02227	-1.04178	0.312391	0.227107	-0.300951	1
ETH2_0420800	1.06463	0.840734	1.26089	1.40999	1.46546	2.54645	-0.122919	-0.026209	-0.0284773	-0.652147	-0.664954	-0.649976	-0.753734	-0.753734	-0.753734	-0.752323	-0.753734	-0.750436	-0.610805	-0.612397	-0.702569	1
ETH2_0500200	1.17395	1.35466	1.40031	1.16366	1.22713	0.888958	-0.259705	-0.348656	-0.295654	-1.2019	-1.06694	-1.30313	-1.37702	-1.4237	-1.38787	0.595994	0.610019	0.170127	-0.0155888	0.110295	-0.0149425	1
ETH2_0500900	1.03794	1.39862	1.51251	1.5228	1.66385	1.57224	-0.429086	-0.431484	-0.447288	-0.870047	-0.867224	-0.870696	-0.849276	-0.859016	-0.859285	-0.801106	-0.805971	-0.824768	0.259204	0.123019	-0.174936	1
ETH2_0501200	0.904489	1.20919	1.25744	0.513597	0.478657	0.536423	1.69525	1.30872	1.60953	-0.750057	-0.709715	-0.865078	-1.12326	-1.12034	-1.1153	-0.730375	-0.736689	-0.867267	-0.371072	-0.500883	-0.623257	1
ETH2_0502300	0.898325	1.64716	2.02213	1.48802	0.72048	1.44325	-0.829312	-0.828111	-0.83057	-0.966257	-0.966452	-0.97344	-0.929636	-0.87811	-0.897862	0.189769	0.30405	-0.197293	-0.0822011	-0.0561408	-0.277811	1
ETH2_0503400	1.36658	1.36922	1.66845	0.429677	0.177229	0.472979	0.638167	0.778889	0.755487	-1.1426	-1.13614	-1.27051	-1.44561	-1.42268	-1.42105	0.337509	0.396304	0.449186	-0.063604	-0.160851	-0.776625	1
ETH2_0503900	1.00051	1.55954	2.02416	1.76674	1.29747	1.01527	-0.650778	-0.64926	-0.643326	-0.758009	-0.757453	-0.757838	-0.758009	-0.758009	-0.758009	-0.757925	-0.758009	-0.757944	0.181303	0.250561	-0.330994	1
ETH2_0509200	1.70266	1.85344	1.64467	1.06431	1.05062	0.915078	-0.227875	-0.285731	-0.247223	-0.854367	-0.843	-0.905065	-0.961833	-0.963596	-0.970548	-0.872636	-0.894114	-0.899319	0.382535	0.345894	-0.0338935	1
ETH2_0510200	1.36322	1.89789	1.79045	0.963473	1.10729	0.665822	-0.00174897	-0.23043	-0.0925588	-0.963614	-0.964376	-0.963446	-0.964376	-0.959524	-0.962293	-0.915204	-0.923189	-0.950894	0.312976	0.626082	0.164448	1
ETH2_0511100	1.30588	1.8487	2.59281	0.750389	0.594572	0.783961	-0.685852	-0.702619	-0.687177	-0.796208	-0.795894	-0.799799	-0.766537	-0.756264	-0.758815	-0.612391	-0.602915	-0.655054	0.512814	0.324149	-0.0937513	1
ETH2_0511400	1.12896	1.82218	1.84323	1.29112	0.87017	1.39304	-0.392691	-0.415926	-0.335183	-0.891707	-0.885183	-0.892074	-0.892074	-0.88974	-0.891573	-0.868859	-0.848894	-0.857259	0.345906	0.340163	0.026393	1
ETH2_0511600	1.19423	1.60871	1.69226	1.43072	1.10557	1.80618	-0.540114	-0.514891	-0.527501	-0.790792	-0.789037	-0.790595	-0.790792	-0.790792	-0.790792	-0.790792	-0.790792	-0.790792	0.118567	0.0743308	-0.332888	1
ETH2_0513800	0.782471	1.19792	1.55019	1.58394	1.61613	2.13753	-0.552533	-0.55916	-0.564626	-0.715734	-0.718805	-0.717685	-0.721873	-0.721768	-0.721873	-0.720927	-0.720593	-0.719293	-0.0729845	-0.163342	-0.476991	1
ETH2_0515800	1.86738	1.78783	2.38123	1.08846	0.949021	-0.0595683	-0.542587	-0.55965	-0.629088	-0.8634	-0.918222	-0.92396	-0.738722	-0.846566	-0.652903	-0.0529591	-0.445122	-0.377811	-0.122623	-0.226524	-0.114212	1
ETH2_0516600	1.32933	1.28232	1.53254	0.904298	1.75936	0.516822	-0.207993	-0.0937853	-0.0932253	-1.00775	-1.0125	-1.0125	-1.0125	-1.0125	-0.980012	-0.816528	-0.877447	-0.87971	-0.0164504	0.482069	1.21617	1
ETH2_0518300	1.57826	1.7276	1.43776	0.920898	0.496171	0.926639	0.836795	0.684667	0.866618	-0.902391	-0.898689	-0.935971	-0.979965	-0.979965	-0.979965	-0.978963	-0.979965	-0.978014	-0.23712	-0.113356	-0.511041	1
ETH2_0518400	1.55758	1.79194	1.49534	1.10894	0.677114	1.04517	0.592877	0.490118	0.647289	-0.899046	-0.906954	-0.936033	-0.95552	-0.95552	-0.95552	-0.954032	-0.954579	-0.95436	-0.215834	-0.197948	-0.521031	1
ETH2_0518500	0.459333	0.377882	0.338718	2.08996	2.322	2.33679	-0.352401	-0.337052	-0.349172	-0.570194	-0.570523	-0.569266	-0.57547	-0.57544	-0.5754	-0.575238	-0.575206	-0.575221	-0.574642	-0.574394	-0.575069	1
ETH2_0521600	0.772845	0.948388	1.22266	0.808871	-0.0861747	0.0780972	0.204809	0.220562	0.340666	-1.3221	-1.37775	-1.32717	-1.36363	-1.28097	-1.36109	1.66845	1.49742	-0.00446533	0.307153	-0.328019	0.381455	1
ETH2_0525600	1.06793	1.43664	1.70417	1.61732	1.01374	1.2064	-0.524403	-0.506023	-0.425312	-0.910306	-0.903643	-0.911055	-0.907692	-0.906286	-0.904911	-0.855559	-0.840462	-0.874785	0.739862	0.621556	0.062818	1
ETH2_0525800	0.0285396	0.0723059	0.288691	2.54085	2.71229	1.38735	0.0171561	0.0293192	-0.0655088	-0.647125	-0.613124	-0.625288	-0.61412	-0.586771	-0.602641	-0.657415	-0.635925	-0.626219	-0.37426	-0.500456	-0.52765	1
ETH2_0525900	1.96072	1.96379	2.17605	0.676045	0.643182	1.01908	-0.369696	-0.345725	-0.346874	-0.731745	-0.728485	-0.724445	-0.875768	-0.868472	-0.872882	-0.622754	-0.63185	-0.661063	-0.130374	-0.156672	-0.37206	1
ETH2_0527600	0.901372	1.9162	1.90252	1.73707	0.674562	1.13781	-0.338237	-0.376375	-0.294202	-0.841908	-0.83645	-0.881589	-0.90177	-0.903396	-0.905154	-0.786481	-0.776686	-0.845264	0.323542	0.278266	-0.183831	1
ETH2_0528800	0.0783777	0.045308	0.0842447	2.20872	2.34217	2.46819	-0.486465	-0.484907	-0.491322	-0.473739	-0.492378	-0.474085	-0.499329	-0.390103	-0.363316	-0.455405	-0.458786	-0.45726	-0.56505	-0.570722	-0.564145	1
ETH2_0529400	1.51183	1.53676	1.49977	1.05515	0.878046	0.91368	0.308644	0.425793	0.387038	-1.19436	-1.12983	-1.23408	-0.904046	-1.07894	-1.08448	-0.728636	-0.797092	-1.0724	0.45743	0.219051	0.0306693	1
ETH2_0529900	1.29901	1.62622	1.58618	1.33682	1.26557	0.414154	-0.434169	-0.523874	-0.492526	-1.20608	-1.20925	-1.21511	-0.958653	-0.989259	-1.01593	-0.207764	-0.249527	-0.578672	0.897492	0.554086	0.101273	1
ETH2_0532900	-0.193464	-0.10591	0.22389	2.00236	1.83575	1.49871	0.940156	1.07839	1.1541	-0.902052	-0.828091	-0.836879	-1.0989	-1.01844	-1.08529	-0.510544	-0.630328	-0.51625	-0.252362	-0.350938	-0.403906	1
ETH2_0533800	1.18343	1.79508	1.73068	1.18618	0.424989	0.950095	0.423867	0.448584	0.549841	-1.04629	-1.04866	-1.06663	-1.0611	-1.06377	-1.06761	-0.856038	-0.822628	-0.863315	0.144605	0.417579	-0.358902	1
ETH2_0534900	1.0279	1.6266	1.98783	1.38453	1.04873	1.77828	-0.665393	-0.672991	-0.666351	-0.719931	-0.72	-0.719739	-0.719853	-0.719814	-0.719869	-0.71927	-0.719076	-0.719181	0.0257999	0.00890939	-0.407113	1
ETH2_0536000	1.51323	1.90326	1.83501	1.33359	0.679664	1.03191	0.145803	0.0968344	0.158786	-0.79997	-0.797882	-0.87717	-0.919874	-0.917893	-0.915793	-0.906666	-0.902856	-0.902332	-0.0761831	-0.120919	-0.560545	1
ETH2_0536400	0.867311	1.85422	1.32547	1.32533	0.48936	0.562906	0.788504	0.800566	0.743839	-1.07795	-1.08089	-1.08558	-1.07613	-1.08135	-1.06917	-0.915755	-0.893013	-0.921334	0.291866	0.501993	-0.350208	1
ETH2_0536700	1.17672	1.18353	1.25249	1.10023	0.570141	0.924015	0.539353	0.421555	0.528425	-1.11333	-1.10186	-1.11513	-1.11672	-1.1153	-1.12098	-1.06472	-1.0623	-1.07399	0.843153	0.801585	0.543129	1
ETH2_0536900	0.00402159	0.689692	0.615202	1.14079	1.23569	1.23376	-0.000660279	-0.236249	0.142256	-1.06408	-1.06451	-1.08229	-1.04924	-0.865909	-0.93838	-0.908548	-0.870047	-1.02107	1.77723	1.45412	0.808215	1
ETH2_0537600	0.74239	1.70098	1.7875	1.59843	0.936443	1.87865	-0.534645	-0.528627	-0.513336	-0.766151	-0.763621	-0.77177	-0.783779	-0.783682	-0.783531	-0.780053	-0.777402	-0.778198	0.0970934	0.155312	-0.332007	1
ETH2_0538200	1.37164	1.93702	2.57655	0.813911	0.42384	0.763139	-0.707541	-0.71012	-0.712533	-0.788136	-0.794545	-0.808732	-0.650305	-0.7172	-0.721348	-0.594489	-0.569956	-0.667456	0.485857	0.214723	-0.144324	1
ETH2_0539000	0.785115	1.34086	1.50713	0.969084	0.342968	1.10043	1.15977	1.11842	1.2942	-0.914449	-0.943043	-0.979868	-1.0366	-1.03538	-1.0311	-0.889437	-0.88976	-0.953618	-0.222632	-0.16385	-0.55825	1
ETH2_0600600	0.882447	1.3285	1.81948	0.907411	0.820062	1.48465	-0.539425	-0.585674	-0.493938	-1.27124	-1.26006	-1.26316	-1.13447	-1.1162	-1.1726	0.31218	0.253024	-0.228567	0.457413	0.642434	0.157739	1
ETH2_0603900	1.75286	2.16066	2.12121	0.991085	0.857238	0.718621	-0.485494	-0.511156	-0.49597	-0.703982	-0.703252	-0.703982	-0.703982	-0.703982	-0.703982	-0.7031	-0.701426	-0.703982	-0.0776651	-0.152679	-0.547035	1
ETH2_0604200	1.33549	1.72427	1.51448	1.13879	0.987111	0.802035	0.798096	0.530101	0.696768	-0.988195	-0.972009	-0.996794	-0.994465	-0.99776	-0.991799	-0.826353	-0.846732	-0.926523	-0.0360988	-0.338289	-0.612122	1
ETH2_0604300	1.49562	1.54655	2.02445	0.837009	0.805897	1.39038	0.361299	0.000521929	0.261087	-1.17793	-1.20034	-1.18665	-0.967023	-0.899675	-0.892178	-0.302971	-0.418691	-0.511882	-0.24233	-0.457794	-0.465348	1
ETH2_0609000	0.97249	1.3857	1.77967	1.13185	0.742675	1.65803	0.700008	0.395683	0.48646	-1.10846	-1.10846	-1.09498	-1.03409	-1.05134	-1.09336	-0.28718	-0.312786	-0.604699	-0.482983	-0.781358	-0.292872	1
ETH2_0609400	1.04845	1.55498	1.84388	1.5522	1.13855	1.29067	-0.364349	-0.414721	-0.352399	-0.908599	-0.913316	-0.9135	-0.902358	-0.904646	-0.904349	-0.818707	-0.812718	-0.864718	0.428777	0.269629	-0.0527538	1
ETH2_0611000	1.28628	1.85302	2.08201	1.39666	0.919722	1.0559	-0.651304	-0.648628	-0.645923	-0.768911	-0.767501	-0.769155	-0.769155	-0.767468	-0.768877	-0.76438	-0.762939	-0.766232	0.223028	0.184217	-0.150371	1
ETH2_0611400	1.52243	2.13761	2.2829	0.848072	0.353787	0.528234	-0.632059	-0.634318	-0.63423	-0.803621	-0.803174	-0.804546	-0.76976	-0.76387	-0.749064	-0.661262	-0.655032	-0.705705	0.470395	0.553426	-0.080217	1
ETH2_0612400	2.17647	2.12857	1.93429	0.52396	0.552039	0.436624	-0.342105	-0.338353	-0.35161	-0.668296	-0.719839	-0.703242	-0.842014	-0.842014	-0.842014	-0.81985	-0.821545	-0.829061	0.391048	0.202567	-0.225633	1
ETH2_0612500	1.53809	1.8015	1.91954	0.771705	0.795168	0.678297	0.136996	0.0184494	0.169307	-1.04803	-1.05258	-1.06674	-1.06475	-1.06948	-1.06861	-0.712412	-0.721557	-0.817502	0.505613	0.468771	-0.181774	1
ETH2_0612600	1.41232	1.99681	2.33945	1.04568	0.987428	0.296595	-0.444976	-0.519951	-0.457423	-0.770941	-0.777579	-0.789796	-0.791678	-0.794132	-0.79612	-0.748812	-0.762957	-0.778174	0.389359	0.202099	-0.237205	1
ETH2_0612700	-0.274942	-0.333424	-0.297375	1.67466	3.59395	1.11847	0.0438152	0.0750408	0.122611	-0.471526	-0.472892	-0.460842	-0.486451	-0.486065	-0.485788	-0.485002	-0.482753	-0.485548	-0.461228	-0.469733	-0.474984	1
ETH2_0613000	1.51414	1.48143	1.30872	1.21444	1.00708	1.34512	-0.160156	-0.222338	-0.180223	-1.2117	-1.16413	-1.22708	-1.28926	-1.24002	-1.19806	0.264512	0.219342	0.234197	-0.152828	-0.0643472	-0.478836	1
ETH2_0613300	1.40268	1.68382	1.63136	0.403989	0.147639	0.353771	0.229566	0.057577	0.207662	-1.17789	-1.16984	-1.24371	-1.22976	-1.25668	-1.24427	1.07227	1.0309	0.511935	-0.318405	-0.471321	-0.621287	1
ETH2_0618300	1.16594	2.07747	2.01739	1.5746	0.829394	1.06352	-0.55608	-0.567298	-0.543714	-0.735514	-0.737567	-0.734685	-0.737166	-0.736569	-0.737085	-0.720482	-0.720833	-0.729861	0.0272191	-0.0502026	-0.448489	1
ETH2_0619600	1.60555	1.09835	1.34114	0.856096	2.06547	0.453816	-0.33122	-0.329776	-0.414148	-0.880806	-0.891065	-0.886893	-0.891065	-0.891065	-0.891065	-0.891065	-0.891065	-0.891065	1.09826	0.691885	-0.130259	1
ETH2_0620000	-0.526933	-0.501188	-0.49022	2.30967	2.53538	1.89564	0.398161	0.43095	0.345442	-0.536123	-0.536223	-0.545123	-0.524929	-0.530805	-0.532827	-0.518252	-0.53889	-0.526278	-0.517201	-0.545123	-0.545123	1
ETH2_0620100	1.42081	1.73813	1.61657	1.41521	1.33473	1.13911	-0.552111	-0.577459	-0.58984	-0.895796	-0.895277	-0.895386	-0.888878	-0.890305	-0.8859	-0.633877	-0.598917	-0.7229	0.29979	0.286677	-0.224398	1
ETH2_0620900	0.162848	-0.112896	-0.0522274	0.655667	2.41785	-0.221822	0.874834	0.77524	0.761137	-0.917316	-0.955056	-0.753908	-1.15782	-1.10762	-1.1292	-0.668243	-0.875456	-0.880426	1.36402	0.817454	1.00294	1
ETH2_0621400	1.20091	1.49013	1.89647	1.53207	1.62538	1.04465	-0.586597	-0.605211	-0.591153	-0.778328	-0.778657	-0.776769	-0.779665	-0.780212	-0.78011	-0.779462	-0.778683	-0.779401	0.132791	0.17322	-0.301374	1
ETH2_0622600	-0.236582	-0.356654	-0.184962	2.0608	2.62852	1.21918	0.637894	0.662541	0.595471	-0.825007	-0.825007	-0.800791	-0.795314	-0.814481	-0.820487	-0.777594	-0.742524	-0.797297	-0.229706	0.0546152	0.347385	1
ETH2_0622800	1.38949	1.61182	1.76252	1.17007	1.0563	1.2405	0.318027	0.102314	0.296516	-0.954473	-0.951504	-0.961289	-0.968001	-0.965116	-0.96699	-0.861659	-0.885167	-0.920156	0.0758563	-0.143265	-0.445792	1
ETH2_0624300	0.689391	1.32965	0.96784	0.791963	0.231529	1.02961	0.986821	0.923618	1.17223	-0.721152	-0.788698	-1.14616	-1.39167	-1.35805	-1.40192	-0.873742	-0.777273	-1.03198	0.834899	0.716095	-0.183012	1
ETH2_0625500	0.933326	1.5585	1.55715	0.804539	0.313781	0.291663	0.405694	0.21892	0.506108	-1.29284	-1.31041	-1.34702	-1.32975	-1.36958	-1.35253	0.894535	1.03978	0.375607	-0.223812	-0.334711	-0.33895	1
ETH2_0626100	1.22489	1.66315	1.69551	2.03591	0.951492	1.05165	-0.582259	-0.57006	-0.564442	-0.908664	-0.910358	-0.910358	-0.904655	-0.906651	-0.901965	-0.342152	-0.342315	-0.533824	0.178609	0.0547994	-0.478299	1
ETH2_0627100	1.33527	1.72936	1.72825	1.45659	0.97321	1.07332	0.103718	-0.0509382	0.0556711	-1.06414	-1.02823	-1.07128	-1.09357	-1.09706	-1.09728	-0.516486	-0.553197	-0.615761	0.105263	-0.0659082	-0.306795	1
ETH2_0627600	1.14587	1.77532	1.82566	1.40161	0.810387	1.60053	-0.697384	-0.692534	-0.684674	-0.786924	-0.786544	-0.786924	-0.782204	-0.784476	-0.781457	-0.733615	-0.743006	-0.760424	0.285605	0.336648	-0.161463	1
ETH2_0628100	1.14543	1.13116	1.26815	1.37919	1.32002	1.7392	-0.617654	-0.597159	-0.599596	-0.837871	-0.814394	-0.808162	-0.914002	-0.917074	-0.91507	-0.900744	-0.901737	-0.897069	0.369887	0.682745	0.684747	1
ETH2_0628200	1.9722	1.84772	1.72405	0.957814	0.715079	1.09694	-0.196953	-0.16032	-0.189273	-1.03673	-1.03043	-1.05246	-1.00405	-1.02509	-1.02272	-0.0899081	-0.117326	-0.243237	-0.173661	-0.313629	-0.658021	1
ETH2_0629000	0.960249	1.135	1.32174	1.77034	1.25285	1.80469	0.391531	0.402217	0.388805	-0.90498	-0.90953	-0.91345	-0.724745	-0.797298	-0.821297	-0.557784	-0.552434	-0.61991	-0.883526	-0.88596	-0.856503	1
ETH2_0630000	-0.0596378	0.0166316	0.249057	1.78345	1.16565	0.863543	0.0875652	0.12408	0.220519	-1.21162	-1.22542	-1.22033	-1.21167	-1.16505	-1.18732	-0.34679	-0.318318	-0.561584	1.44588	1.29674	1.25464	1
ETH2_0631000	1.62228	1.64004	1.98765	0.692714	0.848334	0.818379	-0.61289	-0.594223	-0.628173	-0.846253	-0.8459	-0.84315	-0.851205	-0.851205	-0.851205	-0.841841	-0.845489	-0.846596	0.507147	0.917276	0.424318	1
ETH2_0631100	1.34047	1.78458	1.36331	0.317568	0.72973	0.296816	-0.912039	-0.820584	-0.891892	-1.23355	-1.23326	-1.23506	-0.435748	-0.566869	-0.577364	1.1593	1.15497	1.15256	-0.245472	-0.563211	-0.584266	1
ETH2_0632900	1.83725	1.79865	2.04532	0.791544	1.11257	0.408317	-0.579036	-0.576034	-0.584426	-0.788469	-0.789859	-0.788587	-0.792133	-0.792371	-0.791806	-0.789495	-0.788912	-0.790026	0.539418	0.47938	-0.161289	1
ETH2_0633100	1.39604	1.52415	1.18909	0.632584	0.630289	0.803481	-0.113266	-0.20957	-0.110978	-1.01507	-1.02737	-1.08069	-1.05651	-1.0369	-1.05401	-0.903027	-0.847312	-0.974362	0.694229	1.22271	1.33649	1
ETH2_0633300	0.746247	1.02707	1.10456	0.610834	0.511449	0.796036	0.760477	0.588557	0.514475	-1.98732	-1.93074	-2.2264	0.94564	-0.256236	-0.332985	0.108632	-0.0288574	-0.89224	0.210847	0.105765	-0.375807	1
ETH2_0634100	-0.553029	-0.519936	-0.521401	1.7811	2.98001	0.700475	0.950652	0.868929	1.05664	-0.613035	-0.588569	-0.597944	-0.610722	-0.613035	-0.600359	-0.552093	-0.570199	-0.581376	-0.416345	-0.459793	-0.539972	1
ETH2_0636700	0.57987	1.16439	1.54242	1.6152	1.7245	2.03206	-0.618045	-0.637308	-0.633363	-0.437783	-0.329315	-0.478182	-0.82371	-0.825715	-0.825202	-0.824384	-0.810782	-0.82339	0.197995	-0.180213	-0.609041	1
ETH2_0638300	1.10492	1.67939	1.73695	1.6641	1.13183	1.57529	-0.536329	-0.500494	-0.520657	-0.78102	-0.780865	-0.781111	-0.781508	-0.779955	-0.781508	-0.775095	-0.77452	-0.779236	0.0369096	0.00599232	-0.363074	1
ETH2_0639100	1.23422	1.69691	1.80749	0.75197	0.211954	0.217963	0.499369	0.403097	0.615432	-1.35726	-1.35636	-1.39469	-1.21686	-1.11874	-1.11507	0.639383	0.647718	-0.173712	-0.10418	-0.358512	-0.530114	1
ETH2_0640600	1.49692	1.98033	2.05175	0.969627	0.377346	0.64358	-0.696418	-0.710034	-0.673453	-0.911359	-0.910484	-0.910549	-0.837215	-0.865948	-0.870243	-0.445986	-0.47338	-0.603084	0.931881	0.569107	-0.112392	1
ETH2_0642700	1.80406	1.75967	1.52123	1.10264	1.03475	1.43432	-0.297992	-0.310904	-0.298222	-0.888907	-0.876635	-0.880859	-0.869681	-0.891434	-0.890463	-0.797342	-0.797686	-0.815922	0.127999	0.102424	-0.271042	1
ETH2_0643300	1.30408	1.73165	1.81464	1.2845	1.07947	1.42635	-0.521296	-0.555322	-0.52018	-0.8228	-0.819946	-0.826516	-0.830454	-0.827333	-0.829016	-0.794796	-0.804367	-0.816775	0.297647	0.314141	-0.283689	1
ETH2_0643400	1.3026	1.76925	1.86005	1.1291	1.08918	1.60842	-0.633971	-0.655217	-0.657179	-0.759042	-0.759506	-0.761841	-0.762883	-0.757451	-0.761716	-0.747081	-0.750468	-0.753747	0.183859	0.219221	-0.401568	1
ETH2_0644900	1.74994	1.61747	1.43682	1.29438	1.52512	1.4632	-0.464461	-0.452119	-0.46836	-0.520167	-0.549723	-0.527904	-0.821971	-0.821856	-0.821872	-0.821193	-0.821068	-0.821263	-0.2132	-0.298924	-0.662853	1
ETH2_0645400	1.1049	1.19423	1.54944	1.92158	1.41384	1.6901	-0.0409752	-0.0035423	-0.08426	-0.756343	-0.74713	-0.753818	-0.754795	-0.746463	-0.747858	-0.756343	-0.753476	-0.756343	-0.650364	-0.631239	-0.691128	1
ETH2_0646200	0.647297	0.97561	1.11755	0.67423	0.117658	0.366931	1.54801	1.50088	1.63052	-0.830105	-0.880023	-0.921484	-1.22638	-1.21351	-1.22729	-0.87435	-0.903548	-0.983568	0.204273	-0.0124739	0.289756	1
ETH2_0646300	0.603927	1.29919	1.42609	1.30366	0.886706	1.77228	-0.275354	-0.419424	-0.2757	-1.0656	-1.0527	-1.05058	-1.06264	-1.04907	-1.05499	-0.707448	-0.750258	-0.736157	0.74615	0.592471	0.869447	1
ETH2_0647500	0.398146	0.344466	0.295871	2.31006	2.38788	2.07627	-0.275704	-0.272897	-0.293007	-0.57915	-0.579304	-0.579184	-0.582101	-0.582017	-0.581995	-0.581691	-0.581766	-0.581716	-0.5802	-0.581145	-0.580819	1
ETH2_0647600	1.96936	1.67346	2.44385	0.800524	0.205592	1.13547	-0.568629	-0.549551	-0.57203	-0.67809	-0.688495	-0.682339	-0.761746	-0.77861	-0.769625	-0.634996	-0.648483	-0.621235	-0.00914698	-0.115537	-0.149749	1
ETH2_0649800	1.01343	1.48406	1.65428	1.83428	1.00628	1.46218	-0.687465	-0.660508	-0.677037	-0.632539	-0.555271	-0.759093	-0.873039	-0.881625	-0.880056	-0.875455	-0.880035	-0.877886	0.350577	0.326714	0.10823	1
ETH2_0650600	2.01961	1.56346	2.5464	0.653994	0.329155	0.94875	0.053445	0.0500483	-0.00398349	-0.682787	-0.691239	-0.691239	-0.684917	-0.685636	-0.685465	-0.666001	-0.680507	-0.65715	-0.680312	-0.681023	-0.674597	1
ETH2_0653700	0.106629	1.03292	1.09195	0.741728	0.0254847	0.56446	0.501737	0.298416	0.556781	-1.52451	-1.54386	-1.69343	-1.37045	-1.2372	-1.30731	0.837641	1.13445	-0.275427	0.784438	0.531431	0.74413	1
ETH2_0654000	0.849825	1.7556	1.93923	1.64118	0.915869	1.50517	-0.596689	-0.611511	-0.592172	-0.78216	-0.765399	-0.813371	-0.8355	-0.833094	-0.836416	-0.685739	-0.675675	-0.745085	0.122264	0.254081	-0.210409	1
ETH2_0654100	1.40617	1.70624	1.76387	1.33358	0.806253	1.28524	-0.456011	-0.468786	-0.435653	-0.866452	-0.870209	-0.873738	-0.875338	-0.876155	-0.875969	-0.871259	-0.872369	-0.872721	0.465822	0.479576	-0.0320872	1
ETH2_0656400	0.958545	1.42045	1.91585	2.02903	1.31103	1.28248	-0.603488	-0.617288	-0.598132	-0.717834	-0.717834	-0.717834	-0.709994	-0.708025	-0.715307	-0.714152	-0.713991	-0.711953	-0.130582	-0.10233	-0.438641	1
ETH2_0656600	0.836263	1.57872	1.45435	1.07737	0.264902	0.433495	0.870121	0.786433	1.06108	-1.26378	-1.26654	-1.31198	-1.3516	-1.34949	-1.34976	-0.308631	-0.192393	-0.360877	0.211213	0.25941	-0.0782988	1
ETH2_0657900	0.617751	1.23335	1.35333	1.24991	0.685744	1.35748	0.581438	0.827041	0.712459	-1.07051	-1.03466	-1.04316	-1.13058	-1.07454	-1.13082	-1.01637	-1.03351	-1.06455	0.449112	0.631127	-0.10003	1
ETH2_0700200	1.51308	1.39804	1.48664	0.239499	0.710472	0.389904	-0.544367	-0.588651	-0.681669	0.820537	0.679637	0.99205	-1.6792	-1.82479	-1.79832	-0.193469	-0.248284	-0.188673	-0.0842772	-0.212339	-0.185829	1
ETH2_0700300	2.54458	1.66722	2.45281	0.263334	0.208485	0.629465	-0.299993	-0.252036	-0.329612	-0.594004	-0.595326	-0.591317	-0.585724	-0.590979	-0.597373	-0.52348	-0.533547	-0.52827	-0.587213	-0.580565	-0.57645	1
ETH2_0700600	1.3557	1.61996	1.76665	1.45144	1.60175	1.11117	-0.307403	-0.307054	-0.3269	-0.800614	-0.803823	-0.800143	-0.817026	-0.817026	-0.817026	-0.816549	-0.816012	-0.816613	-0.0344086	-0.103769	-0.522291	1
ETH2_0702000	1.08656	1.70578	2.0214	1.29855	0.439135	0.748205	-0.527048	-0.536794	-0.472551	-1.11663	-1.1395	-1.17385	-1.14191	-1.15333	-1.14162	0.405237	0.498962	-0.321999	0.429139	0.167775	-0.0755227	1
ETH2_0702100	1.8375	1.84614	1.80819	1.70907	0.675208	0.279682	-0.57817	-0.566295	-0.551073	-0.783322	-0.769889	-0.782569	-0.783322	-0.777429	-0.778261	-0.733177	-0.730296	-0.728157	0.431207	0.213665	-0.238709	1
ETH2_0702900	1.94306	1.91016	2.23358	0.458108	0.615402	0.710458	-0.570289	-0.573199	-0.571198	-0.750025	-0.749708	-0.750454	-0.751004	-0.751192	-0.751049	-0.750619	-0.750816	-0.750086	0.466559	0.395674	-0.263364	1
ETH2_0703500	0.69296	0.607782	0.448739	0.733594	0.65171	0.322688	1.21519	0.988687	1.30065	-1.21454	-1.196	-1.21966	-1.09182	-1.10001	-1.1893	-0.868535	-0.940281	-0.914232	1.32585	0.371041	1.07548	1
ETH2_0705500	-0.18697	2.14813	-0.0812658	1.66654	1.46743	2.14506	-0.455309	-0.488967	-0.50904	-0.721651	-0.721651	-0.721651	-0.721651	-0.721651	-0.721651	-0.633891	-0.670759	-0.311331	-0.493673	0.876912	-0.142963	1
ETH2_0705900	1.08691	1.03854	1.45228	1.01248	1.10793	1.99268	0.378107	0.305316	0.295443	-0.205373	-0.29164	-0.440327	-1.44772	-1.4625	-1.46728	-0.162439	-0.222401	-0.497437	-0.759842	-0.79365	-0.919079	1
ETH2_0706600	1.2225	1.404	1.82756	1.44778	1.43554	1.61815	-0.668073	-0.670112	-0.6716	-0.745521	-0.746156	-0.746515	-0.746952	-0.743964	-0.746707	-0.734562	-0.740015	-0.743539	0.0446609	0.0064185	-0.302886	1
ETH2_0706900	0.643242	0.825689	1.19919	0.56032	0.661346	0.46631	1.55197	1.52891	1.65177	-0.315239	-0.247725	-0.510781	-1.36592	-1.40631	-1.38956	-0.830152	-0.845003	-0.966244	-0.398503	-0.386516	-0.426797	1
ETH2_0707400	-0.0306761	-0.00573449	0.0129798	2.2826	2.37092	2.29894	-0.0527136	-0.0212741	-0.0336506	-0.569359	-0.569386	-0.569445	-0.573121	-0.573126	-0.573145	-0.569141	-0.569259	-0.569427	-0.560412	-0.561078	-0.564498	1
ETH2_0707800	1.77159	2.17255	2.46756	0.847713	0.278019	0.273958	-0.317816	-0.353892	-0.330059	-0.854344	-0.851122	-0.859315	-0.761412	-0.752558	-0.724619	-0.497188	-0.409489	-0.640351	0.0377014	-0.120397	-0.376525	1
ETH2_0708200	1.26658	2.21155	2.07306	1.31053	0.50177	0.466175	-0.696957	-0.702942	-0.656221	-0.88418	-0.882768	-0.912815	-0.933471	-0.924054	-0.930148	-0.125105	-0.126382	-0.494562	0.389203	0.338808	-0.28807	1
ETH2_0708700	0.144071	0.196488	0.316499	2.02809	2.10038	2.72878	-0.335795	-0.330348	-0.334348	-0.542467	-0.542206	-0.542056	-0.543233	-0.543374	-0.54314	-0.543543	-0.543594	-0.543488	-0.542174	-0.542085	-0.542453	1
ETH2_0709400	1.79501	1.66571	2.17508	1.04492	0.588277	1.52131	-0.315981	-0.351063	-0.331988	-0.731047	-0.712625	-0.762215	-0.759393	-0.75817	-0.772107	-0.522263	-0.498713	-0.547096	-0.568717	-0.585419	-0.573514	1
ETH2_0709600	2.16664	2.07238	2.32446	0.611274	0.318703	0.689845	-0.324418	-0.315718	-0.337008	-0.612063	-0.616681	-0.623178	-0.633415	-0.637363	-0.640917	-0.586206	-0.57408	-0.601004	-0.567445	-0.553334	-0.56047	1
ETH2_0710700	0.260375	0.356254	0.352802	2.06798	1.0732	1.27974	0.11131	0.398476	0.224938	-1.56909	-1.57736	-1.57958	-0.460482	-0.412065	-0.15187	0.913727	0.880193	0.601909	-0.870257	-1.01426	-0.88594	1
ETH2_0711200	0.427587	0.336511	0.344667	1.93689	2.29975	2.50275	-0.306997	-0.30064	-0.314812	-0.571818	-0.572271	-0.570372	-0.579827	-0.580215	-0.580225	-0.579078	-0.579241	-0.578808	-0.578683	-0.577915	-0.577252	1
ETH2_0712300	1.78235	2.27245	2.23425	0.895728	0.307275	0.301167	-0.479035	-0.480774	-0.476345	-0.739459	-0.739041	-0.739153	-0.735855	-0.736966	-0.735605	-0.702721	-0.695638	-0.708206	0.331383	0.173173	-0.328976	1
ETH2_0712700	0.195622	0.2312	0.288204	2.179	2.28105	2.43901	-0.382732	-0.377586	-0.382335	-0.537313	-0.537232	-0.536546	-0.540312	-0.540301	-0.540308	-0.540036	-0.540064	-0.54003	-0.539661	-0.539792	-0.539839	1
ETH2_0713100	1.79031	1.81907	1.92477	0.659037	0.756033	0.941254	-0.595723	-0.561404	-0.578297	-0.847107	-0.832652	-0.845441	-0.838082	-0.841986	-0.84403	-0.812336	-0.813127	-0.796452	0.534992	0.600995	0.18017	1
ETH2_0713600	2.49609	1.37237	1.83297	0.256011	0.197878	1.56086	0.130285	0.194972	0.216362	-0.784403	-0.774405	-0.783846	-0.773667	-0.778873	-0.77828	-0.408524	-0.470944	-0.548677	-0.668975	-0.750176	-0.737033	1
ETH2_0713800	1.14179	1.77006	1.66859	0.523112	0.626625	0.448998	-0.868346	-0.835496	-0.847378	-1.39576	-1.39048	-1.38866	-0.860392	-0.636111	-0.66803	1.11472	1.00014	0.223689	0.12659	0.106443	0.139892	1
ETH2_0715900	0.669032	1.42128	1.31936	1.03529	0.553477	1.43717	0.178847	0.0956677	0.14559	-1.46325	-1.46608	-1.4873	-1.33311	-1.13078	-1.18785	0.743766	0.824273	-0.179636	-0.0218319	0.0627951	-0.216709	1
ETH2_0716100	0.805481	1.5538	1.96546	1.79917	0.992899	1.33473	-0.558493	-0.585788	-0.564648	-1.00546	-1.00381	-1.00721	-0.978069	-0.957791	-0.931891	-0.12162	-0.150872	-0.512604	0.0478727	0.010992	-0.132137	1
ETH2_0716200	1.20328	2.34055	2.42838	0.829329	0.207004	0.695862	-0.606361	-0.602237	-0.608867	-0.718393	-0.715896	-0.718229	-0.717807	-0.716852	-0.717285	-0.706419	-0.706397	-0.711717	0.329686	0.367976	-0.155614	1
ETH2_0716500	0.982237	1.71534	2.2022	1.37773	0.96991	1.49719	-0.396636	-0.453012	-0.385106	-0.803513	-0.803188	-0.843959	-0.833279	-0.835559	-0.833197	-0.634816	-0.648477	-0.753101	-0.0663641	-0.0486386	-0.405765	1
ETH2_0716800	0.36568	1.10748	1.43668	1.16127	0.682966	1.41925	0.981461	0.668394	0.949995	-1.14811	-1.08424	-1.27294	-1.22268	-1.23215	-1.22757	0.343019	0.382089	-0.229032	-0.546595	-0.709035	-0.825941	1
ETH2_0718800	0.200761	0.255286	0.442619	2.58746	2.13428	2.03768	-0.176061	-0.19567	-0.197016	-0.591879	-0.591647	-0.591942	-0.590115	-0.588542	-0.588517	-0.590269	-0.590485	-0.590808	-0.591703	-0.591403	-0.592035	1
ETH2_0720100	1.76467	1.80264	2.04145	1.60411	0.469892	0.694286	-0.438858	-0.521156	-0.541195	-0.793186	-0.784398	-0.793186	-0.74001	-0.793186	-0.768902	-0.740117	-0.743947	-0.768374	-0.186604	0.2594	-0.0233273	1
ETH2_0720900	1.2439	1.95262	2.4153	1.20926	0.702567	1.03484	-0.589789	-0.592585	-0.586515	-0.713967	-0.715755	-0.716199	-0.713752	-0.716206	-0.715988	-0.708158	-0.70612	-0.709529	0.0522303	-0.0267751	-0.399381	1
ETH2_0721600	1.09108	1.42185	1.5648	0.691846	0.479394	0.487559	1.28276	1.22268	1.30966	-0.933374	-0.94599	-0.93451	-0.964147	-0.958358	-0.958753	-0.948183	-0.947901	-0.949084	-0.144317	-0.299716	-0.567307	1
ETH2_0722400	0.383749	0.361822	0.343681	2.2167	2.54708	1.99566	-0.352139	-0.343571	-0.353883	-0.565334	-0.564959	-0.565462	-0.568058	-0.568087	-0.568082	-0.5679	-0.567971	-0.567991	-0.564927	-0.564787	-0.565553	1
ETH2_0724000	1.15602	1.75811	2.1071	1.6512	0.929745	1.30044	-0.595857	-0.594228	-0.595014	-0.705503	-0.705457	-0.705587	-0.705646	-0.705646	-0.705646	-0.705218	-0.705447	-0.705557	-0.0786234	-0.164279	-0.52491	1
ETH2_0724300	1.45269	1.80802	2.21632	1.45556	0.836286	1.04274	-0.600918	-0.608117	-0.598668	-0.706833	-0.706286	-0.706983	-0.707392	-0.707392	-0.707239	-0.704053	-0.704759	-0.705519	-0.048146	-0.153493	-0.445814	1
ETH2_0728800	0.651083	1.17695	1.06546	0.897847	0.347294	1.01052	-0.402543	-0.381874	-0.31466	-1.33382	-1.30824	-1.3781	-1.32778	-1.28703	-1.31338	1.36085	1.35009	0.606668	0.227097	0.106128	0.247438	1
ETH2_0728900	1.58466	1.48507	1.26744	0.676658	0.399966	0.38203	0.942271	1.02193	1.06981	-1.29478	-1.26556	-1.33	-1.10829	-1.19745	-1.21239	-0.357584	-0.201698	-0.321294	0.195411	-0.172495	-0.56372	1
ETH2_0729000	1.81399	1.899	2.02032	0.964642	0.906456	0.479505	-0.149128	-0.194435	-0.134127	-1.07743	-1.09503	-1.10668	-0.544611	-0.672355	-0.699075	-0.757186	-0.687452	-0.925584	0.264986	0.0917809	-0.397581	1
ETH2_0729100	1.42442	1.68909	2.64025	0.784242	0.597922	0.682739	-0.632637	-0.676606	-0.624754	-0.757893	-0.756114	-0.761573	-0.739554	-0.746937	-0.750889	-0.736302	-0.746281	-0.751727	0.545669	0.321391	-0.00446426	1
ETH2_0729400	1.40288	1.68028	1.5993	1.3412	1.42337	1.34763	-0.222447	-0.25175	-0.224154	-0.863016	-0.853874	-0.862579	-0.860598	-0.863319	-0.863319	-0.862957	-0.862479	-0.863037	0.119199	-0.0817133	-0.378611	1
ETH2_0730600	1.21926	1.80273	1.95914	1.42305	1.14938	1.1917	-0.208523	-0.273891	-0.211943	-0.830494	-0.82702	-0.843716	-0.856714	-0.856261	-0.856929	-0.792343	-0.792147	-0.82169	0.0229038	-0.0749737	-0.521519	1
ETH2_0731000	0.387343	0.259687	0.544132	2.15952	1.31364	2.78735	0.146079	0.162254	0.1501	-0.69982	-0.699898	-0.699882	-0.692112	-0.690137	-0.689508	-0.686471	-0.682315	-0.686491	-0.58423	-0.594423	-0.504822	1
ETH2_0733600	1.6196	1.62685	1.49372	0.869421	0.509898	0.603243	0.0362474	-0.0478005	-0.0112613	-1.10822	-1.1069	-1.34541	-1.3993	-1.41181	-1.41572	0.122741	0.202314	-0.445319	0.725041	0.237204	0.245465	1
ETH2_0734500	0.858893	1.29369	1.47042	1.6875	1.58607	1.82224	-0.556517	-0.561871	-0.557433	-0.789254	-0.789297	-0.789048	-0.789088	-0.789376	-0.789383	-0.788442	-0.788017	-0.788542	0.263961	0.13521	-0.341719	1
ETH2_0735400	1.6363	1.68372	1.65289	0.561436	0.533557	0.400565	0.911973	0.87316	0.904548	-0.318358	-0.291166	-0.491152	-1.29782	-1.28606	-1.28825	-0.825278	-0.852792	-0.918689	-0.407892	-0.44556	-0.735133	1
ETH2_0737800	1.0572	1.53925	1.46867	1.33649	0.863423	1.24205	0.690162	0.5985	0.705108	-0.976061	-0.973297	-0.982321	-0.983625	-0.984045	-0.98331	-0.9697	-0.973037	-0.974889	-0.0418679	-0.0783644	-0.580339	1
ETH2_0738600	1.25274	1.37354	2.62438	0.904755	0.881791	1.22437	-0.69513	-0.652099	-0.636383	-0.638621	-0.586067	-0.424988	-0.815002	-0.74485	-0.79994	-0.815002	-0.815002	-0.794483	0.416264	0.250867	-0.511145	1
ETH2_0738700	0.969626	1.07809	0.878872	1.33613	2.68293	0.0611233	-0.528577	-0.519387	-0.424929	-0.83868	-0.834148	-0.83868	-0.797543	-0.802222	-0.769796	-0.800363	-0.813286	-0.791759	0.114045	0.546153	1.09239	1
ETH2_0740500	1.33514	1.76233	1.80354	1.17737	1.00516	0.96153	-0.669394	-0.670177	-0.64962	-0.840259	-0.824309	-0.864543	-0.90419	-0.908307	-0.912845	-0.751011	-0.716206	-0.780525	0.781676	0.546332	0.118303	1
ETH2_0742600	-0.57963	-0.508776	-0.382233	2.43789	2.49116	0.84412	0.160117	0.00835695	0.187534	-0.648645	-0.827447	-0.765123	-0.751026	-0.759718	-0.641315	-0.746096	-0.756684	-0.645193	0.440526	0.325081	1.1171	1
ETH2_0743300	0.820293	1.26204	1.41655	1.02319	1.07449	1.28525	0.839009	0.797284	0.837401	-1.03842	-1.07172	-1.07713	-1.18842	-1.17294	-1.17427	-0.807551	-0.850766	-0.877159	0.0322379	0.184968	-0.31435	1
ETH2_0800600	2.16851	1.76372	1.35356	1.06723	1.35989	0.67797	-0.420405	-0.412549	-0.429164	-0.818989	-0.820214	-0.819024	-0.830217	-0.83156	-0.830878	-0.830607	-0.83156	-0.829889	0.309976	0.251219	-0.247008	1
ETH2_0800700	0.882254	0.356134	0.474614	1.39577	2.24185	2.48082	-0.140614	-0.209888	-0.192158	-0.73135	-0.76477	-0.828071	-0.84707	-0.846483	-0.852085	-0.708913	-0.689635	-0.737142	-0.262845	-0.214958	0.194533	1
ETH2_0802100	1.55791	1.65584	1.81776	1.27057	1.02612	1.23116	-0.609773	-0.6049	-0.607183	-0.820428	-0.820488	-0.820364	-0.816426	-0.816845	-0.81763	-0.801236	-0.801775	-0.806723	0.379228	0.342754	-0.137567	1
ETH2_0803200	-0.603172	-0.629575	-0.576427	0.953691	3.41277	0.0667189	0.664734	0.626598	0.866154	-0.62448	-0.461948	-0.649704	-0.669817	-0.669817	-0.636029	-0.620592	-0.664108	-0.619951	0.890221	0.436025	-0.491296	1
ETH2_0804600	2.09837	1.96409	2.27235	0.787242	0.502105	0.376557	-0.486473	-0.493985	-0.48845	-0.721534	-0.721574	-0.721595	-0.721862	-0.721862	-0.721862	-0.721862	-0.721862	-0.72176	0.186737	0.106185	-0.328957	1
ETH2_0804900	2.0782	2.06712	2.32506	0.670499	0.595291	0.435889	-0.163571	-0.140134	-0.183449	-0.655643	-0.655652	-0.653207	-0.656388	-0.655203	-0.656388	-0.641262	-0.643489	-0.649108	-0.580112	-0.599662	-0.638787	1
ETH2_0805500	1.37228	1.93565	1.95446	1.40306	0.946871	1.25604	-0.392362	-0.365102	-0.336699	-0.777257	-0.783524	-0.785838	-0.783504	-0.783356	-0.785838	-0.78118	-0.782596	-0.778941	-0.20259	-0.176815	-0.352749	1
ETH2_0805700	1.3658	1.66049	1.86594	1.59966	1.05856	1.26273	-0.60266	-0.594177	-0.585372	-0.773804	-0.773979	-0.773753	-0.773949	-0.774036	-0.774036	-0.77355	-0.773553	-0.773928	0.187487	0.103153	-0.357027	1
ETH2_0808300	0.882486	1.2818	1.19729	0.988498	1.17309	0.423972	1.11326	0.906029	1.02738	-1.05972	-1.05218	-1.28193	-1.3227	-1.27203	-1.33199	-0.501627	-0.507847	-0.876757	0.389767	0.0437817	-0.220585	1
ETH2_0808400	-0.798355	-0.792732	-0.785252	2.07282	2.37172	1.00537	1.12318	1.1002	1.0318	-0.301046	-0.268174	-0.432123	-0.606817	-0.577422	-0.569238	-0.470546	-0.464858	-0.391896	-0.741157	-0.757426	-0.74804	1
ETH2_0808800	-0.576409	-0.554441	-0.561008	2.00105	3.05426	1.38903	0.457826	0.394405	0.399577	-0.272761	-0.269677	-0.210338	-0.593784	-0.593784	-0.593784	-0.585763	-0.571458	-0.590034	-0.593784	-0.535343	-0.593784	1
ETH2_0811500	1.39526	2.07833	1.77926	1.12808	0.504192	0.828787	-0.626915	-0.61941	-0.608455	-1.09963	-1.10452	-1.11904	-1.06147	-1.02492	-1.02487	0.109223	0.157382	-0.0891931	0.28112	0.348207	-0.231442	1
ETH2_0811700	0.690722	0.493265	0.822764	2.66016	1.72034	1.63193	-0.180527	-0.17223	-0.305068	-0.852847	-0.841917	-0.849656	-0.84512	-0.844488	-0.815711	-0.623541	-0.701624	-0.684959	0.12785	-0.0758847	-0.35345	1
ETH2_0813400	1.76266	1.68408	1.8696	0.555967	0.775797	0.245456	0.33875	0.347865	0.431123	0.136551	0.104825	0.24794	-1.3332	-1.33098	-1.32502	-1.01264	-0.993599	-0.97874	-0.411419	-0.481885	-0.633129	1
ETH2_0813600	1.32667	1.60702	1.74468	1.34274	1.53988	1.14517	-0.441362	-0.482622	-0.443706	-0.987543	-0.982708	-0.98276	-0.940094	-0.938604	-0.953384	-0.548702	-0.531769	-0.456139	0.161661	0.121601	-0.300034	1
ETH2_0815000	0.739619	1.34603	1.72635	1.53601	1.28264	2.0113	-0.656544	-0.659342	-0.654363	-0.761865	-0.762033	-0.762051	-0.762228	-0.762212	-0.7622	-0.759428	-0.759196	-0.760876	0.157248	0.205626	-0.182478	1
ETH2_0817700	-0.741928	-0.672137	-0.703914	1.60497	2.66022	0.667108	1.15708	1.1706	1.1774	-0.676792	-0.566882	-0.596865	-0.772348	-0.777204	-0.77987	-0.682785	-0.642894	-0.685498	-0.111663	-0.048597	0.0220028	1
ETH2_0819500	0.965565	1.54049	1.85541	1.47998	0.929824	1.79165	-0.614839	-0.642467	-0.632716	-0.790196	-0.790572	-0.791062	-0.791062	-0.790077	-0.790724	-0.784112	-0.784888	-0.788527	0.252269	0.326474	-0.150429	1
ETH2_0820900	0.464427	0.842514	1.08888	0.801595	1.14511	2.99879	-0.615513	-0.61672	-0.542655	0.252773	0.406661	0.46648	-0.903882	-0.898571	-0.903882	-0.895908	-0.880763	-0.903882	-0.386052	-0.330994	-0.588418	1
ETH2_0821000	1.10971	1.3703	1.30389	0.546941	1.80507	2.03413	-0.553826	-0.505151	-0.668928	0.344574	0.158707	0.431569	-0.895549	-0.895549	-0.836097	-0.895549	-0.714731	-0.895549	-0.558047	-0.790369	-0.895549	1
ETH2_0821500	1.10221	1.56488	1.40222	1.51244	1.34305	1.43589	-0.522648	-0.568296	-0.508568	-0.887463	-0.889686	-0.890052	-0.882305	-0.88299	-0.88525	-0.831952	-0.823437	-0.843573	0.502742	0.560811	-0.00802341	1
ETH2_0823200	0.774167	0.668438	1.03886	1.60946	0.557483	0.983957	-0.875144	-0.853348	-0.837951	-1.30834	-1.31549	-1.3093	0.422945	0.344901	0.176842	1.10405	1.04464	0.881025	-1.07508	-1.1068	-0.925323	1
ETH2_0824600	0.917751	0.826424	1.15925	1.681	1.26154	1.7833	0.624896	0.716356	0.693701	-0.700051	-0.691291	-0.654055	-0.96585	-0.96585	-0.96585	-0.960066	-0.959888	-0.95934	-0.424988	-0.652411	-0.764576	1
ETH2_0825400	1.0595	1.3992	1.72038	1.49463	1.25407	1.72541	-0.1946	-0.178448	-0.190357	-0.94107	-0.94039	-0.939675	-0.894585	-0.906562	-0.911366	-0.796652	-0.79226	-0.79807	0.0936076	-0.0259773	-0.23678	1
ETH2_0827300	1.33213	1.31371	1.17015	1.1434	0.744127	0.80457	-0.336497	-0.288624	-0.258417	-1.00322	-1.0038	-1.00451	-0.948194	-0.986293	-0.993686	-0.969867	-0.972053	-0.982595	1.21434	1.23589	0.789446	1
ETH2_0828700	1.12225	1.50488	1.64703	1.65464	1.2896	1.46184	-0.645053	-0.623267	-0.647016	-0.842174	-0.841608	-0.846111	-0.769894	-0.747991	-0.744688	-0.804977	-0.796841	-0.817066	0.295454	0.312779	-0.161794	1
ETH2_0828800	1.09671	1.37071	1.57222	1.4014	1.21515	1.3878	-0.590378	-0.686464	-0.640632	-0.887001	-0.867306	-0.884887	-0.88577	-0.882727	-0.877213	-0.848265	-0.865483	-0.853272	0.631213	0.528065	0.566111	1
ETH2_0829000	1.18038	1.94649	1.42565	1.39661	0.534171	0.436508	-0.468393	-0.483695	-0.424921	-0.888626	-0.891224	-0.890986	-0.894329	-0.894677	-0.894677	-0.888562	-0.878881	-0.885363	1.15309	1.10916	0.202281	1
ETH2_0830800	2.47571	2.09389	2.06081	0.596765	0.500067	0.222653	-0.209151	-0.227052	-0.219669	-0.617454	-0.627974	-0.625597	-0.635813	-0.634999	-0.633334	-0.580833	-0.584332	-0.604516	-0.583032	-0.59979	-0.566346	1
ETH2_0831700	-0.528013	-0.352645	-0.312397	1.41196	1.25385	1.38226	1.15438	1.32927	1.40186	-1.11515	-1.01622	-1.13492	-1.22524	-1.0836	-1.10255	-0.445997	-0.453418	-0.418824	0.608422	0.737836	-0.0908668	1
ETH2_0833400	0.100201	-0.0249837	0.0681169	1.24405	2.18956	0.522909	1.37542	1.6984	1.50551	-0.582649	-0.639004	-0.630332	-0.764406	-0.764406	-0.764406	-0.764406	-0.764406	-0.764406	-0.71195	-0.764406	-0.764406	1
ETH2_0833500	0.852862	0.881994	0.953016	2.13303	2.23077	1.67571	-0.35988	-0.367071	-0.37152	-0.636464	-0.631421	-0.636464	-0.636464	-0.636464	-0.636464	-0.636464	-0.636464	-0.636464	-0.634798	-0.634517	-0.636464	1
ETH2_0833700	0.59958	0.699347	0.88784	1.93243	1.87744	2.45834	-0.308905	-0.269692	-0.274933	-0.63949	-0.639717	-0.638887	-0.639717	-0.639717	-0.639717	-0.638905	-0.639089	-0.638662	-0.63022	-0.617793	-0.599538	1
ETH2_0834000	1.91424	2.15635	2.20083	0.721441	0.407011	0.809696	-0.178895	-0.260546	-0.2145	-0.759804	-0.760769	-0.764405	-0.764955	-0.766281	-0.765507	-0.72113	-0.727983	-0.735632	-0.1661	-0.164939	-0.458124	1
ETH2_0835800	1.28289	1.2544	1.25834	0.661443	0.405993	0.718179	0.642923	0.573769	0.66982	-1.20004	-1.21375	-1.23188	-1.22634	-1.23614	-1.22827	-0.793079	-0.805992	-0.876508	0.906648	0.803496	0.634099	1
ETH2_0838300	1.29607	1.29154	1.09218	0.929002	0.352533	-0.275516	1.24883	1.17585	1.35656	-0.968708	-1.01049	-1.11992	-1.12349	-1.1414	-1.17366	-0.782054	-0.846087	-0.857426	0.400148	0.411503	-0.255474	1
ETH2_0838700	0.378165	0.802797	1.43011	1.38954	0.876774	1.70629	-0.0434596	-0.0560121	-0.00408211	-1.29743	-1.28703	-1.31914	-1.07641	-1.15869	-1.15808	0.972928	0.966433	0.20947	-0.226337	-0.408195	-0.697647	1
ETH2_0841200	0.310595	0.450614	0.605033	2.17169	2.06535	2.44545	-0.41775	-0.419168	-0.415875	-0.556046	-0.55703	-0.558257	-0.569695	-0.569691	-0.569694	-0.569536	-0.569554	-0.569614	-0.568759	-0.568864	-0.569204	1
ETH2_0841600	1.59967	1.49631	1.42382	1.56688	1.87506	0.938734	-0.349	-0.252431	-0.278441	-0.992609	-1.01113	-1.01797	-0.709063	-0.762955	-0.623046	-0.325384	-0.273816	-0.417105	-0.626138	-0.641515	-0.619867	1
ETH2_0841800	-0.485505	-0.467033	-0.426864	2.53541	2.31974	1.12118	0.392548	0.155895	0.277059	-0.778053	-0.78213	-0.78213	-0.751639	-0.78213	-0.765421	-0.677454	-0.69743	-0.76316	0.805134	0.523488	0.0284921	1
ETH2_0843700	0.982594	0.871762	1.33342	1.57988	0.734733	0.969293	-0.179291	-0.192473	-0.226161	1.15538	1.34146	0.57074	-1.10136	-1.10397	-1.10697	-0.903055	-0.927675	-0.946031	-0.938879	-0.941565	-0.971818	1
ETH2_0844300	1.26565	1.62739	1.96118	1.02555	0.396404	0.752413	-0.67641	-0.666289	-0.676824	-0.839492	-0.832774	-0.840292	-0.840292	-0.840292	-0.832638	-0.821177	-0.824219	-0.831355	1.33585	0.751661	0.405954	1
ETH2_0846900	1.88152	1.73984	1.53565	1.29668	1.41441	0.370993	-0.32693	-0.305015	-0.329018	-0.852905	-0.853225	-0.85227	-0.859849	-0.862926	-0.863255	-0.861895	-0.861535	-0.86181	0.385202	0.313813	-0.247464	1
ETH2_0847700	1.08487	1.05917	1.51812	1.15073	2.20679	0.646835	-0.202032	-0.128976	-0.217814	-0.979477	-0.987188	-0.986504	-0.877013	-0.900617	-0.94675	-0.917849	-0.93854	-0.93708	0.262949	0.668486	0.421884	1
ETH2_0848000	0.791885	1.00321	1.57167	2.06559	1.80516	1.64427	-0.592438	-0.614096	-0.603909	-0.778008	-0.774929	-0.77905	-0.752166	-0.725596	-0.736702	-0.443712	-0.486818	-0.600884	-0.308742	-0.30875	-0.375986	1
ETH2_0848100	0.112247	0.299613	0.545329	2.42234	1.89069	2.46713	-0.381547	-0.37879	-0.372001	-0.576641	-0.575858	-0.576735	-0.574168	-0.574787	-0.575251	-0.513195	-0.511859	-0.528142	-0.533132	-0.531824	-0.533421	1
ETH2_0848700	0.65885	1.51026	2.17346	1.6481	0.754541	1.76393	-0.379075	-0.374778	-0.33326	-0.796356	-0.839913	-0.928821	-0.964045	-0.977116	-0.979394	-0.193466	-0.259941	-0.540192	-0.257332	-0.230466	-0.454989	1
ETH2_0850300	2.11085	2.18345	2.06325	0.702467	0.734637	-0.0877148	-0.041967	-0.0148013	0.0330333	-0.798201	-0.78362	-0.806778	-0.724133	-0.741957	-0.762996	-0.69335	-0.747416	-0.777713	-0.181471	-0.42818	-0.237391	1
ETH2_0851600	0.788267	0.996548	0.859828	1.70196	1.67527	1.63976	-0.724616	-0.846665	-0.838272	-1.08268	-1.08268	-1.04371	-1.02163	-1.05163	-1.04631	0.155093	0.352878	0.0387506	0.580087	0.242812	-0.293051	1
ETH2_0855200	1.56173	1.69384	1.61715	0.860546	1.23712	0.636403	0.0899225	0.135021	0.00995328	0.443721	0.0620017	0.247299	-1.2075	-1.30788	-1.30693	-0.560626	-0.660581	-0.492178	-0.794315	-0.978338	-1.28636	1
ETH2_0855800	1.91341	2.07563	2.13324	0.967225	0.678863	0.728736	-0.506859	-0.505338	-0.504046	-0.710838	-0.710482	-0.710856	-0.711257	-0.711183	-0.711178	-0.710481	-0.710252	-0.710654	-0.0183759	-0.0840066	-0.481298	1
ETH2_0856500	0.592279	0.442938	0.403163	2.13719	2.74053	1.65789	-0.29144	-0.275079	-0.294148	-0.590762	-0.589583	-0.587086	-0.594236	-0.594479	-0.594235	-0.591744	-0.592612	-0.592348	-0.595216	-0.595128	-0.595889	1
ETH2_0856600	0.464957	0.288568	0.541652	1.78137	3.27559	1.22227	-0.458849	-0.455246	-0.466533	-0.379262	-0.330379	-0.258447	-0.617602	-0.620091	-0.62001	-0.606137	-0.610099	-0.605878	-0.502531	-0.496168	-0.547179	1
ETH2_0859600	1.59396	1.42484	1.58792	1.43265	1.46583	0.980536	-0.575391	-0.580427	-0.585887	-0.828267	-0.82745	-0.82844	-0.839555	-0.839549	-0.839563	-0.836574	-0.837228	-0.837401	0.474905	0.456668	-0.161573	1
ETH2_0904000	1.97627	2.07987	2.31147	0.725049	0.307735	0.475903	-0.58435	-0.566499	-0.565281	-0.523385	-0.472229	-0.619195	-0.785563	-0.782041	-0.786096	-0.734894	-0.744491	-0.753809	0.240168	0.155496	-0.354127	1
ETH2_0904900	0.323216	0.283642	0.802794	1.80111	2.37328	1.36227	0.772941	0.724596	0.648038	-0.77178	-0.762673	-0.72296	-0.773625	-0.773625	-0.773625	-0.772523	-0.772347	-0.772766	-0.69059	-0.753548	-0.751821	1
ETH2_0905400	0.319372	0.305825	0.359582	2.18147	2.39814	2.24345	-0.390159	-0.380081	-0.38745	-0.553062	-0.552535	-0.552798	-0.554796	-0.554799	-0.554793	-0.554787	-0.554791	-0.554792	-0.554327	-0.554143	-0.554533	1
ETH2_0906100	1.21172	1.47197	1.51778	1.37198	1.52601	1.38	-0.618442	-0.631146	-0.62105	-0.826706	-0.830995	-0.832362	-0.838917	-0.838606	-0.837582	-0.826666	-0.82498	-0.828371	0.601322	0.41541	-0.14037	1
ETH2_0906200	1.82268	1.69785	1.67677	1.00764	1.02041	0.974186	-0.10263	-0.231502	-0.173398	-0.8661	-0.846906	-0.890873	-0.942759	-0.942859	-0.9423	-0.938315	-0.938278	-0.937758	0.35386	0.393078	-0.192782	1
ETH2_0906500	1.76872	1.94999	2.45508	0.498175	0.380123	1.00521	-0.395038	-0.457341	-0.45498	-0.792437	-0.778339	-0.82209	-0.813772	-0.827693	-0.825055	0.0340191	0.0165707	-0.125698	-0.587223	-0.69321	-0.535002	1
ETH2_0906800	1.87942	1.70333	1.55518	1.0629	0.912401	0.715071	-0.401106	-0.387311	-0.415738	-0.899728	-0.898764	-0.925273	-0.921913	-0.927988	-0.934623	-0.849316	-0.882712	-0.895152	0.545122	0.665843	0.300354	1
ETH2_0907600	0.933852	1.38672	1.71586	1.26582	1.35739	1.69455	0.0623995	-0.0412549	0.0930113	-0.902304	-0.890794	-0.930253	-0.957379	-0.960858	-0.957527	-0.940792	-0.94689	-0.948213	0.0717706	0.0145073	-0.119621	1
ETH2_0907700	1.25167	1.59846	1.82411	1.40881	1.38286	1.63133	-0.507534	-0.504687	-0.516224	-0.732074	-0.731716	-0.731916	-0.733087	-0.732748	-0.733087	-0.732833	-0.732496	-0.733087	-0.166798	-0.284156	-0.524799	1
ETH2_0909000	1.13022	2.40606	2.22451	0.990768	0.184679	0.386836	-0.61816	-0.567965	-0.566592	-0.865927	-0.862762	-0.867357	-0.8072	-0.809351	-0.787016	-0.554852	-0.530664	-0.568615	0.535005	0.642992	-0.0946138	1
ETH2_0909100	1.03826	2.28763	2.41196	1.14319	0.218178	0.443328	-0.399622	-0.430741	-0.411709	-0.80238	-0.800586	-0.803958	-0.805462	-0.805462	-0.805462	-0.69063	-0.680818	-0.733188	0.273019	0.572603	-0.218148	1
ETH2_0909500	1.38127	1.09365	1.62145	1.51143	1.27984	1.96817	-0.437921	-0.425708	-0.530926	-0.0957309	-0.198436	-0.182504	-0.897977	-0.900151	-0.911084	-0.55746	-0.444385	-0.546994	-0.913743	-0.937101	-0.875693	1
ETH2_0910100	0.349374	0.355167	0.452041	2.2241	2.48999	2.02005	-0.315393	-0.305344	-0.320233	-0.578708	-0.578034	-0.577892	-0.579806	-0.579799	-0.579945	-0.578502	-0.578709	-0.578218	-0.579885	-0.579951	-0.580302	1
ETH2_0910600	1.0672	0.712042	0.901085	0.392693	0.322465	0.370197	1.67167	1.53028	1.72219	-0.989081	-0.901051	-1.04104	-1.26826	-1.2543	-1.25378	-0.650813	-0.602029	-0.6666	0.326827	-0.150171	-0.239519	1
ETH2_0910800	1.58569	1.73984	1.62123	1.29014	1.15803	1.05701	-0.0853389	-0.109255	-0.0936359	-0.942953	-0.93498	-0.943779	-0.985239	-0.988756	-0.981966	-0.807031	-0.820643	-0.860631	0.125341	0.113587	-0.136665	1
ETH2_0911700	0.898723	1.45712	2.28329	0.655567	0.849209	1.27515	0.391453	0.0864542	0.366443	-0.343648	-0.445558	-0.71601	-1.12831	-1.13831	-1.15079	-1.11463	-1.12026	-1.13305	0.285224	0.158627	-0.416694	1
ETH2_0912100	1.62989	1.6314	2.10855	1.08924	0.96766	1.20441	-0.545428	-0.565885	-0.552525	-0.798038	-0.799522	-0.801757	-0.802112	-0.801649	-0.802112	-0.792206	-0.790019	-0.789382	0.0768859	0.0958696	0.0367385	1
ETH2_0912200	0.889743	1.35834	1.70133	1.40051	1.37367	2.02497	-0.669315	-0.676365	-0.670818	-0.751382	-0.751301	-0.75133	-0.751409	-0.751409	-0.751403	-0.751348	-0.751372	-0.751343	0.108875	0.145778	-0.224412	1
ETH2_0913000	0.992291	1.54609	1.85418	1.34198	1.08148	1.57584	0.311051	0.144734	0.28384	-0.869783	-0.871299	-0.875351	-0.880588	-0.880311	-0.88114	-0.877322	-0.876083	-0.880252	-0.211978	-0.369692	-0.65769	1
ETH2_0913600	-0.20814	-0.207042	0.179609	2.11714	1.82866	1.94546	0.97313	0.773596	0.898788	-0.798458	-0.774235	-0.799797	-0.76799	-0.780463	-0.750483	-0.469255	-0.50764	-0.500691	-0.657599	-0.762269	-0.732326	1
ETH2_0914100	1.13265	1.48645	1.28709	0.880413	0.310628	0.04379	0.862286	0.975974	0.954163	-1.23613	-1.24045	-1.39969	-1.40945	-1.40372	-1.42841	0.214167	0.374535	-0.0720724	-0.00206072	0.0606232	-0.390788	1
ETH2_0914800	1.08092	1.20613	1.48549	0.409677	0.676252	1.06008	1.27999	1.37046	1.31223	-0.769056	-0.783256	-0.707252	-0.877764	-0.877764	-0.877764	-0.869204	-0.874455	-0.877764	-0.785107	-0.727611	-0.854244	1
ETH2_0914900	0.78726	1.34575	2.04653	1.61569	1.1642	1.89686	-0.618005	-0.614209	-0.610072	-0.702972	-0.703428	-0.704816	-0.705989	-0.705789	-0.70608	-0.705134	-0.705236	-0.705059	-0.0903596	-0.153147	-0.425994	1
ETH2_0915100	0.982108	1.5768	1.87633	1.93092	1.26433	1.24868	-0.535219	-0.523777	-0.537822	-0.75016	-0.749805	-0.74943	-0.75016	-0.75016	-0.75016	-0.749517	-0.748834	-0.749492	0.0229687	-0.0822686	-0.475329	1
ETH2_0915200	0.229391	0.441703	0.797594	1.85281	1.59381	1.4468	1.0988	1.08971	0.979745	-0.835787	-0.825102	-0.849368	-0.898844	-0.912823	-0.911231	-0.784093	-0.826059	-0.79037	-0.612444	-0.617771	-0.666467	1
ETH2_0915400	0.950525	1.80177	2.08993	1.50339	0.65337	1.35086	-0.105081	-0.131691	-0.0330584	-0.86608	-0.864524	-0.90248	-0.900383	-0.901196	-0.901828	-0.782655	-0.796355	-0.822594	0.107295	0.0555963	-0.504815	1
ETH2_0916300	0.711137	0.322311	0.998692	2.18289	1.43994	1.31597	0.303888	0.28598	0.195062	-0.745876	-0.864111	-0.85216	-1.48055	-1.49824	-1.49779	-0.43974	-0.402629	-0.603058	0.392813	0.109119	0.126344	1
ETH2_0916700	0.964914	1.16512	1.39293	1.97645	1.08874	1.31533	-0.734635	-0.7293	-0.726221	-0.971289	-0.970617	-0.975626	-0.909348	-0.916821	-0.920758	-0.403891	-0.414359	-0.605589	0.943328	0.611538	-0.179902	1
ETH2_0917000	1.65775	1.85371	2.4797	0.645565	0.398825	0.712252	0.0648324	0.12377	0.142701	-0.778413	-0.778295	-0.850017	-0.885535	-0.882448	-0.889162	-0.844242	-0.843532	-0.854053	-0.12119	-0.062956	-0.28926	1
ETH2_0917100	1.23498	1.66257	1.81138	1.65375	0.914764	0.628205	-0.558975	-0.56987	-0.546619	-0.947205	-0.949985	-0.958375	-0.751844	-0.84338	-0.858913	-0.787981	-0.800082	-0.81773	0.659549	0.624027	0.20174	1
ETH2_0918600	1.55086	1.5508	1.57619	1.49055	1.34903	1.12042	-0.436563	-0.411564	-0.418317	-0.856917	-0.858441	-0.857668	-0.866155	-0.86376	-0.862967	-0.862316	-0.861969	-0.861601	0.284319	0.283925	-0.18787	1
ETH2_0921700	2.0981	1.7242	2.66691	0.547895	-0.0807023	0.827302	-0.537235	-0.372244	-0.473606	-0.4185	-0.424982	-0.621465	-0.613937	-0.462852	-0.526415	-0.237655	-0.205154	-0.494565	-0.7496	-0.843865	-0.80164	1
ETH2_0922100	1.11408	1.10091	1.51182	1.71958	1.59286	2.04123	-0.452012	-0.451791	-0.460132	-0.594642	-0.590022	-0.582266	-0.678214	-0.678229	-0.678245	-0.678212	-0.678228	-0.678211	-0.607329	-0.61864	-0.654293	1
ETH2_0922200	1.12645	1.36088	1.26749	1.33725	1.32848	1.59625	-0.57306	-0.509937	-0.521869	-0.885376	-0.906063	-0.862557	-0.922981	-0.927561	-0.929591	-0.891793	-0.899322	-0.891242	0.459832	0.600626	0.644096	1
ETH2_0922400	1.33453	1.6756	1.63623	1.15297	0.980778	1.56588	-0.673669	-0.660043	-0.6632	-0.804396	-0.797529	-0.829724	-0.835657	-0.827368	-0.835182	-0.815745	-0.810157	-0.818201	0.627767	0.46822	-0.0711104	1
ETH2_0922500	1.4884	1.93972	1.98246	1.12295	0.781706	1.1113	-0.562624	-0.573991	-0.570158	-0.792547	-0.79276	-0.796243	-0.797277	-0.797277	-0.797277	-0.797122	-0.797006	-0.797156	0.328694	0.37073	-0.254509	1
ETH2_0922700	0.355561	0.118248	0.248631	2.43145	2.18208	2.14566	-0.0558908	0.00646308	-0.0832269	-0.570265	-0.578231	-0.561587	-0.647259	-0.641202	-0.644947	-0.631596	-0.630852	-0.625999	-0.597384	-0.607379	-0.612277	1
ETH2_0923800	1.38412	1.53648	1.57561	0.400455	0.432469	0.665534	1.18912	1.07952	1.19099	-0.539414	-0.457947	-0.62853	-1.12744	-1.12717	-1.12705	-0.952451	-0.984021	-0.996243	-0.361228	-0.373621	-0.779178	1
ETH2_0924900	1.18641	1.87816	1.49021	1.20804	0.652712	0.738453	-0.639323	-0.634823	-0.664044	-1.10402	-1.10794	-1.12395	-1.07364	-1.07044	-1.07629	-0.185178	-0.233601	-0.468931	0.657722	0.884437	0.686035	1
ETH2_0925300	-0.887131	-0.955769	-0.708006	2.00164	2.47589	0.212714	0.818103	0.837311	0.982654	-0.468315	-0.652956	-0.950669	-1.04021	-0.987719	-1.03694	0.022574	-0.0284201	-0.309524	-0.121029	0.106638	0.689159	1
ETH2_0927900	0.675415	1.16658	1.78962	0.306331	1.52189	1.04034	0.852688	0.966529	1.27877	-0.905849	-0.905849	-0.905849	-0.905849	-0.905849	-0.905849	-0.905849	-0.905849	-0.821187	-0.764733	-0.576017	-0.189445	1
ETH2_0928600	2.02552	1.56453	1.55487	1.18262	1.41229	0.926133	-0.468867	-0.477122	-0.481346	-0.788741	-0.785977	-0.788034	-0.821368	-0.821355	-0.820844	-0.821093	-0.820926	-0.820645	0.149966	0.240771	-0.34039	1
ETH2_0930600	-0.558664	-0.520371	-0.504581	1.86327	1.71187	0.45372	1.18959	1.18516	1.48001	-1.00487	-1.00923	-1.00923	-0.764991	-0.815282	-0.884306	-0.616638	-0.686583	-0.784343	0.348314	-0.00944503	0.936601	1
ETH2_0931500	0.980957	1.90219	2.22296	1.40724	0.886532	1.28667	-0.673654	-0.673721	-0.674049	-0.707307	-0.707136	-0.708586	-0.710053	-0.709827	-0.709807	-0.706564	-0.705073	-0.707702	0.0670531	0.0578644	-0.417983	1
ETH2_0932200	1.38352	2.38405	2.41337	0.864767	0.270795	0.711319	-0.263141	-0.279967	-0.28575	-0.763925	-0.74906	-0.775991	-0.783491	-0.790014	-0.78238	-0.642978	-0.595083	-0.659138	-0.0824705	-0.128014	-0.446417	1
ETH2_0933100	0.517625	0.411189	1.12412	1.52977	2.52922	0.34733	0.298332	0.644506	0.572534	-1.18038	-1.22764	-1.2032	-0.991653	-0.953937	-0.916487	-0.599377	-0.658068	-0.78606	0.16114	0.288544	0.0924905	1
ETH2_0933400	0.876258	1.66353	1.96431	1.61473	1.04843	1.63924	-0.693601	-0.691455	-0.684899	-0.779622	-0.779358	-0.779697	-0.765966	-0.764103	-0.762304	-0.58576	-0.573343	-0.633571	-0.000450376	0.0530268	-0.365395	1
ETH2_0935700	1.32882	0.893852	1.16745	1.59911	1.74594	2.00626	-0.00271562	-0.0728563	-0.0443864	-0.689772	-0.602856	-0.621317	-0.909519	-0.886389	-0.878948	-0.801708	-0.802664	-0.777256	-0.49137	-0.48295	-0.676726	1
ETH2_0937300	1.56885	1.91427	1.92347	0.712518	1.08871	0.99902	-0.687929	-0.750773	-0.682129	-0.784605	-0.822955	-0.728552	-0.988791	-1.01752	-1.00698	-0.517049	-0.477184	-0.598337	0.409148	0.29535	0.151472	1
ETH2_0941900	0.505512	0.668533	0.748608	0.578133	0.147689	0.550915	1.04246	0.952453	1.01152	-1.41978	-1.41379	-1.45132	0.735361	1.68771	0.917591	-0.987042	-0.978382	-0.901295	-0.668678	-0.745496	-0.980696	1
ETH2_0942200	1.15671	1.86703	1.98373	1.58076	1.02077	1.29386	-0.59506	-0.590144	-0.584987	-0.72331	-0.722265	-0.723363	-0.725347	-0.725301	-0.72545	-0.721028	-0.721159	-0.721905	0.00523987	-0.119167	-0.50962	1
ETH2_0943100	1.68098	1.58022	1.91036	0.132218	0.133332	0.195819	1.04617	1.09295	1.05756	-0.941541	-0.943229	-0.954093	-0.959602	-0.904528	-0.924643	-0.150698	-0.125683	-0.477746	-0.819514	-0.781335	-0.846997	1
ETH2_0945100	0.989173	2.21091	1.44952	1.5527	0.596981	-0.34306	-0.308362	-0.426257	-0.360092	-1.11208	-1.09678	-1.11208	-1.01951	-1.00133	-1.06981	-0.197505	-0.126365	-0.600966	0.375812	0.944602	0.654484	1
ETH2_0945200	0.660375	1.69046	1.55263	1.63743	0.356107	0.898039	-0.412401	-0.407864	-0.420895	-1.24587	-1.25214	-1.26888	-1.24981	-1.20812	-1.22755	0.291261	0.256178	-0.0997646	0.466457	0.644664	0.339694	1
ETH2_0945700	-0.0532233	-0.0586604	0.200622	2.33065	2.86549	1.62625	-0.145823	-0.0747928	-0.0954257	-0.544422	-0.557291	-0.554507	-0.567061	-0.567061	-0.567061	-0.565095	-0.560219	-0.566295	-0.513423	-0.509352	-0.523298	1
ETH2_0945800	-0.3287	-0.334067	-0.245848	2.56144	2.54935	1.87445	0.0111834	0.0370484	0.0160659	-0.517499	-0.517518	-0.518044	-0.519191	-0.519042	-0.518934	-0.518854	-0.519191	-0.519104	-0.48973	-0.483511	-0.50031	1
ETH2_0950700	2.90365	1.51021	1.39705	0.648393	0.63225	0.727194	0.148604	0.246284	0.162359	-0.693254	-0.64665	-0.670403	-0.751309	-0.741558	-0.753949	-0.623158	-0.631814	-0.637858	-0.76505	-0.742249	-0.718753	1
ETH2_0952300	1.19111	1.77951	2.12789	1.3026	0.937539	1.22687	-0.234246	-0.354913	-0.201492	-1.0603	-1.05849	-1.06697	-0.86181	-0.890208	-0.912438	-0.302293	-0.336483	-0.666577	-0.0362665	-0.210158	-0.372892	1
ETH2_0953700	1.88296	1.88778	1.83524	1.45631	0.922933	0.536545	-0.469211	-0.502922	-0.484568	-0.78276	-0.781836	-0.78276	-0.78276	-0.78276	-0.78276	-0.77607	-0.777587	-0.78276	0.0745284	0.101777	-0.209328	1
ETH2_0956000	1.65026	2.07738	2.02884	0.812632	0.419104	0.498304	-0.711967	-0.716212	-0.706666	-0.852832	-0.852005	-0.85253	-0.846163	-0.847761	-0.848366	-0.519471	-0.536041	-0.626226	0.60549	0.76656	0.0576646	1
ETH2_0956900	0.149911	0.427728	0.0528373	2.30389	2.65397	1.53993	0.228845	0.0330849	0.119509	-0.704843	-0.72373	-0.713514	-0.737392	-0.751288	-0.751288	-0.666234	-0.656933	-0.682129	-0.463097	-0.44443	-0.214833	1
ETH2_0957300	1.04037	0.810607	0.926063	1.70728	1.98427	1.66924	-0.523603	-0.6122	-0.594719	-1.0411	-1.04509	-1.04038	-1.06453	-1.03637	-1.08001	0.25416	0.102783	-0.150046	-0.0927444	-0.0919817	-0.122007	1
ETH2_0957400	0.34878	0.415318	0.641143	2.33107	2.27166	2.03875	-0.261501	-0.282159	-0.343768	-0.607569	-0.62804	-0.608818	-0.579777	-0.566044	-0.555753	-0.583943	-0.587986	-0.577901	-0.622139	-0.62234	-0.618978	1
ETH2_1003400	0.83451	1.11884	1.46725	1.53331	1.60305	2.1473	-0.579773	-0.585465	-0.582336	-0.767984	-0.76765	-0.767279	-0.766701	-0.766411	-0.765606	-0.755784	-0.756151	-0.759955	0.119162	0.0789883	-0.281313	1
ETH2_1003900	1.40425	1.64164	1.76388	0.645773	0.672841	0.773944	0.0110824	-0.0622214	-0.00914584	-0.995952	-1.003	-0.998005	-1.0046	-1.0046	-1.0046	-1.00073	-0.998236	-1.0041	0.764348	0.97451	0.432906	1
ETH2_1004500	1.73784	1.81988	2.15567	0.586357	0.439579	0.415271	0.0347701	-0.102623	0.00236501	-0.81219	-0.810794	-0.85166	-0.958968	-0.956933	-0.957743	-0.905036	-0.910545	-0.937612	0.775003	0.536244	-0.298877	1
ETH2_1007000	1.04088	2.12791	2.0573	1.55679	0.576465	1.26301	-0.489525	-0.475273	-0.47535	-0.801762	-0.803851	-0.814705	-0.78298	-0.776672	-0.767622	-0.582728	-0.580765	-0.631849	-0.0137051	-0.108631	-0.516923	1
ETH2_1008600	1.61837	1.3414	1.23233	0.999321	0.812404	0.802889	0.995692	0.959013	0.983301	-0.991513	-0.929014	-0.979805	-1.00432	-1.05874	-1.06436	-0.88476	-0.914991	-0.872124	-0.163583	-0.348306	-0.533195	1
ETH2_1009100	1.4258	1.56883	1.45062	1.48334	0.835387	1.40421	0.441814	0.382125	0.454149	-0.942235	-0.955442	-0.966104	-0.983646	-0.976897	-0.979161	-0.742826	-0.722325	-0.777699	-0.335618	-0.454364	-0.609947	1
ETH2_1010100	0.0326159	0.937546	0.694239	2.38387	1.23406	-0.302304	0.805219	0.760785	1.32387	-0.229012	-0.0540893	-0.748857	-1.25222	-1.29932	-1.26347	-0.986011	-0.906878	-0.884275	0.133121	-0.525714	0.146832	1
ETH2_1010700	-0.186657	0.203823	0.874692	0.705405	0.0970685	1.61509	-0.888894	-0.812362	-0.857021	-0.86208	-0.905888	-0.912103	1.43668	1.5408	2.26278	-0.49069	-0.34681	-0.524594	-0.62962	-0.637462	-0.682164	1
ETH2_1010800	0.887166	1.96029	2.24584	1.72384	0.793961	0.562461	-0.0476702	-0.120555	-0.0386675	-0.810454	-0.844164	-0.965297	-0.997176	-0.93905	-0.956384	-0.439865	-0.549364	-0.669529	-0.00861819	-0.244163	-0.542598	1
ETH2_1011100	1.89661	2.11184	2.09058	1.02302	0.686051	0.68903	-0.402103	-0.391626	-0.37747	-0.736655	-0.740686	-0.74229	-0.744238	-0.736618	-0.740966	-0.713016	-0.70775	-0.717679	-0.0582302	-0.155741	-0.532072	1
ETH2_1012000	1.22545	1.39813	1.47555	1.27863	0.992676	1.87121	0.0513286	0.0525929	0.0654875	-0.953254	-0.952932	-0.952948	-0.954968	-0.955145	-0.954697	-0.942204	-0.943223	-0.94481	0.130438	0.215014	-0.202321	1
ETH2_1013400	0.810626	1.36514	1.34594	1.19207	1.04107	1.04709	0.124904	0.147811	0.103312	-1.06632	-1.0631	-1.06834	-1.0657	-1.05067	-1.06213	-1.05297	-1.04492	-1.03686	0.881475	0.986419	0.465153	1
ETH2_1013600	1.40383	1.39303	1.20535	0.539991	0.389295	0.0277159	0.985063	1.09941	1.12636	-1.08983	-0.988926	-1.23049	-1.47414	-1.52168	-1.54536	0.0395698	0.00470958	0.202169	-0.122119	-0.0958877	-0.348064	1
ETH2_1016300	0.345563	0.285963	0.279932	2.21	2.46227	2.17368	-0.418422	-0.412213	-0.423455	-0.540638	-0.540417	-0.540342	-0.543254	-0.543275	-0.543286	-0.543109	-0.543041	-0.543104	-0.540884	-0.540978	-0.540978	1
ETH2_1016400	0.357233	0.309637	0.294565	2.17279	2.53768	2.10518	-0.388124	-0.380958	-0.391744	-0.54932	-0.549693	-0.54887	-0.552443	-0.552453	-0.552461	-0.552224	-0.552254	-0.552238	-0.551328	-0.551428	-0.551542	1
ETH2_1017200	1.70286	2.02887	2.10411	0.83675	0.909768	0.837282	-0.500464	-0.494596	-0.490736	-0.787201	-0.798352	-0.799304	-0.792488	-0.799633	-0.805293	-0.728316	-0.738753	-0.757897	0.243502	0.0817662	-0.251869	1
ETH2_1019400	1.10799	1.83843	2.16133	1.67464	0.923827	0.867728	-0.6084	-0.621357	-0.600686	-0.704516	-0.683572	-0.746188	-0.767805	-0.76173	-0.771523	-0.752212	-0.764164	-0.762099	0.160171	0.16357	-0.353433	1
ETH2_1021400	1.86769	1.92502	1.89842	0.757084	0.786652	1.14289	-0.49849	-0.488305	-0.501096	-0.816915	-0.815056	-0.819105	-0.82069	-0.819969	-0.8199	-0.774244	-0.778268	-0.780965	0.313314	0.14541	-0.103477	1
ETH2_1022200	1.55259	1.83317	1.82782	1.28416	0.956126	1.16477	-0.46599	-0.459361	-0.468912	-0.856705	-0.853737	-0.857499	-0.858789	-0.85555	-0.857576	-0.733545	-0.752535	-0.784672	0.309738	0.15433	-0.277824	1
ETH2_1025900	0.885168	1.41063	1.74336	1.6728	1.42528	1.77615	-0.584833	-0.604347	-0.586581	-0.742496	-0.742354	-0.742526	-0.742979	-0.742624	-0.742776	-0.742002	-0.742258	-0.74246	0.0201789	-0.0421263	-0.433203	1
ETH2_1027400	0.449521	0.268743	0.393552	2.16652	2.20635	2.37591	-0.292776	-0.229935	-0.306504	-0.524928	-0.552969	-0.546184	-0.611402	-0.618965	-0.606532	-0.617154	-0.610562	-0.612849	-0.589163	-0.561528	-0.57915	1
ETH2_1027500	1.11967	0.890008	0.63972	0.330189	0.343643	0.195766	1.32437	1.35031	1.33135	-0.961209	-0.98173	-1.00613	-1.11232	-1.11398	-1.11354	-1.11236	-1.11336	-1.11305	0.664648	0.964027	0.473983	1
ETH2_1028400	1.53748	1.65505	1.47797	1.14156	0.582403	1.04618	-0.242535	-0.21496	-0.245472	-1.0498	-1.03199	-1.0495	-1.04619	-1.03338	-1.03348	-0.793464	-0.825903	-0.802479	0.711741	0.841727	0.375042	1
ETH2_1029600	0.656578	0.715877	1.27964	2.01137	1.8219	1.48992	0.543739	0.48164	0.303574	-0.773669	-0.778953	-0.768209	-0.778953	-0.777552	-0.778953	-0.778953	-0.772854	-0.775675	-0.762558	-0.778953	-0.778953	1
ETH2_1030100	1.00612	1.42202	1.66939	1.24663	0.42713	1.1683	0.187418	0.0752227	0.0360659	-1.42951	-1.41861	-1.53058	0.759646	0.361267	0.599528	-0.711589	-0.656298	-0.707583	-0.759605	-0.745353	-0.999619	1
ETH2_1030300	0.951857	0.67315	0.987797	1.73656	1.4129	2.72901	-0.250239	-0.215694	-0.257907	-0.649025	-0.634352	-0.647321	-0.661629	-0.651016	-0.651948	-0.623297	-0.631013	-0.629922	-0.663424	-0.663424	-0.661062	1
ETH2_1030700	1.05475	1.68329	1.89006	1.384	0.712263	1.70692	-0.643956	-0.648883	-0.648948	-0.805275	-0.805288	-0.80427	-0.805798	-0.806441	-0.806441	-0.773687	-0.772023	-0.777949	0.214581	0.378476	0.0746156	1
ETH2_1031200	0.759341	1.06782	0.817012	1.02328	0.585345	0.287157	1.01512	0.892861	1.09426	-1.24004	-1.23735	-1.26728	-1.23105	-1.22875	-1.25901	-0.782785	-0.852136	-0.796763	0.69576	0.862186	0.795014	1
ETH2_1032400	1.16136	0.793908	1.07972	0.269853	0.29406	0.574406	1.41175	1.68107	1.6613	-1.10796	-1.06452	-0.936723	-0.797404	-0.920317	-0.953459	-0.0159752	0.0286462	-0.104735	-1.07422	-1.11097	-0.869786	1
ETH2_1032900	0.588442	0.918169	1.49241	1.3985	1.02676	2.09798	-0.201553	-0.0958708	-0.0738579	-1.22302	-1.22678	-1.2256	-1.17238	-1.20662	-1.21274	-0.21609	-0.191824	-0.215579	0.234118	0.248749	0.256779	1
ETH2_1035400	1.0165	1.41699	2.20634	1.25871	-0.616142	1.78979	-0.3358	0.346784	-0.0839566	-0.91227	-0.91227	-0.91227	-0.91227	-0.91227	-0.91227	-0.199965	0.0790791	-0.579234	-0.91227	0.529369	-0.442578	1
ETH2_1035900	-0.881393	-0.797882	-0.523597	2.72129	1.22078	1.76656	0.699715	0.0394757	0.276805	-0.830074	-0.526139	-0.537049	-0.881393	-0.636457	-0.881393	-0.697518	-0.525966	-0.618706	1.10885	0.173018	0.331072	1
ETH2_1036000	1.99613	1.9209	2.09793	0.582735	0.544878	1.01529	-0.639928	-0.611026	-0.626236	-0.136599	-0.211932	-0.0326021	-1.05487	-1.06068	-1.06903	-0.709233	-0.693529	-0.720713	-0.105947	-0.196836	-0.288703	1
ETH2_1038500	0.889883	0.966508	1.35178	0.542103	0.748274	0.838628	1.44265	1.46596	1.46843	-0.791673	-0.833245	-0.852714	-1.02816	-1.0215	-1.01659	-0.945956	-0.935061	-0.959021	-0.370464	-0.34946	-0.610368	1
ETH2_1040700	-0.649058	-0.62975	-0.646105	2.29359	2.96372	0.586112	0.497505	0.323089	0.316566	-0.686951	-0.686951	-0.686951	-0.646052	-0.66831	-0.654932	-0.570333	-0.562519	-0.606982	0.233994	0.106087	0.374233	1
ETH2_1040800	0.963336	1.31807	1.77162	1.67965	1.4095	1.66599	-0.532685	-0.582253	-0.552691	-0.793041	-0.792899	-0.793185	-0.792319	-0.793185	-0.79279	-0.790593	-0.791181	-0.791839	0.122223	0.00675676	-0.13849	1
ETH2_1041000	1.33232	1.35212	1.61063	1.16428	1.14977	1.16304	0.119076	0.0885954	0.153621	-1.09442	-1.09212	-1.106	-0.999896	-1.04058	-1.04243	-0.867089	-0.889851	-0.920378	0.503436	0.534373	-0.118497	1
ETH2_1041100	1.30916	1.49193	1.78416	1.2018	1.39784	1.26405	-0.406482	-0.421788	-0.363933	-1.01831	-1.04488	-1.04498	-0.983861	-0.924759	-0.968513	-0.650128	-0.614761	-0.643463	0.340082	0.305104	-0.00825914	1
ETH2_1041300	1.85678	1.97788	2.27187	0.554557	0.717978	0.691182	-0.580505	-0.585397	-0.57629	-0.766094	-0.764698	-0.765642	-0.766528	-0.766327	-0.766955	-0.667429	-0.675519	-0.695352	0.350489	0.239147	-0.283144	1
ETH2_1046800	1.58763	1.78896	1.49659	0.549706	0.236713	0.471596	0.900767	0.96476	0.981795	-1.123	-1.11667	-1.13816	-1.15119	-1.17155	-1.16378	-0.45792	-0.427491	-0.588798	-0.127356	-0.184861	-0.327757	1
ETH2_1049400	0.940301	1.88507	1.85465	1.17163	0.33319	0.983432	0.206232	0.339187	0.296543	-1.09138	-1.07536	-1.10181	-1.02954	-1.04351	-1.06239	-0.826864	-0.773176	-0.929427	0.340472	0.570788	0.0119539	1
ETH2_1050000	0.914872	1.24944	1.42357	1.37775	0.792163	2.66559	-0.570426	-0.574914	-0.569857	-0.745724	-0.745527	-0.747007	-0.745088	-0.74678	-0.746228	-0.70939	-0.704465	-0.713583	0.097086	0.106127	-0.307599	1
ETH2_1052000	1.36395	1.51581	1.4312	1.44534	1.26795	1.88652	-0.0327245	0.00254286	-0.0242624	-0.737931	-0.737257	-0.736062	-0.740573	-0.740488	-0.74058	-0.740012	-0.73977	-0.739656	-0.733713	-0.736043	-0.734247	1
ETH2_1055500	0.0507482	0.333447	3.48339	0.805518	-0.126227	-0.53368	-0.293441	-0.481248	-0.0114236	0.485514	0.132541	0.12735	-1.14281	-1.22144	-0.850577	0.432316	-0.377707	0.778907	-0.788283	-1.03938	0.236484	1
ETH2_1056200	0.68857	1.50077	1.9413	1.76557	1.123	1.70626	-0.521828	-0.546524	-0.514081	-0.770052	-0.774102	-0.802799	-0.802623	-0.806109	-0.807134	-0.677981	-0.695909	-0.718597	0.0312739	0.0472774	-0.366299	1
ETH2_1056600	1.25318	0.777915	1.03951	1.89663	1.5865	1.99327	0.0896916	0.232057	0.0187596	-0.752868	-0.760461	-0.760461	-0.760461	-0.74234	-0.757003	-0.754415	-0.760461	-0.758105	-0.709417	-0.720693	-0.650828	1
ETH2_1057300	-0.66667	-0.542426	-0.631242	1.93815	1.21866	1.56245	0.831692	0.825411	0.425687	-0.891652	-0.85458	-0.876007	-0.882304	-0.880513	-0.891185	-0.702265	-0.740791	-0.669293	0.244485	0.36524	1.81715	1
ETH2_1058200	1.06974	1.34087	1.63559	1.46865	1.46497	1.55549	-0.139322	-0.255447	-0.152984	-0.819269	-0.8163	-0.891624	-0.945982	-0.948886	-0.949561	-0.909166	-0.917646	-0.928254	0.19571	0.247545	-0.304131	1
ETH2_1061000	0.852428	0.722466	0.858912	1.16731	2.80747	0.774898	0.645971	0.612195	0.655928	-0.743787	-0.7339	-0.758678	-0.847823	-0.84373	-0.847678	-0.689093	-0.718079	-0.762848	-0.642111	-0.70378	-0.806063	1
ETH2_1062500	1.13865	1.38959	1.69289	0.789155	0.760497	1.059	0.975518	0.795771	0.896082	-0.89392	-0.899893	-0.933517	-1.05336	-1.05333	-1.05174	-1.03569	-1.04373	-1.04591	0.0202201	-0.197963	-0.308329	1
ETH2_1062600	1.39397	1.02401	0.983171	0.715176	0.845291	-0.0785123	0.681337	0.727788	0.783295	-0.998684	-0.965856	-0.871235	-1.25988	-1.21603	-1.22355	-1.0434	-1.07741	-1.07922	0.744576	0.686338	1.22882	1
ETH2_1101100	1.66388	2.04517	1.85264	1.13561	0.437672	0.527569	-0.482618	-0.488906	-0.501381	-0.847743	-0.840318	-0.846077	-0.845871	-0.840616	-0.844948	-0.821606	-0.816043	-0.83167	0.631061	0.649564	0.0646356	1
ETH2_1102000	1.08908	2.06767	1.57406	1.13987	0.257927	0.342383	0.944957	0.700037	0.887674	-0.923702	-0.921809	-1.11898	-1.18853	-1.16749	-1.17453	-0.387453	-0.392777	-0.562623	-0.178861	-0.213416	-0.773486	1
ETH2_1102500	1.19811	1.59094	1.64381	1.61175	1.08272	1.15293	-0.654431	-0.656722	-0.654389	-0.82656	-0.826373	-0.826206	-0.826274	-0.826752	-0.826752	-0.826714	-0.826752	-0.826693	0.658574	0.588686	-0.122912	1
ETH2_1102600	1.26605	1.95567	1.90206	1.54702	0.653009	1.2263	-0.604866	-0.587358	-0.582187	-0.776573	-0.775722	-0.776442	-0.773352	-0.776231	-0.77422	-0.769373	-0.768371	-0.768357	0.265943	0.210279	-0.293275	1
ETH2_1103300	1.48045	2.14573	2.00052	1.31686	0.6107	0.744409	-0.629226	-0.634043	-0.633645	-0.829209	-0.829496	-0.830274	-0.82085	-0.821117	-0.818413	-0.549667	-0.53453	-0.632756	0.34069	0.23699	-0.313128	1
ETH2_1103600	1.18927	1.98921	1.8787	1.51308	0.340318	0.711556	-0.674177	-0.681267	-0.644685	-1.05083	-1.04322	-1.06115	-1.02554	-0.978557	-1.00817	-0.0320346	-0.0085898	-0.328623	0.492971	0.395327	0.0264249	1
ETH2_1104200	1.21683	1.65024	1.52208	1.29418	0.557677	0.492025	-0.463059	-0.414734	-0.486178	-0.251402	-0.321094	-0.876284	-1.43654	-1.44957	-1.44725	-0.548263	-0.567506	-0.703319	1.07446	1.07534	0.0823585	1
ETH2_1104300	1.61379	2.31004	1.73431	1.4808	0.429502	0.345856	-0.78725	-0.791085	-0.759243	-0.484844	-0.50192	-0.818705	-0.980633	-0.980633	-0.980633	-0.388502	-0.531814	-0.37389	0.327445	0.0573666	0.0800374	1
ETH2_1106300	0.90419	1.83536	1.30947	1.2311	0.179625	0.175954	0.184547	0.207062	0.209169	-0.862661	-0.705483	-1.14445	-1.6828	-1.69717	-1.70121	0.105047	-0.0279589	-0.255428	0.740229	0.743921	0.25148	1
ETH2_1107000	2.35397	1.34989	1.98519	0.924468	0.476075	1.41878	-0.189646	-0.168273	-0.154728	-0.718604	-0.704081	-0.779527	-0.691077	-0.648998	-0.607234	-0.495953	-0.490432	-0.448769	-0.806658	-0.814581	-0.789805	1
ETH2_1107500	1.61533	1.21855	1.62163	1.25911	1.03891	1.13042	0.401594	0.632928	0.561831	-1.13442	-1.14566	-1.12738	-1.03363	-0.919282	-1.02287	-0.439061	-0.559556	-0.528832	-0.436994	-0.503024	-0.629597	1
ETH2_1112800	1.25739	1.6217	1.86554	1.53743	1.05072	1.66034	-0.503275	-0.481878	-0.492201	-0.772792	-0.774402	-0.775792	-0.718701	-0.7299	-0.728533	-0.757957	-0.753713	-0.756784	-0.101821	-0.174502	-0.470867	1
ETH2_1115500	2.01422	1.77123	1.94473	-0.214821	0.0768106	1.68599	0.0362594	0.0910528	0.0145738	-0.905728	-0.893619	-0.850399	-1.05143	-1.03212	-1.03721	-0.400933	-0.224908	-0.354042	-0.0773584	-0.217058	-0.37524	1
ETH2_1117600	1.59211	1.96139	1.94953	1.26369	0.413585	0.781385	-0.629073	-0.635578	-0.620904	-0.810857	-0.811571	-0.815491	-0.788746	-0.785973	-0.793588	-0.775452	-0.783347	-0.786975	0.455331	0.600747	0.0197826	1
ETH2_1117800	0.772175	1.55015	1.87405	1.82506	0.997136	1.752	-0.496946	-0.504588	-0.49279	-0.766953	-0.767924	-0.765668	-0.769238	-0.770081	-0.768214	-0.729254	-0.727548	-0.741208	0.036986	-0.0663725	-0.440777	1
ETH2_1119000	1.38261	1.53499	1.61567	0.985288	0.910336	0.935786	0.744509	0.579919	0.691357	-0.976302	-0.97365	-1.03181	-1.06247	-1.05288	-1.05027	-0.898746	-0.907586	-0.982559	-0.0140241	-0.0123657	-0.417805	1
ETH2_1120100	1.26863	1.19688	1.17588	0.962783	1.00778	1.32691	0.812819	0.61432	0.813781	-1.01317	-1.00087	-1.04774	-1.09667	-1.08943	-1.09399	-1.03785	-1.04442	-1.06264	0.335749	0.142399	-0.171146	1
ETH2_1121600	1.30819	1.9606	2.3908	1.14861	0.885231	0.669176	-0.641629	-0.66771	-0.63021	-0.705905	-0.640239	-0.698867	-0.745467	-0.745467	-0.741739	-0.729174	-0.724681	-0.741658	0.329569	0.0953943	-0.37482	1
ETH2_1121700	0.837026	1.49786	1.86778	1.47223	1.36161	1.80774	-0.503287	-0.543592	-0.493079	-0.688627	-0.694254	-0.717849	-0.818513	-0.819161	-0.819924	-0.771757	-0.7731	-0.789192	-0.00541562	0.0230218	-0.429516	1
ETH2_1123000	2.01779	2.04809	2.50423	0.554802	0.394095	0.367754	-0.140194	-0.0907906	-0.150435	-0.709362	-0.710254	-0.70682	-0.703206	-0.697087	-0.688821	-0.616274	-0.620675	-0.627358	-0.388067	-0.472228	-0.565188	1
ETH2_1123600	1.38205	2.06097	1.97646	1.00824	0.578772	0.440642	-0.0718777	-0.058325	-0.0191202	-1.22146	-1.21115	-1.39372	-1.0045	-0.785243	-0.919114	-0.327544	-0.324199	-0.6919	0.331669	0.422517	-0.173155	1
ETH2_1124600	0.916155	0.439767	0.773812	1.65109	0.844806	0.336525	-0.541446	-0.427102	-0.206431	1.13333	1.57228	0.778028	-1.39351	-1.43362	-1.4418	-1.08718	-1.09316	-1.19677	0.0784731	0.154062	0.142697	1
ETH2_1124800	0.584667	0.952858	1.51321	1.29825	0.772916	1.66271	-0.745772	-0.720503	-0.757919	-0.650972	-0.603436	-0.88841	-0.989648	-0.991368	-0.985599	-0.730699	-0.775275	-0.8645	1.5202	0.899766	0.49953	1
ETH2_1125600	0.391971	0.306291	0.737861	2.11029	2.14038	2.25133	-0.0722718	-0.109174	0.0209116	-0.654576	-0.646728	-0.667985	-0.698847	-0.698847	-0.698847	-0.693812	-0.681327	-0.690999	-0.594199	-0.510304	-0.541127	1
ETH2_1126200	1.06364	1.59964	1.90637	1.54179	1.1297	1.5828	-0.5976	-0.606034	-0.613286	-0.761423	-0.757444	-0.76285	-0.767169	-0.768626	-0.768824	-0.76388	-0.765037	-0.763868	0.136986	0.0961337	-0.361011	1
ETH2_1126400	1.99483	1.87206	2.04976	0.758249	0.303657	0.982962	-0.477367	-0.498843	-0.531842	-0.942614	-0.941896	-0.94162	-0.907119	-0.941183	-0.929091	-0.417529	-0.426251	-0.489203	0.11732	0.107414	0.25831	1
ETH2_1128800	-0.485305	-0.490964	-0.49189	1.37098	3.78409	0.617562	0.29013	0.263055	0.392857	-0.494288	-0.496967	-0.49851	-0.499588	-0.499588	-0.494761	-0.461611	-0.46166	-0.442045	-0.195403	-0.335188	-0.3709	1
ETH2_1130200	0.820574	1.2478	1.90417	1.41659	1.14987	2.07345	-0.650129	-0.656499	-0.692741	-0.757795	-0.757795	-0.757795	-0.757795	-0.757795	-0.757795	-0.757795	-0.755896	-0.757795	0.109904	0.0541001	0.0411602	1
ETH2_1130300	1.38475	1.41735	1.40476	1.24043	1.32717	1.08068	-0.600716	-0.633702	-0.619016	-0.883743	-0.882849	-0.883319	-0.884657	-0.884657	-0.884407	-0.882692	-0.882884	-0.881253	0.895889	0.757206	0.295666	1
ETH2_1130600	1.28873	1.58608	1.70088	1.11235	0.57072	0.9744	-0.557933	-0.594054	-0.530233	-0.957546	-0.960558	-0.961719	-0.926339	-0.921127	-0.927756	0.858455	1.06956	0.577909	-0.802337	-0.839467	-0.760007	1
ETH2_1131900	1.76655	1.406	1.64499	1.35211	0.98453	1.68257	-0.0265551	-0.0636389	-0.0731398	-0.82773	-0.827262	-0.825563	-0.837235	-0.835927	-0.837861	-0.766579	-0.7576	-0.769234	-0.393349	-0.466444	-0.528624	1
ETH2_1133000	2.0741	1.44382	1.96065	1.16598	0.866413	1.20555	-0.0771971	0.0644618	-0.101163	-0.737088	-0.745058	-0.716169	-0.747475	-0.747475	-0.747475	-0.740177	-0.733934	-0.73269	-0.63753	-0.647048	-0.670488	1
ETH2_1134000	0.728845	0.928949	1.01835	0.708154	0.776582	0.767835	0.330995	0.503752	0.307745	-1.00517	-0.959597	-1.04732	0.978098	1.84862	0.694805	-1.21911	-1.32348	-1.38717	-0.792054	-0.843685	-1.01514	1
ETH2_1135300	1.45218	1.21871	1.52917	1.57331	1.82446	1.50352	-0.573842	-0.507399	-0.550871	-0.780172	-0.790349	-0.773809	-0.811121	-0.795823	-0.786394	-0.60313	-0.60853	-0.576097	-0.382715	-0.305268	-0.255825	1
ETH2_1135400	0.98453	0.912615	1.16914	0.787368	0.988029	0.856276	-0.644937	-0.657313	-0.689542	-0.877398	-0.878497	-0.885197	-0.892481	-0.890482	-0.891623	-0.884225	-0.886823	-0.885462	1.48736	1.53667	1.24199	1
ETH2_1137800	1.83284	2.15226	1.79219	1.1339	0.569546	1.0092	-0.317992	-0.321257	-0.273383	-0.784582	-0.784684	-0.788755	-0.793665	-0.79382	-0.793395	-0.79382	-0.793532	-0.793723	0.0306365	0.0168787	-0.504839	1
ETH2_1138500	0.453872	1.09265	1.02997	2.16401	1.24515	2.22277	-0.593341	-0.479952	-0.495294	-0.809595	-0.805933	-0.809595	-0.809595	-0.809595	-0.809595	-0.721139	-0.695036	-0.739517	0.0291208	0.139244	0.201415	1
ETH2_1138800	0.313967	0.929067	0.812487	0.919276	0.302351	0.264465	0.834227	0.880577	1.39872	-1.36522	-1.3925	-1.39956	-1.42895	-1.4074	-1.40786	0.0150641	0.199882	-0.649876	0.51007	0.66471	1.00649	1
ETH2_1139600	1.90155	1.95873	2.01211	1.17668	0.853861	0.33765	-0.564076	-0.5764	-0.548346	-0.755429	-0.754544	-0.757262	-0.757262	-0.752889	-0.751628	-0.729903	-0.735051	-0.729973	0.355714	0.184059	-0.36759	1
ETH2_1139900	1.2821	1.76413	1.84118	1.35702	0.69045	0.783425	-0.624042	-0.640597	-0.581339	-0.889917	-0.890248	-0.888636	-0.881847	-0.88289	-0.88754	-0.793984	-0.784093	-0.776499	0.732113	0.767387	0.303825	1
ETH2_1140300	0.0945506	0.0778776	0.136657	2.65849	2.26756	1.79215	0.100732	0.129284	0.098123	-0.610171	-0.608169	-0.610257	-0.617288	-0.616969	-0.617288	-0.613936	-0.612567	-0.614443	-0.609358	-0.611836	-0.613144	1
ETH2_1141900	1.99516	1.49692	2.24083	0.705578	0.638276	1.38598	-0.0179177	-0.167575	-0.204664	-0.767364	-0.773049	-0.784051	-0.667559	-0.784051	-0.768851	-0.784051	-0.768641	-0.773697	-0.663249	-0.367248	-0.170778	1
ETH2_1143900	2.14835	2.01566	1.73202	0.683697	0.65827	1.11561	-0.463231	-0.414796	-0.442339	-0.770979	-0.769158	-0.765648	-0.779655	-0.783718	-0.780229	-0.781953	-0.784608	-0.784032	0.170706	0.120887	-0.324866	1
ETH2_1144800	0.933996	0.80667	0.597533	-0.0493461	0.06228	0.07074	-0.379854	-0.34011	-0.372102	1.73193	1.87672	2.22833	-1.03215	-1.0126	-1.01758	-0.887806	-0.893524	-0.904321	-0.426782	-0.400497	-0.591535	1
ETH2_1145200	1.74215	1.61501	1.58076	0.794606	1.1608	1.07493	0.42056	0.463352	0.470935	-0.633765	-0.606914	-0.638878	-1.04009	-1.03549	-1.03909	-0.997994	-0.996734	-1.01399	-0.302184	-0.320319	-0.69765	1
ETH2_1149600	1.08719	1.31787	1.5136	0.517675	0.748588	0.180358	1.08549	1.13097	1.14656	-0.934436	-0.935938	-0.991065	-1.31075	-1.29053	-1.29684	-0.816906	-0.886724	-0.882361	0.223422	0.219619	0.17421	1
ETH2_1152500	1.28169	1.89716	1.88237	1.29691	0.35652	1.05296	-0.428481	-0.444385	-0.424522	-0.879072	-0.869111	-0.874792	-0.882045	-0.882045	-0.881232	-0.874235	-0.87134	-0.873746	0.505816	0.730904	0.180671	1
ETH2_1152600	1.45999	2.04548	1.59792	0.982019	0.294912	0.450845	-0.355694	-0.382055	-0.382946	-0.905236	-0.907381	-0.909198	-0.90378	-0.894669	-0.905841	-0.899019	-0.903271	-0.891737	0.715828	1.15011	0.543719	1
ETH2_1153700	1.56736	1.91958	1.98094	0.760088	0.775351	0.660675	-0.463816	-0.547803	-0.467001	-0.891434	-0.884467	-1.07243	-1.18931	-1.18523	-1.18355	0.0263526	-0.0817383	-0.582833	0.404045	0.338863	0.116373	1
ETH2_1154600	1.24037	1.40601	1.8219	0.832205	0.840584	1.07444	0.478681	0.792945	0.576491	-1.02657	-1.037	-1.01304	-0.992087	-1.00031	-1.03914	-0.879996	-0.883898	-0.879877	0.406725	0.114054	-0.832496	1
ETH2_1155100	1.7872	1.70753	1.4096	0.710497	0.753187	0.972409	0.730812	0.712951	0.724092	-0.830138	-0.818366	-0.827732	-1.02848	-1.03992	-1.03365	-0.913618	-0.910232	-0.914599	-0.227537	-0.32211	-0.641897	1
ETH2_1155200	0.502897	0.456961	0.411221	2.37057	2.58765	1.56571	-0.177202	-0.17446	-0.19205	-0.611781	-0.61184	-0.611545	-0.613688	-0.613723	-0.613555	-0.612654	-0.612882	-0.612309	-0.612411	-0.612445	-0.612466	1
ETH2_1200200	0.947693	1.50444	1.50653	1.26416	1.43982	1.183	0.360882	0.32525	0.360041	-1.02622	-1.01818	-1.03431	-1.03734	-1.06335	-1.08621	-0.900104	-0.909343	-0.950056	0.155824	0.0937598	-0.116284	1
ETH2_1200900	0.523535	0.162832	1.11004	2.01607	1.94738	2.27568	-0.0494826	0.0895166	-0.0491651	-0.773227	-0.751082	-0.766397	-0.60364	-0.619589	-0.664228	-0.646189	-0.641399	-0.618223	-0.573483	-0.722481	-0.646472	1
ETH2_1201100	1.12495	1.71522	1.66454	1.59485	0.966781	1.20919	-0.635065	-0.652263	-0.634885	-0.828682	-0.828682	-0.828682	-0.827872	-0.82819	-0.828577	-0.825818	-0.823752	-0.826522	0.546444	0.619755	-0.0727413	1
ETH2_1201200	1.21756	1.77179	1.536	1.70498	0.825985	0.482588	-0.583818	-0.542102	-0.562833	-0.859716	-0.863419	-0.856643	-0.863419	-0.863419	-0.863419	-0.863419	-0.86232	-0.860712	0.721887	1.00332	0.181129	1
ETH2_1202500	1.85014	1.78894	1.76034	1.01391	0.472548	0.503573	-0.0778695	-0.108451	-0.115412	-0.992675	-0.982576	-1.00393	-0.993021	-0.99473	-0.997003	-0.810387	-0.841834	-0.851312	0.59463	0.567978	0.217127	1
ETH2_1202600	0.835799	1.52383	1.90488	1.58038	0.711763	1.3293	-0.705959	-0.684796	-0.665629	-1.05468	-1.04747	-1.06909	-0.98814	-0.946094	-0.94316	-0.264548	-0.238171	-0.552054	0.633441	0.414719	0.22568	1
ETH2_1202700	1.37056	2.05548	2.21048	1.33678	0.508175	0.905513	-0.460771	-0.465054	-0.417549	-0.850577	-0.855176	-0.871886	-0.867909	-0.87297	-0.870587	-0.479791	-0.50464	-0.623153	0.0705787	0.0916597	-0.409162	1
ETH2_1202800	1.25387	1.78142	2.10482	1.46375	0.874173	1.43783	-0.365508	-0.345296	-0.34654	-0.766916	-0.763049	-0.788413	-0.775208	-0.780383	-0.770261	-0.663593	-0.67167	-0.694366	-0.279461	-0.351766	-0.553444	1
ETH2_1203300	0.504613	0.842015	1.36865	1.58548	1.1739	1.90324	-0.497527	-0.532285	-0.515598	-0.865186	-0.861945	-0.866559	-0.865738	-0.866122	-0.863559	-0.862298	-0.865038	-0.862728	1.15727	0.883342	-0.0939287	1
ETH2_1206900	0.647632	0.564229	1.38383	1.52161	1.51802	2.73181	-0.665262	-0.66769	-0.669018	-0.758564	-0.760929	-0.762303	-0.606813	-0.485533	-0.528704	-0.598598	-0.593924	-0.643988	-0.0389246	-0.221749	-0.365126	1
ETH2_1207000	1.18511	1.60372	1.7722	1.4174	1.1216	1.78374	-0.630824	-0.62516	-0.632592	-0.753286	-0.752937	-0.75314	-0.752239	-0.751456	-0.75163	-0.752787	-0.752854	-0.75282	0.0705332	0.0775032	-0.37008	1
ETH2_1207600	1.1444	1.81624	1.88225	1.60425	1.04354	1.38295	-0.580751	-0.57831	-0.576481	-0.752637	-0.752351	-0.753399	-0.753399	-0.752872	-0.752992	-0.752094	-0.752527	-0.752567	0.019541	0.0277876	-0.410578	1
ETH2_1209700	0.79821	1.83768	1.59249	1.10397	-0.0827032	0.840588	-0.291814	-0.302142	-0.286589	-0.986052	-1.00969	-1.24708	-1.32145	-1.36442	-1.37633	0.894106	0.912196	0.502789	0.143584	0.16852	-0.525857	1
ETH2_1209800	1.57598	1.84564	1.6529	1.20299	0.41431	1.19106	0.081376	0.112482	0.0863393	-1.07408	-1.07013	-1.25842	-1.12112	-1.12157	-1.1772	-0.015124	-0.0408038	-0.267026	-0.28648	-0.133159	-0.597957	1
ETH2_1210500	-0.584487	-0.440479	-0.388677	1.39963	3.42004	0.0351294	0.474863	0.619635	0.237509	-0.650329	-0.691183	-0.622256	-0.598971	-0.701812	-0.701663	-0.749371	-0.711659	-0.740833	0.706853	0.398145	0.28992	1
ETH2_1210900	1.16836	1.54043	1.76954	0.641388	0.404918	1.02039	0.560213	0.44936	0.612955	-0.947743	-0.926407	-1.18135	-1.57483	-1.48239	-1.48918	-0.0158697	-0.0357718	-0.449198	0.316994	0.124366	-0.506174	1
ETH2_1211200	1.98596	1.79563	2.17959	0.809848	0.547697	0.955144	0.0731009	0.0873549	0.108422	-0.705279	-0.736592	-0.746543	-0.805691	-0.813807	-0.82535	-0.565493	-0.522809	-0.599528	-0.73844	-0.726817	-0.756405	1
ETH2_1212900	0.78205	0.679166	0.721358	0.320611	0.654284	2.36997	-1.01276	-1.02824	-0.973559	-1.48521	-1.47621	-1.47313	0.755054	0.647961	0.690401	-0.48066	-0.441151	-0.349709	0.71986	0.374757	0.00514943	1
ETH2_1213100	1.59388	1.25424	1.03549	0.936951	1.04703	2.2829	-0.244732	-0.234455	-0.266962	-0.948331	-0.943072	-0.937977	-0.924946	-0.948128	-0.947653	-0.77773	-0.78528	-0.80755	0.389802	0.300321	-0.0737971	1
ETH2_1214400	0.527137	1.01551	1.07296	1.38623	1.08304	0.673441	-0.182007	-0.137463	-0.389922	-1.61441	-1.59419	-1.5435	-1.19486	-0.989015	-0.938383	1.23736	0.684711	0.979493	0.0451538	-0.093406	-0.0278789	1
ETH2_1216100	1.4618	2.11318	1.65118	1.40458	0.61154	0.337771	-0.150257	-0.235896	-0.149215	-0.935402	-0.926259	-0.936406	-0.944093	-0.944093	-0.944093	-0.865725	-0.849892	-0.868264	0.495784	0.58947	0.0842788	1
ETH2_1216500	0.98028	1.11581	1.16747	1.05732	0.812238	0.845876	1.20508	1.36353	1.32903	-0.946801	-0.933667	-0.941715	-0.949555	-0.949555	-0.948928	-0.949555	-0.944468	-0.947846	-0.191904	-0.380349	-0.792302	1
ETH2_1217300	1.20235	1.56192	2.27766	1.32284	1.10519	1.13514	-0.485174	-0.534776	-0.456561	-0.851193	-0.882324	-0.924711	-0.909801	-0.904411	-0.928226	-0.512493	-0.541501	-0.675712	0.161985	0.0208287	-0.18103	1
ETH2_1217800	1.0826	1.53263	1.83269	1.47717	1.59684	1.54685	-0.499866	-0.501366	-0.493186	-0.738761	-0.737042	-0.738183	-0.738761	-0.738761	-0.738329	-0.738148	-0.738269	-0.73843	-0.180585	-0.247544	-0.501531	1
ETH2_1218300	2.16171	1.88493	1.61002	1.07735	1.32474	0.734967	-0.365208	-0.341093	-0.350462	-0.745364	-0.746743	-0.750286	-0.746884	-0.744227	-0.751297	-0.709095	-0.712412	-0.714716	-0.254903	-0.281387	-0.579632	1
ETH2_1218500	1.59236	1.62071	1.44221	0.899996	0.917646	1.07966	0.49847	0.566706	0.494321	-0.940473	-0.93102	-0.932353	-1.14069	-1.156	-1.13023	-0.906196	-0.911418	-0.934356	0.0979848	0.00904929	-0.236386	1
ETH2_1220800	1.19244	1.71559	1.6995	1.49914	0.833816	1.27617	-0.414231	-0.422149	-0.389553	-0.897988	-0.898411	-0.904692	-0.91231	-0.912729	-0.912468	-0.869102	-0.869649	-0.887064	0.491969	0.421208	0.160508	1
ETH2_1222800	1.52322	1.66344	1.80119	1.39557	1.50135	1.06877	-0.48357	-0.473285	-0.487999	-0.775822	-0.775882	-0.776006	-0.777061	-0.777023	-0.777061	-0.777061	-0.776931	-0.776865	-0.0070303	-0.0702209	-0.441725	1
ETH2_1225600	1.18283	1.78947	1.86883	1.35497	1.08621	1.43872	-0.487104	-0.522315	-0.496351	-0.788143	-0.789896	-0.821812	-0.823754	-0.824774	-0.827438	-0.79382	-0.800192	-0.810664	0.201057	0.179847	-0.315676	1
ETH2_1225900	0.564856	0.428222	1.17334	1.53488	2.4172	2.02465	0.000128071	-0.0660863	0.0535146	-0.785857	-0.797855	-0.762117	-0.73741	-0.799391	-0.778586	-0.395567	-0.319032	-0.528597	-0.713328	-0.738533	-0.774442	1
ETH2_1235000	1.54454	1.71605	1.69276	0.404125	0.427668	0.600031	0.193525	0.107597	0.190529	-1.26932	-1.19908	-1.40229	-1.32175	-1.37296	-1.31107	0.150858	0.0232522	-0.361276	0.353828	0.315893	0.5171	1
ETH2_1236200	1.1836	1.56847	1.98489	1.3249	1.34306	1.46697	-0.646124	-0.66262	-0.652925	-0.754121	-0.753147	-0.753578	-0.754147	-0.754381	-0.754333	-0.753615	-0.753613	-0.753816	0.117582	0.0318565	-0.274909	1
ETH2_1236700	0.151348	0.123504	0.260426	2.17271	2.38368	2.11177	0.128699	0.143157	0.207412	-0.547929	-0.565833	-0.549356	-0.690027	-0.691544	-0.691661	-0.67675	-0.668091	-0.663152	-0.658278	-0.647467	-0.632613	1
ETH2_1237100	1.69903	1.72321	2.07833	0.839716	1.00815	1.04663	-0.108724	-0.135057	-0.0787261	-0.869898	-0.879857	-0.860222	-0.868097	-0.911053	-0.933228	-0.781706	-0.814724	-0.790899	0.199345	-0.00938436	-0.552838	1
ETH2_1239400	1.41514	1.53223	1.35087	0.84296	0.172649	0.499054	1.18034	1.20402	1.24684	-0.942521	-0.937869	-0.947503	-0.952606	-0.95445	-0.95581	-0.938461	-0.93724	-0.940919	-0.159733	-0.203641	-0.573348	1
ETH2_1240100	0.928255	1.23965	1.45625	1.68391	1.71142	1.66123	-0.596541	-0.583733	-0.600704	-0.793279	-0.800522	-0.803516	-0.815841	-0.814769	-0.81308	-0.782459	-0.789719	-0.773531	0.263415	0.22281	-0.199248	1
ETH2_1243500	1.8537	1.77461	1.72022	0.73999	0.464091	0.782707	-0.654534	-0.653494	-0.661591	-0.981472	-0.979207	-0.981885	-0.932145	-0.959267	-0.95295	-0.461871	-0.472371	-0.545412	0.835722	0.851625	0.213544	1
ETH2_1245500	1.22968	2.13137	1.49168	1.54224	0.59993	0.836786	-0.500626	-0.449342	-0.47383	-0.828306	-0.827363	-0.846047	-0.854655	-0.854655	-0.854655	-0.853312	-0.853703	-0.854074	0.82989	0.628021	-0.239026	1
ETH2_1245600	0.831911	0.834406	1.08721	2.75898	1.48115	1.41673	-0.104211	-0.0613882	-0.109086	-0.510421	-0.529573	-0.598499	-0.733905	-0.728425	-0.732133	-0.721914	-0.716063	-0.721301	-0.721194	-0.706124	-0.716158	1
ETH2_1246900	-0.488359	-0.468814	-0.500546	1.42286	3.64429	0.299456	0.355015	0.45592	0.82565	-0.492926	-0.505497	-0.570345	-0.539496	-0.57312	-0.591586	-0.487617	-0.575508	-0.515969	-0.0874285	-0.128654	-0.477324	1
ETH2_1247800	1.78594	2.18804	2.07367	1.15459	0.681849	0.304311	-0.139585	-0.138318	-0.149567	-0.780382	-0.774088	-0.798887	-0.789863	-0.797098	-0.797366	-0.74354	-0.73897	-0.76138	-0.0636849	-0.144604	-0.571072	1
ETH2_1248000	-0.489381	-0.506471	-0.373374	1.57295	3.14276	0.555246	0.718966	0.669926	0.893941	-0.729718	-0.731399	-0.751025	-0.752783	-0.711501	-0.725209	-0.701132	-0.65494	-0.701802	-0.0371807	-0.195255	0.507379	1
ETH2_1248200	0.91546	1.22731	1.39416	1.4572	0.965073	0.965282	0.960716	0.917535	0.974	-0.891594	-0.816809	-0.968575	-1.01555	-1.01555	-1.01555	-0.952553	-0.962944	-0.983642	-0.135108	-0.211019	-0.807849	1
ETH2_1249100	1.15275	1.46235	1.88495	1.6131	1.6086	1.376	-0.593691	-0.602162	-0.600222	-0.699123	-0.69933	-0.698799	-0.6999	-0.6999	-0.699832	-0.69978	-0.699483	-0.699737	-0.16354	-0.287719	-0.554529	1
ETH2_1249200	1.52161	1.64279	2.16931	1.49777	1.50655	0.453251	-0.617504	-0.595723	-0.610506	-0.67492	-0.670685	-0.67049	-0.677665	-0.677665	-0.677665	-0.676728	-0.677665	-0.67657	-0.127841	-0.237923	-0.521735	1
ETH2_1251300	-0.789855	-1.12941	-1.11138	2.85496	1.42626	-0.135955	0.70615	0.586142	0.648794	-0.885086	-1.0688	-1.15914	-0.489531	-0.577804	-0.447697	0.10646	-0.0582673	-0.351466	0.71145	0.452812	0.711368	1
ETH2_1252900	1.22779	1.89515	1.90956	1.0994	0.339537	0.466544	-0.120636	-0.0594078	-0.0108397	-1.0541	-1.05694	-1.0728	-1.0782	-1.07458	-1.07114	-0.671561	-0.637245	-0.845201	0.65147	0.880401	0.282801	1
ETH2_1253300	0.600936	1.28625	1.90788	1.46293	0.846038	2.45176	-0.369989	-0.44791	-0.374674	-0.621387	-0.584658	-0.680362	-0.821099	-0.82174	-0.821488	-0.693121	-0.682321	-0.717885	-0.237156	-0.21018	-0.471811	1
ETH2_1253900	1.3178	1.29686	1.42645	1.12363	1.26316	1.31256	0.650215	0.71521	0.666073	-0.648186	-0.718271	-0.64566	-1.01284	-1.01448	-1.01718	-1.01003	-1.01493	-1.01429	-0.362718	-0.466699	-0.846699	1
ETH2_1255100	1.78625	2.07845	2.17668	0.687628	0.472272	0.610219	-0.368865	-0.374319	-0.37768	-0.745104	-0.769563	-0.841835	-0.93968	-0.928057	-0.94586	-0.628726	-0.68227	-0.796408	0.401016	0.312218	-0.126369	1
ETH2_1255900	1.30684	1.86846	1.97856	1.18028	0.978329	1.57452	-0.493749	-0.518454	-0.490147	-0.747496	-0.747662	-0.748957	-0.748916	-0.748426	-0.749139	-0.746731	-0.747691	-0.747888	-0.0353935	-0.113076	-0.503261	1
ETH2_1256400	1.6542	1.49658	1.5323	1.27718	1.32394	1.88212	-0.420517	-0.406412	-0.410652	-0.656962	-0.65539	-0.655538	-0.666026	-0.665173	-0.66571	-0.662947	-0.66336	-0.663524	-0.657354	-0.658111	-0.65864	1
ETH2_1257500	1.04847	1.17527	1.32571	1.34267	-0.0619426	1.1744	-0.156552	-0.144374	-0.0550052	-0.928544	-0.593839	-1.43081	-1.55806	-1.62508	-1.56586	0.771846	0.8352	0.645242	-0.132479	0.0562365	-0.122496	1
ETH2_1258500	1.85652	2.14347	2.26109	0.709007	0.500046	0.910945	-0.435608	-0.491823	-0.452641	-0.72803	-0.731359	-0.802273	-0.781888	-0.777168	-0.768498	-0.421717	-0.433982	-0.553279	-0.157703	-0.251538	-0.59357	1
ETH2_1258700	1.159	1.40479	1.66472	1.2973	1.35735	1.88624	-0.171583	-0.177792	-0.16372	-0.721427	-0.727212	-0.734379	-0.907981	-0.90783	-0.907685	-0.900832	-0.900714	-0.90301	-0.106751	-0.0629089	-0.475585	1
ETH2_1258800	0.919401	1.16399	1.62125	1.1498	1.30946	1.68146	0.183272	0.15653	0.246703	-1.01985	-0.994831	-1.00272	-1.36374	-1.4031	-1.36876	0.0324465	-0.00906119	-0.331857	-0.223849	-0.298683	-0.447868	1
ETH2_1260000	-0.497727	-0.25959	-0.278252	2.0634	2.65506	0.359699	0.409052	0.255702	0.478213	-0.859956	-0.863491	-0.859179	-0.852916	-0.840999	-0.849004	-0.795952	-0.618706	-0.771389	0.452377	1.07584	0.597818	1
ETH2_1260300	-0.487119	-0.471822	-0.359	2.94234	2.45335	1.24458	0.0049187	-0.0278726	0.0871455	-0.624691	-0.624691	-0.622528	-0.611433	-0.621871	-0.619847	-0.504027	-0.531394	-0.552108	-0.0747716	0.0950943	-0.0942535	1
ETH2_1261000	1.81507	1.96353	2.21673	1.24807	0.379082	0.292991	-0.497522	-0.49908	-0.449843	-0.774593	-0.774593	-0.774593	-0.771804	-0.76866	-0.770772	-0.738965	-0.750059	-0.752036	0.396754	0.142513	-0.132216	1
ETH2_1261900	1.14163	1.70902	1.82276	1.65047	1.12152	1.38026	-0.427776	-0.440898	-0.445094	-0.805573	-0.80472	-0.80592	-0.80592	-0.805644	-0.805683	-0.80147	-0.80352	-0.803178	0.106772	0.0136559	-0.390682	1
ETH2_1263000	1.27329	1.72901	1.86883	0.9065	0.669109	1.24674	0.325953	0.250501	0.329803	-0.729437	-0.695133	-0.954138	-1.25985	-1.26782	-1.26763	-0.691529	-0.717643	-0.992512	0.177687	0.0365901	-0.238323	1
ETH2_1263800	1.83159	1.35939	1.74881	1.17612	1.13362	1.84793	-0.448289	-0.405039	-0.466138	-0.530249	-0.556746	-0.608416	-0.682334	-0.68672	-0.685784	-0.659495	-0.650385	-0.673821	-0.680468	-0.677633	-0.685949	1
ETH2_1264100	2.05943	1.76938	1.56181	0.198506	0.32995	0.260441	0.0613	0.0896807	0.0348206	0.731351	0.593059	0.632561	-1.20719	-1.21115	-1.2134	-1.08081	-1.06703	-1.08438	-0.39874	-0.338093	-0.721501	1
ETH2_1300100	1.24965	1.12116	1.1485	0.416988	0.455062	0.292068	0.167869	-0.21877	-0.210502	-0.458769	-0.685771	-1.15767	-1.78174	-1.69419	-1.7441	1.4552	1.3281	0.398855	0.24501	-0.247069	-0.0798795	1
ETH2_1300300	1.43137	1.69055	1.99732	1.39848	1.16724	1.20901	-0.56382	-0.562106	-0.554822	-0.751052	-0.754008	-0.754752	-0.756241	-0.756241	-0.756241	-0.754856	-0.755396	-0.756241	0.111345	-0.0417907	-0.487752	1
ETH2_1300900	2.35754	1.95045	2.3488	0.568797	0.490493	0.147346	-0.307585	-0.256666	-0.249876	-0.683831	-0.636098	-0.716187	-0.740816	-0.64862	-0.704845	-0.377381	-0.431406	-0.423843	-0.602184	-0.575588	-0.508496	1
ETH2_1302000	0.96745	1.73767	1.58154	1.42666	0.586733	1.13513	-0.726877	-0.705874	-0.697695	-0.999	-0.999338	-1.00062	-0.988377	-0.994561	-0.991542	-0.371744	-0.320307	-0.576786	1.14365	0.727181	0.0667104	1
ETH2_1303200	1.06766	1.71929	1.91046	1.5869	1.10129	1.31346	-0.470426	-0.506616	-0.457555	-0.862599	-0.861192	-0.875498	-0.864481	-0.856953	-0.862422	-0.674575	-0.66639	-0.732597	0.251631	0.0941643	-0.35355	1
ETH2_1304700	1.06163	1.525	1.51223	1.06858	0.530519	0.969047	0.90715	0.895724	0.959481	-1.17081	-1.16541	-1.16859	-1.11805	-1.12574	-1.12161	-0.540913	-0.566764	-0.721863	-0.0448422	-0.106784	-0.577985	1
ETH2_1306100	-0.429392	-0.480701	-0.4538	2.46549	2.73578	0.670706	0.184264	-0.115838	-0.0979521	-0.686308	-0.635673	-0.777972	-0.829197	-0.774467	-0.750102	-0.644817	-0.343777	-0.65501	0.336237	0.441487	0.84105	1
ETH2_1306800	1.1798	1.75552	1.76178	1.45968	0.766382	1.11304	-0.682581	-0.711773	-0.70461	-0.856252	-0.855453	-0.856252	-0.844776	-0.849186	-0.852666	-0.755947	-0.753343	-0.776587	0.586252	0.726812	0.150166	1
ETH2_1307500	1.99097	2.18641	2.05763	0.473305	0.367081	0.50376	0.0910883	-2.7e-05	0.0332743	-0.666973	-0.636774	-0.711721	-0.903634	-0.905626	-0.907116	-0.891285	-0.892371	-0.897781	0.0379942	0.0922162	-0.420416	1
ETH2_1307900	0.994963	2.46095	-0.452601	3.03885	0.658635	-0.452601	0.0882076	-0.452601	-0.452601	-0.452601	-0.452601	-0.452601	-0.452601	-0.452601	-0.452601	-0.452601	-0.452601	-0.452601	-0.452601	-0.452601	-0.452601	1
ETH2_1310200	0.975843	0.898112	0.800384	0.609987	0.766456	1.04963	1.22042	1.35986	1.26686	-1.21147	-1.22708	-1.21308	-1.33848	-1.37039	-1.36596	-0.350876	-0.403776	-0.550874	0.0413088	-0.0859615	0.129082	1
ETH2_1314000	1.0528	1.98971	2.07651	1.33367	0.885805	1.09638	-0.471836	-0.484565	-0.445856	-0.814757	-0.821888	-0.842201	-0.848892	-0.849609	-0.850184	-0.759708	-0.767775	-0.798321	0.226476	0.297744	-0.203494	1
ETH2_1314100	1.43603	2.16793	2.19153	1.14495	0.648946	-0.163748	-0.619064	-0.630756	-0.599172	-0.74673	-0.74302	-0.775094	-0.782907	-0.781835	-0.782907	-0.651004	-0.644556	-0.706681	0.530177	0.60023	-0.0923153	1
ETH2_1314200	0.657809	0.571467	0.726493	2.295	2.03842	1.3293	-0.0288238	-0.0396122	0.104952	-0.818091	-0.786845	-0.840245	-0.967824	-0.960261	-0.967824	-0.891183	-0.888813	-0.868287	0.0645115	-0.278428	0.548281	1
ETH2_1314500	1.73508	1.39901	1.53071	1.24055	1.16576	1.54824	-0.11051	-0.0955498	-0.064496	-0.891059	-0.89657	-0.89181	-0.898854	-0.898854	-0.898854	-0.888855	-0.895255	-0.897242	0.0309244	0.0649097	-0.387271	1
ETH2_1314600	1.25545	1.37272	1.51181	1.35047	1.55568	1.88836	-0.425299	-0.420339	-0.431484	-0.794901	-0.794994	-0.794299	-0.796362	-0.796362	-0.796362	-0.796362	-0.796149	-0.796147	0.0150479	-0.0673762	-0.443099	1
ETH2_1315400	1.13594	1.48138	1.59298	1.30913	1.24747	1.7722	-0.631836	-0.636017	-0.6479	-0.821591	-0.821777	-0.821777	-0.815936	-0.817636	-0.818856	-0.802568	-0.802976	-0.806549	0.404944	0.437115	-0.135749	1
ETH2_1315500	1.31695	1.35592	1.49563	1.36663	1.34361	1.05386	-0.489112	-0.538486	-0.529706	-0.912623	-0.914479	-0.899497	-0.913236	-0.897706	-0.910953	-0.865833	-0.869525	-0.881872	0.773859	0.874549	0.0420232	1
ETH2_1315900	1.80811	1.07032	1.24853	1.33426	1.51852	1.97848	-0.181886	-0.159111	-0.177575	-0.700319	-0.702095	-0.695201	-0.707744	-0.707744	-0.707744	-0.705015	-0.707744	-0.706149	-0.700655	-0.704983	-0.694249	1
ETH2_1316000	1.10553	1.36307	1.76817	1.43439	1.65867	1.72205	-0.570225	-0.55819	-0.566651	-0.732732	-0.731092	-0.731911	-0.733598	-0.733687	-0.734242	-0.726812	-0.727726	-0.728598	-0.148287	-0.189862	-0.438269	1
ETH2_1316200	1.19298	1.51791	1.80545	1.29257	1.25741	1.92933	-0.488537	-0.445178	-0.485787	-0.74443	-0.746783	-0.747182	-0.763878	-0.762961	-0.763484	-0.7422	-0.738337	-0.741489	-0.110468	-0.227296	-0.487636	1
ETH2_1316800	1.07393	1.28563	1.47594	1.22007	1.16283	0.851863	-0.731337	-0.727685	-0.707389	-0.819331	-0.820245	-0.878963	-0.901816	-0.901816	-0.899339	-0.883052	-0.876287	-0.891131	0.908327	1.17819	0.881605	1
ETH2_1319900	0.982058	1.219	1.77337	0.364086	0.513263	2.79705	0.24692	0.0899424	-0.119723	-0.833438	-0.850743	-0.850743	-0.850743	-0.836978	-0.850743	-0.726738	-0.814788	-0.721902	-0.233321	-0.160562	-0.135266	1
ETH2_1320200	0.939328	1.2586	1.73565	1.51099	1.59927	1.93304	-0.409773	-0.407858	-0.407458	-0.747283	-0.746526	-0.748975	-0.752916	-0.752653	-0.75286	-0.751482	-0.750966	-0.752165	-0.235998	-0.262418	-0.497555	1
ETH2_1321100	2.19242	2.1733	2.08244	0.481185	0.303508	0.678273	-0.300982	-0.321856	-0.333348	-0.758465	-0.743046	-0.782386	-0.787494	-0.772067	-0.756841	-0.658562	-0.682767	-0.661046	0.0637896	0.00230116	-0.418354	1
ETH2_1322000	1.40392	1.62152	1.77919	1.5147	1.08487	1.47947	-0.453665	-0.487994	-0.439608	-0.848782	-0.846081	-0.845093	-0.811478	-0.829903	-0.828612	-0.768245	-0.734827	-0.739181	0.0658992	-0.0538125	-0.262281	1
ETH2_1323200	0.165019	0.0614201	0.242895	1.46651	1.15639	0.267509	1.13382	1.09056	1.02569	-1.35736	-1.46792	-1.40444	0.106389	-0.115879	-0.0307788	0.617795	0.628121	0.558747	-1.47273	-1.36538	-1.30638	1
ETH2_1325900	2.10571	1.85095	2.43252	0.447396	0.475312	0.901361	-0.37731	-0.412679	-0.423855	-0.783357	-0.757215	-0.749069	-0.762929	-0.762495	-0.784927	-0.409959	-0.358319	-0.438358	-0.413729	-0.411652	-0.367403	1
ETH2_1326500	1.1709	1.26485	1.40183	0.957148	0.907743	0.330484	1.27435	1.21243	1.18556	-0.931054	-0.904433	-0.959272	-1.09994	-1.11684	-1.08412	-0.775571	-0.775786	-0.835934	-0.288979	-0.298817	-0.63455	1
ETH2_1326900	0.49709	1.01733	1.3174	1.30465	1.73767	2.22869	-0.486416	-0.500231	-0.488278	0.263997	0.204145	0.347647	-0.98554	-0.984987	-0.965733	-0.787642	-0.787117	-0.795968	-0.508045	-0.768058	-0.860597	1
ETH2_1327400	1.52849	2.01349	2.05832	0.773708	0.837472	1.03293	-0.562161	-0.586498	-0.57189	-0.812219	-0.812371	-0.812758	-0.808503	-0.809131	-0.808819	-0.75112	-0.758423	-0.774513	0.448442	0.333074	-0.157522	1
ETH2_1327600	1.44476	1.63702	1.62447	1.44328	1.50847	1.28061	-0.282117	-0.301193	-0.359996	-0.859109	-0.859634	-0.86015	-0.843244	-0.844905	-0.850338	-0.749154	-0.737169	-0.784978	0.0195099	-0.231251	-0.394883	1
ETH2_1327700	0.492026	1.07692	1.2689	0.817243	1.1891	1.15468	-0.239126	-0.428275	-0.414911	-0.951884	-0.987509	-0.978909	-0.99337	-0.987084	-0.977175	-0.884837	-0.930432	-0.923504	0.759566	1.4038	1.53479	1
ETH2_1328000	1.61547	1.88541	1.78908	0.568755	0.621794	0.85704	0.506361	0.51422	0.543707	-0.989875	-0.970744	-0.984921	-1.04402	-1.04191	-1.04195	-0.800387	-0.800993	-0.885537	0.00131767	0.046541	-0.389359	1
ETH2_1328200	1.81093	2.27392	2.44799	0.468402	0.328667	0.402223	-0.223169	-0.26323	-0.271252	-0.828678	-0.843787	-0.942105	-0.808366	-0.454307	-0.709848	-0.375285	-0.418728	-0.690728	-0.0716876	-0.213455	-0.617507	1
ETH2_1328500	1.89136	1.93708	2.1219	0.780498	0.708375	0.803153	-0.258961	-0.266398	-0.293336	-0.809928	-0.803262	-0.805291	-0.833722	-0.833204	-0.832831	-0.817956	-0.817243	-0.820223	0.226572	0.028992	-0.305582	1
ETH2_1330000	1.74845	1.93611	1.80394	1.03928	0.40345	0.553869	-0.460374	-0.449788	-0.410693	-0.819504	-0.804094	-0.836431	-0.860785	-0.861366	-0.860706	-0.843022	-0.837398	-0.837527	0.852388	0.809738	-0.265544	1
ETH2_1333700	1.59487	1.79948	1.65508	1.14574	0.670346	0.887849	-0.0702108	-0.107636	-0.0672362	-0.967832	-0.973527	-1.10006	-1.20227	-1.20439	-1.21008	-0.41274	-0.423548	-0.760988	0.486634	0.485988	-0.225459	1
ETH2_1334500	0.702727	1.09903	1.64555	0.416592	0.749871	1.05643	1.25585	1.02936	1.352	-0.76773	-0.704823	-0.892556	-1.42274	-1.40066	-1.43158	-0.257302	-0.348489	-0.529486	-0.341651	-0.743612	-0.466787	1
ETH2_1335000	1.13623	1.51133	1.82738	1.18655	1.27482	1.79561	-0.317711	-0.380182	-0.333426	-0.828628	-0.830932	-0.840486	-0.847336	-0.847095	-0.84651	-0.844238	-0.845604	-0.846599	0.0767098	0.081205	-0.281086	1
ETH2_1335100	1.43805	1.63592	1.92977	1.15564	1.20885	1.51917	-0.404371	-0.397336	-0.38546	-0.794131	-0.797969	-0.797287	-0.80904	-0.807841	-0.807863	-0.797855	-0.796292	-0.798972	0.0353973	-0.11523	-0.413151	1
ETH2_1337000	1.31692	1.91643	1.86043	1.50356	1.12696	0.415204	-0.745326	-0.719501	-0.732894	-0.943051	-0.945648	-0.964223	-0.945033	-0.949282	-0.96623	-0.225875	-0.185525	-0.247751	0.434678	0.14202	-0.145865	1
ETH2_1337200	0.842722	2.31785	1.83266	1.61848	0.612099	0.650692	-0.541456	-0.562852	-0.50093	-0.949829	-0.944278	-0.956727	-0.946423	-0.943136	-0.945157	-0.331737	-0.277374	-0.57132	0.416864	0.397552	-0.217698	1
ETH2_1337300	1.92966	1.96368	2.11563	0.847409	0.31666	0.421535	0.224184	0.166366	0.144168	-0.701374	-0.629166	-0.845035	-0.938972	-0.936872	-0.938972	-0.902713	-0.916422	-0.923412	-0.0707664	-0.0189964	-0.306589	1
ETH2_1338200	1.24846	1.46838	1.077	0.457359	0.0317389	0.635027	1.27961	1.41219	1.27462	-0.27194	-0.126441	-0.747961	-1.34762	-1.31954	-1.3589	-0.950536	-0.974674	-1.03177	-0.0719093	-0.190429	-0.492657	1
ETH2_1341300	2.12983	1.8321	2.1581	0.640646	0.860359	0.464092	-0.496467	-0.434065	-0.427267	-0.110304	0.0799465	0.0790065	-0.921239	-0.885516	-0.938531	-0.859555	-0.849457	-0.862761	-0.433605	-0.443925	-0.581396	1
ETH2_1341500	0.956085	1.23754	1.46749	1.37466	1.44042	1.89592	0.00399293	0.0159639	0.00386534	-0.23458	-0.403515	-0.261642	-1.14244	-1.1932	-1.17567	-0.982524	-0.995122	-1.03117	-0.188046	-0.194796	-0.593243	1
ETH2_1342700	2.00977	1.79823	1.79185	0.818733	1.1271	0.764351	-0.290833	-0.228412	-0.28464	-1.01066	-1.00093	-1.01733	-1.02534	-1.00746	-1.00812	-0.415828	-0.470135	-0.359947	0.154837	-0.0589227	-0.286312	1
ETH2_1349300	-0.414232	-0.401237	-0.403041	2.05812	3.44839	1.04077	-0.081028	0.0114369	-0.0200193	-0.43242	-0.437444	-0.437444	-0.437444	-0.436302	-0.436463	-0.436158	-0.437444	-0.437444	-0.437444	-0.435709	-0.437444	1
ETH2_1350700	1.41879	0.99326	1.67724	1.58763	1.32902	1.2063	0.174217	0.30545	0.299516	-1.19962	-1.18186	-1.22886	-0.712433	-0.543672	-0.614641	-0.397621	-0.411433	-0.0410961	-0.926943	-0.952227	-0.781017	1
ETH2_1351800	1.32174	1.25037	1.48064	1.27494	1.2556	1.98633	-0.632578	-0.603799	-0.625989	-0.799141	-0.807169	-0.797375	-0.807169	-0.807169	-0.807169	-0.807169	-0.784929	-0.795962	0.525361	0.250414	-0.269774	1
ETH2_1351900	1.37603	1.70012	1.80418	1.52754	1.17058	1.44168	-0.489741	-0.503816	-0.512855	-0.753594	-0.750019	-0.759692	-0.761334	-0.761334	-0.761334	-0.757315	-0.756206	-0.758828	-0.109853	-0.102468	-0.481744	1
ETH2_1352500	0.517432	1.03611	1.13399	0.86838	0.333727	1.25155	1.45158	1.34667	1.57127	-1.04037	-1.03901	-1.05609	-1.0565	-1.06176	-1.05999	-0.624938	-0.599679	-0.785329	-0.226944	-0.362093	-0.598005	1
ETH2_1358300	0.950061	1.60193	1.76747	1.17094	0.438829	0.870395	-0.467956	-0.474213	-0.444533	-1.27554	-1.26656	-1.27108	-1.23367	-1.20423	-1.23399	0.605893	0.598822	-0.0724432	0.497862	0.335812	0.106217	1
ETH2_1358400	0.864054	1.64913	1.40157	1.0501	0.395526	0.565149	0.732822	0.743521	0.749106	-1.05018	-1.06003	-1.05424	-1.0872	-1.08868	-1.08747	-1.06636	-1.04495	-1.05591	0.573011	0.88294	-0.0119039	1
ETH2_1358700	1.42427	1.76828	1.57761	1.34478	0.435895	1.22236	-0.164136	-0.155107	-0.072714	-1.17928	-1.17644	-1.18454	-1.11892	-1.06357	-1.06187	-0.456674	-0.303911	-0.630416	0.486701	0.414417	-0.106718	1
ETH2_1359500	2.70776	1.83488	1.7041	0.447082	0.332285	0.771642	0.0116158	0.1274	0.0721624	-0.749646	-0.755625	-0.754259	-0.761474	-0.752065	-0.745314	-0.531224	-0.543581	-0.458769	-0.633041	-0.69286	-0.631071	1
ETH2_1359600	2.35674	2.17774	1.97963	0.0590425	0.329299	0.722532	-0.067156	-0.119342	-0.0563924	-0.77183	-0.764922	-0.750526	-0.77183	-0.77183	-0.77183	-0.692579	-0.573488	-0.664569	-0.273399	-0.518572	-0.056722	1
ETH2_1361800	1.44782	2.05503	2.31828	1.14405	0.806509	0.913218	-0.52363	-0.526196	-0.51122	-0.700848	-0.702127	-0.702047	-0.703264	-0.696966	-0.696776	-0.685335	-0.689406	-0.690462	-0.118432	-0.211866	-0.526337	1
ETH2_1366600	0.626382	1.29872	1.59422	1.19718	0.63229	0.955283	1.09944	1.05823	1.16745	-1.06188	-1.00102	-1.11492	-1.13066	-1.12475	-1.15695	-0.613217	-0.564368	-0.682998	-0.246814	-0.339929	-0.591709	1
ETH2_1367900	0.725303	1.57102	1.63142	2.06017	0.789097	1.42403	-0.366026	-0.389401	-0.370192	-0.856668	-0.857049	-0.864779	-0.863738	-0.867649	-0.864791	-0.851412	-0.848818	-0.84867	0.393693	0.451906	-0.197448	1
ETH2_1368900	0.56022	0.536671	0.536668	2.10122	1.04884	0.986509	1.26629	1.08791	1.30151	-0.254586	-0.310227	-0.828424	-1.01894	-1.00615	-1.01589	-0.71671	-0.71426	-0.798742	-0.875878	-0.902244	-0.983775	1
ETH2_1369300	1.42676	0.951911	1.01096	0.614375	0.462899	0.205047	1.45829	1.4206	1.46067	-0.992978	-0.989363	-1.02417	-1.08051	-1.07897	-1.07665	-0.921864	-0.946639	-0.925192	0.112467	-0.0670927	-0.0205485	1
ETH2_1370800	-0.472215	-0.484603	-0.476277	2.62831	2.88457	1.20692	0.135513	0.0622955	0.0941344	-0.441678	-0.440935	-0.429759	-0.487236	-0.483881	-0.484571	-0.450256	-0.451191	-0.45447	-0.482415	-0.48753	-0.484736	1
ETH2_1372900	1.12123	1.8703	1.94608	1.522	0.748276	1.19416	0.13763	0.0444861	0.1372	-0.950971	-0.958457	-0.978149	-0.964318	-0.970214	-0.965495	-0.525883	-0.525417	-0.708005	-0.293068	-0.395659	-0.48573	1
ETH2_1373300	-0.575105	-0.530221	-0.282676	2.64205	2.22132	1.47112	0.529335	0.382859	0.735436	-0.80266	-0.807994	-0.807994	-0.548653	-0.608561	-0.687737	-0.534046	-0.623272	-0.606932	-0.0880735	-0.279337	-0.198857	1
ETH2_1402000	1.26635	1.3905	1.53752	1.32232	1.40345	1.86675	-0.302462	-0.290701	-0.302515	-0.838716	-0.840025	-0.835177	-0.863164	-0.862425	-0.861928	-0.856591	-0.856858	-0.856923	0.0173912	0.0540348	-0.290835	1
ETH2_1403300	0.75339	1.68461	1.71479	1.60487	0.428452	0.723234	-0.551586	-0.549181	-0.457234	0.501768	0.573164	-0.478039	-1.16955	-1.16979	-1.16302	-1.14557	-1.14609	-1.15562	0.479774	0.66801	-0.146386	1
ETH2_1404800	1.30259	0.871478	1.04065	1.25488	0.561894	1.24457	1.15793	1.03702	0.708271	0.0253747	0.123459	0.0482391	-1.09928	-1.16806	-1.17487	-0.823778	-0.806136	-0.724827	-1.12345	-1.24145	-1.21452	1
ETH2_1405800	0.318576	0.299463	0.353914	2.15139	2.41098	2.24328	-0.30529	-0.292991	-0.305429	-0.572801	-0.571795	-0.572154	-0.577154	-0.576844	-0.576683	-0.568517	-0.569572	-0.569558	-0.571826	-0.573191	-0.573799	1
ETH2_1406000	0.316779	0.355403	0.439888	2.0467	2.03542	2.66054	-0.403395	-0.396052	-0.404284	-0.550534	-0.549626	-0.549147	-0.556051	-0.556038	-0.556051	-0.556042	-0.55603	-0.556042	-0.555041	-0.555201	-0.555199	1
ETH2_1406700	2.31206	1.91258	1.69428	0.378958	0.589274	0.737318	-0.0360233	0.0515831	-0.0712542	-0.935078	-0.924213	-0.955323	-1.05011	-1.18385	-1.16941	-0.0190097	-0.139805	-0.117819	-0.191491	-0.207486	-0.675186	1
ETH2_1407400	2.22311	2.28399	1.81575	0.622236	0.537664	0.878969	-0.469281	-0.418154	-0.353587	-0.454273	-0.618659	-0.184397	-0.715438	-0.765828	-0.76775	-0.513725	-0.435708	-0.580347	-0.567053	-0.738074	-0.779442	1
ETH2_1407600	1.79319	1.86139	2.07412	0.912048	0.79043	1.02965	-0.532856	-0.536813	-0.528564	-0.781191	-0.781366	-0.7819	-0.781456	-0.781034	-0.781398	-0.772335	-0.771009	-0.774513	0.232095	0.217906	-0.306386	1
ETH2_1409700	2.22444	2.09909	1.69	0.974928	0.477005	0.661602	-0.523067	-0.459298	-0.501324	-0.926258	-0.923957	-0.923382	-0.771235	-0.810593	-0.827804	-0.503796	-0.506642	-0.555874	0.174538	0.171066	-0.239441	1
ETH2_1411500	1.72425	1.1586	1.61116	1.34168	1.33049	1.37235	0.290063	0.329983	0.237666	-0.79576	-0.81214	-0.776831	-0.820625	-0.823486	-0.820873	-0.801791	-0.816864	-0.811029	-0.737465	-0.710246	-0.669134	1
ETH2_1412100	0.0166884	-0.267441	-0.163917	1.09532	1.85056	0.298241	0.965739	0.780929	0.556065	-0.934327	-0.993846	-0.993846	-0.993846	-0.922828	-0.953186	-0.745049	-0.60224	-0.855365	-0.301372	0.876451	2.28727	1
ETH2_1416100	1.60757	1.68172	1.24084	0.374477	0.351568	0.213278	1.28805	1.20877	1.23029	-0.857292	-0.863026	-0.887087	-1.01953	-1.02886	-1.03185	-0.900406	-0.889866	-0.905596	-0.265026	-0.14711	-0.400923	1
ETH2_1417000	1.26817	1.33949	1.72473	1.08327	0.804658	1.21499	0.387563	0.212113	0.285246	-1.06671	-1.03322	-1.10728	-1.17504	-1.16973	-1.17772	-0.725763	-0.740529	-0.779235	0.72664	0.33075	-0.402378	1
ETH2_1418500	1.25272	1.91166	1.86615	1.46532	0.818259	1.07257	-0.631117	-0.642803	-0.616118	-0.799983	-0.799734	-0.799811	-0.800569	-0.800556	-0.800408	-0.797344	-0.797879	-0.798584	0.481905	0.36119	-0.144877	1
ETH2_1419900	0.978693	1.5353	1.70986	1.76183	0.947459	1.16569	-0.75751	-0.761856	-0.756556	-0.786916	-0.787283	-0.787447	-0.789001	-0.788817	-0.788685	-0.781115	-0.782743	-0.786737	0.853838	0.586144	-0.18415	1
ETH2_1420700	1.87427	2.20549	1.87294	1.02758	0.447043	0.375166	-0.190909	-0.207836	-0.204297	-0.952298	-0.949558	-0.943082	-0.891377	-0.882963	-0.844964	-0.719422	-0.664941	-0.664236	0.389259	0.128956	-0.204828	1
ETH2_1421100	1.61471	1.34213	1.1933	1.10481	1.23384	0.684519	-0.604988	-0.684882	-0.650034	-0.913084	-0.913084	-0.913084	-0.913084	-0.913084	-0.913084	-0.793911	-0.859333	-0.830537	1.21959	0.828889	0.6804	1
ETH2_1421200	1.40419	1.35224	1.05305	1.00093	1.41226	1.03311	-0.577999	-0.643838	-0.639173	-0.933536	-0.944326	-0.947449	-0.929567	-0.938251	-0.944744	-0.816143	-0.789858	-0.835625	1.17259	0.937226	0.574911	1
ETH2_1422600	1.01083	-0.427257	-0.427257	-0.427257	3.43662	-0.427257	1.18455	-0.427257	1.63138	-0.427257	-0.427257	-0.427257	-0.427257	-0.427257	-0.427257	-0.427257	-0.427257	-0.427257	-0.427257	-0.427257	-0.427257	1
ETH2_1425800	1.92366	1.734	1.69744	0.678984	0.718515	0.808485	-0.687028	-0.705094	-0.714375	-1.0256	-1.02832	-1.0292	-0.992999	-1.00447	-1.00022	-0.240675	-0.253111	-0.395265	0.576483	0.676571	0.262221	1
ETH2_1427500	1.93496	2.02313	1.9052	0.6766	0.61765	0.282179	-0.100546	-7.88e-05	-0.116534	-0.951857	-0.980194	-0.924098	-0.980809	-1.04052	-1.0618	-0.686953	-0.642198	-0.758977	0.255314	0.377515	0.172012	1
ETH2_1427900	1.81357	1.91826	1.66439	0.708554	0.867382	0.722442	0.155742	0.100787	0.137549	-0.927361	-0.96863	-1.0244	-1.27326	-1.27374	-1.25356	-0.316182	-0.321757	-0.62043	0.23912	0.00241058	-0.35088	1
ETH2_1428900	1.64006	1.54364	2.08814	1.09247	1.10259	1.36384	-0.0563693	-0.029304	-0.0577566	-0.714405	-0.726628	-0.733491	-0.733491	-0.733491	-0.733491	-0.729347	-0.728684	-0.715728	-0.711958	-0.699939	-0.726659	1
ETH2_1429400	0.469054	0.675856	1.13734	1.43275	1.57704	2.7408	-0.538824	-0.543214	-0.548344	-0.744792	-0.738958	-0.743349	-0.749259	-0.747628	-0.74439	-0.738839	-0.733747	-0.740872	0.29245	0.143816	-0.156881	1
ETH2_1430700	1.36427	1.48338	1.43025	1.16141	0.959378	-0.0815764	0.115163	0.0893179	0.0977876	-1.39099	-1.3299	-1.54926	0.98187	0.102231	0.192606	-1.14302	-1.12561	-1.23272	0.249396	0.163342	-0.537327	1
ETH2_1436300	-0.642912	-0.63106	-0.585786	2.25445	2.29984	0.828213	0.998238	1.17907	1.17362	-0.39528	-0.448442	-0.527402	-0.642912	-0.642912	-0.632961	-0.608118	-0.642912	-0.622577	-0.631614	-0.607702	-0.470838	1
ETH2_1437000	1.16792	2.21306	2.08236	1.33311	0.243869	0.295015	-0.540164	-0.544489	-0.524605	-0.920601	-0.978649	-1.04204	-1.09043	-1.08498	-1.07019	0.0205589	0.161204	-0.0667714	0.279747	0.257763	-0.191675	1
ETH2_1437500	1.03802	1.41146	1.14639	0.997961	0.599481	0.419025	-0.717125	-0.716401	-0.732203	-1.00603	-1.0063	-1.0063	-1.00056	-1.00083	-1.00305	-0.385798	-0.321449	-0.564495	1.93894	1.3561	0.553162	1
ETH2_1437900	1.27108	1.19151	1.6766	0.382691	0.565575	1.06806	-0.280501	-0.274829	-0.369763	-1.52125	-1.51865	-1.4866	-0.88941	-0.696807	-0.693684	0.831101	0.837217	1.17125	-0.286341	-0.903611	-0.0736386	1
ETH2_1438200	1.76876	1.9816	2.02624	0.547924	0.526776	0.58522	0.298506	0.269402	0.273346	-0.762092	-0.754815	-0.772588	-0.979605	-0.977456	-0.978981	-0.974131	-0.973121	-0.977425	0.170053	0.113108	-0.410716	1
ETH2_1438700	0.253055	0.169241	0.359948	1.48468	1.33817	1.48212	0.898444	0.842557	0.986206	-0.89401	-0.797292	-0.833178	-0.90675	-0.863094	-0.845372	0.253618	0.319079	0.88983	-1.36035	-1.49189	-1.28502	1
ETH2_1438900	1.9013	1.97167	1.95476	0.711597	0.437353	0.486755	-0.0863673	-0.150047	-0.106078	-1.09268	-1.0752	-1.10717	-1.08344	-1.07439	-1.09172	-0.31926	-0.340115	-0.399885	0.354192	0.273404	-0.164686	1
ETH2_1439900	0.882902	1.73508	1.90229	1.74134	1.08857	1.20209	-0.582261	-0.617963	-0.57014	-0.800601	-0.80129	-0.821247	-0.829022	-0.832058	-0.831882	-0.743007	-0.735813	-0.777754	0.196674	0.318458	-0.124367	1
ETH2_1440300	1.41017	1.68181	1.82049	1.60793	1.08774	1.203	-0.635365	-0.571455	-0.536889	-0.6547	-0.565435	-0.841542	-0.984609	-0.998379	-1.00016	-0.59374	-0.63186	-0.652644	0.0440024	-0.0106188	-0.177748	1
ETH2_1443500	1.64508	1.26014	1.12958	-0.498624	0.03025	0.763192	1.23971	1.75978	1.41346	-0.497598	-0.446993	-0.379095	-1.00307	-1.0149	-1.01062	-0.802938	-0.845113	-0.814248	-0.480653	-0.630957	-0.816391	1
ETH2_1447900	1.78837	1.37705	2.19875	1.04378	0.673631	0.451028	0.534251	0.446738	0.638601	-0.841481	-0.788099	-0.864733	-0.896891	-0.901059	-0.899417	-0.865545	-0.855518	-0.90067	-0.309659	-0.590348	-0.438787	1
ETH2_1448000	-0.442655	-0.442655	-0.442655	1.36906	3.01707	2.18807	-0.442655	-0.442655	-0.442655	0.950942	-0.442655	-0.442655	-0.442655	-0.442655	-0.442655	-0.442655	-0.442655	-0.442655	-0.442655	-0.442655	-0.442655	1
ETH2_1449700	1.29409	2.26729	2.35232	1.06057	0.355048	0.529639	-0.425321	-0.448959	-0.408407	-0.879557	-0.882268	-0.895547	-0.890629	-0.883022	-0.890039	-0.400283	-0.334783	-0.640767	0.25109	0.1551	-0.285566	1
ETH2_1451100	0.823575	2.04259	2.12186	0.365199	-0.275149	0.68751	0.882333	0.707734	0.95545	-0.793583	-0.761969	-0.995197	-1.10891	-1.09592	-1.10053	-0.705162	-0.716971	-0.857	0.161179	0.0573898	-0.394424	1
ETH2_1451300	0.504563	1.11481	1.59011	1.5631	1.05911	2.23371	-0.627311	-0.650566	-0.619356	-0.791731	-0.790446	-0.799941	-0.808338	-0.808423	-0.807921	-0.802057	-0.799302	-0.800615	0.388924	0.527517	0.124168	1
ETH2_1452400	1.09198	0.697403	0.668232	0.561121	0.825473	0.751597	1.36743	1.46328	1.36445	-1.23787	-1.24652	-1.2434	-1.28398	-1.30877	-1.31313	-0.39142	-0.410567	-0.600567	0.0939705	-0.0245355	0.175829	1
ETH2_1452800	2.27448	1.0337	2.4725	0.50648	-0.208469	0.578612	0.516575	-0.0225075	-0.132087	-0.97434	-0.97434	-0.97434	-0.97434	-0.97434	-0.866262	-0.0673999	0.384313	0.159372	-0.67984	-0.477208	-0.600568	1
ETH2_1453300	1.23269	2.0278	2.07202	1.51853	0.784636	1.0855	-0.580423	-0.579972	-0.574464	-0.738963	-0.738656	-0.740581	-0.742567	-0.742563	-0.742381	-0.712139	-0.714495	-0.721747	-0.013827	-0.00525447	-0.37314	1
ETH2_1453400	0.850409	1.8563	2.10842	1.55263	0.854838	1.55383	-0.56237	-0.585945	-0.540382	-0.736076	-0.742504	-0.751387	-0.770604	-0.766741	-0.764354	-0.616424	-0.637016	-0.665849	-0.0359624	-0.152796	-0.448012	1
ETH2_1453500	-0.212762	-0.252469	-0.195163	2.22001	1.84836	0.679014	1.36325	1.05932	1.40065	-0.894356	-0.899783	-0.998751	-0.740625	-0.945904	-0.925551	-0.311576	-0.481888	-0.724908	-0.225328	-0.413228	-0.348313	1
ETH2_1454500	0.947135	1.22129	1.66734	1.30595	1.29893	1.10155	0.637761	0.61621	0.686114	-1.03154	-1.05667	-1.10454	-1.18202	-1.12789	-1.19178	-0.322703	-0.37205	-0.626441	-0.348901	-0.339397	-0.77835	1
ETH2_1455500	1.69047	1.67635	1.42403	1.00678	0.88224	1.18084	-0.239691	-0.223703	-0.235563	-0.990899	-0.976365	-1.02015	-1.11005	-1.11531	-1.11689	-0.671396	-0.677229	-0.746573	0.547546	0.699045	0.0165189	1
ETH2_1457600	1.57313	2.00767	1.91471	0.83115	0.605477	0.390875	0.543116	0.433015	0.49879	-0.850427	-0.839663	-0.912227	-0.946104	-0.947028	-0.948428	-0.947253	-0.945796	-0.950239	-0.0238243	0.00260228	-0.489553	1
ETH2_1458500	0.957995	1.41268	1.65208	1.54633	0.710937	1.96603	-0.809924	-0.794925	-0.806454	-1.17203	-1.17178	-1.16975	-0.499518	-0.774374	-0.777167	0.0447211	0.0766728	-0.120397	0.0121862	-0.0270274	-0.25629	1
ETH2_1459400	1.96696	1.99434	1.534	0.789527	0.931537	0.812363	0.0244558	0.0256538	0.0443944	-0.910168	-0.90728	-0.909374	-0.916143	-0.916143	-0.914977	-0.906203	-0.905502	-0.903432	0.271005	0.121221	-0.326237	1
ETH2_1460900	1.57682	1.83583	1.34701	1.10503	0.403026	0.626154	0.264092	0.492423	0.357242	-0.759813	-0.774127	-1.00847	-1.10897	-1.12876	-1.12146	-1.0905	-1.07074	-1.05584	0.507588	0.66787	-0.0644019	1
ETH2_1463500	0.24983	0.211955	0.22434	2.24279	2.54421	2.1071	-0.378803	-0.368139	-0.378708	-0.50776	-0.502194	-0.496792	-0.550093	-0.550093	-0.550074	-0.550065	-0.550061	-0.55008	-0.549149	-0.548789	-0.549421	1
ETH2_1464000	1.65579	2.11837	2.36941	0.803677	0.613936	0.746187	-0.539714	-0.555338	-0.54731	-0.710579	-0.710237	-0.710383	-0.710579	-0.710573	-0.710507	-0.710596	-0.710665	-0.710639	0.0809577	0.0061237	-0.357328	1
ETH2_1465400	1.15967	1.51936	1.81279	1.3252	1.31864	1.5699	-0.565552	-0.600714	-0.569165	-0.871149	-0.861046	-0.87354	-0.844314	-0.852395	-0.849476	-0.678876	-0.68907	-0.754855	0.363997	0.0970313	-0.156434	1
ETH2_1465700	1.87732	1.54811	2.15748	1.25985	1.16632	0.647044	-0.447256	-0.408	-0.428162	-0.165751	-0.167575	-0.0682342	-0.825526	-0.825069	-0.827921	-0.674726	-0.686111	-0.656056	-0.834092	-0.839939	-0.801712	1
ETH2_1466400	1.6624	1.68779	1.73878	0.385379	0.401403	0.145071	0.868602	0.866407	0.843471	-0.964636	-0.966757	-0.928251	-1.00831	-1.00565	-1.00471	-0.99146	-0.995517	-0.995508	0.160117	0.21959	-0.118208	1
ETH2_1466800	1.2197	0.781975	1.52327	1.40029	1.53821	2.14481	0.0105637	-0.0222087	-0.0473268	-0.830485	-0.854791	-0.862437	-0.848426	-0.821972	-0.842854	-0.37273	-0.240028	-0.424871	-0.803299	-0.84759	-0.799815	1
ETH2_1466900	1.08905	1.24995	1.40179	1.42224	1.56701	2.22667	-0.456631	-0.442386	-0.44737	-0.7206	-0.716611	-0.719749	-0.735595	-0.735595	-0.735334	-0.735025	-0.735066	-0.735284	-0.179409	-0.277451	-0.5846	1
ETH2_1467300	1.87445	1.31014	2.54643	0.1818	0.193996	0.864986	0.709662	0.672754	0.327777	-0.770026	-0.806669	-0.5608	-0.724447	-0.806669	-0.806669	-0.609733	-0.806669	-0.772567	-0.692983	-0.806669	-0.518093	1
ETH2_1469300	0.969834	1.51926	1.55532	0.879208	0.389942	0.598366	1.00802	0.819585	1.07144	-1.03075	-1.02769	-1.05027	-1.0717	-1.07139	-1.07213	-1.04718	-1.04535	-1.06054	0.300821	0.375632	-0.0104377	1
ETH2_1470100	0.795434	0.671276	0.762674	1.68035	3.15618	0.914991	-0.256032	-0.200388	-0.205259	-0.654154	-0.664465	-0.652361	-0.676417	-0.674393	-0.671202	-0.652107	-0.63853	-0.659249	-0.394208	-0.521124	-0.461012	1
ETH2_1470300	1.03371	1.3081	1.73042	1.29358	1.34397	1.44452	0.373868	0.263973	0.378787	-0.919334	-0.927393	-0.932848	-0.955562	-0.957007	-0.956567	-0.951815	-0.954777	-0.951463	0.00301808	-0.188813	-0.478379	1
ETH2_1471300	1.37387	1.91784	1.64852	1.25997	0.573225	0.459127	-0.60783	-0.596585	-0.605328	-0.855141	-0.855029	-0.855086	-0.855458	-0.855379	-0.855401	-0.854994	-0.855036	-0.855104	0.789082	1.05153	0.4332	1
ETH2_1472100	1.91089	2.49426	2.12663	0.256836	0.250822	0.371059	0.0802995	0.2458	-0.0280743	-0.29803	-0.509108	-0.668802	-0.857634	-0.827327	-0.854381	-0.658552	-0.666323	-0.686987	-0.539948	-0.443199	-0.69823	1
ETH2_1477900	1.07834	1.80247	1.94464	1.38704	1.23234	1.38517	-0.657492	-0.657225	-0.654157	-0.755228	-0.756445	-0.756045	-0.754634	-0.752049	-0.755717	-0.733068	-0.733729	-0.739985	0.0427965	0.133041	-0.300071	1
ETH2_1478300	1.25009	1.67863	1.96466	1.47951	0.961804	1.13429	-0.793201	-0.77836	-0.794034	-0.967104	-0.969439	-0.966968	-0.838794	-0.871287	-0.864883	0.181047	0.199202	-0.326833	-0.0289222	-0.122765	-0.526654	1
ETH2_1478400	0.860504	1.66948	1.79258	1.43319	0.782543	1.51804	-0.73656	-0.703066	-0.685599	-1.04484	-1.04665	-1.04371	-0.959322	-0.910746	-0.876898	0.301189	0.626517	0.110169	-0.168137	-0.317103	-0.601588	1
ETH2_1478500	0.916407	1.54176	1.84743	1.70076	1.2151	1.66444	-0.591501	-0.589108	-0.580488	-0.766126	-0.766486	-0.766486	-0.736435	-0.744478	-0.754489	-0.734305	-0.735495	-0.742529	-0.0264155	0.0180034	-0.369554	1
ETH2_1480100	1.69259	1.85113	1.78888	1.26777	1.11436	1.026	-0.627124	-0.633045	-0.62952	-0.772163	-0.77192	-0.772261	-0.772261	-0.772261	-0.772261	-0.771908	-0.771715	-0.772193	0.110043	0.133249	-0.145392	1
ETH2_1481200	1.3328	1.62963	1.72756	1.61632	1.15801	1.18048	-0.550626	-0.555265	-0.543613	-0.824695	-0.824695	-0.823889	-0.824695	-0.824432	-0.824244	-0.818776	-0.822865	-0.821313	0.367062	0.239587	-0.192353	1
ETH2_1482700	0.87923	1.29742	1.67963	1.74471	1.44624	1.45166	-0.629508	-0.65239	-0.619813	-0.90138	-0.898585	-0.90138	-0.898128	-0.894117	-0.886231	-0.546426	-0.580354	-0.676177	0.497591	0.273697	-0.185685	1
ETH2_1500600	0.155617	0.524544	1.22902	0.616142	0.879367	2.02674	-0.408588	-0.384745	-0.52455	-1.66953	-1.66076	-1.64145	-0.621234	-0.692474	-0.955799	0.74573	0.297403	0.565062	1.05006	0.502995	-0.0335486	1
ETH2_1500700	1.29724	1.35564	1.62333	1.28426	1.32132	1.55411	-0.536294	-0.552689	-0.567737	-0.874961	-0.869975	-0.870113	-0.85908	-0.864916	-0.868909	-0.827283	-0.824035	-0.829425	0.501617	0.529129	-0.121244	1
ETH2_1500800	1.8739	2.31581	2.1818	0.971368	0.256926	0.382164	-0.476115	-0.501831	-0.481885	-0.734196	-0.740791	-0.738511	-0.718028	-0.742905	-0.732928	-0.589164	-0.620504	-0.613988	0.0840073	0.00546896	-0.380596	1
ETH2_1501200	1.04193	1.20593	1.34613	1.27881	1.80053	2.23301	-0.287547	-0.315156	-0.413312	-0.775407	-0.785827	-0.752722	-0.809063	-0.761583	-0.79212	-0.404498	-0.398531	-0.528326	-0.61054	-0.660606	-0.611111	1
ETH2_1501300	0.35244	0.303835	0.295164	2.08067	2.19083	2.54371	-0.383165	-0.368726	-0.375995	-0.551182	-0.550184	-0.550195	-0.554829	-0.55503	-0.55497	-0.552938	-0.553276	-0.552908	-0.55428	-0.554585	-0.554389	1
ETH2_1502100	1.65347	1.73757	2.14176	0.755227	0.763837	1.80402	-0.5297	-0.496149	-0.515464	-0.602201	-0.599113	-0.599705	-0.615278	-0.614782	-0.61464	-0.614534	-0.61269	-0.614264	-0.606584	-0.605494	-0.615278	1
ETH2_1502300	2.32267	2.02805	2.15624	0.766032	0.400484	0.113813	-0.0617113	-0.0508034	-0.133231	-0.694182	-0.720427	-0.848048	-0.697601	-0.625893	-0.703384	-0.698304	-0.622972	-0.725222	-0.175744	-0.478723	-0.551036	1
ETH2_1503200	1.33805	1.62717	1.61444	1.40473	1.35893	1.49738	0.0467367	0.0356778	0.0453549	-0.812051	-0.811123	-0.812914	-0.81474	-0.814771	-0.817874	-0.815796	-0.814152	-0.816993	-0.445073	-0.534788	-0.658195	1
ETH2_1503500	1.86467	1.9385	2.2492	0.763724	0.344024	0.388225	-0.17894	-0.147898	-0.179071	-0.835925	-0.834224	-0.833859	-0.869469	-0.869469	-0.869028	-0.855024	-0.85629	-0.860464	0.334844	0.306602	-0.000131539	1
ETH2_1504100	1.54556	1.64937	2.27551	1.21445	0.747765	0.899155	0.124533	0.291581	0.229225	-0.749815	-0.754479	-0.754479	-0.752735	-0.752624	-0.754479	-0.753086	-0.751249	-0.752308	-0.718306	-0.729114	-0.754479	1
ETH2_1506200	1.35448	1.36904	1.16586	1.0599	0.466711	1.56845	-0.543305	-0.509922	-0.547915	-0.934127	-0.930755	-0.932567	-0.922651	-0.921245	-0.91957	-0.882209	-0.88513	-0.886134	1.00296	1.13444	0.693689	1
ETH2_1507700	1.31317	1.49498	1.76994	0.393795	0.0940839	0.465309	0.657076	0.523806	0.779901	-1.33475	-1.32629	-1.37219	-1.30489	-1.34498	-1.29419	0.289418	0.185286	-0.216068	0.504169	0.130947	-0.408516	1
ETH2_1509300	0.473942	1.3884	1.2066	1.20761	0.379164	0.145414	0.678688	0.647824	0.804978	-0.716211	-0.544524	-1.00527	-1.23034	-1.22278	-1.23054	-1.09075	-1.07668	-1.12642	1.4756	1.03128	-0.195981	1
ETH2_15100500	1.43543	1.6386	1.36885	1.33171	0.74741	1.24969	-0.433171	-0.433744	-0.438718	-0.935501	-0.934338	-0.935923	-0.936211	-0.934704	-0.933946	-0.90142	-0.904718	-0.897639	0.540703	0.86364	0.443991	1
ETH2_15100600	1.42161	1.79963	1.98746	0.884039	0.741563	1.17585	-0.440006	-0.426739	-0.40486	-0.902266	-0.899898	-0.902286	-0.902414	-0.896617	-0.894235	-0.84674	-0.847559	-0.851419	0.474705	0.484526	0.245647	1
ETH2_15101500	1.66095	1.53015	1.84906	1.16305	1.22279	1.36404	-0.570029	-0.578803	-0.536805	-0.877658	-0.889754	-0.881825	-0.805089	-0.795751	-0.783137	-0.708263	-0.711667	-0.672857	0.179731	0.126261	-0.284402	1
ETH2_1510200	1.36135	1.1672	1.84504	1.22657	1.25417	2.06234	-0.224813	-0.141584	-0.201888	-0.625934	-0.68319	-0.596602	-0.77961	-0.805738	-0.820372	-0.544815	-0.601217	-0.543349	-0.801452	-0.809138	-0.736976	1
ETH2_15102800	1.04755	1.48592	1.80288	1.27821	1.25445	1.6993	-0.165283	-0.225042	-0.188452	-0.980836	-0.978968	-0.988329	-0.932814	-0.955974	-0.950294	-0.682785	-0.711284	-0.766666	0.132219	0.08479	-0.258593	1
ETH2_15103600	1.65413	1.65276	1.78624	0.815926	0.843255	0.679437	0.464386	0.377345	0.440659	-1.00961	-1.0194	-1.00674	-1.09035	-1.09678	-1.09676	-0.797321	-0.849758	-0.904541	0.225965	0.131064	-0.199905	1
ETH2_1512200	1.26425	1.59565	1.74485	1.25572	1.3077	1.81451	-0.566283	-0.559854	-0.566744	-0.756084	-0.755984	-0.756053	-0.756834	-0.756834	-0.756834	-0.756834	-0.756834	-0.756749	-0.0731261	-0.0686764	-0.338953	1
ETH2_1513900	1.28072	1.54591	1.68296	1.41332	1.33464	1.69287	-0.412606	-0.399034	-0.40477	-0.805144	-0.804302	-0.805164	-0.805679	-0.805679	-0.805679	-0.805578	-0.805562	-0.805548	-0.0417194	-0.0462011	-0.397762	1
ETH2_1514000	1.11698	1.43807	1.43516	1.07914	1.08295	2.43256	-0.306581	-0.356529	-0.301317	-0.682405	-0.678167	-0.768583	-0.862117	-0.859102	-0.86112	-0.846881	-0.848366	-0.853012	0.013946	0.0175846	-0.392217	1
ETH2_1514400	-0.687205	-0.655904	-0.579034	2.45262	1.93303	1.08883	1.11335	0.987666	1.13245	-0.80737	-0.809184	-0.802673	-0.684366	-0.710991	-0.62863	-0.502234	-0.505787	-0.489871	-0.396919	-0.251647	-0.196121	1
ETH2_1515000	1.30938	1.8622	2.1964	1.32736	0.437238	0.760217	-0.659968	-0.642456	-0.649336	-0.790563	-0.784642	-0.791015	-0.792576	-0.790084	-0.79202	-0.758087	-0.758598	-0.768837	0.737708	0.398127	-0.0504532	1
ETH2_1516700	-0.549887	-0.551843	-0.544463	1.39808	3.71683	0.425447	0.337448	0.373173	0.417617	-0.551238	-0.54646	-0.551105	-0.551843	-0.55088	-0.546058	-0.547509	-0.548492	-0.547902	-0.0114361	0.00368605	-0.073162	1
ETH2_1519500	1.50007	2.09099	1.84377	0.872108	0.123675	0.353003	0.323126	0.569546	0.612254	-1.37413	-1.37485	-1.39806	-0.724034	-0.697511	-0.519217	-0.0629913	-0.100129	-0.251272	-0.414803	-0.49761	-0.873949	1
ETH2_1520700	0.657072	1.79462	2.01246	1.50232	0.592998	0.447393	-0.589589	-0.619428	-0.508167	-0.887226	-0.89498	-1.27071	-1.07942	-1.19882	-1.21173	-0.00380431	0.104399	-0.334511	0.736836	0.748387	0.00189776	1
ETH2_1520900	1.26211	1.6949	1.34059	1.2093	0.558722	1.66074	0.204933	0.12843	0.18054	-1.01187	-0.992624	-1.12686	-1.25867	-1.26059	-1.2582	-0.393324	-0.407686	-0.634907	0.320043	0.230147	-0.445733	1
ETH2_1521400	0.920735	1.52012	1.81733	0.982418	0.348621	0.473389	1.14934	1.00513	1.13318	-0.985625	-1.00915	-1.10333	-1.08121	-1.05989	-1.07287	-0.684231	-0.728978	-0.837949	-0.174614	-0.160819	-0.451596	1
ETH2_1521800	0.981386	1.56452	1.92969	1.61072	0.917311	1.83231	-0.593643	-0.596504	-0.59636	-0.73445	-0.733766	-0.734443	-0.734836	-0.734832	-0.73459	-0.733927	-0.733976	-0.733456	-0.0534213	0.00385887	-0.391588	1
ETH2_1523600	1.15211	0.964782	1.29542	2.34333	1.73858	1.27661	-0.135105	-0.158947	-0.0855244	-0.703718	-0.705744	-0.722598	-0.689518	-0.712739	-0.692762	-0.689594	-0.681146	-0.700338	-0.688133	-0.709674	-0.695281	1
ETH2_1524100	0.965334	0.874996	1.45782	0.231971	0.487801	1.86933	-0.936408	-0.687484	-0.942872	-1.08998	-0.838582	-0.857379	-1.08998	-1.08998	-1.08998	0.503998	-0.297689	0.743598	-0.301268	1.67522	0.411541	1
ETH2_1525000	0.939886	1.42272	1.62727	0.940929	0.705197	0.630688	0.642763	0.618006	0.823337	-1.27011	-1.32056	-1.41129	-1.27766	-1.28379	-1.32271	-0.235964	-0.339678	-0.653681	0.365097	0.218747	0.180807	1
ETH2_1526400	1.18752	1.71526	1.65152	1.47872	0.727977	1.40563	-0.626359	-0.61413	-0.6154	-0.835269	-0.83601	-0.833979	-0.837092	-0.837092	-0.837092	-0.834697	-0.836587	-0.836413	0.580494	0.671332	-0.03834	1
ETH2_1526500	0.862926	1.57425	1.81352	1.66042	0.780019	1.95817	-0.642085	-0.625278	-0.636228	-0.74023	-0.737582	-0.74023	-0.74023	-0.74023	-0.74023	-0.74023	-0.74023	-0.74023	0.0804675	0.173929	-0.340693	1
ETH2_1528700	0.991645	1.31089	1.62432	1.35794	1.09855	2.39568	-0.581194	-0.561863	-0.541471	-0.717522	-0.718708	-0.717984	-0.718708	-0.718708	-0.718168	-0.716112	-0.718708	-0.716869	0.00530955	-0.118801	-0.519521	1
ETH2_1528800	0.853295	1.59322	2.02327	1.77064	1.45296	1.1321	-0.529205	-0.533364	-0.567594	-0.740883	-0.743011	-0.738821	-0.744403	-0.744403	-0.744403	-0.74104	-0.741965	-0.743748	-0.0083269	0.00860717	-0.51293	1
ETH2_1529900	1.20664	1.38902	1.37503	0.688664	0.933904	0.50342	0.894753	0.900747	0.95424	0.229917	-0.00146819	0.0485893	-1.4222	-1.42933	-1.4202	-1.02848	-1.0491	-1.15736	-0.32576	-0.530686	-0.760338	1
ETH2_1532200	1.30306	1.27157	1.88567	0.526514	1.45981	0.210224	-0.526534	-0.524003	-0.547828	-0.853119	-0.850956	-0.862513	-0.878216	-0.871257	-0.875757	-0.80144	-0.824213	-0.826666	1.5604	0.940635	0.0846107	1
ETH2_1533400	-0.784922	-0.784761	-0.810279	2.11519	1.29199	0.80799	1.26438	1.13462	0.8776	-0.810279	-0.810279	-0.810279	-0.810279	-0.785331	-0.810279	-0.64172	-0.593064	-0.708118	1.50072	0.421647	-0.25454	1
ETH2_1535000	-0.61949	-0.673919	-0.579507	2.29557	2.77985	0.63224	0.832927	0.790035	0.770385	-0.667479	-0.632054	-0.597679	-0.650751	-0.675055	-0.692752	-0.413709	-0.389257	-0.509043	-0.296496	-0.491836	-0.211981	1
ETH2_1535800	1.76377	2.17796	1.97065	0.846739	0.826363	0.922532	-0.675906	-0.662561	-0.61359	-0.725201	-0.703193	-0.725201	-0.725201	-0.725201	-0.669456	-0.703052	-0.70465	-0.714845	0.287461	-0.160372	-0.287049	1
ETH2_1536600	1.77165	2.16405	1.85877	0.92948	0.769517	0.839504	-0.683829	-0.686359	-0.678274	-0.731071	-0.718182	-0.731071	-0.731071	-0.731071	-0.731071	-0.711613	-0.713017	-0.718941	0.583164	-0.0300772	-0.320488	1
ETH2_1537800	1.35365	1.46553	1.72939	1.36005	1.48361	1.50291	-0.262211	-0.22308	-0.273666	-0.827517	-0.834292	-0.834595	-0.842605	-0.843801	-0.842801	-0.835012	-0.838455	-0.838287	-0.0729828	-0.07609	-0.449756	1
ETH2_1538100	0.300192	-0.814702	2.9623	0.337757	1.87514	-0.814702	1.20841	0.640847	0.439278	-0.0267131	-0.425074	-0.0937092	-0.814702	-0.501294	-0.814702	-0.344147	-0.405393	-0.264685	-0.814702	-0.814702	-0.814702	1
ETH2_1538500	0.693704	1.16485	1.60037	1.4909	1.08673	2.48422	-0.500252	-0.516632	-0.513974	-0.759704	-0.760389	-0.760726	-0.76042	-0.760401	-0.760633	-0.756496	-0.755159	-0.755211	0.0381088	0.0439152	-0.242798	1
ETH2_1538700	1.24435	1.99448	2.03513	0.894832	0.371077	0.644628	-0.355052	-0.365591	-0.365393	-1.06475	-1.06823	-1.08202	-0.958114	-0.934847	-0.959035	-0.609095	-0.62625	-0.619935	0.720993	0.827095	0.275718	1
ETH2_1539100	0.78449	1.28958	1.69803	1.59063	0.948359	2.01988	-0.774857	-0.773077	-0.765194	-0.890241	-0.890624	-0.89166	-0.846873	-0.853403	-0.864295	-0.27391	-0.280351	-0.584143	0.499268	0.259234	-0.400842	1
ETH2_1539800	1.52409	1.57886	1.54924	1.35821	0.5334	1.00074	-0.453309	-0.225024	-0.402546	-1.25582	-1.14501	-1.23641	-1.10797	-1.25238	-1.2412	0.0202368	0.0500932	0.0276619	0.63102	0.221637	-0.175528	1
ETH2_1541400	1.43522	1.52546	1.10338	0.720613	0.732774	1.18279	0.831076	0.838136	0.876041	-1.05546	-1.06236	-1.04225	-1.0725	-1.07281	-1.07414	-0.981237	-0.990504	-1.00459	0.0992414	0.133918	-0.122784	1
ETH2_1543300	-0.33665	-0.390468	-0.398008	1.60937	3.6403	0.85666	0.240396	0.252131	0.257996	-0.523866	-0.499155	-0.507203	-0.522634	-0.530131	-0.530131	-0.517411	-0.52666	-0.523135	-0.283289	-0.351445	-0.416657	1
ETH2_1543600	1.69578	1.87852	2.27835	0.765229	0.744525	0.660817	-0.396319	-0.407108	-0.380359	-0.880847	-0.895781	-0.879642	-0.831487	-0.779626	-0.821703	-0.763813	-0.769066	-0.786259	0.435114	0.213038	-0.0793668	1
ETH2_1544800	0.21469	0.128052	0.587136	1.74199	1.6348	1.28967	1.26973	1.32763	1.20423	-0.735456	-0.769244	-0.766126	-0.832488	-0.82781	-0.831483	-0.807028	-0.824342	-0.827015	-0.638634	-0.734761	-0.803543	1
ETH2_1545200	1.29795	1.33509	2.06691	0.898485	0.464361	2.00305	0.305824	0.366172	0.338673	-0.800437	-0.797402	-0.799926	-0.768224	-0.779944	-0.784997	-0.744645	-0.739229	-0.754231	-0.668198	-0.713679	-0.725608	1
ETH2_1546000	1.7012	2.0974	1.49908	1.0807	0.273325	0.684718	0.290112	0.215853	0.365008	-1.11147	-1.07369	-1.1641	-1.13942	-1.1274	-1.13108	-0.484641	-0.537621	-0.595062	-0.00363689	0.0555801	0.105147	1
ETH2_1550300	0.477485	0.362234	0.444743	2.16417	2.57354	1.95566	-0.395711	-0.39	-0.404515	-0.564129	-0.563553	-0.563535	-0.566427	-0.566427	-0.566417	-0.566409	-0.566427	-0.56642	-0.56598	-0.565827	-0.566058	1
ETH2_1551700	1.27604	1.84759	1.79004	1.59021	0.895496	0.0462399	-0.469185	-0.55888	-0.418342	-1.1409	-1.1409	-1.09643	-1.0591	-1.00315	-1.116	-0.335398	0.134177	-0.216337	0.244667	0.489365	0.2408	1
ETH2_1551800	1.32407	1.87871	1.70959	1.43062	0.8045	1.32209	-0.770648	-0.76742	-0.759026	-0.875182	-0.875182	-0.875182	-0.872594	-0.847653	-0.872818	-0.461853	-0.443744	-0.625566	0.466972	0.174676	-0.0643503	1
ETH2_1551900	0.587094	0.811098	1.16288	1.15147	-0.250451	1.74932	-0.745692	-0.904958	-0.752395	-0.904958	-0.904958	-0.904958	-0.904958	-0.904958	-0.904958	-0.590088	-0.174593	-0.659597	1.54889	1.32547	1.17128	1
ETH2_1552500	-0.478199	-0.261404	-0.3464	2.33051	3.10595	1.02877	-0.169631	-0.0335509	0.182263	-0.764099	-0.756589	-0.732253	-0.628581	-0.705489	-0.72657	-0.232304	-0.123327	-0.28084	-0.345858	-0.0473954	-0.0149978	1
ETH2_1553000	0.572844	0.43956	0.708929	2.35233	2.0256	1.86249	0.193182	0.160647	-0.0114518	-0.755455	-0.742631	-0.725876	-0.775768	-0.77586	-0.756352	-0.58452	-0.602762	-0.597432	-0.615858	-0.668708	-0.702912	1
ETH2_1554200	1.21835	1.43843	1.8564	1.34823	1.39842	1.68548	-0.493774	-0.499995	-0.49569	-0.783986	-0.782318	-0.78349	-0.785435	-0.78532	-0.784792	-0.781238	-0.783378	-0.783109	-0.0238922	-0.0362085	-0.342691	1
ETH2_1556000	-0.691432	-0.592999	-0.533283	1.15656	3.81368	0.336255	-0.143303	0.223727	-0.0380227	-0.620861	-0.661522	-0.691432	-0.691432	-0.498963	-0.608785	0.00692525	0.0207637	-0.00650036	0.590985	-0.155311	-0.215058	1
ETH2_1556700	1.50226	2.40985	2.31976	0.893176	0.35695	0.496269	-0.61097	-0.599129	-0.615833	-0.677163	-0.677754	-0.677394	-0.676428	-0.677284	-0.676946	-0.67493	-0.672022	-0.673077	0.23016	0.0267459	-0.326244	1
ETH2_1557700	1.25185	1.89874	1.49569	1.51828	0.643146	1.55068	-0.319177	-0.255896	-0.282418	-0.605958	-0.587679	-0.7533	-1.32165	-1.33244	-1.32361	-0.185615	-0.249297	-0.573033	0.0255617	-0.118127	-0.475748	1
ETH2_1560300	0.20846	0.213817	0.473647	2.00489	1.88412	2.84422	-0.315367	-0.303813	-0.312582	-0.559054	-0.559031	-0.559022	-0.554752	-0.557423	-0.55626	-0.558747	-0.558834	-0.559147	-0.558691	-0.558328	-0.558103	1
ETH2_1561100	0.109444	0.204925	0.65315	1.64347	0.938271	2.13604	1.07583	1.10451	1.18746	-0.747899	-0.778871	-0.957144	-1.10209	-1.09957	-1.09403	-0.377328	-0.399363	-0.499813	-0.623683	-0.715174	-0.65814	1
ETH2_1562300	1.45093	2.33539	2.31747	0.971	0.295669	0.656502	-0.463564	-0.451559	-0.454409	-0.728388	-0.725987	-0.739122	-0.746969	-0.747592	-0.746692	-0.705	-0.702766	-0.710381	0.218981	0.0721497	-0.39566	1
ETH2_1562900	1.98342	1.64086	2.00827	0.188293	0.448141	1.79544	0.0514003	0.0862294	0.105193	-0.76462	-0.762232	-0.763099	-0.760704	-0.752358	-0.762078	-0.51981	-0.539006	-0.550265	-0.648909	-0.736676	-0.747482	1
ETH2_1563500	1.76512	1.52682	2.16312	0.807716	1.54416	0.262436	0.232279	0.212332	0.320472	-0.759148	-0.766097	-0.770645	-0.770645	-0.766987	-0.770645	-0.770645	-0.770645	-0.770645	-0.520953	-0.653924	-0.743482	1
ETH2_1564400	1.47386	1.67545	1.66009	0.863465	0.750423	0.583761	0.153938	0.114113	0.157841	-1.11408	-1.1092	-1.1216	-1.07219	-1.04245	-1.05705	-0.837468	-0.878939	-0.917702	0.835876	0.623797	0.258062	1
ETH2_1564900	1.60178	1.81117	1.87314	1.04364	0.938069	0.84693	-0.575648	-0.576526	-0.517382	-0.87937	-0.874587	-0.893334	-0.895345	-0.888548	-0.896947	-0.693005	-0.704255	-0.751143	0.754835	0.409422	-0.132895	1
ETH2_1566300	0.98543	1.24978	1.52247	1.2207	1.18556	2.58461	-0.43143	-0.432211	-0.420532	-0.680886	-0.678703	-0.679705	-0.743525	-0.741437	-0.742122	-0.734122	-0.730487	-0.73142	-0.198211	-0.318117	-0.485644	1
ETH2_1567600	0.869816	0.666444	0.920033	2.14909	2.0488	1.97583	-0.314654	-0.289843	-0.323169	-0.648168	-0.640464	-0.648957	-0.657455	-0.657455	-0.654917	-0.631389	-0.625937	-0.634982	-0.631522	-0.628271	-0.642827	1
ETH2_1568200	1.46702	1.6948	1.13995	1.11515	0.722721	1.49681	-0.22806	-0.358685	-0.239313	-1.44203	-1.43163	-1.45938	-0.97278	-1.00072	-0.982057	0.381549	0.248176	-0.0159286	-0.11074	0.130372	-0.155219	1
ETH2_1569500	1.33792	1.46019	1.32798	0.519544	0.119143	0.0459768	1.51091	1.34851	1.37897	-0.840005	-0.847775	-0.937694	-0.967896	-0.97115	-0.970508	-0.927526	-0.923625	-0.945589	-0.0748179	-0.121042	-0.521507	1
ETH2_1570000	1.1626	2.57285	1.97796	1.16153	0.184033	0.181392	-0.538868	-0.513171	-0.534278	-0.736946	-0.737693	-0.738036	-0.740199	-0.741542	-0.741646	-0.736741	-0.728789	-0.730626	0.764295	0.535197	-0.321324	1
ETH2_1571300	1.12455	1.38101	1.61784	1.45333	1.68464	1.77049	-0.489368	-0.478553	-0.464422	-0.578417	-0.585964	-0.589571	-0.838092	-0.838227	-0.838352	-0.79567	-0.797165	-0.802176	-0.152073	-0.210183	-0.573633	1
ETH2_1575300	2.60402	1.97664	2.01158	0.648018	0.489076	0.398282	-0.365746	-0.472389	-0.535868	-0.568189	-0.568189	-0.568189	-0.568189	-0.568189	-0.568189	-0.568189	-0.558518	-0.568189	-0.568189	-0.568189	-0.513207	1
ETH2_1575400	2.43686	0.672314	1.72306	2.18504	0.354893	-0.66591	-0.169113	-0.087221	0.444498	0.430584	-0.66591	-0.66591	-0.66591	-0.66591	-0.66591	-0.66591	-0.66591	-0.66591	-0.66591	-0.66591	-0.66591	1
ETH2_1575500	1.57452	1.95801	2.03079	1.19525	1.03949	0.802318	-0.562877	-0.565932	-0.565421	-0.772634	-0.769291	-0.769974	-0.765479	-0.769111	-0.769172	-0.764067	-0.766753	-0.770647	0.245952	0.0387407	-0.27372	1
ETH2_1578700	0.46762	0.697215	0.866714	0.621117	0.215984	0.98732	1.61271	1.61114	1.80976	-1.30755	-1.31424	-1.31235	-1.01073	-0.627587	-0.879047	-0.30863	-0.407638	-0.833801	-0.0838379	-0.278297	-0.525872	1
ETH2_1578800	1.68989	1.94394	2.2038	1.41682	0.681512	0.605467	-0.505227	-0.49764	-0.498604	-0.833666	-0.831436	-0.833459	-0.792772	-0.797181	-0.802791	-0.412112	-0.398973	-0.482955	-0.11033	-0.174759	-0.569519	1
ETH2_1580100	1.58544	1.77366	2.41889	0.975998	0.976485	0.920607	-0.143502	-0.180988	-0.0804376	-0.718637	-0.718677	-0.680996	-0.704911	-0.719364	-0.714907	-0.674433	-0.671726	-0.697381	-0.658781	-0.634125	-0.65221	1
ETH2_1580900	0.711451	1.10995	1.0328	1.90916	1.64663	2.25577	-0.533204	-0.50764	-0.546323	-0.719192	-0.719192	-0.719192	-0.719192	-0.719192	-0.719192	-0.719192	-0.719192	-0.717774	0.0161168	-0.135259	-0.488134	1
ETH2_1581000	0.851583	1.22979	1.28943	2.10206	1.49442	1.86449	-0.580757	-0.591589	-0.611797	-0.720101	-0.718814	-0.721416	-0.721416	-0.721416	-0.721416	-0.721416	-0.721416	-0.721416	0.054035	-0.163367	-0.449471	1
ETH2_1582600	0.821629	0.537368	0.79424	1.98524	2.16309	2.11141	-0.291378	-0.2827	-0.273517	-0.735032	-0.744723	-0.744166	-0.765235	-0.71315	-0.712753	-0.674295	-0.695738	-0.692908	-0.309982	-0.289818	-0.487584	1
ETH2_1582900	-0.0688546	-0.0846621	-0.0503395	1.25955	3.62543	1.46362	-0.0456109	-0.0747344	-0.0149532	-0.547664	-0.537979	-0.543094	-0.558953	-0.558953	-0.558019	-0.549965	-0.557058	-0.549402	-0.387014	-0.359669	-0.301668	1
ETH2_1583100	1.8266	1.73107	1.56074	1.18356	1.22803	1.04757	0.085134	0.0415343	0.0778415	-1.0322	-1.04007	-1.02951	-0.89281	-0.858404	-0.830633	-0.604901	-0.616853	-0.658192	-0.165518	-0.433511	-0.619468	1
ETH2_1584300	2.03316	1.62106	2.01115	0.969335	1.06025	1.24161	-0.505943	-0.511919	-0.488535	-0.703066	-0.676035	-0.690561	-0.703066	-0.703066	-0.703066	-0.703066	-0.698334	-0.702271	-0.321437	-0.43258	-0.393618	1
ETH2_1584700	1.16122	2.00678	2.07813	1.57321	0.705284	0.452738	-0.640421	-0.633459	-0.623015	-0.768891	-0.768896	-0.768372	-0.769418	-0.769418	-0.769058	-0.757833	-0.754703	-0.76254	0.561109	0.517302	-0.269754	1
ETH2_1585800	1.11943	1.62919	1.84268	1.34181	1.31142	1.61589	-0.148341	-0.184232	-0.134204	-0.392099	-0.34784	-0.474837	-0.909903	-0.912528	-0.913396	-0.89676	-0.898802	-0.903109	-0.443592	-0.535779	-0.764997	1
ETH2_1586200	1.66946	2.05134	2.32283	0.73837	0.729077	0.793479	-0.595902	-0.612122	-0.598365	-0.72587	-0.72565	-0.726561	-0.724633	-0.722607	-0.724549	-0.710292	-0.712027	-0.721164	0.178903	0.109589	-0.293303	1
ETH2_1587100	0.277493	0.242025	0.261216	2.01349	2.14009	2.69094	-0.400568	-0.394716	-0.40414	-0.533079	-0.533528	-0.531208	-0.54104	-0.54104	-0.541024	-0.540522	-0.540534	-0.540429	-0.527032	-0.527945	-0.528451	1
ETH2_1589600	1.31883	1.81738	2.02996	1.53616	0.799655	1.22308	-0.155312	-0.14788	-0.169879	-0.818888	-0.818918	-0.81668	-0.818066	-0.812025	-0.815187	-0.789375	-0.801739	-0.797715	-0.163225	-0.308647	-0.491528	1
ETH2_1590900	0.0969617	0.0306062	0.22971	2.00913	0.99122	0.84874	-0.238123	-0.421895	-0.35428	-0.893188	-0.893188	-0.846498	-0.893188	-0.872892	-0.858327	-0.832243	-0.840176	-0.863506	1.442	1.66624	1.49289	1
ETH2_1591100	-0.490308	-0.354393	-0.495007	1.68164	3.10325	0.402654	-0.0708023	-0.0458989	-0.0299006	-0.759396	-0.759396	-0.74143	-0.759396	-0.759396	-0.749336	-0.572957	-0.563565	-0.60315	0.666151	0.746386	1.15425	1
ETH2_1591300	-0.616372	-0.519113	-0.592467	1.41921	3.55692	0.634538	0.491022	0.582472	0.668055	-0.428148	-0.45576	-0.514825	-0.633865	-0.637053	-0.637053	-0.527579	-0.539614	-0.512068	-0.220396	-0.157854	-0.360057	1
ETH2_1593000	1.76007	1.87393	2.00232	0.972276	0.731473	1.34126	-0.304692	-0.330661	-0.23588	-0.839918	-0.86067	-0.724355	-0.666125	-0.78004	-0.769062	-0.284125	-0.173363	-0.224257	-0.840011	-0.872144	-0.776027	1
ETH2_1593500	0.963898	1.45556	2.09247	1.66596	1.21472	1.57401	-0.571469	-0.567437	-0.573375	-0.698799	-0.691764	-0.699585	-0.714405	-0.714405	-0.714405	-0.714405	-0.714405	-0.714405	-0.167319	-0.169355	-0.541094	1
ETH2_1593600	1.0772	1.50901	1.88282	1.71576	1.33808	1.42055	-0.535456	-0.5703	-0.529598	-0.755317	-0.755604	-0.756292	-0.756428	-0.756428	-0.75639	-0.756395	-0.756351	-0.756428	0.00547244	-0.0331379	-0.474771	1
ETH2_1593700	1.40177	1.77217	1.75802	1.38964	1.03579	1.427	-0.594043	-0.59619	-0.601649	-0.776348	-0.775953	-0.776207	-0.776616	-0.776456	-0.776616	-0.776616	-0.77657	-0.776616	0.249393	0.167154	-0.421055	1
ETH2_1595900	1.20789	1.83866	2.15337	1.63034	0.795583	1.05972	-0.581506	-0.570813	-0.583606	-0.737653	-0.737752	-0.736526	-0.737654	-0.737944	-0.73715	-0.736903	-0.737005	-0.737493	0.0907218	0.0446136	-0.448892	1
ETH2_1596900	1.66364	1.45479	1.17878	0.817768	0.717833	0.955811	-0.590422	-0.555201	-0.575747	-0.905159	-0.905	-0.905015	-0.90613	-0.90613	-0.90613	-0.90115	-0.901699	-0.901239	0.745926	1.27285	1.05163	1
ETH2_1597000	1.46436	2.01978	2.3298	0.774229	0.665713	0.570165	-0.493402	-0.457627	-0.487041	-0.998888	-0.971201	-1.11379	-0.993039	-0.943475	-1.0172	-0.0794547	-0.043036	-0.276835	0.182783	0.122483	-0.254321	1
ETH2_1597100	0.36773	0.84434	1.46554	1.57777	0.961947	1.98654	0.598175	0.465816	0.758275	-1.04544	-1.00784	-1.16023	-1.17284	-1.13455	-1.15321	-0.370915	-0.386716	-0.659279	-0.346805	-0.170359	-0.417961	1
ETH2_1597800	1.93144	1.6	2.43681	0.788022	0.292259	0.55689	-0.438563	-0.473655	-0.399799	-0.805893	-0.804199	-0.803262	-0.808211	-0.808211	-0.808211	-0.808211	-0.808211	-0.808211	0.277628	0.317896	0.373687	1
ETH2_1598500	1.35723	1.45496	1.24084	0.80718	0.544431	0.529927	0.498174	0.571167	0.613879	-1.22991	-1.22085	-1.2663	-1.29268	-1.28611	-1.29732	-0.61627	-0.505325	-0.715343	0.915828	0.847649	0.0488548	1
ETH2_0100900	1.52791	1.22805	0.799546	-0.578638	-0.76613	-0.705848	0.642195	0.454251	0.656645	-0.687007	-0.661617	-0.842174	-0.984409	-1.00046	-0.988194	-0.72343	-0.713164	-0.752936	1.70387	1.9444	0.447131	2
ETH2_0101400	1.5634	1.87676	1.6869	-0.618677	-0.671705	-0.689134	-0.155457	-0.182675	-0.138231	-0.734542	-0.738569	-0.735199	-0.7331	-0.732684	-0.737158	-0.645511	-0.634007	-0.653727	1.6368	1.5476	0.488929	2
ETH2_0101900	2.15187	2.21441	2.36534	-0.458638	-0.48881	-0.487744	-0.492649	-0.481341	-0.483928	-0.543338	-0.543338	-0.543338	-0.542969	-0.542945	-0.543338	-0.540391	-0.543338	-0.542419	0.69858	0.544744	-0.196416	2
ETH2_0102000	1.66012	1.75872	1.84104	-0.605305	-0.570799	-0.549533	-0.644353	-0.708234	-0.671347	-0.772193	-0.778845	-0.804041	-0.646822	-0.598836	-0.714837	-0.204965	-0.195261	-0.455772	1.76994	1.10898	0.782348	2
ETH2_0103100	2.21609	2.47392	1.30394	-0.331531	0.399541	0.480777	0.629522	0.636464	0.451188	-0.689052	-0.706897	-0.758136	-0.758136	-0.758136	-0.758136	-0.706568	-0.758136	-0.573289	-0.5438	-0.695515	-0.554113	2
ETH2_0103200	2.18108	2.60022	1.67562	-0.684194	-0.635812	-0.665602	-0.0767721	-0.145388	-0.143063	-0.793976	-0.803094	-0.752639	-0.785172	-0.834134	-0.822782	0.345104	0.27623	0.0130018	0.192588	-0.415176	0.273966	2
ETH2_0103300	1.25225	1.87658	1.65454	-0.388759	-0.692836	-0.215773	-0.251848	0.889992	0.217187	1.28351	-0.00811023	1.08877	-1.11884	-1.11884	-0.863071	-1.04431	-1.11884	-1.11884	0.236317	0.31404	-0.873134	2
ETH2_0103400	1.97607	2.04859	2.54806	-0.450583	-0.511622	-0.632479	-0.0376157	0.41908	-0.227784	0.0500931	0.534873	-0.436584	-0.88452	-0.672105	-0.610884	-0.725059	-0.88452	-0.791325	0.0475155	-0.400419	-0.358779	2
ETH2_0103900	1.45794	1.13336	1.19748	-1.3827	-1.26793	-1.30568	-0.682956	-0.565487	-0.518986	0.989623	1.18048	1.42228	-0.193088	-0.763885	-0.692577	-0.538395	-0.656339	-0.822942	1.0105	0.980049	0.0192447	2
ETH2_0104500	2.37801	2.01336	2.71453	-0.317792	-0.333744	-0.365158	-0.279845	-0.215072	-0.286072	-0.349104	-0.3855	-0.377196	-0.476461	-0.465205	-0.471628	-0.453223	-0.442159	-0.458353	-0.476461	-0.476461	-0.476461	2
ETH2_0105300	1.91886	1.78599	2.05886	-0.0653952	-0.37571	0.0617243	0.638815	0.542458	0.743604	-0.461028	-0.521043	-0.684894	-1.02662	-1.02282	-1.02498	-0.980965	-0.969534	-0.9727	0.522458	0.266891	-0.43398	2
ETH2_0106500	1.85426	1.8506	1.80302	-0.63044	-0.620124	-0.604774	-0.444036	-0.355183	-0.390441	-0.692881	-0.692881	-0.692881	-0.692881	-0.692881	-0.688432	-0.594682	-0.607181	-0.608025	1.48175	1.18832	0.829762	2
ETH2_0106600	1.77488	2.60394	2.449	0.272977	-0.0821599	0.227136	-0.458995	-0.477234	-0.463644	-0.591574	-0.589189	-0.591574	-0.591273	-0.590934	-0.591299	-0.583173	-0.584336	-0.587646	-0.0160558	-0.157274	-0.371573	2
ETH2_0107200	1.96747	2.10661	1.72318	-0.230343	-0.473636	-0.38911	-0.44725	-0.385529	-0.433974	-0.719507	-0.719817	-0.719061	-0.714718	-0.706506	-0.71389	-0.716486	-0.717671	-0.716357	1.05498	1.22547	0.726146	2
ETH2_0107600	1.84193	2.50236	2.63726	-0.317794	-0.355837	-0.317807	-0.310642	-0.327809	-0.305884	-0.528382	-0.529954	-0.543391	-0.557696	-0.557608	-0.556872	-0.554031	-0.552535	-0.553361	0.073649	0.0409334	-0.226523	2
ETH2_0200800	1.81365	2.27662	2.59677	0.0970602	-0.144374	-0.0529263	-0.153303	-0.201507	-0.105153	-0.797561	-0.800347	-0.835944	-0.904922	-0.877027	-0.886731	-0.116866	-0.0604434	-0.297425	0.0151742	-0.107728	-0.457007	2
ETH2_0201000	1.51052	2.25026	2.85982	-0.447134	-0.448551	-0.395674	-0.478622	-0.482989	-0.479998	-0.544195	-0.543884	-0.544195	-0.541653	-0.541191	-0.542561	-0.540512	-0.542016	-0.542438	0.45986	0.600754	-0.065612	2
ETH2_0202100	1.69916	1.96083	2.55796	-0.342638	-0.418421	-0.331004	-0.208926	-0.317148	-0.214113	-0.823793	-0.792636	-0.817254	-0.755565	-0.778702	-0.787658	0.699746	0.817925	0.510478	-0.611234	-0.621565	-0.425455	2
ETH2_0203800	0.86497	1.6789	1.75985	-0.571265	-0.587646	-0.578443	-0.504099	-0.528592	-0.502607	-0.657499	-0.661461	-0.662577	-0.662155	-0.66123	-0.659493	-0.577679	-0.577789	-0.602721	1.9953	1.72047	0.975762	2
ETH2_0204800	1.8167	1.63799	1.40973	-1.31641	-1.32132	-1.36358	0.819232	0.910832	0.784325	-1.08451	-1.07501	-1.27395	-0.012502	0.451387	0.292627	0.0669234	0.00932767	0.0888048	-0.20757	-0.122881	-0.510139	2
ETH2_0204900	1.46619	1.43208	1.18401	-1.05518	-1.05907	-1.11023	1.55374	1.51409	1.43579	-0.871018	-0.836792	-1.01399	-0.547072	-0.776639	-0.743943	0.0754223	-0.00687052	-0.284706	0.0444773	-0.0419839	-0.358281	2
ETH2_0206800	2.26262	2.03868	1.73654	-0.54162	-0.682973	-0.720476	-0.679551	-0.664433	-0.684658	-0.836091	-0.808328	-0.841177	-0.679937	-0.713439	-0.706685	0.206359	0.20275	0.232224	0.968058	0.590948	0.321194	2
ETH2_0207600	1.44672	1.4099	1.72174	-0.355862	-0.323512	-0.198368	0.257854	0.25652	0.241115	1.21347	1.48664	1.10669	-0.922224	-0.921264	-0.920742	-0.913553	-0.914398	-0.921486	-0.923076	-0.912062	-0.914105	2
ETH2_0208300	1.34476	1.01004	1.05007	-0.735209	-0.992301	-0.735784	-0.611146	-0.69387	-0.468762	1.89766	1.84137	0.831132	-1.34459	-1.29329	-1.31747	0.0495543	0.0862947	0.100071	-0.0739818	0.0579729	-0.00253165	2
ETH2_0208500	1.46226	1.91908	2.22876	-0.731109	-0.699298	-0.69295	0.971954	0.827668	1.02555	-0.848126	-0.825848	-0.844504	-0.829541	-0.839401	-0.851735	-0.387619	-0.364179	-0.531446	0.275597	0.10957	-0.374677	2
ETH2_0209200	2.58811	1.88784	1.64298	-0.637878	-0.626268	-0.595388	-0.441584	-0.437607	-0.413131	-0.625452	-0.625769	-0.634325	-0.568522	-0.604608	-0.60055	-0.534559	-0.523214	-0.552838	1.17537	0.88841	0.238981	2
ETH2_0209300	1.41018	1.30497	0.948938	-0.72619	-0.892056	-0.938045	0.286855	0.187467	0.300432	-1.05478	-1.0745	-1.12075	-1.07959	-1.12729	-1.11715	0.402641	0.349642	0.0620071	1.5276	1.62624	0.723376	2
ETH2_0209400	1.67637	2.2846	2.71949	0.362026	0.0290888	0.23541	-0.566394	-0.597784	-0.546345	-0.669778	-0.66242	-0.669778	-0.651227	-0.628346	-0.63589	-0.47131	-0.443033	-0.561288	0.138201	-0.0282891	-0.313306	2
ETH2_0209500	1.44484	2.21824	2.91988	0.304749	0.0316915	0.22789	-0.527246	-0.534523	-0.508055	-0.685394	-0.685687	-0.683669	-0.660222	-0.6625	-0.663688	-0.406819	-0.405389	-0.538457	0.147958	0.0314184	-0.365019	2
ETH2_0210400	2.46365	2.01824	2.51086	-0.225521	-0.16973	-0.0381504	-0.0638585	0.011081	-0.0648883	-0.54065	-0.537454	-0.533927	-0.55059	-0.553617	-0.555279	-0.554655	-0.55347	-0.552848	-0.513134	-0.495292	-0.500761	2
ETH2_0211200	1.3892	1.21601	1.33662	-0.563876	-0.554916	-0.539068	-0.586795	-0.56663	-0.581629	-0.612091	-0.612091	-0.612091	-0.612091	-0.608285	-0.612091	-0.582799	-0.575633	-0.583142	2.17921	2.14245	0.539743	2
ETH2_0211800	2.50869	2.28975	2.36206	-0.343192	-0.334055	-0.278255	-0.37145	-0.362714	-0.367311	-0.436106	-0.438533	-0.435687	-0.437832	-0.43768	-0.43804	-0.399287	-0.407356	-0.404591	-0.421735	-0.429701	-0.416981	2
ETH2_0211900	2.12331	2.12872	2.74667	-0.206039	-0.292416	-0.237005	-0.201189	-0.234315	-0.226986	-0.568092	-0.573688	-0.578832	-0.586168	-0.578116	-0.583711	-0.585505	-0.585351	-0.586094	-0.0789468	-0.13443	-0.161817	2
ETH2_0212100	1.2345	1.79849	1.96319	-0.926728	-0.981685	-0.958737	-0.41456	-0.469377	-0.319873	-0.849615	-0.867932	-0.98359	-0.829715	-0.538519	-0.51844	1.38344	1.24609	0.933831	0.199797	0.146752	-0.247321	2
ETH2_0212300	1.21548	1.48098	1.62651	-0.918321	-0.970533	-0.943138	0.714087	0.683319	0.872249	-0.844109	-0.907451	-1.03378	-1.10555	-1.08369	-1.09186	1.1728	1.19515	0.428089	-0.102148	-0.143961	-0.244119	2
ETH2_0300200	1.59756	1.55742	2.0098	-0.0587035	-0.108785	-0.109222	-0.375458	-0.446037	-0.485363	-0.757453	-0.771024	-0.768954	-0.771024	-0.768325	-0.771024	-0.745699	-0.744002	-0.748132	1.65787	1.55598	0.0505808	2
ETH2_0301000	1.78236	2.52139	2.40804	-0.48395	-0.495493	-0.498532	-0.360332	-0.374409	-0.358389	-0.581698	-0.582417	-0.582903	-0.58312	-0.58114	-0.58312	-0.536824	-0.54248	-0.55929	0.587549	0.504747	-0.0999951	2
ETH2_0301700	1.68185	2.2346	2.2729	-0.502087	-0.601398	-0.558373	0.0184233	0.0948268	0.215868	-0.676043	-0.697225	-0.761402	-0.822379	-0.827255	-0.820818	-0.624406	-0.590748	-0.669291	0.906103	0.680525	0.0463282	2
ETH2_0301800	2.41847	2.24099	2.12418	-0.124637	-0.205915	-0.113967	-0.214512	-0.280041	-0.262872	-0.615084	-0.514781	-0.643002	-0.784404	-0.788065	-0.794231	-0.620183	-0.592099	-0.588693	0.569043	-0.124819	-0.0853753	2
ETH2_0302200	2.21342	2.19793	2.51542	-0.147111	-0.131849	-0.184504	-0.216832	-0.25994	-0.259945	-0.618402	-0.614136	-0.630903	-0.645507	-0.644744	-0.655501	-0.621346	-0.626381	-0.638266	0.151821	0.0532985	-0.23652	2
ETH2_0302900	0.184979	1.19641	3.47817	-0.565241	-0.565241	-0.565241	-0.0046782	-0.238758	-0.565241	-0.255933	-0.565241	1.13282	-0.565241	1.15707	-0.565241	-0.0111216	-0.565241	-0.421309	-0.565241	-0.565241	-0.565241	2
ETH2_0303700	2.14801	2.29773	2.10183	-0.342396	-0.388993	-0.348049	-0.40732	-0.455004	-0.443321	-0.649511	-0.624683	-0.682962	-0.7076	-0.706366	-0.710392	-0.536535	-0.522962	-0.609937	0.820479	0.534557	0.233427	2
ETH2_0304900	2.02134	2.06626	1.87873	-0.659143	-0.659614	-0.657872	-0.390882	-0.426055	-0.401477	-0.67853	-0.682279	-0.673387	-0.679881	-0.659096	-0.659469	-0.474301	-0.50661	-0.551292	1.19803	1.03514	0.560374	2
ETH2_0305600	2.1954	2.25628	2.47809	-0.139909	-0.0951994	0.0467451	-0.355295	-0.351073	-0.357323	-0.600697	-0.602819	-0.608616	-0.637636	-0.63572	-0.638272	-0.603564	-0.603334	-0.619349	0.133787	0.0478183	-0.309313	2
ETH2_0306500	3.04123	1.63832	1.941	0.102618	0.186925	0.248357	-0.472533	-0.522848	-0.572642	-0.0649635	-0.0720889	-0.0661477	-0.707943	-0.707943	-0.707943	-0.545051	-0.3301	-0.52661	-0.587042	-0.566652	-0.707943	2
ETH2_0307000	2.40504	2.25737	2.14304	0.239175	0.108825	0.236006	-0.520363	-0.398168	-0.467161	-0.638538	-0.66937	-0.656832	-0.66937	-0.554916	-0.66937	-0.607997	-0.66937	-0.611981	0.0321231	-0.0234648	-0.26468	2
ETH2_0308200	1.46639	2.07428	2.55466	-0.681373	-0.66134	-0.656198	-0.696714	-0.68075	-0.670253	-0.73977	-0.743429	-0.748235	-0.679511	-0.673739	-0.702039	0.742246	0.630033	0.0298657	0.407444	0.302497	0.125931	2
ETH2_0309800	1.58308	2.48362	2.05041	0.345072	-0.157045	0.0685064	-0.251604	-0.244483	-0.216138	-0.729088	-0.723941	-0.772125	-0.82011	-0.819477	-0.81978	-0.81165	-0.814146	-0.812439	0.723512	0.791829	-0.0540118	2
ETH2_0310100	2.09569	2.19056	2.70848	-0.0565912	-0.124035	0.010568	-0.165842	-0.16048	-0.150355	-0.547687	-0.539257	-0.566256	-0.558182	-0.543977	-0.546788	-0.452099	-0.464428	-0.456658	-0.558783	-0.562063	-0.551811	2
ETH2_0310500	1.38492	2.2157	2.60125	0.195755	-0.038801	0.0448018	-0.608592	-0.6165	-0.597554	-0.701254	-0.701523	-0.697215	-0.694542	-0.700366	-0.697357	-0.648446	-0.660725	-0.675266	0.819731	0.532072	0.243905	2
ETH2_0311000	0.75926	2.0327	1.71208	0.589862	-0.0822805	-0.220752	-0.740164	-0.817098	-0.816512	-1.13315	-1.13164	-1.13315	-1.00355	-1.04126	-1.05839	1.00886	0.860591	0.667554	0.427707	0.534811	0.584516	2
ETH2_0311100	1.40405	2.18291	1.98837	-0.350884	-0.46088	-0.335141	-0.616794	-0.613317	-0.594917	-0.738665	-0.738184	-0.737057	-0.735479	-0.730944	-0.72673	-0.469649	-0.445311	-0.544014	1.41456	1.13727	0.710809	2
ETH2_0312200	1.82148	2.43191	1.89733	-0.711366	-0.793389	-0.791197	0.0343582	-0.0322543	0.0524487	-0.921739	-0.927765	-0.93095	-0.87314	-0.859562	-0.881224	0.323947	0.385489	0.10167	0.420337	0.319401	-0.0657831	2
ETH2_0312500	1.502	1.77658	1.33023	0.352193	-0.333103	-0.2824	-0.211256	-0.147887	-0.121087	-1.18506	-1.19854	-1.21192	-1.19817	-1.18435	-1.16527	0.0364009	0.00849493	-0.156416	1.15328	1.29159	0.94468	2
ETH2_0312900	1.25597	1.94164	2.58652	-0.849622	-0.887961	-0.843168	0.271486	0.315148	0.482336	-0.677754	-0.715295	-0.874893	-0.952901	-0.952901	-0.947606	-0.0295452	-0.110138	-0.377644	0.67625	0.47562	0.21446	2
ETH2_0313500	2.11145	2.27637	2.24705	0.0752	0.0169854	0.188861	0.0194021	0.0142739	0.0605556	-0.817821	-0.827612	-0.816895	-0.674581	-0.760335	-0.784759	-0.758997	-0.646477	-0.749737	-0.0196701	0.0383749	-0.191643	2
ETH2_0313600	1.8067	1.12104	2.37843	0.201582	0.177714	0.737189	-0.429458	-0.759515	-0.214523	-0.951571	-0.951571	-0.951571	-0.951571	-0.444991	-0.951571	-0.544115	-0.668033	-0.909237	1.23593	0.587783	0.481367	2
ETH2_0314100	1.96089	2.01986	2.03912	-0.481431	-0.462228	-0.351165	-0.455562	-0.478094	-0.475653	-0.800883	-0.799104	-0.813337	-0.832969	-0.829875	-0.827938	-0.311795	-0.238827	-0.370379	1.21642	0.832845	0.460108	2
ETH2_0314200	1.83563	1.87886	2.08408	-0.266839	-0.206951	-0.316445	-0.566881	-0.507838	-0.541466	-0.828984	-0.78745	-0.831431	-0.777415	-0.819739	-0.845962	-0.346603	-0.431267	-0.633133	1.24701	0.964214	0.698613	2
ETH2_0314800	2.23503	2.20047	2.47121	-0.488592	-0.457027	-0.480017	-0.364446	-0.372286	-0.374831	-0.550362	-0.550238	-0.550391	-0.550593	-0.550601	-0.550649	-0.550631	-0.550649	-0.550628	0.37079	0.304174	-0.0897311	2
ETH2_0314900	2.02207	2.33951	2.66802	-0.353661	-0.345206	-0.322317	-0.394096	-0.396917	-0.395733	-0.51869	-0.519597	-0.519173	-0.519519	-0.519684	-0.519702	-0.519117	-0.519434	-0.51918	0.0733743	0.0391739	-0.260114	2
ETH2_0315000	1.27482	1.04179	0.809422	-0.910595	-0.836848	-0.93188	1.39838	1.39557	1.43584	-1.0615	-0.997911	-1.07037	-1.16592	-1.18847	-1.16349	0.260908	0.234785	0.0858978	0.644262	0.537746	0.207561	2
ETH2_0315900	1.43196	1.08334	1.5351	-0.550784	-0.403772	-0.553975	1.67853	1.20038	1.54851	-0.861349	-0.856801	-0.887152	-0.886953	-0.88636	-0.886057	-0.796444	-0.83061	-0.831258	0.230202	-0.0246679	0.548164	2
ETH2_0316100	1.90715	1.80394	1.43332	-0.107541	-0.14474	-0.26101	-0.61985	-0.636104	-0.644793	-0.781403	-0.784346	-0.794364	-0.768106	-0.779165	-0.780109	-0.625225	-0.594942	-0.639497	1.43429	1.32784	1.05465	2
ETH2_0317900	0.46283	0.887088	1.19018	0.593189	-0.120712	-0.0291209	0.690453	0.579472	0.827574	-1.39175	-1.39193	-1.40358	-1.36212	-1.33769	-1.35624	-0.014336	0.0147447	-0.395843	1.1352	1.27748	1.1451	2
ETH2_0318000	1.51728	2.23658	2.07465	0.799392	0.011389	0.105444	-0.144296	-0.15885	-0.104424	-1.11332	-1.12542	-1.13824	-0.872209	-0.833331	-0.729774	-0.591737	-0.5505	-0.715094	0.626361	0.563521	0.142573	2
ETH2_0400200	2.04276	2.22327	2.32379	-0.0977562	-0.184721	-0.186857	-0.522613	-0.524445	-0.527064	-0.645952	-0.644891	-0.645051	-0.647038	-0.647038	-0.645925	-0.642176	-0.644031	-0.643249	0.763596	0.501842	-0.00644712	2
ETH2_0400400	1.65412	1.5012	1.63821	-0.557741	-0.576204	-0.569909	-0.567559	-0.563408	-0.583951	-0.648814	-0.648814	-0.648814	-0.644622	-0.645471	-0.64355	-0.629152	-0.624555	-0.626321	1.7094	1.64484	1.03112	2
ETH2_0400500	0.473658	0.491836	0.586912	-0.0727141	-0.397445	-0.508445	-0.65063	-0.703809	-0.625438	-0.951268	-0.890474	-1.05252	1.92983	2.2502	1.8127	-0.872608	-0.903851	-0.829603	0.3474	0.407338	0.158927	2
ETH2_0400800	1.43234	0.882893	1.02342	-0.831641	-0.828975	-0.828828	-0.771862	-0.76756	-0.746517	-0.729325	-0.741387	-0.799437	-0.794006	-0.806615	-0.790464	0.61664	0.638426	0.380765	2.12321	1.67484	0.664073	2
ETH2_0401700	1.59974	0.265623	3.49904	0.318346	-0.131803	-0.543033	-0.342898	-0.36819	-0.159609	1.27908	-0.215412	-0.543033	-0.543033	-0.543033	-0.543033	-0.543033	-0.313587	-0.543033	-0.543033	-0.543033	-0.543033	2
ETH2_0401800	2.2877	1.63126	1.42841	-0.618984	-0.605392	-0.702895	-0.202389	-0.164973	-0.146575	-0.675872	-0.690667	-0.547123	-0.769139	-0.788916	-0.792876	-0.719347	-0.714817	-0.689772	1.30998	0.891221	1.28116	2
ETH2_0402300	2.27344	2.07224	2.16671	-0.654009	-0.607081	-0.6605	-0.534895	-0.553501	-0.522125	-0.762942	-0.761887	-0.76439	-0.620168	-0.669395	-0.651541	0.201829	0.136087	-0.138218	0.766624	0.27354	0.0101841	2
ETH2_0402700	1.08154	1.08006	1.34185	-0.762087	-0.723196	-0.784658	1.27826	1.13851	1.28898	-0.839083	-0.830983	-0.835747	-0.870246	-0.869316	-0.868057	-0.861849	-0.858848	-0.859522	1.32259	1.03132	0.40047	2
ETH2_0402800	2.32784	2.12896	2.4676	-0.170142	-0.0975779	0.0401536	-0.321636	-0.328772	-0.356066	-0.736723	-0.734397	-0.745031	-0.729049	-0.74605	-0.748168	-0.227949	-0.135326	-0.232929	-0.113008	-0.192882	-0.348851	2
ETH2_0403500	1.53785	1.14688	1.18392	-0.291699	-0.0633914	-0.48943	0.324362	0.257794	0.303859	-0.914494	-0.862168	-0.893489	-0.990684	-0.984125	-0.98411	-0.891666	-0.868877	-0.855401	0.94206	1.46815	1.92467	2
ETH2_0404400	1.97371	1.55131	1.1425	-1.26479	-1.26535	-1.27713	0.280569	0.244241	0.288813	-0.191611	-0.198353	-0.783116	-1.2491	-1.21994	-1.18673	0.714566	0.732167	0.555605	0.644057	0.637202	-0.128628	2
ETH2_0404900	2.05948	2.33583	2.03154	-0.626955	-0.635377	-0.619232	-0.178963	-0.211151	-0.207803	-0.672738	-0.654891	-0.717059	-0.748546	-0.757689	-0.753098	-0.442979	-0.456004	-0.510105	0.691	0.708664	0.366079	2
ETH2_0405400	1.0022	1.68405	2.27683	-0.408407	-0.49536	-0.546901	0.0958354	0.00195628	0.119157	-0.770843	-0.763045	-0.770742	-0.7812	-0.784596	-0.785328	-0.777913	-0.769085	-0.776554	1.56728	1.53278	0.149906	2
ETH2_0406900	2.28521	2.23804	1.88536	-0.551612	-0.566709	-0.572751	-0.534558	-0.549884	-0.550253	-0.597387	-0.597554	-0.59848	-0.585406	-0.590038	-0.587392	-0.485712	-0.484122	-0.489255	0.887536	0.853152	0.191815	2
ETH2_0407200	2.12601	1.85877	1.30976	-0.678211	-0.674098	-0.702384	-0.287313	-0.289117	-0.26589	-0.724111	-0.731463	-0.730182	-0.71418	-0.701386	-0.709937	-0.546437	-0.545969	-0.570665	1.44205	1.44557	0.689182	2
ETH2_0407300	1.59134	1.99254	2.49154	0.448958	0.0662792	0.0875756	-0.223165	-0.249359	-0.265182	-0.838078	-0.838078	-0.838078	-0.838078	-0.838078	-0.833315	-0.813098	-0.780135	-0.802391	0.654424	0.358439	0.465932	2
ETH2_0407800	2.21422	2.48112	2.15026	-0.513365	-0.49902	-0.509012	-0.453524	-0.455513	-0.450005	-0.529135	-0.529135	-0.529135	-0.529135	-0.529135	-0.528381	-0.512343	-0.513478	-0.518615	0.58964	0.299857	-0.13616	2
ETH2_0408200	2.47134	2.00436	1.47674	-0.757553	-0.725838	-0.744138	-0.317078	-0.273997	-0.330378	-0.821086	-0.832294	-0.831382	-0.702351	-0.659095	-0.708446	-0.139449	-0.123482	-0.155055	1.15962	0.925661	0.0839063	2
ETH2_0409800	1.86011	1.63633	1.66186	-0.778265	-0.768272	-0.772666	-0.498081	-0.533923	-0.524963	-0.807154	-0.800791	-0.832831	-0.752503	-0.765115	-0.752217	-0.0820653	-0.0672014	-0.0983308	1.44922	1.42526	0.801601	2
ETH2_0410000	0.91825	1.80114	1.79864	-0.186511	-0.517192	-0.312801	-0.715481	-0.682128	-0.724936	-0.627907	-0.704407	-0.849241	-1.0511	-1.04843	-1.04971	0.0824337	0.0498201	-0.238044	1.27264	1.77565	1.00929	2
ETH2_0410100	1.27565	1.91072	1.52769	0.169874	-0.214473	-0.195141	-0.636854	-0.601709	-0.564423	-0.864238	-0.881879	-0.947271	-0.94161	-0.928402	-0.944995	-0.282257	-0.263885	-0.592041	1.40096	1.70511	0.869176	2
ETH2_0410200	1.84146	2.27739	2.04524	-0.751374	-0.799008	-0.794372	0.656014	0.59443	0.756858	-0.435274	-0.460349	-0.672953	-0.760008	-0.786404	-0.793009	-0.627773	-0.654518	-0.618661	0.212956	0.0998866	-0.330532	2
ETH2_0412000	1.94957	1.32033	1.5809	-0.0600056	-0.0337312	0.0468268	-0.677558	-0.706665	-0.687599	-0.872695	-0.890752	-0.89807	-0.84672	-0.873727	-0.882413	-0.328903	-0.38277	-0.380433	1.88671	1.33201	0.405702	2
ETH2_0412300	1.91535	1.6709	1.91805	-0.619909	-0.597783	-0.611025	-0.302143	-0.354426	-0.336454	-0.670385	-0.671559	-0.669542	-0.685509	-0.685046	-0.680144	-0.663625	-0.665769	-0.667238	1.53872	1.2931	0.544446	2
ETH2_0412700	1.80974	2.57356	2.39982	-0.478151	-0.48229	-0.478097	-0.458297	-0.44799	-0.447169	-0.543301	-0.542351	-0.543284	-0.543374	-0.543374	-0.543374	-0.543286	-0.543374	-0.543306	0.415322	0.46181	0.0207778	2
ETH2_0412800	1.57656	2.10307	2.40416	-0.612189	-0.636639	-0.625521	0.143076	-0.00538145	0.0677588	-0.693825	-0.688161	-0.713298	-0.715727	-0.712559	-0.715727	-0.715727	-0.715727	-0.715727	0.816249	0.93024	0.225086	2
ETH2_0413200	1.27813	1.66722	1.65597	-0.710264	-0.907543	-0.783154	-1.01881	-1.0259	-1.0288	-1.15546	-1.14445	-1.1571	0.0974031	1.2008	1.2788	0.455135	0.399295	0.347686	0.403797	0.179499	-0.032265	2
ETH2_0413500	1.67481	1.40795	1.71173	-0.965355	-0.957052	-0.956709	0.434902	0.389302	0.535262	-0.749188	-0.653522	-0.925445	-0.932668	-0.949985	-0.953222	-0.295324	-0.345135	-0.546055	1.52284	1.18709	0.365776	2
ETH2_0413600	0.170697	0.59136	2.52956	-0.232468	-0.642036	-0.571158	-0.118691	-0.166396	-0.02103	-0.800121	-0.800121	-0.800121	-0.745688	-0.742231	-0.800121	-0.409	-0.2961	-0.664663	2.13508	1.75057	0.632681	2
ETH2_0415000	1.64884	1.8779	1.97146	-0.449117	-0.457586	-0.486948	1.12371	1.03209	1.38439	-0.713713	-0.707358	-0.726861	-0.726861	-0.726861	-0.726861	-0.554137	-0.599382	-0.570854	-0.492318	-0.631522	-0.468012	2
ETH2_0415200	1.99884	1.94371	2.62725	0.517717	0.310188	0.162159	-0.257974	-0.319579	-0.254591	-0.758895	-0.761319	-0.761825	-0.759697	-0.766324	-0.760697	-0.588914	-0.615313	-0.634901	-0.0201489	0.0040263	-0.303711	2
ETH2_0415500	0.985157	1.13975	1.43914	-0.887616	-0.919066	-0.948379	-0.113894	-0.18009	-0.0621082	-0.914245	-0.927969	-0.962785	-0.899199	-0.904224	-0.909536	0.181079	0.261451	-0.185821	1.28432	1.70646	1.81757	2
ETH2_0415700	0.893025	1.06594	1.083	-1.14139	-1.1271	-1.12579	0.117856	0.0541657	0.234573	-1.20225	-1.19635	-1.21934	-0.819126	-0.777139	-0.951263	1.29372	1.16847	0.714398	0.976682	0.884971	1.07296	2
ETH2_0416100	1.58404	2.32038	2.56402	0.22193	-0.138767	0.348285	-0.505296	-0.509468	-0.504593	-0.677653	-0.677814	-0.682931	-0.6853	-0.6853	-0.6853	-0.685117	-0.6853	-0.6853	0.360068	0.484951	-0.0755369	2
ETH2_0416500	1.5311	1.92465	1.22872	-1.25492	-1.25439	-1.22586	0.439789	0.570929	0.663703	-0.805914	-0.965851	-1.17314	-0.90301	-0.798259	-0.758993	0.192309	0.452958	0.0216482	0.638144	0.965915	0.51047	2
ETH2_0418900	1.53322	1.30155	1.36547	-0.525429	-0.457536	-0.564744	-0.520496	-0.534261	-0.54294	-0.649303	-0.667855	-0.68615	-0.722509	-0.723679	-0.71773	-0.52173	-0.522517	-0.56081	2.36835	1.56695	0.782147	2
ETH2_0419300	1.63856	1.35723	1.70879	-0.411449	-0.66744	-0.672835	0.986681	0.767474	0.355587	-1.15285	-1.01794	-1.29766	-1.23956	-1.01396	-1.13675	0.464364	0.446969	-0.553194	0.963618	-0.0158993	0.490246	2
ETH2_0419400	0.763198	1.35634	1.64507	-1.00085	-1.08097	-1.09148	1.04554	0.843418	0.973962	-1.30914	-1.29844	-1.42873	-1.01079	-0.348769	-0.574503	0.771096	0.63713	-0.224294	0.612849	0.0791322	0.640225	2
ETH2_0419900	1.29914	1.302	2.88414	-0.265581	-0.45055	-0.299074	-0.186336	0.0702906	-0.129949	-0.791025	-0.791168	-0.803966	-0.803966	-0.803966	-0.803966	-0.695771	-0.696409	-0.671478	0.922567	1.24504	0.47003	2
ETH2_0420300	1.68442	1.98037	2.22124	-0.789164	-0.785365	-0.767268	-0.404247	-0.364191	-0.392459	-0.654534	-0.684909	-0.744795	-0.810214	-0.795131	-0.812554	-0.072596	-0.0486293	-0.211919	1.28441	0.932763	0.234763	2
ETH2_0420900	2.05361	1.97043	2.66462	-0.270084	-0.357942	-0.361457	0.378654	0.220193	0.294318	-0.572146	-0.618916	-0.647734	-0.786263	-0.766717	-0.773298	-0.193899	-0.168862	-0.243014	-0.637963	-0.69935	-0.484177	2
ETH2_0421100	1.91627	2.22195	2.55654	-0.548521	-0.510068	-0.499878	-0.38524	-0.388061	-0.369609	-0.578689	-0.588092	-0.582294	-0.596092	-0.596494	-0.597064	-0.542705	-0.542357	-0.555756	0.525909	0.584003	0.076246	2
ETH2_0421300	1.97276	1.93216	2.00243	-0.331526	-0.269337	-0.133863	0.131194	0.14756	0.223629	0.109994	-0.00304474	-0.0753623	-1.15235	-1.15163	-1.14525	-1.09759	-1.1057	-1.10953	0.443338	0.464281	0.147839	2
ETH2_0500700	1.60088	1.26857	0.726714	-0.597172	-0.461402	-0.622021	-0.39917	-0.410727	-0.505994	-0.64533	-0.64533	-0.64533	-0.64533	-0.64533	-0.64533	-0.601088	-0.64533	-0.628093	2.63015	1.3022	1.21445	2
ETH2_0501900	2.86045	2.20836	2.02787	-0.391721	-0.315442	-0.376055	-0.318566	-0.335353	-0.333773	-0.423641	-0.432633	-0.391498	-0.432633	-0.432633	-0.432633	-0.432633	-0.432633	-0.430541	-0.404736	-0.400032	-0.379525	2
ETH2_0503000	2.64433	1.99724	2.44571	-0.264728	-0.254479	-0.244516	-0.192658	-0.226294	-0.201275	-0.465203	-0.451071	-0.475193	-0.498187	-0.496521	-0.498187	-0.460044	-0.470629	-0.48698	-0.468948	-0.475407	-0.456955	2
ETH2_0503200	1.26757	2.06464	1.93564	-0.61173	-0.840665	-0.587391	0.28216	0.238888	0.333296	-0.711991	-0.541777	-0.954462	-1.15459	-1.1307	-1.15272	1.18381	1.10049	0.166895	0.00352354	-0.342716	-0.548179	2
ETH2_0503500	1.40441	1.66078	1.43065	-0.301736	-0.610753	-0.629467	-0.765196	-0.765061	-0.718591	-0.882222	-0.869017	-0.890235	-0.787984	-0.845595	-0.889576	0.324686	0.00839839	-0.0808812	1.17126	1.26417	1.77196	2
ETH2_0503800	2.19767	2.10641	2.14946	0.0250511	-0.300938	-0.315574	-0.566542	-0.566679	-0.558253	-0.648851	-0.648908	-0.654023	-0.654023	-0.645795	-0.654023	-0.654023	-0.625368	-0.654023	0.661726	0.846129	0.16057	2
ETH2_0504600	1.67342	1.83257	2.13268	-0.679392	-0.687193	-0.690076	-0.50838	-0.490958	-0.504606	-0.70398	-0.698427	-0.730837	-0.699432	-0.752909	-0.739606	-0.215812	-0.23714	-0.34888	1.54741	1.1127	0.38886	2
ETH2_0504700	0.941493	1.09391	1.14241	0.0511396	-0.340293	0.172653	1.31643	1.23932	1.40023	-1.25713	-1.2432	-1.28706	-1.298	-1.311	-1.31796	-0.252531	-0.266845	-0.463602	0.54764	0.66652	0.465874	2
ETH2_0504900	1.47892	1.96702	2.4067	0.893081	0.261565	0.440285	-0.679294	-0.672346	-0.666764	-0.900413	-0.906284	-0.899122	-0.844806	-0.826891	-0.777938	-0.504853	-0.40208	-0.544295	0.505384	0.555432	0.116693	2
ETH2_0505200	1.51176	1.32758	1.48201	-0.692275	-0.718066	-0.793888	1.56572	1.50547	1.46479	-0.788669	-0.807139	-0.815891	-0.910868	-0.890306	-0.920546	-0.419175	-0.359443	-0.590102	0.295735	-0.128813	-0.317883	2
ETH2_0505300	0.915802	1.73216	1.80206	-0.16548	-0.741752	-0.466435	1.11885	0.888604	1.14712	-1.07148	-0.952642	-1.33778	-1.31462	-1.225	-1.10365	0.140856	0.175553	-0.15973	0.247852	0.54745	-0.177745	2
ETH2_0505500	1.73297	1.96074	2.05523	-0.594107	-0.607541	-0.574151	-0.396095	-0.408637	-0.37278	-0.645435	-0.64797	-0.660552	-0.673339	-0.672636	-0.668946	-0.642456	-0.644441	-0.650146	1.27478	1.25488	0.580622	2
ETH2_0506400	1.49456	1.52986	1.82208	-0.0977473	-0.513888	-0.287593	-0.709717	-0.768044	-0.797826	-1.03227	-1.03107	-1.03853	-0.987276	-1.00474	-0.99543	0.688249	0.589253	0.247035	0.685186	1.25924	0.948658	2
ETH2_0507000	1.39595	2.31918	2.60786	-0.224637	-0.480606	-0.299019	-0.219321	-0.256248	-0.120995	-0.898846	-0.896965	-0.921031	-0.862615	-0.887063	-0.877809	0.0626381	0.0114856	-0.390792	0.631183	0.216124	0.0915284	2
ETH2_0507800	0.905614	0.999326	1.2272	-0.141447	-0.414591	-0.261965	0.119648	0.109284	0.0757673	-1.01083	-1.03833	-1.07703	-1.09427	-1.05889	-1.08664	-0.262182	-0.233527	-0.495719	2.32732	1.88783	0.523432	2
ETH2_0509100	2.51378	2.08449	2.04894	-0.478413	-0.398596	-0.420147	-0.297339	-0.28444	-0.296589	-0.636155	-0.642121	-0.645288	-0.662742	-0.662069	-0.664513	-0.606559	-0.610519	-0.620259	0.512124	0.585925	0.180487	2
ETH2_0509500	2.29971	2.0003	2.0348	-0.707075	-0.676982	-0.698358	-0.440664	-0.446636	-0.434191	-0.423798	-0.42862	-0.442511	-0.723375	-0.724535	-0.728174	-0.510385	-0.511707	-0.565845	0.802861	0.80196	0.523236	2
ETH2_0511300	1.87524	2.21193	1.89965	-0.648676	-0.679993	-0.6356	0.0305062	-0.0349052	0.0110244	-0.835043	-0.833309	-0.827264	-0.807405	-0.783399	-0.780747	-0.456887	-0.414542	-0.645506	1.02488	0.733302	0.596747	2
ETH2_0512000	2.14799	1.93772	1.43971	0.74973	0.306502	0.389088	-0.578417	-0.608315	-0.569998	-0.848741	-0.850889	-0.850889	-0.843659	-0.848326	-0.843185	-0.72167	-0.735234	-0.728957	1.06572	0.804586	0.187238	2
ETH2_0512100	0.974186	2.29188	1.99644	-0.549385	-0.597371	-0.579717	-0.328242	-0.343432	-0.309339	-0.653502	-0.648107	-0.667981	-0.670007	-0.670542	-0.670837	-0.65135	-0.645752	-0.65501	1.41562	1.55334	0.409116	2
ETH2_0512700	1.83036	2.42967	2.32549	-0.502854	-0.563244	-0.572308	-0.400295	-0.413857	-0.400014	-0.655849	-0.687664	-0.708941	-0.728702	-0.719278	-0.716288	-0.250658	-0.215514	-0.366639	0.664525	0.531595	0.120474	2
ETH2_0512800	1.41405	2.08642	1.49564	-0.851337	-0.859741	-0.868762	-0.589293	-0.618337	-0.589048	-0.871264	-0.8618	-0.880942	-0.813662	-0.855581	-0.848272	0.757723	0.761696	0.372669	1.02845	1.02639	0.564998	2
ETH2_0513300	1.62364	1.15053	0.901311	-0.589121	-0.497272	-0.503067	-0.460477	-0.516868	-0.515532	-0.658193	-0.649786	-0.642637	-0.658193	-0.658193	-0.658193	-0.658193	-0.658193	-0.658193	1.98586	2.05421	1.26656	2
ETH2_0513500	2.27861	2.17963	2.37833	-0.464293	-0.476338	-0.459948	-0.453717	-0.449748	-0.45699	-0.56422	-0.559042	-0.56263	-0.56176	-0.562999	-0.561869	-0.505342	-0.517764	-0.524647	0.51329	0.407485	-0.0760507	2
ETH2_0514500	1.658	2.30335	2.09729	-0.458238	-0.554236	-0.527213	-0.702693	-0.658222	-0.66725	-0.768071	-0.775064	-0.813697	-0.820672	-0.832185	-0.850196	0.722401	0.719468	0.303767	0.462453	0.27977	-0.11876	2
ETH2_0515200	2.13272	1.88102	2.7251	-0.130401	0.383192	0.296386	-0.271678	-0.313616	-0.389254	-0.706875	-0.71367	-0.707656	-0.729674	-0.713529	-0.708293	-0.0944444	-0.171632	-0.357927	-0.456801	-0.597863	-0.355111	2
ETH2_0515300	1.48677	0.90958	1.13934	-0.359124	-0.456626	-0.49478	-0.463181	-0.458577	-0.626137	-0.702578	-0.702578	-0.702578	-0.702578	-0.544963	-0.251374	-0.702578	-0.702578	-0.548907	0.731819	1.21321	2.93842	2
ETH2_0515700	2.04068	1.29735	1.8998	-0.86421	-0.883501	-0.904924	1.13891	0.730393	1.11217	-0.921855	-0.909599	-0.992071	-0.711451	-0.813262	-0.794696	-0.227344	-0.287357	-0.569544	0.113436	0.118921	0.428162	2
ETH2_0516200	2.37457	2.35617	2.33368	-0.531182	-0.500719	-0.502085	-0.418399	-0.41056	-0.422641	-0.464735	-0.445434	-0.437326	-0.558104	-0.558942	-0.561382	-0.403553	-0.358905	-0.452264	0.0199611	0.0536439	-0.111783	2
ETH2_0516500	1.12058	1.19614	1.32897	-0.520335	-0.41958	-0.38614	0.370244	-0.0963998	0.256281	-0.943004	-0.937375	-0.94271	-0.881368	-0.824787	-0.940555	-0.651118	-0.760766	-0.856513	1.57971	1.78746	1.52126	2
ETH2_0516700	1.60026	1.27586	2.43084	-0.470757	-0.427579	-0.53515	-0.430852	-0.36504	-0.452556	-0.699108	-0.670011	-0.705672	-0.70779	-0.70779	-0.705418	-0.649721	-0.6212	-0.680317	1.4849	1.33633	0.70076	2
ETH2_0517400	2.1546	1.83469	2.51124	-0.133998	-0.145958	-0.0633553	0.392239	0.448451	0.379431	-0.721328	-0.703869	-0.732781	-0.768658	-0.763595	-0.748897	-0.752202	-0.751484	-0.74795	-0.181273	-0.202	-0.303302	2
ETH2_0517800	2.50389	2.14758	1.92398	0.0597118	-0.151404	-0.388746	0.13052	0.134767	0.10617	-0.793086	-0.768735	-0.799922	-0.827289	-0.846199	-0.851874	-0.567522	-0.546767	-0.626479	0.286272	0.165003	-0.289868	2
ETH2_0518000	1.91628	2.22784	2.0449	-0.634275	-0.748333	-0.67962	0.616573	0.500381	0.61222	-0.484418	-0.476718	-0.727716	-1.03162	-1.03357	-1.03452	-0.251075	-0.277208	-0.523729	0.182395	0.115834	-0.313612	2
ETH2_0519000	1.76812	1.29719	1.49997	-0.512567	-0.534584	-0.564795	-0.303933	-0.28524	-0.314744	-0.691082	-0.698104	-0.704455	-0.724206	-0.725778	-0.725376	-0.689005	-0.706825	-0.703411	1.97574	1.73923	0.60385	2
ETH2_0519700	1.24359	0.958683	0.989198	-0.604083	-0.774051	-0.835926	0.474077	0.430219	0.556761	-1.32798	-1.31225	-1.35761	-1.15283	-1.17631	-1.10382	0.897614	0.634323	0.358248	1.44066	1.07696	0.584543	2
ETH2_0520000	1.96675	1.70537	1.83933	-0.748943	-0.739774	-0.764341	0.308946	0.194409	0.272974	-0.760505	-0.772324	-0.765711	-0.789971	-0.788466	-0.783378	-0.66122	-0.683717	-0.713202	1.31799	1.02685	0.338931	2
ETH2_0520100	0.697692	0.858466	0.888358	-0.796824	-0.787359	-0.770626	-0.750876	-0.765813	-0.76276	-0.212704	-0.011329	-0.478731	2.43077	2.28007	1.18831	-0.392279	-0.381548	-0.677658	-0.491358	-0.684143	-0.379653	2
ETH2_0520200	1.09015	1.05649	1.63565	-0.563889	-0.805625	-0.751916	-0.517446	-0.711633	-0.502785	-0.851702	-0.860992	-0.873269	-0.884701	-0.788712	-0.840663	0.647735	0.438699	-0.279131	0.987814	1.07324	2.30269	2
ETH2_0520300	1.68143	2.38562	2.63906	-0.397239	-0.425296	-0.311085	-0.472589	-0.467069	-0.450999	-0.652047	-0.648143	-0.65573	-0.644713	-0.635471	-0.641895	-0.354492	-0.378825	-0.506234	0.497131	0.394144	0.0444469	2
ETH2_0520400	1.97255	2.03497	1.97848	0.803806	0.165018	-0.293241	-0.338978	-0.313248	-0.329512	-1.04847	-1.00675	-1.2344	-0.934518	-0.947543	-0.954715	0.453956	0.404018	0.0898121	-0.0158139	0.0383427	-0.523766	2
ETH2_0520500	1.39277	1.73765	1.85891	-0.815798	-0.884994	-0.873166	-0.347345	-0.364737	-0.351373	-0.86848	-0.858503	-0.907759	-0.931923	-0.933157	-0.934734	0.427217	0.525434	0.0956459	1.49842	1.06468	0.471246	2
ETH2_0520900	1.79779	2.15103	2.68263	-0.466465	-0.477335	-0.478551	-0.421061	-0.424756	-0.408923	-0.554699	-0.557739	-0.562347	-0.563395	-0.563948	-0.563632	-0.562807	-0.56143	-0.56329	0.680464	0.631794	-0.21334	2
ETH2_0522600	1.75546	2.35942	2.42225	-0.525546	-0.510195	-0.523514	-0.514053	-0.519235	-0.512332	-0.591692	-0.591936	-0.59194	-0.588005	-0.584675	-0.587057	-0.450742	-0.439711	-0.518132	0.810272	0.6874	0.0139745	2
ETH2_0522900	1.70372	2.38081	2.00849	-0.453671	-0.518713	-0.554744	-0.395921	-0.341423	-0.352886	-0.685189	-0.669456	-0.681493	-0.685212	-0.680029	-0.692925	-0.641783	-0.622366	-0.647875	0.976485	0.918782	0.6354	2
ETH2_0523600	2.03133	2.01274	2.29361	-0.553543	-0.54375	-0.548986	-0.487346	-0.485795	-0.487141	-0.579444	-0.57898	-0.580006	-0.580345	-0.579201	-0.579931	-0.577984	-0.577961	-0.578658	1.10351	0.842485	0.0354078	2
ETH2_0525100	0.621982	1.69018	1.67575	-0.735333	-0.785371	-0.81763	0.374409	0.31114	0.468902	-0.797703	-0.815209	-0.885476	-0.82983	-0.825702	-0.8407	-0.592616	-0.58504	-0.659331	1.66261	1.82055	0.544413	2
ETH2_0525200	1.07123	1.39306	1.82656	-0.845269	-0.861959	-0.872114	-0.514872	-0.568778	-0.461893	-0.90587	-0.903824	-0.931426	-0.865874	-0.785082	-0.799374	0.486597	0.588607	-0.0316034	1.56188	1.42621	0.993794	2
ETH2_0525400	1.39584	2.21301	2.47616	-0.194838	-0.215634	-0.0622855	-0.496387	-0.514412	-0.502521	-0.709196	-0.680698	-0.736028	-0.759219	-0.756663	-0.75604	-0.59848	-0.591119	-0.666805	0.901684	0.936108	0.317525	2
ETH2_0525500	1.55172	2.35468	2.30075	-0.271319	-0.276233	-0.620709	-0.498902	-0.523327	-0.500463	-0.623083	-0.660357	-0.680637	-0.692185	-0.681643	-0.684425	-0.499993	-0.470594	-0.601445	0.95245	0.99415	0.131565	2
ETH2_0526500	1.93211	2.17437	2.1548	-0.706203	-0.700553	-0.641301	0.052996	0.0170932	0.0381795	-0.767045	-0.77113	-0.775393	-0.794137	-0.79988	-0.801361	-0.402452	-0.393557	-0.55191	0.829325	0.645383	0.260668	2
ETH2_0527500	2.37722	2.2283	1.91662	-0.290438	-0.414185	-0.420565	-0.306357	-0.306908	-0.298332	-0.700072	-0.701362	-0.700624	-0.700625	-0.700821	-0.700943	-0.599215	-0.590883	-0.616738	0.729465	0.639222	0.157238	2
ETH2_0528200	1.81529	2.04616	2.06491	-0.663779	-0.696792	-0.741816	0.669405	0.528967	0.730272	-0.613513	-0.60049	-0.712315	-0.817146	-0.821051	-0.8186	-0.761754	-0.755465	-0.788152	0.532384	0.449853	-0.0463719	2
ETH2_0528300	1.64962	1.61453	1.54538	-0.50098	-0.54859	-0.499768	0.559963	0.513497	0.716162	-1.00487	-1.00727	-1.03405	-0.996031	-0.992579	-1.00388	-0.659389	-0.619162	-0.65743	1.30969	0.954761	0.660385	2
ETH2_0531600	2.3735	2.1776	2.01089	-0.676549	-0.628148	-0.67135	0.13982	0.113201	0.061641	-0.688867	-0.686079	-0.734318	-0.742006	-0.748092	-0.741531	-0.486113	-0.475905	-0.494194	0.540616	0.309362	0.0465175	2
ETH2_0531900	1.97925	2.39791	2.31223	-0.481764	-0.539707	-0.566366	-0.175583	-0.214828	-0.142552	-0.828348	-0.822664	-0.836788	-0.73482	-0.740393	-0.740698	0.0349429	0.1017	-0.272892	0.39719	0.152853	-0.278671	2
ETH2_0532500	1.14486	1.66632	1.35902	-0.778411	-0.831974	-0.764315	-0.761844	-0.755298	-0.742792	-0.869857	-0.896574	-0.89793	-0.873774	-0.822305	-0.765538	0.804734	0.581543	0.393753	1.10139	1.53496	1.17404	2
ETH2_0533000	1.61315	1.90323	1.12141	0.246098	-0.253419	-0.575039	-0.686664	-0.709545	-0.659906	-0.852802	-0.817042	-1.0203	-1.05813	-1.09565	-1.0722	0.137489	0.132966	-0.0526188	1.50855	1.22261	0.967813	2
ETH2_0533400	1.22646	2.28084	1.46715	-0.201467	-0.691609	-0.855748	-0.0717426	0.122128	0.0946023	-0.96768	-0.925609	-1.04811	-1.16967	-1.17139	-1.16774	0.31103	0.270835	-0.0265597	1.2867	0.98827	0.249294	2
ETH2_0534700	1.20777	1.36274	1.03364	-0.885717	-0.885296	-0.889739	-0.599068	-0.585068	-0.546347	-0.812234	-0.805949	-0.867729	-0.88413	-0.891205	-0.894872	0.650799	0.811104	0.339814	1.76807	1.76885	0.604572	2
ETH2_0535800	1.58716	1.69147	1.49893	-0.484813	-0.568931	-0.555473	-0.542975	-0.515059	-0.544511	-0.692011	-0.681563	-0.705794	-0.703503	-0.705794	-0.701609	-0.614347	-0.559432	-0.60603	1.72203	1.56699	1.11527	2
ETH2_0537200	1.77656	1.94833	0.934236	-0.304352	-0.688344	-0.78499	-0.50137	-0.503639	-0.438183	0.359447	0.441498	-0.447676	-1.33788	-1.21345	-1.21237	-0.521321	-0.585911	-0.449318	1.01579	1.38379	1.12915	2
ETH2_0537400	1.6712	1.91874	2.52483	-0.7381	-0.728487	-0.765043	-0.0438738	-0.0238239	0.0873302	-0.788459	-0.772187	-0.782231	-0.778574	-0.766773	-0.787081	-0.31765	-0.392269	-0.502401	0.75368	0.574997	0.656167	2
ETH2_0538000	1.54316	2.03039	1.99312	-0.515242	-0.552972	-0.543885	-0.524142	-0.53637	-0.514602	-0.648504	-0.649045	-0.650261	-0.650261	-0.649143	-0.649781	-0.631792	-0.633952	-0.639958	1.29672	1.33262	0.793898	2
ETH2_0538800	2.38469	2.37075	1.88439	-0.572795	-0.579762	-0.597375	-0.0683615	-0.0872523	-0.0400049	-0.53497	-0.544174	-0.601238	-0.661284	-0.662371	-0.662073	-0.648546	-0.648263	-0.653649	0.457939	0.59487	-0.130523	2
ETH2_0600100	2.10577	1.96307	1.66991	-0.581603	-0.503293	-0.369649	-0.396044	-0.303609	-0.362801	0.908764	0.81337	1.13648	-0.97226	-0.973853	-0.962284	-0.802374	-0.853412	-0.825028	-0.185967	-0.230778	-0.274412	2
ETH2_0600800	1.30109	1.0379	1.10216	0.502525	0.436053	0.495018	-0.444783	-0.576344	-0.642213	-1.12849	-1.11391	-1.15286	-0.647763	-0.555577	-0.677061	-0.676259	-0.824916	-0.978137	1.89366	1.61082	1.03909	2
ETH2_0600900	1.36462	1.53424	1.35493	0.897358	0.770721	-0.0526626	-0.465851	-0.487416	-0.491169	-1.24006	-1.22714	-1.26923	-1.19525	-1.18278	-1.23581	0.209662	0.0177818	-0.156097	0.984485	1.10089	0.768776	2
ETH2_0601100	1.49772	2.20154	2.47087	0.211047	0.138561	0.425099	-0.0695531	-0.155063	-0.0348512	-0.821637	-0.829425	-0.833091	-0.866904	-0.858908	-0.861393	-0.772847	-0.790678	-0.822316	0.356424	0.462618	-0.0472231	2
ETH2_0601200	1.9028	1.85081	2.56632	-0.724775	-0.702284	-0.712164	0.230179	0.0698758	0.238744	-0.621371	-0.64378	-0.732642	-0.737793	-0.737982	-0.745025	-0.53676	-0.534693	-0.644387	0.64624	0.582178	-0.0134885	2
ETH2_0608900	2.40576	2.06094	1.80766	-0.562164	-0.557321	-0.561082	-0.482178	-0.48455	-0.486763	-0.591979	-0.589872	-0.590851	-0.595386	-0.593661	-0.592846	-0.564496	-0.566854	-0.566991	1.08157	0.891578	0.139475	2
ETH2_0609100	1.01618	1.03054	1.72311	-0.0293043	-0.586888	-0.590915	1.26573	0.978295	1.13222	-1.2402	-1.2265	-1.17261	-1.17804	-1.15206	-1.11719	0.864738	0.889331	0.30339	-0.32706	-0.52877	-0.0539978	2
ETH2_0610300	1.63673	1.50177	1.04144	-0.110605	-0.225621	-0.516868	-0.584837	-0.571837	-0.579896	-0.67926	-0.679262	-0.679013	-0.679431	-0.679431	-0.678495	-0.677181	-0.679194	-0.676402	2.25883	1.78039	0.478175	2
ETH2_0610600	1.08807	1.91233	1.88801	-0.728795	-0.805963	-0.763182	-0.714292	-0.740914	-0.716606	-0.828827	-0.817737	-0.831075	-0.723471	-0.637961	-0.588446	0.197148	0.526471	0.0538444	1.78419	1.16302	0.284186	2
ETH2_0611500	1.71009	2.36548	2.6415	-0.487858	-0.485222	-0.463827	-0.447631	-0.452899	-0.44887	-0.544659	-0.544174	-0.545154	-0.545154	-0.54476	-0.543801	-0.538353	-0.540352	-0.544232	0.627861	0.389692	-0.0576748	2
ETH2_0612000	1.34674	1.2326	1.13052	-0.824553	-0.829383	-0.830538	1.56502	1.40707	1.52977	-0.610761	-0.58332	-0.767963	-0.91309	-0.909499	-0.909977	-0.80486	-0.794515	-0.843757	0.533828	0.672582	0.204079	2
ETH2_0613200	1.6974	1.74918	2.43297	-0.140775	-0.195773	-0.117164	-0.534277	-0.540666	-0.533375	-0.694473	-0.694493	-0.696242	-0.692272	-0.691479	-0.689269	-0.664059	-0.658728	-0.673824	1.33432	1.09796	-0.0949634	2
ETH2_0613400	2.25738	1.99015	2.18658	-0.578147	-0.496367	-0.552397	0.248631	0.241681	0.180107	-0.675037	-0.676601	-0.670756	-0.718729	-0.711778	-0.718729	-0.71612	-0.718729	-0.716696	0.579221	0.524854	-0.25851	2
ETH2_0613700	1.31404	2.42539	2.51849	0.233902	-0.176692	-0.0406147	-0.479995	-0.51248	-0.475338	-0.700719	-0.701046	-0.703576	-0.707499	-0.706864	-0.708068	-0.670118	-0.658224	-0.68484	0.694878	0.64795	0.0914244	2
ETH2_0614800	1.44221	2.51172	2.85194	-0.365923	-0.39689	-0.362461	-0.489069	-0.470907	-0.474549	-0.562214	-0.561614	-0.563671	-0.530284	-0.516548	-0.51779	-0.353345	-0.374067	-0.413166	0.29439	0.11371	-0.261468	2
ETH2_0614900	2.29429	2.01566	2.34784	-0.617125	-0.605785	-0.563866	0.406623	0.370613	0.355228	-0.715329	-0.693415	-0.733764	-0.24483	-0.194813	-0.056274	-0.423335	-0.376155	-0.416964	-0.698161	-0.710564	-0.739882	2
ETH2_0615000	2.1515	1.68975	1.48908	-1.13108	-1.15017	-1.15158	0.376977	0.303865	0.43146	-0.526079	-0.488865	-0.698818	-1.14595	-1.14536	-1.10487	0.404433	0.482211	0.483753	0.44946	0.477916	-0.197629	2
ETH2_0615700	0.709719	1.33222	1.07401	-0.867643	-0.85722	-0.872477	1.39032	1.52078	1.52842	-0.88258	-0.892615	-0.904504	-0.901619	-0.860867	-0.896391	-0.438429	-0.400488	-0.509292	1.38277	0.621317	-0.275434	2
ETH2_0616600	1.25539	2.29231	2.81163	0.532368	0.111716	0.303759	-0.585884	-0.588915	-0.582321	-0.638977	-0.639989	-0.639886	-0.640286	-0.640443	-0.640518	-0.638437	-0.638782	-0.639357	0.221496	0.232789	-0.247653	2
ETH2_0617500	1.27564	2.18239	2.09346	-0.644397	-0.741429	-0.691022	-0.801575	-0.813656	-0.78332	-0.946117	-0.956128	-0.952134	-0.507604	-0.397229	-0.23233	0.872625	1.05316	0.798247	0.267249	0.184911	-0.260738	2
ETH2_0617700	1.72189	1.7449	1.809	-0.695357	-0.665591	-0.621368	-0.402301	-0.377478	-0.386878	-0.754134	-0.756117	-0.764225	-0.762338	-0.751182	-0.750438	-0.398176	-0.438395	-0.540022	1.47019	1.27692	1.0411	2
ETH2_0618000	2.41892	2.03136	1.63018	0.592154	0.106587	-0.249756	-0.565836	-0.633609	-0.619917	-0.0212801	0.0698756	-0.117971	-0.914165	-0.914165	-0.914165	-0.914165	-0.914165	-0.913599	0.723802	0.428139	-0.308228	2
ETH2_0618400	2.18923	2.37386	2.32822	-0.0576882	-0.228485	-0.0447895	-0.42902	-0.407292	-0.424269	-0.615909	-0.61153	-0.645019	-0.664876	-0.663027	-0.659712	-0.535199	-0.529675	-0.532184	0.362222	0.0915433	-0.296413	2
ETH2_0618800	0.743435	1.32341	1.60726	0.863016	0.00586468	0.325911	0.0120278	0.0428796	0.19493	-1.0837	-1.05043	-1.11988	-1.14022	-1.17917	-1.13648	-0.691996	-0.626173	-0.90616	0.991107	1.26273	1.56162	2
ETH2_0619700	2.08188	2.06706	1.7594	0.334968	0.461295	0.278785	-0.615977	-0.639029	-0.61575	-0.799683	-0.786147	-0.790117	-0.796388	-0.791227	-0.785579	-0.703744	-0.665004	-0.717999	1.02371	0.683698	0.0158473	2
ETH2_0619800	2.71264	2.19373	1.85428	0.0334729	0.103186	0.10968	-0.39325	-0.38729	-0.392905	-0.642641	-0.643309	-0.644089	-0.650124	-0.650124	-0.650124	-0.649972	-0.650065	-0.650006	0.141972	0.151146	-0.29621	2
ETH2_0620400	1.87756	1.74635	1.88796	-0.799566	-0.797909	-0.798743	0.644969	0.462742	0.66229	-0.842582	-0.835799	-0.842577	-0.836925	-0.85184	-0.842793	-0.56491	-0.536437	-0.644041	0.819491	0.954308	0.138451	2
ETH2_0620600	2.14104	2.22544	1.74726	-0.363721	-0.398567	-0.404627	-0.532458	-0.534965	-0.531383	-0.655684	-0.654486	-0.652788	-0.657463	-0.65681	-0.657276	-0.647329	-0.651018	-0.651222	0.89913	1.05117	0.585768	2
ETH2_0620700	2.22139	2.15182	2.36956	-0.495837	-0.495141	-0.508831	-0.444615	-0.434928	-0.441687	-0.554814	-0.554912	-0.554713	-0.554863	-0.555008	-0.554876	-0.552345	-0.55239	-0.5537	0.674245	0.506515	-0.114872	2
ETH2_0621000	2.1161	2.21336	2.32453	-0.744228	-0.731525	-0.712478	-0.112009	-0.0978556	-0.086376	0.0249864	-0.0248424	0.0352437	-0.79753	-0.800819	-0.80112	-0.691563	-0.692589	-0.707954	0.292573	0.249153	-0.255059	2
ETH2_0621100	1.81169	2.05254	2.28952	0.29283	0.365217	0.57381	-0.563703	-0.575214	-0.572841	-0.760821	-0.762607	-0.763552	-0.759602	-0.760586	-0.762451	-0.719096	-0.719132	-0.729163	0.593067	0.573716	-0.103621	2
ETH2_0621200	2.51249	2.15916	2.09453	-0.569657	-0.556702	-0.557162	-0.381009	-0.378309	-0.380996	-0.58796	-0.587525	-0.585662	-0.586827	-0.593025	-0.591191	-0.445878	-0.454174	-0.495789	0.597316	0.415075	-0.0266976	2
ETH2_0622400	2.08798	2.1399	2.86016	-0.429328	-0.415938	-0.406287	-0.304605	-0.313577	-0.320859	-0.518044	-0.519956	-0.521384	-0.376821	-0.365152	-0.390368	-0.325882	-0.332903	-0.309925	-0.371306	-0.443367	-0.422342	2
ETH2_0622500	2.43872	2.08912	2.45248	-0.274691	0.118926	-0.552839	-0.0358339	-0.00817684	-0.0430263	-0.552839	-0.552839	-0.506777	-0.552839	-0.552839	-0.552839	-0.552839	-0.552839	-0.552839	-0.552839	-0.24862	-0.453723	2
ETH2_0623200	2.26311	2.26275	2.62491	-0.383461	-0.385708	-0.38942	-0.307815	-0.318443	-0.318521	-0.420803	-0.422143	-0.4192	-0.422143	-0.422143	-0.416283	-0.421183	-0.420658	-0.420896	-0.421312	-0.419552	-0.421088	2
ETH2_0623300	1.97893	1.9466	1.95994	0.627746	0.432759	0.4445	-0.528644	-0.53006	-0.544568	-0.79962	-0.79938	-0.800279	-0.800907	-0.800088	-0.798798	-0.789846	-0.792533	-0.794323	0.738234	0.737125	-0.0867895	2
ETH2_0623400	2.21004	2.18041	2.4306	-0.530205	-0.509944	-0.497052	-0.199214	-0.226027	-0.170183	-0.555837	-0.544922	-0.57293	-0.634369	-0.634919	-0.634781	-0.604389	-0.614735	-0.613465	0.466274	0.257185	-0.00154571	2
ETH2_0623800	0.849644	1.92706	1.7996	-0.737801	-0.739755	-0.734845	-0.176547	-0.205874	-0.018334	-0.718907	-0.673456	-0.75242	-0.806608	-0.796445	-0.798321	-0.546652	-0.558118	-0.601813	1.53525	1.5169	1.23743	2
ETH2_0623900	2.13431	2.2894	2.0201	-0.772969	-0.763444	-0.77477	-0.0974188	-0.028973	-0.0232527	-0.420283	-0.414103	-0.617703	-0.798853	-0.794233	-0.797406	-0.490117	-0.525418	-0.571835	0.669574	0.615457	0.161942	2
ETH2_0624400	1.43162	2.21165	1.47238	0.743858	0.0114998	0.0889621	-0.336313	-0.274764	-0.292241	-0.858298	-0.856963	-0.858673	-0.859259	-0.859259	-0.859259	-0.85792	-0.859259	-0.859185	1.38373	1.22526	0.062434	2
ETH2_0624500	0.786046	0.913251	0.522063	0.63405	0.161352	-0.196165	0.982798	1.30652	1.10804	-1.19683	-1.18602	-1.2249	-1.06832	-1.07539	-1.06397	-0.867541	-0.9106	-0.898652	1.41946	0.841472	1.01334	2
ETH2_0625600	2.09801	2.03897	2.02291	0.51185	0.445179	0.34901	-0.421498	-0.422683	-0.422784	-0.782772	-0.781146	-0.787385	-0.807361	-0.807804	-0.807534	-0.804679	-0.80459	-0.804266	0.500501	0.490045	-0.00196852	2
ETH2_0625900	1.42232	2.14827	2.51884	-0.32713	-0.320411	-0.0439462	-0.765668	-0.752224	-0.763168	-0.839303	-0.815126	-0.851987	-0.836051	-0.809056	-0.818813	0.44405	0.412032	0.26014	0.64874	0.259971	-0.171486	2
ETH2_0626300	1.29304	2.59411	2.63938	0.332429	-0.176768	0.214819	-0.478049	-0.463399	-0.462628	-0.689849	-0.688631	-0.686692	-0.555262	-0.577206	-0.505232	-0.663112	-0.670317	-0.670879	0.223765	0.194646	-0.204157	2
ETH2_0626700	1.05843	1.92284	1.8874	0.0192895	0.304287	-0.310479	-0.477451	-0.509387	-0.526042	-0.781748	-0.785116	-0.786222	-0.785385	-0.781773	-0.784694	-0.746149	-0.758336	-0.763843	1.57336	1.61715	0.413867	2
ETH2_0627500	1.80078	1.24151	1.04504	-0.582694	-0.585	-0.588405	-0.566806	-0.570166	-0.57627	-0.587954	-0.58888	-0.589562	-0.589218	-0.589562	-0.589562	-0.587093	-0.587653	-0.58892	2.29581	1.8572	0.52741	2
ETH2_0627800	2.12583	2.38079	2.06925	0.219683	-0.102985	-0.143419	-0.525324	-0.504033	-0.501755	-0.663616	-0.662107	-0.665831	-0.665831	-0.664069	-0.661897	-0.647048	-0.644353	-0.652637	0.67499	0.492854	-0.258496	2
ETH2_0629400	1.47067	2.40671	2.61961	-0.484546	-0.527964	-0.507543	-0.604597	-0.600983	-0.611108	-0.698932	-0.700768	-0.702055	-0.677143	-0.665212	-0.677169	0.175858	0.142416	-0.220877	0.46932	0.398626	-0.00430882	2
ETH2_0630100	1.35551	1.45432	1.42852	-0.409266	-0.450022	-0.393895	-0.537256	-0.541606	-0.512131	-0.674182	-0.677642	-0.6692	-0.673761	-0.677642	-0.677642	-0.661458	-0.654079	-0.669056	1.88877	2.16235	0.589371	2
ETH2_0630200	1.00582	1.67971	1.3625	0.0386872	-0.348509	-0.286248	-0.617213	-0.611188	-0.627467	-0.731548	-0.730967	-0.731548	-0.722755	-0.731548	-0.729942	-0.716104	-0.720964	-0.721701	1.73759	1.77325	1.43015	2
ETH2_0631500	2.04436	1.30851	2.97061	-0.689947	-0.595454	-0.663116	0.120504	-0.160077	-0.208261	-0.696562	-0.696806	-0.71861	-0.38879	-0.402919	-0.58305	0.334683	0.48772	0.450994	-0.650205	-0.71861	-0.544975	2
ETH2_0633400	1.05473	1.3773	1.75369	0.080781	-0.208156	0.350704	-0.212268	-0.216802	-0.182009	-1.00783	-1.05635	-1.33206	-1.45267	-1.43814	-1.4577	1.19223	1.07114	0.204309	0.660804	0.522684	0.295621	2
ETH2_0633900	1.59957	1.48666	1.74989	0.475016	0.186556	0.491133	0.190013	0.14122	0.17437	-1.09431	-1.09683	-1.09732	-1.08592	-1.0777	-1.0755	-0.847998	-0.831535	-0.892912	0.812704	0.937768	0.85512	2
ETH2_0634700	1.66667	1.76551	1.88825	-0.503	-0.482095	-0.493403	-0.548755	-0.555916	-0.568416	-0.636232	-0.636078	-0.637324	-0.638194	-0.638194	-0.637951	-0.638194	-0.637947	-0.638194	1.65794	1.52283	0.388693	2
ETH2_0635300	2.06504	2.1333	2.00809	0.630291	0.241755	0.0507094	-0.0238149	-0.0778739	-0.0425516	-0.857583	-0.843051	-0.854136	-0.851665	-0.854886	-0.842139	-0.825183	-0.835663	-0.833913	0.345315	0.373321	-0.105367	2
ETH2_0635400	1.28729	1.3736	1.2951	-0.176814	-0.407069	-0.301629	-0.582251	-0.562788	-0.628792	-0.711712	-0.706859	-0.715628	-0.721752	-0.721752	-0.704605	-0.700768	-0.686984	-0.689048	1.23289	2.12984	1.69973	2
ETH2_0636100	2.3656	2.09553	2.56259	-0.528136	-0.489721	-0.301152	-0.0663063	-0.113333	-0.079573	-0.473614	-0.460478	-0.62622	-0.645756	-0.640661	-0.632628	-0.137991	-0.133379	-0.428918	-0.392381	-0.423191	-0.450287	2
ETH2_0636200	1.96034	1.97816	2.46978	-0.665878	-0.743847	-0.635844	0.218294	0.246673	0.282471	-0.435435	-0.477998	-0.755742	-0.861287	-0.822626	-0.838772	0.334094	0.406234	0.179962	-0.542615	-0.635067	-0.660897	2
ETH2_0636300	0.755807	1.17849	1.33972	-0.767294	-0.829083	-0.930436	-0.0686274	-0.0952266	0.0451574	-0.905092	-0.91502	-1.0173	-0.985193	-0.966604	-0.987196	0.226786	0.319858	-0.273673	1.96713	1.7627	1.14509	2
ETH2_0636400	2.08668	1.77056	2.00551	0.912981	0.399968	0.0083682	-0.618394	-0.640426	-0.696716	-0.95509	-0.917963	-1.07609	-0.928029	-1.05673	-1.02755	0.341583	0.271286	0.186923	0.145834	-0.0781566	-0.134533	2
ETH2_0637000	1.80999	2.09157	2.20825	-0.52146	-0.552788	-0.514439	-0.144076	-0.193006	-0.153542	-0.738796	-0.738537	-0.741981	-0.715442	-0.727753	-0.729751	-0.679395	-0.672471	-0.694683	0.753291	0.825479	0.829543	2
ETH2_0637400	1.74853	2.19735	2.05173	-0.358273	-0.509612	-0.394899	-0.538174	-0.559222	-0.549445	-0.691266	-0.681881	-0.693119	-0.703864	-0.703809	-0.703678	-0.541334	-0.513361	-0.572617	1.0781	1.10012	0.53872	2
ETH2_0638100	1.39937	2.39433	2.73328	-0.388248	-0.503079	-0.456763	-0.509633	-0.508347	-0.490881	-0.599828	-0.596565	-0.610059	-0.570002	-0.542431	-0.582722	-0.431327	-0.456331	-0.478726	0.67118	0.585372	-0.0585842	2
ETH2_0638400	1.80419	2.27021	2.72993	-0.337347	-0.362906	-0.295523	-0.377967	-0.372223	-0.382568	-0.580938	-0.578822	-0.581535	-0.582489	-0.582911	-0.582654	-0.582238	-0.58226	-0.581075	0.453305	0.299824	-0.193994	2
ETH2_0639300	1.52563	2.50953	1.73161	-0.556768	-0.631707	-0.644441	-0.556467	-0.544854	-0.556534	-0.688745	-0.683544	-0.695471	-0.67057	-0.691403	-0.683877	-0.219841	-0.215128	-0.348206	1.49153	1.03198	0.0972785	2
ETH2_0639400	1.23606	2.7765	1.98656	-0.514482	-0.606858	-0.562986	-0.544595	-0.494235	-0.507058	-0.65591	-0.656394	-0.689299	-0.69962	-0.688404	-0.676502	-0.224733	-0.162522	-0.221962	1.33456	0.633006	-0.061127	2
ETH2_0641800	1.72285	1.27069	1.19118	-0.711328	-0.758062	-0.773317	0.474766	0.464658	0.471634	-0.775257	-0.820751	-0.808574	-0.833106	-0.834984	-0.842565	-0.798638	-0.779907	-0.794422	1.64956	1.59886	0.686699	2
ETH2_0642300	1.27216	1.41561	1.64845	-0.617139	-0.397278	-0.32359	-0.0749043	-0.0273634	-0.0471772	1.3888	1.36173	1.70687	-0.887709	-0.90984	-0.928731	-0.98736	-1.00949	-1.00198	-0.489796	-0.534922	-0.556339	2
ETH2_0642400	1.4267	2.18811	1.39244	0.381591	-0.162203	-0.00821194	-0.646374	-0.70016	-0.642073	-0.733374	-0.765339	-0.782478	-0.782478	-0.782478	-0.766692	-0.727282	-0.75047	-0.744843	1.56543	1.11661	0.923578	2
ETH2_0642600	1.66578	1.53643	2.44535	-0.860881	-0.86627	-0.862759	-0.634446	-0.666695	-0.619018	-0.914677	-0.902438	-0.936848	0.25309	0.0278505	-0.0147006	-0.180307	-0.352273	-0.543247	1.23106	0.865592	0.329411	2
ETH2_0643000	2.27874	2.27732	2.27379	-0.528161	-0.491352	-0.471224	-0.381436	-0.376291	-0.379098	-0.567024	-0.567575	-0.567637	-0.568175	-0.568175	-0.568147	-0.567262	-0.567144	-0.567579	0.430217	0.43742	0.0387953	2
ETH2_0643600	1.65423	1.28107	1.05194	-0.450222	-0.416791	-0.0563914	0.550177	0.535974	0.438993	-0.533341	-0.534367	-0.52558	-1.5281	-1.5523	-1.53595	1.4475	1.40411	0.459017	-0.230137	-0.668848	-0.790992	2
ETH2_0643900	1.21293	0.677486	1.05546	-0.837053	-0.826446	-0.852069	0.73814	0.60447	0.66954	-0.791732	-0.735515	-0.795424	-0.844561	-0.891862	-0.87026	-0.759687	-0.636371	-0.823197	1.39717	2.06347	1.24552	2
ETH2_0644300	2.58823	2.23951	2.30723	-0.337103	-0.298855	-0.253256	-0.263492	-0.252693	-0.269435	-0.462941	-0.459911	-0.45445	-0.470071	-0.470071	-0.470071	-0.469705	-0.469753	-0.469714	-0.430583	-0.419846	-0.41301	2
ETH2_0644400	2.32054	1.979	1.6004	-0.442957	-0.395211	-0.275553	-0.62354	-0.619245	-0.629064	-0.708207	-0.700717	-0.711311	-0.747779	-0.770606	-0.764561	-0.390695	-0.414299	-0.386624	1.39138	0.823988	0.465054	2
ETH2_0645200	2.01996	2.17188	2.34103	0.293395	0.39393	0.397168	-0.562046	-0.57564	-0.566022	-0.6201	-0.635451	-0.622284	-0.694766	-0.694254	-0.695749	-0.682217	-0.685183	-0.685724	0.337627	0.18596	-0.421508	2
ETH2_0645700	1.80706	1.16173	1.89539	-0.78322	-0.841864	-0.828949	0.662907	0.590697	0.507402	0.791544	0.795986	0.934206	-1.33983	-1.31197	-1.28631	-0.610345	-0.620455	-0.597649	-0.398606	-0.365405	-0.162323	2
ETH2_0645800	1.14508	1.17214	1.84901	-0.551485	-0.554344	-0.157732	1.38571	0.736537	1.05941	-0.733261	-0.641849	-0.794232	-1.05587	-1.06107	-1.07372	-0.981567	-1.0032	-1.00191	0.639048	0.789472	0.833839	2
ETH2_0645900	1.48466	1.062	1.47983	-0.72538	-0.703466	-0.648813	1.39441	0.762419	1.27249	-0.845497	-0.823048	-0.859604	-0.900209	-0.900746	-0.899275	-0.874609	-0.864966	-0.879043	0.755494	0.805888	0.907477	2
ETH2_0646000	1.32319	1.25417	1.73018	0.250521	0.0241036	0.183633	0.984099	0.679955	0.883712	-1.58965	-1.57656	-1.62665	-0.752782	-0.701302	-0.520745	-0.722913	-0.660798	-0.727773	0.539965	0.7119	0.313756	2
ETH2_0646500	1.6644	2.30613	2.56645	-0.481288	-0.502481	-0.477728	-0.467476	-0.479012	-0.472327	-0.544076	-0.53383	-0.568645	-0.573404	-0.57452	-0.574994	-0.552858	-0.549591	-0.558873	0.895368	0.564398	-0.0856432	2
ETH2_0646600	1.92824	1.55153	1.50796	-0.815511	-0.8046	-0.844815	-0.484406	-0.46516	-0.506968	-1.02964	-1.02304	-1.03251	-0.825376	-0.769786	-0.779131	0.949605	1.02069	1.15152	0.383212	0.412759	0.475425	2
ETH2_0647300	2.08802	2.1162	2.58716	0.266919	0.201375	0.454851	-0.301113	-0.314479	-0.288209	-0.582362	-0.58244	-0.584578	-0.589425	-0.589425	-0.589124	-0.581516	-0.575972	-0.583878	-0.495597	-0.510454	-0.545964	2
ETH2_0647400	2.00406	2.03059	2.57015	0.127343	-0.214028	0.111381	-0.279411	-0.155735	-0.14361	-0.911453	-0.890251	-0.894219	-0.856009	-0.797003	-0.77381	-0.445644	-0.438577	-0.42683	-0.00477981	0.0954994	0.292338	2
ETH2_0647700	1.89519	2.2033	2.03923	0.591908	0.089192	-0.0353233	-0.516484	-0.453759	-0.476506	-0.858248	-0.849361	-0.905587	-0.958616	-0.913552	-0.931176	-0.425986	-0.462169	-0.492888	0.671802	0.259114	0.529914	2
ETH2_0647800	1.29833	1.21223	1.24131	-0.497898	-0.562838	-0.566834	-0.510047	-0.533086	-0.531756	-0.667616	-0.665958	-0.68157	-0.681131	-0.679295	-0.678804	-0.614859	-0.624803	-0.640367	1.85839	1.77775	1.74886	2
ETH2_0648200	1.36112	1.36855	1.80577	-0.470029	-0.460029	-0.559215	-0.527652	-0.537738	-0.542819	-0.652988	-0.651222	-0.654667	-0.629193	-0.634737	-0.643434	-0.612468	-0.62653	-0.624477	2.03556	1.85883	0.397379	2
ETH2_0650400	1.7752	2.1477	2.62278	0.527916	0.0486614	0.461007	-0.440959	-0.442342	-0.435355	-0.678901	-0.666127	-0.687178	-0.699829	-0.693861	-0.691759	-0.664961	-0.655041	-0.671825	0.115108	0.0708877	-0.341125	2
ETH2_0650800	1.44226	1.78521	2.30393	0.636606	0.144837	0.436446	0.232391	0.0946664	0.280189	-1.23994	-1.20601	-1.23614	-0.885972	-1.00147	-0.853609	-0.521346	-0.73053	-0.675672	0.341558	0.465088	0.187517	2
ETH2_0651100	2.12816	2.48644	2.28706	-0.24953	-0.26823	-0.206404	-0.337225	-0.331816	-0.339007	-0.622413	-0.620352	-0.622605	-0.622721	-0.621145	-0.617699	-0.587091	-0.588518	-0.597056	0.291798	0.235896	-0.197541	2
ETH2_0653200	2.18812	1.9412	2.02511	-0.526052	-0.564277	-0.44456	-0.0540991	-0.0777704	0.0255702	-0.838549	-0.855577	-0.818589	-0.901979	-0.865111	-0.852726	-0.405385	-0.457263	-0.412582	0.964325	0.811366	0.118829	2
ETH2_0653500	1.97313	2.26304	2.28997	-0.743814	-0.766308	-0.744729	0.276636	0.302774	0.164775	-0.657353	-0.717299	-0.767714	-0.626471	-0.595876	-0.588532	-0.58115	-0.5895	-0.491808	0.384977	0.355177	-0.139927	2
ETH2_0654200	1.33942	1.53928	1.80361	-0.557308	-0.58386	-0.593563	-0.562413	-0.56671	-0.562632	-0.640995	-0.640665	-0.640995	-0.604073	-0.618708	-0.621855	-0.568495	-0.58001	-0.587293	2.0071	1.71884	0.521333	2
ETH2_0654700	2.25439	2.12358	1.91005	0.174091	0.0461484	0.0494126	-0.568353	-0.579887	-0.586448	-0.803049	-0.793103	-0.805521	-0.759349	-0.783816	-0.777095	-0.543202	-0.537007	-0.575764	0.882353	0.541797	0.130776	2
ETH2_0655700	2.09305	2.12508	2.44656	-0.605276	-0.590413	-0.570949	-0.275012	-0.29164	-0.327739	-0.66446	-0.663425	-0.66446	-0.662894	-0.659465	-0.655165	-0.413854	-0.386856	-0.477942	0.558009	0.549793	0.13706	2
ETH2_0656700	1.96948	1.6882	2.04606	-0.739023	-0.754991	-0.757986	-0.516748	-0.54317	-0.509477	-0.765553	-0.763242	-0.771399	-0.806367	-0.748057	-0.802132	0.234111	0.163638	-0.402188	1.19308	0.91826	0.667508	2
ETH2_0657400	1.67305	2.02803	2.74725	-0.536251	-0.557184	-0.568231	-0.0233254	-0.0614259	0.013173	-0.654429	-0.660463	-0.676268	-0.687742	-0.684925	-0.692696	-0.628265	-0.62802	-0.655625	0.563578	0.565078	0.124691	2
ETH2_0658000	1.51532	2.11481	1.46281	1.07736	0.297035	-0.108747	-0.442814	-0.44917	-0.440147	-0.890816	-0.878156	-0.900326	-0.868202	-0.857146	-0.89117	-0.776339	-0.765687	-0.804476	1.19186	1.11006	0.303943	2
ETH2_0658300	2.23605	1.55912	1.44724	-1.04719	-1.03807	-1.0631	0.0834465	0.103238	0.133828	-0.908772	-0.876212	-0.995341	-0.46442	-0.341155	-0.533019	-0.158559	-0.179237	-0.598881	1.36899	1.28225	-0.0102055	2
ETH2_0700400	1.9899	1.40131	1.99263	-0.0540728	0.116973	0.465657	-0.581508	-0.626063	-0.552054	-0.836012	-0.801618	-0.846539	-0.848206	-0.880806	-0.862183	-0.585561	-0.519931	-0.644689	1.00281	0.0892867	1.58068	2
ETH2_0700800	1.3038	1.8519	1.79849	-0.858759	-0.66466	-0.488882	0.0603449	-0.0176505	0.0460586	-0.66721	-0.403992	-0.584618	-1.0571	-1.03977	-1.04296	-0.615927	-0.544581	-0.717806	0.914899	1.02892	1.6995	2
ETH2_0701000	1.75236	1.84952	2.34007	-0.278936	-0.338771	-0.20704	-0.384689	-0.478977	-0.35749	-0.7798	-0.77429	-0.778447	-0.779083	-0.779856	-0.772859	-0.604339	-0.616105	-0.70507	0.956088	0.872435	0.865282	2
ETH2_0703400	1.72814	1.56382	1.23165	-0.603494	-0.588458	-0.596509	-0.547963	-0.511325	-0.551666	-0.627934	-0.632008	-0.640024	-0.646703	-0.646703	-0.646703	-0.646703	-0.646703	-0.646703	1.77113	1.67466	1.2102	2
ETH2_0703900	1.91827	2.07402	2.64094	0.0403594	0.0876255	0.213859	-0.237035	-0.241917	-0.221392	-0.717766	-0.71725	-0.724739	-0.755913	-0.754411	-0.756386	-0.666189	-0.666531	-0.697414	0.311999	0.1318	-0.261935	2
ETH2_0704700	2.51637	1.97625	1.89495	-0.566595	-0.552871	-0.539894	-0.439917	-0.402157	-0.427634	-0.585898	-0.583217	-0.586966	-0.591621	-0.591621	-0.591621	-0.588307	-0.589459	-0.590168	0.973068	0.802661	0.0646434	2
ETH2_0705200	1.3588	1.69538	2.09066	-0.439471	-0.400181	-0.374363	1.31811	1.11617	1.34654	-0.736058	-0.741677	-0.742089	-0.778337	-0.777302	-0.778094	-0.777809	-0.77829	-0.777762	-0.0878989	-0.186237	-0.550088	2
ETH2_0705300	1.37435	1.39194	1.53947	-0.216812	0.119993	0.111211	-0.521597	-0.482426	-0.568961	-0.816646	-0.764035	-0.827386	-0.863594	-0.878524	-0.864888	-0.68304	-0.73475	-0.794928	1.097	1.4326	1.95102	2
ETH2_0705700	1.87135	2.07669	2.05246	0.304726	0.289815	0.045237	0.443638	0.490606	0.504545	-0.928806	-0.900466	-0.983388	-1.07985	-1.06346	-1.05005	-0.529731	-0.567305	-0.566326	0.0563528	-0.117432	-0.348595	2
ETH2_0706100	1.62624	1.6899	1.78387	-0.521055	-0.479441	-0.557251	0.569229	0.818963	0.842026	-0.413808	-0.394934	-0.162513	-1.12167	-1.06579	-1.10321	-1.08133	-1.10296	-1.07012	0.877507	0.716713	0.149643	2
ETH2_0706400	1.5596	1.43481	1.54921	-0.517378	-0.458853	-0.426171	1.0893	1.1805	1.06808	-0.698603	-0.655658	-0.754978	-1.00926	-1.00785	-1.00926	-0.99393	-0.994546	-0.996902	0.906015	0.617715	0.118153	2
ETH2_0707000	1.65688	1.42911	1.2565	0.109081	0.0299701	0.032215	1.36577	1.39556	1.28385	-0.740651	-0.792353	-0.819704	-1.07343	-1.08413	-1.08974	-0.943916	-0.938798	-0.945721	0.122662	0.0751375	-0.328295	2
ETH2_0707100	2.15414	2.21584	2.70852	-0.183951	-0.25109	-0.353401	-0.215854	-0.19673	-0.228469	-0.525749	-0.533487	-0.543808	-0.543685	-0.536972	-0.543126	-0.481338	-0.483078	-0.468535	-0.304444	-0.401482	-0.283303	2
ETH2_0707500	2.58488	2.06627	2.31007	-0.40482	-0.550158	-0.430559	-0.008273	0.0597657	0.231876	-0.423745	-0.48795	-0.194971	-0.589301	-0.589301	-0.57853	-0.504561	-0.545621	-0.581964	-0.418087	-0.417795	-0.527215	2
ETH2_0707600	2.1746	1.96487	1.87468	-0.582913	-0.661767	-0.657581	0.00625167	0.0758176	-0.0386976	-0.723331	-0.748758	-0.768515	-0.754818	-0.76696	-0.773628	-0.653486	-0.625579	-0.650751	0.455264	0.73091	1.12439	2
ETH2_0708500	2.17721	1.91865	2.13903	-0.488875	-0.553942	-0.551323	0.259682	0.164549	0.219906	-0.767264	-0.76863	-0.795883	-0.784532	-0.801642	-0.780728	-0.716902	-0.694563	-0.725156	0.453981	0.562466	0.533956	2
ETH2_0710800	2.20521	1.60679	1.20834	0.395236	0.0296135	-0.244357	-0.763376	-0.783604	-0.796008	-1.08924	-1.07538	-1.08639	-0.940779	-0.93878	-0.999904	1.05402	1.04232	0.555899	0.493754	0.0481196	0.0785192	2
ETH2_0711100	2.63852	2.05317	2.19881	-0.00396125	-0.0429152	-0.0988546	-0.0971163	-0.0951442	-0.0811371	-0.651558	-0.649534	-0.650326	-0.658258	-0.65956	-0.657932	-0.646054	-0.649741	-0.648663	-0.21311	-0.205258	-0.181365	2
ETH2_0711400	1.67349	1.59152	1.34174	-0.780488	-0.85658	-0.819645	-0.652666	-0.633708	-0.619737	-0.739972	-0.693998	-0.847247	-0.958084	-0.952162	-0.964283	0.843766	0.951407	0.726428	1.33625	1.09825	-0.0442795	2
ETH2_0711800	2.11801	2.00715	1.8339	0.0438036	-0.211526	-0.279626	-0.161773	-0.0982576	-0.148406	-0.864788	-0.813878	-0.885948	-0.923934	-0.925654	-0.933321	-0.680137	-0.63444	-0.722312	0.684777	0.670046	0.926325	2
ETH2_0711900	1.51931	1.37986	0.913637	-0.319279	-0.751444	-0.618433	0.0997215	0.166083	0.124585	-0.819335	-0.760875	-1.03968	-1.40454	-1.39869	-1.40551	0.301988	0.344186	-0.22639	1.74298	1.05216	1.09966	2
ETH2_0712500	1.86336	1.68905	1.67956	-0.486556	-0.517004	-0.668602	-0.475107	-0.50348	-0.488659	-0.916991	-0.897229	-0.907068	-0.871358	-0.802341	-0.794442	0.0363219	-0.124655	-0.244563	1.73975	1.11954	0.570477	2
ETH2_0713500	2.76495	2.13255	2.19144	-0.465952	-0.434711	-0.37803	-0.233298	-0.255085	-0.261784	-0.501371	-0.454702	-0.504323	-0.499908	-0.504323	-0.504323	-0.458496	-0.406201	-0.432902	-0.37612	-0.261749	-0.155653	2
ETH2_0715000	1.81233	2.50079	2.00872	0.317793	-0.202866	-0.22579	-0.135768	-0.108567	-0.109275	-0.99668	-0.988985	-1.04076	-0.744038	-0.898876	-0.855241	-0.364971	-0.387635	-0.500084	0.514207	0.488683	-0.0829847	2
ETH2_0716300	1.16542	2.40975	1.97472	-0.79072	-0.852069	-0.843206	-0.547475	-0.604425	-0.516745	-0.753015	-0.691385	-0.844935	-0.810513	-0.720518	-0.704421	0.958487	0.999284	0.449246	0.488456	0.366796	-0.132722	2
ETH2_0717100	1.43863	1.48302	3.39594	-0.225529	-0.411872	-0.365968	-0.115445	-0.136201	-0.163775	-0.748888	-0.748888	-0.748888	-0.496796	-0.294603	-0.544222	-0.474942	-0.632175	-0.613835	-0.211527	-0.0360352	0.651988	2
ETH2_0717800	2.35217	2.02459	2.62944	-0.106638	-0.104793	0.131709	-0.523183	-0.52124	-0.524001	-0.258205	-0.236704	-0.225019	-0.457052	-0.416426	-0.429237	-0.548447	-0.546122	-0.542931	-0.566078	-0.562178	-0.569653	2
ETH2_0718000	1.60626	2.48691	2.59914	-0.0725315	-0.222745	-0.173904	-0.502036	-0.502647	-0.495356	-0.595712	-0.591168	-0.596071	-0.595944	-0.595656	-0.596633	-0.596083	-0.595995	-0.595204	0.472193	0.411618	-0.248434	2
ETH2_0718100	1.30395	2.48224	2.47949	-0.254472	-0.403499	-0.16624	-0.4259	-0.452737	-0.404906	-0.795809	-0.780851	-0.820649	-0.816348	-0.844766	-0.817641	-0.19616	-0.174495	-0.366049	0.850276	0.537963	0.0666059	2
ETH2_0718300	2.31751	2.23039	1.91235	-0.795283	-0.782724	-0.744124	-0.0487773	-0.0995188	-0.0351884	-0.544367	-0.534352	-0.779617	-0.610377	-0.718784	-0.731311	-0.457676	-0.437341	-0.58452	0.683053	0.571504	0.189155	2
ETH2_0718400	2.06801	2.34327	1.68507	-0.816006	-0.847906	-0.658324	-0.115266	-0.317844	-0.356816	-0.543705	-0.651552	-0.766502	-0.286588	-0.521878	-0.586047	-0.581246	-0.633616	-0.785092	0.562457	1.00013	0.80944	2
ETH2_0718900	1.99024	1.96563	1.79054	-0.592455	-0.593368	-0.595121	-0.535334	-0.534072	-0.536239	-0.614838	-0.614999	-0.614917	-0.61535	-0.61535	-0.61535	-0.615326	-0.61505	-0.615185	1.18487	1.35612	0.635564	2
ETH2_0720400	1.77427	2.36521	2.21861	-0.0279006	-0.257406	-0.0206689	-0.535217	-0.532308	-0.531722	-0.69171	-0.6898	-0.6902	-0.69317	-0.69317	-0.692838	-0.691426	-0.69317	-0.692491	0.745706	0.614407	0.415004	2
ETH2_0721000	2.01387	0.846271	2.26918	0.947188	0.28477	-0.231816	-0.165035	0.0276251	0.0621047	-0.952677	-0.87416	-0.965935	-0.688281	-0.965935	-0.929707	-0.918433	-0.910843	-0.879566	1.13181	0.508195	0.391372	2
ETH2_0722100	1.9987	1.73023	1.90202	-0.170902	-0.474705	-0.279292	-0.581441	-0.617485	-0.593917	-1.04944	-1.04737	-1.05591	-0.973601	-0.937478	-0.876075	0.366596	0.514697	0.385921	0.965795	0.774771	0.018879	2
ETH2_0722600	1.85614	1.74549	1.81949	-0.760455	-0.748273	-0.760308	1.05536	1.06972	1.18932	-0.58402	-0.506413	-0.797635	-0.973953	-0.964011	-0.962241	-0.422632	-0.467709	-0.57918	0.0032018	-0.0171121	-0.194781	2
ETH2_0722700	2.36638	2.31472	2.01032	-0.503103	-0.58027	-0.584238	-0.445825	-0.423079	-0.433011	-0.496132	-0.498327	-0.576362	-0.667052	-0.685397	-0.686395	-0.375575	-0.380739	-0.419639	0.624548	0.633952	-0.194768	2
ETH2_0723700	2.19928	2.38088	2.13242	-0.0706874	-0.150227	-0.019161	-0.383656	-0.383672	-0.395061	-0.622178	-0.616255	-0.643178	-0.697219	-0.699666	-0.69955	-0.670022	-0.658356	-0.672043	0.561477	0.34362	-0.236745	2
ETH2_0724700	1.66246	2.21386	2.59231	-0.612328	-0.61344	-0.596909	-0.376898	-0.393052	-0.361476	-0.696452	-0.693261	-0.697443	-0.70077	-0.695562	-0.696301	-0.176557	-0.165057	-0.388081	0.776661	0.596403	0.02189	2
ETH2_0725400	1.89222	1.7846	1.67499	-0.0655118	-0.218757	-0.223217	-0.576223	-0.60084	-0.563432	-0.754132	-0.753132	-0.753721	-0.754132	-0.745555	-0.746305	-0.691755	-0.670586	-0.688591	1.45693	1.45232	0.544825	2
ETH2_0725500	2.14759	2.11766	1.92539	0.277018	-0.133616	0.0706947	-0.349919	-0.316547	-0.299961	-0.777603	-0.776251	-0.783839	-0.785617	-0.785617	-0.783626	-0.758644	-0.756352	-0.755106	1.02032	0.589693	-0.0856683	2
ETH2_0725600	2.12238	2.30384	2.35105	-0.517358	-0.498507	-0.513566	-0.438643	-0.446348	-0.445682	-0.553763	-0.553689	-0.554085	-0.554285	-0.554266	-0.554403	-0.554477	-0.554471	-0.554423	0.482219	0.539402	0.0490771	2
ETH2_0725700	2.03403	2.2089	2.5053	-0.600054	-0.591042	-0.589819	0.0154299	-0.0479444	0.00819713	-0.574592	-0.565736	-0.598509	-0.637029	-0.636602	-0.635874	-0.624739	-0.619462	-0.621962	0.411266	0.280635	-0.12039	2
ETH2_0725900	2.03982	1.30647	2.48355	-0.580484	-0.613007	-0.697905	0.860622	0.681473	0.769662	-0.751226	-0.561773	-0.738967	-0.699923	-0.68648	-0.570048	-0.877787	-0.820122	-0.815017	-0.0482463	0.376671	-0.0572885	2
ETH2_0726100	2.02665	2.22998	2.55868	-0.540873	-0.549487	-0.503476	-0.167643	-0.21804	-0.167623	-0.563684	-0.576442	-0.572477	-0.614885	-0.618464	-0.618393	-0.559583	-0.554121	-0.589318	0.395672	0.380886	-0.177361	2
ETH2_0726200	2.19402	1.93629	2.73008	-0.100044	-0.183884	0.0288627	0.0941294	0.0757614	0.0585629	-0.620158	-0.623203	-0.621793	-0.533082	-0.491618	-0.483374	-0.606912	-0.603138	-0.60635	-0.522038	-0.559782	-0.562339	2
ETH2_0726300	1.57665	2.22	2.57276	0.16806	0.184936	0.205435	-0.267177	-0.261255	-0.29203	-0.794571	-0.794314	-0.78389	-0.766147	-0.768751	-0.772475	-0.720599	-0.717987	-0.739767	0.574055	0.259485	-0.0824144	2
ETH2_0726500	2.15584	2.04876	2.40169	-0.728697	-0.71333	-0.722164	-0.263195	-0.324341	-0.298952	-0.758288	-0.759721	-0.758966	-0.635578	-0.622198	-0.631369	-0.0345853	-0.0538119	-0.376157	0.605592	0.337604	0.131866	2
ETH2_0726600	1.47186	2.41019	2.17785	0.56936	-0.0106412	-0.144462	-0.373054	-0.371131	-0.313766	-1.05274	-1.05085	-1.06072	-0.972328	-0.937423	-0.962093	0.322048	0.3567	-0.149101	0.281493	0.152289	-0.343477	2
ETH2_0726800	1.00607	-0.411319	2.08015	-0.983341	-0.983341	-0.319767	0.0784341	-0.241262	0.644002	0.774264	0.233348	-0.554495	-0.983341	-0.983341	0.217372	-0.143684	-0.983341	-0.656191	-0.983341	0.716045	2.47708	2
ETH2_0727000	2.20231	1.13827	0.447747	0.183125	0.0976174	-0.37942	-0.413432	-0.417177	-0.460082	-1.59317	-1.61675	-1.66198	0.903482	1.20558	1.39926	-0.583862	-0.464846	-0.228743	0.287445	0.171158	-0.216531	2
ETH2_0727900	1.19305	1.62985	1.86969	-0.341495	-0.33833	-0.284025	-0.580504	-0.615436	-0.601721	-0.662513	-0.677634	-0.694002	-0.706892	-0.693444	-0.69823	-0.699321	-0.69372	-0.691158	1.91574	1.54584	0.824253	2
ETH2_0730800	1.98381	1.71361	1.95604	-0.744403	-0.818215	-0.767047	-0.598984	-0.591258	-0.623318	-0.986607	-0.981441	-0.98229	-0.295437	-0.087028	0.119279	-0.335547	-0.34711	-0.419633	1.23067	1.11806	0.456852	2
ETH2_0731200	1.6779	2.21987	2.04411	-0.621372	-0.651264	-0.594243	-0.164079	-0.130028	-0.175508	-0.722478	-0.728407	-0.733743	-0.736412	-0.753991	-0.744942	-0.53521	-0.5371	-0.621172	1.16368	1.09949	0.244908	2
ETH2_0731300	2.16996	1.46152	0.894679	-0.968437	-1.01478	-1.03436	0.904047	1.08424	0.84602	-0.674854	-0.678131	-0.886311	-0.99593	-1.04199	-1.0066	-0.363556	-0.33242	-0.257973	0.730909	0.966711	0.197251	2
ETH2_0732300	1.6264	1.90534	2.0755	-0.0843318	-0.201884	-0.34137	-0.485887	-0.593541	-0.519286	-0.726012	-0.717633	-0.731703	-0.731703	-0.731703	-0.731703	-0.662034	-0.678493	-0.67609	1.52835	1.20107	0.27672	2
ETH2_0734300	2.19094	1.81678	2.02268	0.069471	-0.27225	-0.103581	-0.596143	-0.573125	-0.56847	-0.744736	-0.750101	-0.750101	-0.740068	-0.720225	-0.731774	-0.626749	-0.638623	-0.635254	1.13923	0.916419	0.295677	2
ETH2_0734400	1.97513	1.76072	1.8554	0.187416	0.0253708	0.39408	0.342605	0.344591	0.347323	-1.10349	-1.11376	-1.13957	-1.09301	-1.0801	-1.08341	-0.454131	-0.559917	-0.682951	0.603679	0.593093	-0.119082	2
ETH2_0734600	1.62084	1.60857	1.81074	-0.468675	-0.577338	-0.737347	1.048	1.00627	1.13039	-0.922578	-0.877428	-1.03201	-0.902212	-0.815867	-0.6647	-0.733586	-0.713108	-0.843195	0.76057	0.277449	0.0252133	2
ETH2_0735000	1.51394	1.73194	1.71682	-0.4751	-0.52015	-0.486366	0.847627	0.886424	0.930354	-0.956104	-0.959089	-0.963337	-0.935726	-0.954749	-0.954803	-0.755015	-0.782	-0.849384	0.716683	0.65594	0.592087	2
ETH2_0736800	2.1379	2.15013	2.40436	-0.56667	-0.557503	-0.550097	-0.343721	-0.367314	-0.338197	-0.587365	-0.583293	-0.590349	-0.589295	-0.59098	-0.588065	-0.549519	-0.56042	-0.563926	0.544941	0.643592	0.0457904	2
ETH2_0737200	1.98205	2.19371	2.12037	-0.697331	-0.678477	-0.670274	0.37882	0.323418	0.434155	-0.7238	-0.720481	-0.724569	-0.7317	-0.729874	-0.731611	-0.641915	-0.641094	-0.666992	0.506622	0.480589	-0.0616119	2
ETH2_0737400	0.956114	1.29089	1.76368	-0.485883	-0.714839	-0.569881	0.432283	0.385049	0.463366	-1.26864	-1.31211	-1.40303	-1.11115	-1.07851	-1.05447	1.32824	1.22294	0.148974	0.74191	0.204345	0.0607154	2
ETH2_0738100	1.5832	2.24026	2.23645	-0.602628	-0.593899	-0.608544	-0.371648	-0.407287	-0.398371	-0.61952	-0.606623	-0.619573	-0.623832	-0.623725	-0.625001	-0.599568	-0.599054	-0.605993	1.15587	1.07289	0.216603	2
ETH2_0738400	1.66921	2.43408	2.38756	0.388995	0.0780493	0.0440699	-0.559498	-0.562259	-0.578972	-0.515088	-0.492389	-0.644981	-0.704204	-0.704954	-0.704612	-0.701959	-0.704607	-0.704488	0.521423	0.409967	-0.355337	2
ETH2_0738500	1.48566	2.37121	2.43314	0.571829	0.225115	0.494036	-0.559799	-0.555661	-0.553198	-0.530746	-0.587917	-0.663317	-0.722619	-0.692512	-0.705211	-0.753952	-0.752139	-0.749079	0.326435	0.364666	-0.445947	2
ETH2_0738900	2.24967	1.87265	2.41353	0.122609	0.131145	0.392688	0.20419	0.22369	0.26921	-0.704552	-0.700791	-0.701113	-0.705097	-0.703365	-0.696918	-0.700547	-0.688514	-0.703577	-0.458603	-0.501214	-0.6151	2
ETH2_0739300	1.92442	2.41825	2.50121	-0.521093	-0.620526	-0.569269	-0.185726	-0.199925	-0.123472	-0.702844	-0.700297	-0.737594	-0.594647	-0.560922	-0.514911	-0.408618	-0.390849	-0.42297	0.284546	0.253644	-0.128409	2
ETH2_0740200	1.96922	2.16277	2.8972	-0.193934	-0.209464	-0.169649	-0.266053	-0.25451	-0.262534	-0.527932	-0.527057	-0.524479	-0.378119	-0.337358	-0.360881	-0.490951	-0.498767	-0.504714	-0.510915	-0.504837	-0.507031	2
ETH2_0740300	1.42864	2.4042	2.43742	-0.30418	-0.430465	-0.264521	-0.316801	-0.279869	-0.283622	-0.68509	-0.684229	-0.680123	-0.673409	-0.662397	-0.667906	-0.662563	-0.677202	-0.669609	1.04613	0.670833	-0.0452413	2
ETH2_0740400	1.4108	2.3384	2.50247	-0.331599	-0.374715	-0.403811	-0.522823	-0.483357	-0.458387	-0.627119	-0.627119	-0.627119	-0.617076	-0.61949	-0.60222	-0.604209	-0.613834	-0.618193	1.10182	0.705989	0.0715893	2
ETH2_0741200	1.85359	2.01011	2.07921	-0.778584	-0.742601	-0.718203	-0.369126	-0.385034	-0.368481	-0.780327	-0.772949	-0.784714	-0.772062	-0.786641	-0.798904	-0.0698082	-0.0747038	-0.280122	1.13721	0.883214	0.518917	2
ETH2_0741500	2.01894	2.37134	2.60299	-0.34684	-0.297931	-0.231611	-0.396673	-0.393797	-0.393991	-0.545948	-0.545818	-0.545798	-0.546551	-0.546514	-0.54651	-0.545472	-0.545341	-0.545779	0.171849	0.0840332	-0.274572	2
ETH2_0741700	1.52248	2.00648	2.23245	-0.481274	-0.552109	-0.432304	0.944072	0.707321	0.917951	-0.834513	-0.835948	-0.92287	-0.92521	-0.933865	-0.942053	-0.39329	-0.455392	-0.64055	0.189444	0.0358214	-0.20664	2
ETH2_0741900	1.7361	1.66991	1.87791	-0.180198	-0.267063	-0.199941	1.11377	0.952501	1.09845	-0.880295	-0.878084	-0.893311	-0.915339	-0.91527	-0.909546	-0.827202	-0.827903	-0.858242	0.346888	0.0652719	-0.308389	2
ETH2_0742000	1.77234	1.8434	2.20882	-0.560342	-0.549473	-0.547783	-0.25551	-0.325489	-0.310811	-0.730416	-0.722284	-0.734366	-0.725119	-0.69617	-0.708278	-0.563039	-0.593107	-0.623939	1.31705	1.18058	0.32394	2
ETH2_0742100	1.28348	1.2512	0.948004	-0.648465	-0.353122	-0.177228	0.835559	0.677056	0.888159	-1.96095	-2.00381	-2.03296	0.290977	-0.435054	-0.399229	0.597498	0.526093	-0.033875	0.523768	0.059023	0.16388	2
ETH2_0742400	0.51698	0.919276	1.16904	-0.784797	-0.98477	-0.765339	0.860935	0.66697	1.04887	-1.44481	-1.47075	-1.55347	-0.782588	-0.685486	-0.854709	1.39068	1.47808	0.108287	0.390156	0.418755	0.358701	2
ETH2_0744100	0.741647	1.0381	1.47862	0.615885	0.260789	0.547392	-0.501557	-0.527935	-0.507273	-0.883268	-0.871177	-0.872954	-0.900226	-0.899584	-0.899153	-0.859459	-0.853435	-0.873604	1.67606	1.31623	1.7749	2
ETH2_0744300	2.23122	2.21523	2.1964	-0.683535	-0.67614	-0.666612	-0.194104	-0.202695	-0.203774	-0.704307	-0.700508	-0.699056	-0.675773	-0.682524	-0.683014	-0.329285	-0.311072	-0.351404	0.591087	0.508123	0.0217398	2
ETH2_0744500	1.68927	1.38932	1.51065	-0.697477	-0.700907	-0.698647	-0.21554	-0.202151	-0.194422	-0.654264	-0.638479	-0.709244	-0.752912	-0.750561	-0.746613	-0.553762	-0.590455	-0.632304	1.94637	1.82515	0.376987	2
ETH2_0800200	1.723	2.00122	2.14411	0.297917	0.307691	0.187096	0.223927	0.163329	0.227214	-0.91711	-0.919387	-0.9235	-0.936537	-0.929638	-0.93518	-0.902979	-0.889245	-0.90901	0.514838	0.479239	-0.00699398	2
ETH2_0800400	2.05821	2.23721	2.50118	-0.22916	-0.225342	-0.239703	-0.256436	-0.274096	-0.258026	-0.650877	-0.648089	-0.651957	-0.653159	-0.653257	-0.653312	-0.651895	-0.651672	-0.652509	0.402724	0.336597	-0.186431	2
ETH2_0801100	1.37593	1.55607	1.53163	-0.617093	-0.560709	-0.50914	-0.599014	-0.622533	-0.59115	-0.922131	-0.925581	-0.922153	-0.880107	-0.870438	-0.88405	0.0962542	0.0853163	-0.115676	1.53505	1.43375	1.40577	2
ETH2_0801200	1.18999	1.21686	1.48958	-0.366339	-0.50048	-0.582801	0.227658	-0.0839859	0.133107	-1.44751	-1.48003	-1.48967	-0.828763	-0.647533	-0.80596	0.282561	0.0703428	-0.300306	1.87182	0.884537	1.16692	2
ETH2_0801500	2.41226	1.66597	2.15587	0.174668	-0.205993	0.1027	0.183639	-0.075367	0.0257083	0.483494	0.0709958	0.163597	-1.04437	-1.03394	-1.04437	-0.480498	-0.771882	-0.690414	-0.861273	-1.01267	-0.218112	2
ETH2_0801800	1.80599	1.36259	1.32492	-0.950208	-0.914074	-1.19509	1.37088	1.50154	1.3775	-0.620459	-0.551387	-0.453121	0.382281	-0.301078	-0.472311	-0.779168	-0.863869	-0.752809	-0.214228	-0.373198	-0.684689	2
ETH2_0802400	1.27949	1.47795	2.49638	-0.998953	-1.03441	-0.958296	0.716073	0.701708	0.721574	0.140295	0.24457	-0.808764	-1.08764	-1.08756	-1.09955	-0.330094	-0.42356	-0.755242	0.242691	0.123702	0.439634	2
ETH2_0802900	1.79201	2.31913	2.59737	-0.104144	-0.420475	-0.274423	-0.325881	-0.37501	-0.309815	-0.746232	-0.743911	-0.814347	-0.785231	-0.790662	-0.796356	0.29325	0.317982	-0.110559	-0.0985174	-0.261734	-0.362441	2
ETH2_0803700	1.01085	1.11572	1.58407	-0.199307	-0.467751	-0.466288	-0.724917	-0.791738	-0.743702	-0.525577	-0.385293	-0.399591	-1.08272	-1.07012	-1.10238	-0.106824	-0.0323999	-0.20203	2.27074	1.87609	0.443176	2
ETH2_0804000	1.7722	1.7556	1.43792	-0.657558	-0.712457	-0.715929	-0.624726	-0.60016	-0.688938	-0.766594	-0.766594	-0.766594	-0.756557	-0.71322	-0.766594	0.235103	0.4184	-0.276397	1.90841	1.28508	-0.000394695	2
ETH2_0804100	2.29205	2.22858	2.60727	-0.362462	-0.347982	-0.328107	-0.181075	-0.215627	-0.224756	-0.458199	-0.459293	-0.459938	-0.459938	-0.459938	-0.459938	-0.459938	-0.459938	-0.459736	-0.441732	-0.440501	-0.448813	2
ETH2_0805000	1.78711	1.8582	2.09671	-0.800519	-0.759845	-0.759154	-0.0903485	-0.22782	-0.0304277	-0.707214	-0.723561	-0.819516	-0.803769	-0.742638	-0.732332	-0.47406	-0.415555	-0.60631	0.991752	1.02676	0.932525	2
ETH2_0805100	1.46028	1.54033	1.23823	-0.93573	-0.962886	-0.936166	0.941502	1.02847	1.00696	-0.945077	-0.956393	-0.994009	-1.00552	-0.995003	-0.998004	-0.253293	-0.266485	-0.492551	0.94066	0.873635	0.711061	2
ETH2_0805400	0.966899	2.1499	1.9396	-0.659693	-0.75473	-0.739353	0.572347	0.72917	0.964897	-0.8432	-0.741671	-0.93564	-1.00225	-0.994696	-0.995762	-0.525944	-0.499158	-0.438883	0.897916	0.828198	0.0820554	2
ETH2_0805800	1.21741	1.1164	1.11818	-0.77459	-0.810112	-0.813405	0.667111	0.577908	0.691642	-0.853483	-0.845795	-0.855	-0.805556	-0.778336	-0.81742	-0.787396	-0.809448	-0.82335	1.82195	1.59018	0.973106	2
ETH2_0807300	1.82435	1.99049	1.47985	-0.55209	-0.631169	-0.658476	-0.324032	-0.343725	-0.313105	-0.664885	-0.643826	-0.682147	-0.734142	-0.707504	-0.729983	-0.642337	-0.645589	-0.700852	1.40514	1.51575	0.758279	2
ETH2_0807400	1.16583	1.62483	1.84833	-0.739759	-0.803346	-0.7926	0.943423	0.838652	0.950975	-0.877338	-0.907713	-1.02284	-0.9361	-0.951607	-0.950925	-0.387416	-0.417589	-0.729142	1.10135	0.925782	0.117199	2
ETH2_0807900	1.54754	1.85873	2.5587	0.355802	0.218978	0.171606	-0.66917	-0.660899	-0.667659	-0.747193	-0.746819	-0.746268	-0.711978	-0.722508	-0.727723	-0.65453	-0.664059	-0.677099	0.922252	0.8104	-0.0481115	2
ETH2_0808200	2.5116	2.17541	1.53696	-0.691079	-0.630765	-0.737962	-0.721562	-0.668447	-0.6958	-0.834145	-0.792718	-0.756018	-0.550707	-0.249182	-0.467729	0.191172	0.141692	-0.14305	0.933793	0.537364	-0.0888162	2
ETH2_0808700	1.80502	1.91991	1.78168	-0.160565	-0.104789	-0.136466	0.281991	0.195818	0.275228	-0.810373	-0.794212	-0.886013	-0.996971	-0.985957	-0.991198	-0.869435	-0.880643	-0.904078	1.05997	1.0576	0.143487	2
ETH2_0808900	1.49111	1.06561	0.771515	-0.791346	-0.816532	-0.731784	-0.652521	-0.625193	-0.672391	-0.992852	-0.971594	-0.974235	-0.900304	-0.937025	-0.921668	1.00907	0.979815	1.0213	1.09813	1.43507	1.11583	2
ETH2_0809000	2.4439	2.16339	2.05087	-0.542501	-0.504305	-0.621349	-0.525767	-0.537165	-0.542293	0.118015	0.0482508	0.298808	-0.818871	-0.814673	-0.818522	-0.552159	-0.565794	-0.580883	0.372605	0.22278	-0.294331	2
ETH2_0809200	1.76329	1.77507	1.63746	-0.610941	-0.62086	-0.690302	-0.0464619	-0.119031	-0.0884674	-0.807328	-0.807864	-0.805714	-0.807564	-0.813995	-0.809133	-0.614175	-0.606384	-0.664013	1.09901	1.2705	1.36689	2
ETH2_0809700	1.71951	1.83854	2.05199	-0.990036	-0.980177	-1.00318	0.672951	0.445982	0.689056	-0.645878	-0.672848	-0.934288	-0.889082	-0.900172	-0.944369	-0.158397	-0.164749	-0.454769	0.695092	0.633135	-0.00831153	2
ETH2_0811900	2.0183	1.88096	1.98716	-0.377352	-0.461059	-0.474754	0.992385	0.876377	1.08259	-0.688489	-0.686641	-0.771433	-0.697233	-0.773955	-0.777848	-0.621012	-0.612343	-0.634123	-0.439778	-0.480904	-0.340859	2
ETH2_0812300	1.65173	2.38804	2.23299	0.570505	0.165667	0.307695	-0.499951	-0.500557	-0.505067	-0.720082	-0.720273	-0.720064	-0.721169	-0.721025	-0.721169	-0.721169	-0.721044	-0.721169	0.68254	0.341587	-0.34802	2
ETH2_0812700	1.21038	1.11639	0.90223	0.343471	0.327332	0.0347373	-0.279513	-0.343007	-0.301914	-0.932118	-0.913528	-0.925607	-0.958227	-0.962008	-0.965262	-0.773047	-0.793995	-0.814652	1.47105	1.43004	2.12724	2
ETH2_0813200	1.53962	1.06804	1.33016	-0.366982	0.106589	-0.56118	0.402348	0.145785	0.52907	-1.23419	-1.27957	-1.29386	-1.2155	-1.24335	-1.23512	-0.0178179	0.167518	-0.323187	1.06351	0.874029	1.5441	2
ETH2_0813300	1.66713	1.24151	1.59015	-0.630382	-0.521641	-0.536348	-0.432876	-0.410896	-0.413398	-0.501462	-0.55305	-0.470383	-0.684057	-0.673235	-0.682865	-0.678594	-0.648128	-0.645145	2.55802	1.28023	0.14541	2
ETH2_0813500	1.3127	1.70176	1.95576	-0.951896	-0.90745	-0.873041	0.978086	0.876551	0.949555	0.218023	0.0848611	-0.0544454	-1.11135	-1.10847	-1.11068	-0.8342	-0.864687	-0.954043	0.472606	0.311279	-0.0909179	2
ETH2_0814000	2.27238	2.12888	2.35812	-0.56449	-0.550625	-0.544844	-0.46154	-0.476226	-0.480152	-0.545972	-0.553427	-0.550899	-0.533248	-0.535125	-0.535482	-0.464413	-0.467983	-0.476381	0.682406	0.478967	-0.179943	2
ETH2_0814400	2.30017	2.10653	2.25076	-0.295415	-0.296848	-0.279409	0.0149925	0.0302033	0.0219983	-0.575102	-0.556163	-0.589215	-0.804917	-0.806186	-0.805755	-0.746619	-0.745152	-0.760549	0.475814	0.25073	-0.189871	2
ETH2_0814900	0.939983	1.17133	1.25295	-0.896106	-0.943533	-0.952678	1.39468	1.02761	1.31443	-0.948058	-0.954272	-0.999623	-1.00039	-0.99759	-0.991118	-0.249083	-0.340836	-0.575593	0.82424	1.05866	0.864999	2
ETH2_0815400	1.32025	0.409242	1.37324	-1.17977	-0.775736	-0.974957	0.688242	1.18227	0.609626	-1.17977	-1.17977	-1.17977	-1.11891	-0.856121	-1.12418	0.666771	0.567325	1.28152	0.83995	0.688843	-0.0582927	2
ETH2_0815900	2.14733	2.49389	2.05169	-0.216897	-0.39139	-0.379489	0.111789	0.138317	0.151882	-0.718731	-0.722496	-0.718061	-0.722594	-0.721859	-0.723472	-0.64308	-0.644494	-0.658835	0.257446	0.185756	-0.276694	2
ETH2_0818500	1.72242	1.90077	2.42497	-0.495289	-0.375777	-0.484039	0.0830566	0.00724115	0.0547787	-0.719528	-0.72634	-0.706635	-0.767955	-0.767689	-0.767955	-0.767755	-0.766798	-0.767333	1.07074	0.826035	0.0230716	2
ETH2_0818700	1.91655	1.90945	2.01529	0.25123	0.221418	0.21441	-0.657669	-0.657032	-0.650178	-0.992986	-0.987789	-0.997049	-0.929868	-0.947209	-0.964039	-0.186522	-0.208182	-0.313679	0.775237	0.741564	0.447054	2
ETH2_0820200	1.56934	2.4286	1.88126	-0.703894	-0.728852	-0.723701	-0.559279	-0.563613	-0.55003	-0.795282	-0.791995	-0.79577	-0.316418	-0.305777	-0.305637	-0.456386	-0.414744	-0.479355	1.13456	1.21202	0.264953	2
ETH2_0820700	1.40275	1.89865	2.61112	0.436807	0.412083	0.426596	-0.679452	-0.696629	-0.646338	-0.72064	-0.807574	-0.815381	-0.729756	-0.79968	-0.723691	-0.671585	-0.681416	-0.699655	0.574697	0.558662	0.350424	2
ETH2_0821800	2.04758	1.77733	1.19523	-0.556703	-0.546616	-0.520386	-0.30803	-0.266262	-0.302903	-0.739877	-0.738016	-0.731928	-0.742166	-0.742166	-0.742166	-0.702076	-0.684046	-0.700631	1.39514	1.33516	1.27352	2
ETH2_0822600	1.38817	2.43099	2.16612	-0.532389	-0.603345	-0.597559	-0.264306	-0.280621	-0.292867	-0.670147	-0.667233	-0.675718	-0.673572	-0.680704	-0.679773	-0.650199	-0.627871	-0.630627	0.794283	1.12866	0.618712	2
ETH2_0823100	2.20056	2.12957	2.28477	-0.614443	-0.655734	-0.667403	-0.428879	-0.373022	-0.346435	-0.647034	-0.664304	-0.655934	-0.65334	-0.667403	-0.656699	-0.263204	-0.320154	-0.368473	0.708296	0.536964	0.122309	2
ETH2_0824800	1.80685	2.40288	2.66363	-0.514299	-0.515942	-0.528972	-0.267734	-0.278164	-0.263855	-0.56323	-0.565389	-0.566738	-0.558576	-0.562398	-0.562212	-0.483653	-0.491971	-0.52013	0.378207	0.146391	-0.154694	2
ETH2_0826600	1.29135	1.26051	1.37971	-0.0774281	-0.0800611	0.0364957	-0.638739	-0.636479	-0.618723	-0.750758	-0.758982	-0.758695	-0.762483	-0.759048	-0.755091	-0.761881	-0.763415	-0.765057	2.04464	1.68986	1.18427	2
ETH2_0826700	2.35587	2.23025	2.10951	-0.576371	-0.568143	-0.584454	0.0137252	0.0168397	0.00840626	-0.566417	-0.579281	-0.589163	-0.668212	-0.669728	-0.668344	-0.659082	-0.663835	-0.665203	0.430424	0.408969	-0.11576	2
ETH2_0827200	1.78454	2.31704	2.56711	-0.626518	-0.618165	-0.634815	0.286104	0.26193	0.323271	-0.591229	-0.590885	-0.599448	-0.689739	-0.689856	-0.684805	-0.477039	-0.501197	-0.570751	0.0798445	0.0207829	-0.366182	2
ETH2_0827500	1.61968	2.23162	2.82176	0.105489	-0.08612	-0.0422805	-0.497477	-0.503466	-0.501128	-0.612102	-0.611634	-0.61217	-0.61217	-0.61217	-0.612077	-0.612089	-0.611888	-0.61217	0.338397	0.307306	-0.285299	2
ETH2_0827600	1.53983	1.85554	1.65935	-0.644997	-0.729842	-0.666566	-0.605846	-0.6145	-0.58641	-0.790441	-0.805888	-0.837938	-0.832799	-0.81797	-0.831658	0.17236	0.246998	-0.321241	1.47737	1.43156	0.703084	2
ETH2_0827700	1.93595	2.03888	2.10049	0.326847	-0.0978975	0.604271	-0.522797	-0.532476	-0.501709	-1.05363	-1.03879	-1.06109	-0.958497	-0.946666	-0.922633	-0.181842	-0.100229	0.0313048	0.378267	0.472828	0.0294169	2
ETH2_0828400	1.6522	2.15278	1.90355	0.420263	0.0330522	0.108573	-0.65329	-0.657025	-0.652028	-0.765265	-0.760084	-0.766097	-0.764655	-0.765406	-0.762857	-0.766886	-0.76493	-0.764326	1.01912	0.906992	0.646319	2
ETH2_0829800	1.12999	1.98284	2.04856	-0.315054	-0.551394	-0.297686	-0.537878	-0.561803	-0.514349	-0.949783	-0.983354	-1.07882	-0.956784	-0.89653	-0.927246	1.23296	1.34538	0.263133	0.419616	0.206385	-0.0581922	2
ETH2_0829900	1.09558	2.41505	1.93907	-0.552911	-0.616795	-0.570102	-0.588244	-0.583207	-0.578372	-0.685978	-0.695871	-0.688101	-0.652631	-0.666033	-0.644876	-0.403525	-0.379243	-0.494013	1.31426	1.25377	0.782166	2
ETH2_0830500	2.2426	2.03753	2.40538	0.0992714	-0.168596	0.173064	0.313601	0.156262	0.247825	-0.584823	-0.589468	-0.682546	-0.715131	-0.715131	-0.715131	-0.652299	-0.660197	-0.683494	-0.464022	-0.492102	-0.552593	2
ETH2_0830700	1.70803	0.855663	1.58052	-0.875849	-0.640338	-1.00217	0.876147	0.818264	1.38748	-0.297724	-0.377597	-0.705822	-1.00217	-1.00217	-1.00217	-0.886121	-0.665695	-0.889131	0.0529278	0.583171	1.48473	2
ETH2_0831800	2.26151	2.10242	2.65261	-0.433847	-0.43251	-0.418714	0.0264503	0.063652	0.0468419	-0.507013	-0.507483	-0.507067	-0.479663	-0.480645	-0.488986	-0.479991	-0.472511	-0.482059	-0.480661	-0.490783	-0.491555	2
ETH2_0832000	1.1844	0.831998	1.23143	-1.18554	-1.12852	-1.11568	0.942769	0.850078	0.938569	-1.09384	-1.08401	-1.14451	-1.04189	-1.03215	-1.10438	1.06885	0.803382	0.332802	0.530381	0.582351	0.633512	2
ETH2_0832400	2.17512	1.97748	2.75709	-0.0974285	-0.0396424	0.194524	-0.241385	-0.256	-0.248994	-0.265527	-0.292813	-0.187701	-0.612915	-0.612915	-0.612915	-0.612915	-0.612915	-0.610763	-0.605741	-0.598943	-0.594706	2
ETH2_0832600	1.8812	2.41134	2.55284	-0.511369	-0.518082	-0.519642	-0.374272	-0.364153	-0.347239	-0.554212	-0.553482	-0.55297	-0.555118	-0.553132	-0.556543	-0.489876	-0.491522	-0.520426	0.374497	0.41372	-0.171549	2
ETH2_0832900	2.11002	2.10206	2.01699	-0.756824	-0.834546	-0.874677	0.0223524	0.136166	0.289452	-0.203404	-0.280744	-0.387945	-0.905076	-0.903376	-0.911426	-0.626699	-0.681606	-0.684136	0.815626	0.422	0.135796	2
ETH2_0833300	2.0292	2.03329	2.35004	-0.455109	-0.471828	-0.478541	-0.512501	-0.513088	-0.511323	-0.590262	-0.590857	-0.589889	-0.589374	-0.5907	-0.588554	-0.579488	-0.581517	-0.584028	1.10434	0.674745	0.0354601	2
ETH2_0833600	2.27097	2.23821	2.29044	-0.256831	-0.178922	-0.317308	-0.0947931	-0.0843293	-0.0605126	-0.687337	-0.687956	-0.68307	-0.690301	-0.685586	-0.688276	-0.678266	-0.669364	-0.683129	0.32487	0.177278	-0.155789	2
ETH2_0833900	2.27738	2.24142	2.10665	-0.24613	-0.134357	-0.173857	-0.189431	-0.191199	-0.203947	-0.745091	-0.742737	-0.747937	-0.764105	-0.760438	-0.760169	-0.649528	-0.661947	-0.675357	0.449701	0.428788	0.142291	2
ETH2_0834600	1.90691	2.29197	2.65909	-0.46295	-0.476794	-0.461998	-0.184893	-0.228648	-0.167672	-0.548271	-0.555355	-0.565766	-0.58732	-0.587001	-0.585537	-0.584443	-0.578838	-0.585732	0.404021	0.195228	-0.295997	2
ETH2_0835000	0.652014	1.1709	0.958169	-1.04529	-1.14892	-1.2029	0.942981	0.994985	1.11493	-0.967849	-1.0524	-1.20716	-1.08711	-1.0183	-0.966796	1.02475	1.29876	0.607548	0.47182	0.557516	-0.0976648	2
ETH2_0835100	1.01471	1.29558	0.813094	0.0042483	-0.454358	-0.415594	-0.849175	-0.796884	-0.8905	-1.11194	-1.12132	-1.12132	-1.03709	-0.927214	-0.925768	0.74781	1.10173	0.67803	1.28824	1.33448	1.37325	2
ETH2_0836200	1.68243	2.54225	2.53782	-0.0401185	-0.234894	-0.198911	-0.487992	-0.474935	-0.492056	-0.600026	-0.598057	-0.6001	-0.599364	-0.598253	-0.597234	-0.590471	-0.591148	-0.592004	0.355563	0.335012	-0.15751	2
ETH2_0836800	1.6011	1.44259	1.27193	-0.735506	-0.736508	-0.733531	-0.639157	-0.521321	-0.575034	-0.668114	-0.569981	-0.710854	-0.703451	-0.733936	-0.728548	-0.176946	-0.361836	-0.420266	1.99487	1.73223	0.972258	2
ETH2_0837000	1.43972	1.89932	2.25246	-0.445497	-0.529371	-0.468171	-0.488078	-0.419067	-0.445221	-0.684811	-0.686793	-0.686793	-0.684817	-0.686793	-0.683183	-0.651293	-0.666664	-0.656056	1.31948	1.24352	0.728113	2
ETH2_0837400	2.10642	2.21333	2.17464	0.181332	-0.0895572	-0.129638	-0.530337	-0.548502	-0.523676	-0.680947	-0.680947	-0.67961	-0.677258	-0.680947	-0.680198	-0.675712	-0.676773	-0.675847	0.723245	0.590541	-0.0595625	2
ETH2_0838000	1.02219	2.06165	2.13567	-0.464817	-0.740276	-0.65491	-0.897314	-0.903636	-0.898708	-0.790059	-0.848014	-1.0269	-0.570607	-0.440813	-0.358498	1.17677	1.18437	0.792408	0.163335	0.153937	-0.0957856	2
ETH2_0839000	1.60873	2.25967	2.29931	-0.738155	-0.754998	-0.749991	0.363348	0.176818	0.489914	-0.792807	-0.780564	-0.77837	-0.783979	-0.780487	-0.780056	-0.445481	-0.432641	-0.515127	0.584955	0.517875	0.0320274	2
ETH2_0839400	1.94877	1.9201	1.86347	-0.555667	-0.569824	-0.573072	-0.571094	-0.57192	-0.541882	-0.680047	-0.667856	-0.684493	-0.671556	-0.677313	-0.681445	-0.495985	-0.509398	-0.526415	1.15976	1.24302	0.84286	2
ETH2_0839500	2.09968	2.25347	2.48263	-0.514506	-0.511792	-0.505558	-0.441493	-0.439808	-0.430297	-0.534047	-0.53136	-0.533605	-0.532692	-0.530589	-0.531077	-0.531451	-0.531287	-0.53371	0.496404	0.427245	-0.126154	2
ETH2_0839800	1.37401	1.58561	1.86887	-0.672034	-0.662571	-0.684277	1.27411	1.28651	1.39804	-0.702705	-0.709569	-0.756356	-0.760811	-0.755212	-0.757497	-0.804416	-0.806759	-0.806462	0.225709	0.25908	-0.393278	2
ETH2_0842200	1.35272	1.95209	2.18812	-0.907521	-0.925234	-0.902289	0.861406	0.771113	0.941772	-0.744175	-0.756187	-0.881203	-0.945526	-0.935424	-0.953721	-0.0694924	-0.0608022	-0.365493	0.253932	0.234716	-0.1088	2
ETH2_0842500	1.42287	1.84097	1.96025	-0.777323	-0.798369	-0.83651	1.22916	1.06127	1.1954	-0.576776	-0.574469	-0.778484	-0.872708	-0.868288	-0.863777	-0.538685	-0.454892	-0.700837	0.225355	0.101409	-0.395568	2
ETH2_0842600	1.57308	2.25152	2.08822	-0.288629	-0.510151	-0.371006	0.0280364	0.0919383	0.202037	-0.737001	-0.711022	-0.8735	-0.90563	-0.911236	-0.907609	-0.687956	-0.639459	-0.772176	1.00086	0.867821	0.211866	2
ETH2_0843100	1.89813	2.29642	2.57705	-0.275219	-0.369998	-0.327193	-0.488286	-0.47264	-0.486029	-0.583998	-0.584814	-0.585613	-0.584647	-0.583044	-0.581642	-0.582335	-0.580693	-0.582007	0.559331	0.298612	0.0386124	2
ETH2_0843200	0.670481	1.59827	1.60055	0.863195	-0.0386633	0.533734	-0.571994	-0.578284	-0.526823	-1.20099	-1.20004	-1.27924	-1.23099	-1.22509	-1.23214	0.51502	0.53591	-0.077338	1.26844	0.812156	0.763817	2
ETH2_0844100	0.799929	1.18924	1.34589	-0.946683	-0.953313	-0.937533	0.728069	0.557599	0.766365	-0.493829	-0.499799	-0.788975	-0.986753	-0.989455	-0.990938	-0.654542	-0.656986	-0.746597	1.4151	1.92628	0.916927	2
ETH2_0844200	1.57726	2.53916	2.55246	-0.470136	-0.49235	-0.479564	-0.481427	-0.47813	-0.481248	-0.563866	-0.563606	-0.564574	-0.560197	-0.561069	-0.563691	-0.46056	-0.439767	-0.476185	0.644755	0.447473	-0.124735	2
ETH2_0844400	1.64637	2.1423	2.52404	-0.544399	-0.545418	-0.502697	-0.540163	-0.518022	-0.532208	-0.629823	-0.626913	-0.629025	-0.623954	-0.627742	-0.629376	-0.473258	-0.486277	-0.530334	0.773903	0.772795	0.580206	2
ETH2_0844800	2.47223	2.01647	2.10042	-0.829535	-0.824	-0.838688	-0.454676	-0.449354	-0.453202	-0.712731	-0.67495	-0.667122	-0.456628	-0.595562	-0.594368	0.0142054	0.054607	-0.0464279	0.515887	0.352169	0.0712641	2
ETH2_0845200	2.06502	1.81277	1.64237	-0.523861	-0.456434	-0.425214	1.11743	1.2009	1.07552	-0.66527	-0.629981	-0.606415	-0.784035	-0.783434	-0.783157	-0.784601	-0.785186	-0.784761	-0.153303	-0.231821	-0.516542	2
ETH2_0845700	1.75051	1.51985	1.66395	-0.136782	-0.131699	-0.140086	-0.128473	-0.161412	-0.0402493	-0.691544	-0.744857	-0.71196	-0.990602	-1.01834	-1.00207	-0.889926	-0.885005	-0.957432	1.47395	1.28621	0.935961	2
ETH2_0846400	1.51505	2.31422	2.17061	-0.126909	-0.404845	-0.297907	-0.587847	-0.614095	-0.560127	-0.904543	-0.915413	-0.919562	-0.89736	-0.882555	-0.894421	0.663266	0.779375	-0.086313	0.555056	0.24597	-0.151646	2
ETH2_0846600	1.5977	1.4013	1.16436	-0.555035	-0.865128	-0.609603	0.989392	0.854348	0.979138	-1.06531	-1.07296	-1.04422	-1.09255	-1.08467	-1.07901	-0.397672	-0.485543	-0.389777	0.835455	1.0918	0.827985	2
ETH2_0846700	1.65695	1.8989	1.76988	-0.735602	-0.758456	-0.717673	-0.688064	-0.698706	-0.692172	-0.785689	-0.783572	-0.784383	-0.611184	-0.64437	-0.61095	-0.0679887	-0.0296519	-0.167161	1.16006	1.6111	0.678731	2
ETH2_0847100	1.38329	1.37414	1.17984	0.241416	-0.28947	-0.328365	-0.703851	-0.718648	-0.744626	-1.12787	-1.159	-1.159	-1.12174	-1.0748	-1.07393	0.521688	0.647934	0.524447	0.956381	1.25671	1.41546	2
ETH2_0847400	0.481293	1.09761	1.08552	1.00244	0.23898	0.331075	-0.311677	-0.226672	-0.23584	-1.08043	-1.08746	-1.07888	-1.08045	-1.08	-1.08106	-0.457735	-0.467474	-0.705796	2.16973	1.60883	0.878009	2
ETH2_0847600	2.03504	2.20376	1.77232	-0.716718	-0.715974	-0.709558	0.0428797	0.0710438	0.0629298	-0.70421	-0.698515	-0.71994	-0.726964	-0.723661	-0.723214	-0.596149	-0.612847	-0.632025	0.970086	1.08162	0.0401092	2
ETH2_0848600	1.28193	1.7004	1.62773	-1.01506	-1.10485	-1.06409	0.110368	0.103909	0.148557	-0.7833	-0.860103	-1.11002	-1.07189	-1.02446	-1.0297	0.456412	0.420354	0.240709	0.910657	1.29968	0.762756	2
ETH2_0849000	1.85858	2.19302	2.31796	-0.187774	-0.333472	-0.253498	0.27564	0.247402	0.361621	-0.823266	-0.816533	-0.841308	-0.831441	-0.83338	-0.839223	-0.694818	-0.68865	-0.776115	0.240373	0.344579	0.0803024	2
ETH2_0849200	1.78119	2.33745	2.41198	-0.0430553	-0.208752	-0.136652	-0.310755	-0.39762	-0.322249	-0.618511	-0.650077	-0.667624	-0.803921	-0.804316	-0.80052	-0.582269	-0.633687	-0.693565	0.506345	0.677391	-0.0407724	2
ETH2_0849300	1.9721	1.94202	2.02057	-0.355698	-0.3772	-0.460038	0.149584	-0.0115641	0.132151	-0.927894	-0.924908	-1.01858	-0.905165	-0.831108	-0.834323	-0.372736	-0.488905	-0.718673	1.01028	0.924867	0.0752215	2
ETH2_0849400	1.61315	1.389	1.85772	-0.531674	-0.576383	-0.456984	0.998421	0.790751	0.824059	-1.00678	-1.03249	-1.09528	-1.13872	-1.23431	-1.25542	-0.0160758	-0.0156141	-0.555412	0.630794	0.706303	0.10496	2
ETH2_0849900	1.15406	1.07836	1.80697	-0.348154	-0.36457	-0.291634	0.417255	0.139811	0.331342	-0.887596	-0.902397	-0.898121	-0.916757	-0.918949	-0.917835	-0.85948	-0.893656	-0.882503	1.91801	1.40692	0.82893	2
ETH2_0850600	1.81771	2.0221	2.23972	0.683614	0.263611	0.418416	-0.469631	-0.474531	-0.482308	-0.788879	-0.787569	-0.78883	-0.786454	-0.788396	-0.784267	-0.769825	-0.779606	-0.77696	0.599886	0.55011	-0.117905	2
ETH2_0850700	1.08714	1.96891	2.14099	-0.523163	-0.561657	-0.558261	-0.500863	-0.538833	-0.497767	-0.646193	-0.645318	-0.646193	-0.646193	-0.639157	-0.646193	-0.62401	-0.609439	-0.628907	1.6094	1.37624	0.729457	2
ETH2_0850900	1.83308	2.40241	2.53161	-0.401607	-0.474358	-0.441587	-0.0616219	-0.0702725	-0.00124691	-0.645177	-0.679157	-0.727102	-0.7499	-0.785785	-0.770137	-0.390173	-0.399024	-0.538572	0.282806	0.0922505	-0.00643608	2
ETH2_0852800	1.66895	1.86357	2.00012	-0.764784	-0.735087	-0.760158	-0.718552	-0.710045	-0.632272	-0.784138	-0.779429	-0.806838	-0.755563	-0.759412	-0.811688	0.429608	0.543301	-0.0909541	0.87789	1.17158	0.553907	2
ETH2_0852900	2.10505	1.93747	2.02155	-0.581968	-0.601336	-0.624578	-0.475817	-0.481636	-0.459078	-0.650309	-0.655794	-0.658558	-0.629878	-0.641706	-0.642266	-0.541458	-0.50095	-0.550122	1.12475	1.08064	0.425985	2
ETH2_0853000	1.83565	2.48845	2.53714	-0.25424	-0.363687	-0.354811	-0.406472	-0.420787	-0.410463	-0.595773	-0.597198	-0.597357	-0.596074	-0.597239	-0.59595	-0.500147	-0.510038	-0.537704	0.407943	0.212669	-0.143914	2
ETH2_0854000	0.972833	1.89018	1.4821	0.304158	-0.443333	-0.643687	0.783311	1.11563	1.12077	-0.863532	-0.968448	-1.16402	-1.3774	-1.33426	-1.36999	-0.14834	-0.119096	-0.49537	0.271571	0.618501	0.368407	2
ETH2_0854200	2.42925	2.11809	1.91283	-0.581586	-0.58042	-0.586362	-0.389152	-0.414888	-0.425385	-0.61457	-0.613824	-0.616618	-0.612074	-0.61457	-0.614042	-0.488669	-0.506842	-0.526808	0.879384	0.784608	0.0616395	2
ETH2_0855300	1.4773	1.46616	1.87073	-0.695205	-0.59993	-0.800729	1.31002	1.15725	1.33242	-0.715927	-0.687489	-0.922464	-0.522331	-0.842044	-0.765915	-0.83186	-0.805552	-0.982556	0.345407	0.119638	0.0930838	2
ETH2_0855700	1.45358	1.53991	1.6014	-0.802568	-0.75625	-0.746971	1.4127	1.36502	1.46752	-0.714631	-0.665554	-0.726825	-0.917896	-0.919369	-0.923254	-0.555449	-0.570553	-0.687027	0.0821996	0.149692	-0.0856812	2
ETH2_0856000	2.06316	2.20861	2.2103	-0.23705	-0.325772	-0.153037	-0.18809	-0.210301	-0.196352	-0.901858	-0.903922	-0.947401	-0.953126	-0.966826	-0.960542	0.192756	0.202164	-0.203332	0.401791	0.149925	-0.281089	2
ETH2_0856800	0.94648	1.64694	1.56496	-0.191923	-0.545376	-0.282013	0.102683	0.120553	0.202194	-1.17452	-1.14642	-1.20609	-0.843879	-0.746016	-0.862283	-0.60449	-0.522924	-0.725921	1.38852	1.6167	1.26282	2
ETH2_0856900	2.30235	2.10341	2.47422	-0.55364	-0.554444	-0.552063	-0.302255	-0.291304	-0.309675	-0.612442	-0.608341	-0.611669	-0.598986	-0.598338	-0.596767	-0.393905	-0.378997	-0.457625	0.403222	0.280567	-0.143313	2
ETH2_0857500	1.21064	1.25007	1.09375	-0.703059	-0.821809	-0.848316	0.306554	0.389215	0.420152	-0.92305	-0.931085	-0.933167	-0.942809	-0.913469	-0.93381	-0.492859	-0.517667	-0.437717	1.7055	1.28926	1.73368	2
ETH2_0857600	0.795022	1.77324	1.74639	0.585794	-0.0817181	0.228923	0.100747	0.0897575	0.272628	-1.09316	-1.0739	-1.07987	-1.08003	-1.10031	-1.09934	-0.772515	-0.756445	-0.80876	1.17317	1.12505	1.05533	2
ETH2_0858100	0.852253	1.94686	2.28387	-0.261456	-0.437384	-0.201903	-0.617886	-0.620544	-0.604971	-0.760309	-0.773013	-0.772651	-0.612562	-0.664764	-0.696376	-0.556231	-0.570474	-0.561765	1.43266	1.51294	0.683703	2
ETH2_0859800	1.96106	2.25363	1.83002	-0.262554	-0.620498	-0.612719	-0.384518	-0.355787	-0.364651	-0.635461	-0.530147	-0.8326	-0.924805	-0.915231	-0.919348	-0.374277	-0.314608	-0.478203	0.734256	1.01737	0.729081	2
ETH2_0900200	1.76833	1.72103	1.90331	-0.609378	-0.594428	-0.577637	-0.481058	-0.500464	-0.497247	-0.66823	-0.668316	-0.668261	-0.658521	-0.660182	-0.660604	-0.552306	-0.559807	-0.595579	1.5094	1.52637	0.523588	2
ETH2_0900400	1.5782	2.26698	2.56079	-0.182501	-0.242878	-0.21136	-0.530122	-0.532535	-0.526324	-0.639345	-0.638159	-0.639345	-0.639345	-0.638963	-0.639017	-0.637913	-0.637186	-0.638229	0.809129	0.711738	0.0463843	2
ETH2_0900900	1.64021	1.45537	1.42218	-0.65303	-0.65303	-0.520822	-0.547258	-0.505181	-0.55171	-0.530468	-0.65303	-0.65303	-0.65303	-0.65303	-0.65303	-0.569385	-0.65303	-0.65303	0.922307	1.97096	1.69107	2
ETH2_0901000	1.7097	1.5255	1.50546	-0.787557	-0.771008	-0.790361	0.633581	0.574317	0.547468	-0.76437	-0.75582	-0.79077	-0.81736	-0.807592	-0.813165	-0.808703	-0.807493	-0.810396	1.43908	1.32091	0.268593	2
ETH2_0901100	1.64694	1.81476	1.78974	-0.612406	-0.643745	-0.605762	-0.373982	-0.428432	-0.418608	-0.663718	-0.655849	-0.665591	-0.678809	-0.675116	-0.675108	-0.662172	-0.663265	-0.673767	1.38614	1.52395	0.934802	2
ETH2_0901400	1.58074	2.4381	2.31084	0.533511	0.123444	0.215671	-0.518207	-0.525399	-0.533087	-0.748492	-0.748528	-0.751149	-0.749647	-0.741473	-0.743546	-0.624361	-0.629795	-0.661884	0.466042	0.47256	-0.165345	2
ETH2_0902000	1.51843	2.46373	2.62087	-0.495842	-0.491764	-0.470145	-0.481083	-0.48099	-0.481128	-0.528368	-0.528412	-0.528412	-0.528412	-0.528412	-0.528412	-0.528412	-0.528412	-0.528371	0.735695	0.510917	-0.193071	2
ETH2_0903900	1.13992	0.953978	0.685146	-0.859448	-0.853397	-0.903897	-0.164783	-0.209923	-0.168828	1.81513	1.97073	1.80961	-0.973034	-0.976597	-0.974068	-0.747455	-0.731435	-0.729061	0.0389988	-0.0409039	-0.0806734	2
ETH2_0904200	1.44185	1.6987	1.57602	-0.398958	-0.533758	-0.613889	-0.39041	-0.473981	-0.417608	-0.794962	-0.796425	-0.797856	-0.797856	-0.77483	-0.782036	-0.542024	-0.537231	-0.475922	1.76619	1.29426	1.35073	2
ETH2_0904800	1.99533	1.90389	2.71886	-0.142668	-0.212031	-0.0774187	-0.400379	-0.387138	-0.398481	-0.628066	-0.637827	-0.610301	-0.702595	-0.702912	-0.701988	-0.676827	-0.678716	-0.670993	0.565288	0.321378	0.123589	2
ETH2_0905500	2.10692	2.05044	1.98416	-0.00153549	0.455062	0.0675398	-0.338799	-0.276264	-0.275234	-0.760572	-0.787064	-0.770953	-0.856021	-0.855111	-0.856021	-0.832129	-0.823562	-0.842191	0.603365	0.497893	0.510073	2
ETH2_0905600	0.891377	0.593437	0.864451	-0.280619	-0.360582	0.233487	1.16016	1.02452	1.1434	-0.987661	-1.00769	-1.01551	-1.02964	-1.02811	-1.02832	-0.982385	-1.00558	-1.01123	1.18758	1.15853	1.48039	2
ETH2_0905700	1.93649	2.36042	2.45834	-0.362363	-0.31963	-0.207646	-0.000908986	-0.102213	-0.0221575	-0.678797	-0.675811	-0.67718	-0.689555	-0.688632	-0.689429	-0.670868	-0.674875	-0.677353	0.343313	0.197499	-0.15865	2
ETH2_0906700	1.37486	2.04551	2.68985	-0.551562	-0.638327	-0.550475	-0.68152	-0.713462	-0.650128	-0.933519	-0.951365	-0.989309	-0.187358	-0.284052	-0.356949	0.783106	0.733245	-0.0777905	0.239459	-0.0461198	-0.254096	2
ETH2_0908900	1.30426	2.10935	2.24461	-0.0519961	-0.338358	-0.273096	0.150902	0.129449	0.226585	-0.974242	-0.982047	-0.988917	-0.927257	-0.935573	-0.911867	-0.655216	-0.624616	-0.749411	0.801873	0.694432	0.751135	2
ETH2_0909200	0.917229	1.33933	1.63672	-0.596127	-0.572656	-0.601467	-0.575929	-0.568905	-0.564493	-0.637602	-0.636971	-0.637602	-0.637602	-0.634556	-0.632371	-0.578924	-0.585456	-0.606723	1.99528	1.87176	1.30706	2
ETH2_0909300	1.24217	2.40567	2.42129	-0.447078	-0.483657	-0.475457	-0.509401	-0.514195	-0.512106	-0.592269	-0.592129	-0.592604	-0.592971	-0.592812	-0.592971	-0.58471	-0.58464	-0.58868	1.10359	0.999365	0.0835913	2
ETH2_0909700	0.920458	1.67344	1.79551	-0.749382	-0.685485	-0.703619	0.867114	0.435974	0.757024	-0.972231	-0.97525	-1.00119	-1.01904	-0.981288	-0.998057	-0.397398	-0.412103	-0.702525	1.00913	0.891167	1.24776	2
ETH2_0909800	1.42881	1.52697	1.5746	-1.3109	-1.24458	-1.23056	1.06762	0.849019	1.00448	-0.671067	-0.600625	-0.858795	-0.674977	-0.954171	-0.988335	0.887245	0.777956	0.143519	-0.140175	-0.305909	-0.280131	2
ETH2_0912300	1.63077	1.56178	2.02382	-0.4386	-0.398853	-0.416024	1.06816	1.00247	1.07	-0.78767	-0.803974	-0.830277	-0.936982	-0.93374	-0.935332	-0.819649	-0.815032	-0.871173	0.476118	0.271772	-0.117594	2
ETH2_0912600	2.24771	1.82065	2.3458	-0.466261	-0.483496	-0.484355	-0.301639	-0.319026	-0.330555	-0.643968	-0.649256	-0.65798	-0.660897	-0.663519	-0.658752	-0.640829	-0.640482	-0.643508	0.858797	0.728472	0.243092	2
ETH2_0912700	1.94489	2.07879	2.33479	0.195604	0.0693334	0.116818	-0.513301	-0.512864	-0.512754	-0.714889	-0.721171	-0.721082	-0.738286	-0.738286	-0.735367	-0.717233	-0.72038	-0.725062	0.685336	0.622389	0.0227264	2
ETH2_0913100	1.76295	2.27171	2.55422	-0.182651	-0.275918	-0.158892	0.47405	0.138936	0.402921	-0.712837	-0.70166	-0.751427	-0.743419	-0.748946	-0.750629	-0.596275	-0.600132	-0.658621	-0.0962852	-0.128184	-0.498902	2
ETH2_0913300	1.64343	2.44534	2.43502	0.564448	0.0393688	0.27379	-0.507772	-0.518247	-0.509858	-0.667492	-0.667894	-0.667894	-0.66629	-0.667468	-0.667894	-0.65141	-0.650446	-0.657418	0.313686	0.151598	-0.366602	2
ETH2_0913500	2.44104	2.24968	1.92792	-0.621332	-0.610743	-0.606185	-0.237928	-0.205823	-0.237879	-0.645082	-0.640755	-0.639431	-0.66573	-0.652946	-0.652466	-0.510869	-0.513335	-0.486517	0.581557	0.571909	0.154916	2
ETH2_0915900	2.05941	2.23642	2.57152	-0.29054	-0.360464	-0.384789	-0.430544	-0.418223	-0.432075	-0.574378	-0.571254	-0.571516	-0.575146	-0.575146	-0.574359	-0.55245	-0.559326	-0.563623	0.439063	0.312929	-0.185506	2
ETH2_0916000	1.72747	2.41543	2.21405	0.559395	0.150303	0.561034	-0.539081	-0.515728	-0.527169	-0.722713	-0.717008	-0.720295	-0.724285	-0.719006	-0.723402	-0.685221	-0.675274	-0.69236	0.330535	0.284983	-0.281651	2
ETH2_0916400	2.37345	1.93669	2.12248	-0.183845	-0.386562	-0.149756	-0.261257	-0.247389	-0.237526	-0.57809	-0.623099	-0.721786	-0.795272	-0.796339	-0.792866	-0.728384	-0.736859	-0.743653	0.704892	0.646536	0.198639	2
ETH2_0918100	1.17382	0.997176	0.973592	-0.759303	-0.824703	-0.607422	0.178494	0.254682	0.163329	1.41391	1.44152	2.14564	-1.10674	-1.08031	-1.11091	-0.898044	-0.917402	-0.914278	-0.108895	-0.0616871	-0.352468	2
ETH2_0918700	1.02584	1.17294	1.2687	-0.758844	-0.996957	-0.972425	1.11101	1.01417	1.46668	-0.0749978	0.09788	-0.789737	-1.207	-1.22267	-1.21845	-0.750286	-0.657641	-0.844014	0.973553	1.11362	0.248636	2
ETH2_0918800	1.94592	2.19622	2.6853	-0.534668	-0.53972	-0.522273	-0.274941	-0.322799	-0.274183	-0.419514	-0.433587	-0.520613	-0.609812	-0.609269	-0.608928	-0.58008	-0.581371	-0.587855	0.468194	0.260049	-0.136062	2
ETH2_0919100	2.13667	2.33519	2.55774	-0.0423579	-0.212642	-0.128425	-0.453077	-0.45029	-0.447312	-0.553511	-0.553348	-0.554959	-0.549545	-0.547186	-0.550756	-0.525351	-0.529643	-0.529866	0.00758092	-0.100499	-0.308421	2
ETH2_0919300	1.34962	1.73856	1.83365	-0.0799575	-0.318993	0.266511	-0.521765	-0.552739	-0.538959	-0.840289	-0.836986	-0.837743	-0.835946	-0.824136	-0.816783	-0.69338	-0.662045	-0.715719	1.02178	1.51102	1.3543	2
ETH2_0920000	1.19197	2.60837	2.21605	-0.146265	-0.51519	-0.470796	0.131672	0.0900042	0.260865	-0.812108	-0.819324	-0.860509	-0.896975	-0.905279	-0.899283	-0.498338	-0.464983	-0.597082	0.758772	0.600946	0.0274827	2
ETH2_0921600	1.82226	1.65156	2.65692	0.133666	-0.294684	0.314206	-0.29571	-0.343695	-0.258508	0.352235	0.443618	0.359114	-0.996281	-0.961695	-0.972662	-0.117434	-0.269554	-0.246176	-0.958743	-1.01186	-1.00658	2
ETH2_0922300	1.52822	1.53324	1.85907	-0.256573	-0.460869	-0.489533	-0.204767	-0.299359	-0.259223	-0.802194	-0.787882	-0.800723	-0.766111	-0.7926	-0.795603	-0.758982	-0.733701	-0.728114	1.16223	1.82733	1.02615	2
ETH2_0924100	1.53417	1.40859	1.38181	-0.873235	-0.873384	-0.882712	-0.16943	-0.190478	-0.148872	-0.884077	-0.875847	-0.882869	-0.694565	-0.711562	-0.72454	-0.20377	-0.14969	-0.367719	1.91191	1.82809	0.568188	2
ETH2_0924600	1.45587	1.77538	1.78482	-0.597178	-0.645084	-0.62447	-0.330753	-0.32958	-0.277474	-0.714275	-0.720418	-0.731713	-0.73815	-0.736305	-0.735302	-0.578353	-0.597471	-0.62588	1.45195	1.77704	0.737351	2
ETH2_0925500	1.36345	1.45211	1.41058	-0.423321	-0.442254	-0.809925	1.24388	1.19619	1.55507	-0.993623	-0.878012	-1.0892	-0.848879	-1.00821	-1.04309	-0.675611	-0.580314	-0.552197	0.804135	0.318	0.00122877	2
ETH2_0925600	1.20573	1.10988	1.17647	-0.372903	-0.39843	-0.614287	1.61248	1.42012	1.65139	-0.890001	-0.906912	-0.939049	-0.944712	-0.947015	-0.943482	-0.832378	-0.76359	-0.85022	0.723485	0.459529	0.0438894	2
ETH2_0925700	1.66253	1.0106	1.05307	-0.473499	-0.464659	-0.406804	-0.549636	-0.563846	-0.560799	-0.647789	-0.648037	-0.649101	-0.649524	-0.648788	-0.649524	-0.648005	-0.64584	-0.647694	2.09735	2.14515	0.884849	2
ETH2_0926300	1.91337	1.41294	3.29256	-0.460618	-0.465942	-0.293263	-0.195133	-0.0522095	-0.106352	-0.578464	0.00422686	-0.52317	-0.578464	-0.578464	-0.578464	-0.416068	-0.452901	-0.451918	0.265263	-0.578464	-0.578464	2
ETH2_0926400	2.06287	1.44538	1.84797	-0.397845	-0.186986	-0.155636	-0.0503173	0.248222	-0.111279	-1.26458	-1.2412	-1.23557	-1.04251	-1.10433	-1.08707	0.68256	0.615558	0.869521	0.274527	-0.309837	0.140551	2
ETH2_0926500	2.71577	2.04175	1.9276	-0.615704	-0.40855	-0.422779	-0.323795	-0.336527	-0.482364	-0.726682	-0.790446	-0.812131	-0.394926	-0.569586	-0.800141	0.257434	0.25421	0.292141	-0.526689	-0.361955	0.0833612	2
ETH2_0926700	1.15054	0.792003	1.17255	0.508131	0.584763	0.673413	-0.606325	-0.60853	-0.592119	-0.921761	-0.907014	-0.912847	-0.900894	-0.895475	-0.898558	-0.786378	-0.7987	-0.792967	1.23157	1.59867	1.90993	2
ETH2_0928200	2.79835	1.64726	1.89608	-0.498318	-0.331044	-0.345867	-0.359733	-0.252125	-0.355517	-0.692961	-0.677375	-0.66412	-0.598657	-0.624009	-0.649894	-0.420031	-0.458284	-0.436279	1.33625	0.0689486	-0.382669	2
ETH2_0929100	0.614958	3.41297	0.98483	0.165317	0.128698	-0.252893	-0.456882	0.999998	1.15872	-0.6452	-0.6452	-0.6452	-0.412038	-0.6452	-0.6452	-0.6452	-0.6452	-0.6452	-0.6452	0.108313	-0.6452	2
ETH2_0930400	2.17362	2.01607	1.60821	-0.586099	-0.660451	-0.664538	0.735507	0.558629	0.732456	-0.75519	-0.730855	-0.773039	-0.7846	-0.78359	-0.784639	-0.779911	-0.780368	-0.781621	0.640366	0.472128	-0.0720842	2
ETH2_0931600	2.13982	2.09961	2.80324	-0.43717	-0.437107	-0.419349	-0.215283	-0.204947	-0.193369	-0.481143	-0.493111	-0.468505	-0.536446	-0.530929	-0.525825	-0.530198	-0.527572	-0.531053	-0.14124	-0.162694	-0.206721	2
ETH2_0931900	1.81376	2.43118	2.64868	-0.443407	-0.447438	-0.451134	-0.377494	-0.355038	-0.371853	-0.523767	-0.531527	-0.532621	-0.532621	-0.532621	-0.530353	-0.522046	-0.521889	-0.529531	0.288116	0.310153	-0.288551	2
ETH2_0932100	1.99717	1.92837	1.39476	-0.801477	-0.814456	-0.804181	-0.341388	-0.38087	-0.363505	-0.265181	-0.137171	-0.617526	-0.807978	-0.794208	-0.805924	-0.657526	-0.671444	-0.641322	1.30749	1.17473	1.10163	2
ETH2_0934900	0.945215	1.29407	1.78452	-0.922887	-0.956879	-0.95811	-0.504113	-0.55465	-0.459169	-1.07419	-1.07648	-1.07648	-0.801937	-0.64216	-0.548326	1.18393	1.27502	0.139432	0.97693	0.925371	1.05089	2
ETH2_0935000	2.29163	2.12268	2.15225	-0.607986	-0.579722	-0.597189	-0.395002	-0.386426	-0.391863	-0.572202	-0.565476	-0.585745	-0.652651	-0.659454	-0.660266	-0.498456	-0.491981	-0.520862	0.676951	0.741269	0.180493	2
ETH2_0935200	1.69772	1.75428	2.03105	0.0767251	0.00046267	0.239424	-0.0226786	-0.0498619	-0.0483142	-0.918581	-0.921318	-0.920767	-0.932005	-0.932361	-0.932361	-0.892918	-0.889907	-0.899193	0.930359	1.04609	0.584155	2
ETH2_0935900	1.88473	1.63904	1.19311	-0.652366	-0.500177	-0.42812	1.14058	1.02097	1.12423	0.264119	0.263342	-0.0896043	-1.42032	-1.40716	-1.40884	-0.596841	-0.544401	-0.91533	0.121556	-0.343575	-0.344948	2
ETH2_0936200	2.14122	2.08678	2.30821	-0.326559	-0.304931	-0.279485	-0.44142	-0.446049	-0.461038	-0.650536	-0.649891	-0.651131	-0.651932	-0.651904	-0.650918	-0.642199	-0.644571	-0.647127	0.773365	0.667519	0.122595	2
ETH2_0939700	1.40967	2.58805	2.16839	-0.732457	-0.777565	-0.763872	0.0736916	0.0175094	0.106513	-0.849954	-0.832862	-0.876197	-0.888241	-0.855666	-0.86918	0.299689	0.440212	0.0456186	0.318644	0.097126	-0.119118	2
ETH2_0940200	1.22199	1.07605	1.20937	-0.810637	-0.804423	-0.804258	0.631584	0.535026	0.620062	-0.790085	-0.808606	-0.82836	-0.844746	-0.840771	-0.840905	-0.784312	-0.789799	-0.794456	1.73882	1.68002	1.02844	2
ETH2_0941100	1.91838	1.49831	1.28596	-0.818804	-0.817379	-0.828338	-0.0979328	-0.0768692	-0.0541718	-0.659475	-0.667084	-0.723698	-0.842075	-0.856738	-0.859603	-0.535793	-0.521256	-0.528751	1.41124	1.62651	1.14757	2
ETH2_0941400	1.33717	2.01409	2.28315	-0.17753	-0.587737	-0.305758	-0.47515	-0.438001	-0.47725	-1.03453	-1.03463	-1.04351	-0.96159	-0.920681	-0.947836	0.179857	0.190056	0.0468163	0.856043	0.783638	0.713382	2
ETH2_0942100	2.45517	1.61109	1.64775	-0.596386	-0.589801	-0.607493	-0.484849	-0.497628	-0.509882	-0.617402	-0.618004	-0.613775	-0.612905	-0.588552	-0.61055	-0.578851	-0.576754	-0.572724	1.38807	1.26168	0.311796	2
ETH2_0943200	1.15558	1.35415	1.72149	-0.426576	-0.515224	-0.48513	1.27206	1.49698	1.55313	-0.958946	-0.939738	-1.01869	-1.00261	-0.816914	-0.843422	-0.640701	-0.727326	-0.776674	0.148446	0.332031	0.118087	2
ETH2_0943400	1.56979	2.60493	2.19842	-0.599656	-0.638039	-0.626233	0.048019	0.0653765	0.0983945	-0.586655	-0.591889	-0.660022	-0.680604	-0.682881	-0.681255	-0.66723	-0.670847	-0.678608	0.671465	0.629777	-0.122251	2
ETH2_0943500	1.55253	1.38089	1.2874	-0.174542	-0.602403	-0.0827786	0.611997	0.785147	0.769188	-0.703308	-0.738748	-0.980816	-1.06198	-1.06198	-1.04617	-0.941068	-0.937774	-0.965067	1.21743	1.58089	0.111155	2
ETH2_0943600	1.44244	1.55521	1.53395	-0.0627941	-0.38921	-0.193582	0.705419	0.78802	0.720894	-0.633815	-0.69947	-0.935202	-1.04955	-1.11586	-1.11328	-0.939269	-1.02657	-1.01534	1.45966	0.930497	0.037846	2
ETH2_0944100	1.48555	1.57774	1.75034	0.264254	-0.153575	-0.0764877	1.30665	1.17389	1.34646	-0.867095	-0.868512	-0.8877	-0.891927	-0.886415	-0.880881	-0.858821	-0.850331	-0.861292	-0.214659	-0.0222633	-0.584937	2
ETH2_0944600	1.2718	1.67709	1.79212	-0.705374	-0.70459	-0.695074	-0.463755	-0.490487	-0.501365	-0.727916	-0.726233	-0.724001	-0.693929	-0.615075	-0.625387	-0.472318	-0.448296	-0.491415	1.82379	1.55486	0.96556	2
ETH2_0945300	1.5933	2.30252	2.67947	-0.352161	-0.329354	-0.27	-0.433854	-0.463264	-0.456293	-0.597549	-0.601722	-0.606355	-0.602235	-0.603699	-0.606245	-0.591643	-0.589664	-0.591961	0.598762	0.672966	-0.151012	2
ETH2_0946600	1.17516	1.66046	1.68497	0.787214	0.00223474	0.585271	0.0903693	-0.0822826	0.092469	-1.09311	-1.06611	-1.07564	-1.10408	-1.10408	-1.09846	-0.776555	-0.754609	-0.875655	0.788991	1.11324	1.0502	2
ETH2_0947300	1.75449	2.30856	2.39096	-0.220879	-0.383615	-0.373966	-0.57326	-0.568347	-0.589072	-0.650574	-0.647273	-0.650574	-0.639753	-0.645263	-0.646393	-0.506362	-0.474069	-0.558653	0.75125	0.814165	0.108637	2
ETH2_0948500	1.79551	2.12031	2.31449	0.522	-0.0908694	0.0901368	-0.653669	-0.681133	-0.665576	-1.0324	-1.03025	-1.07683	-0.678279	-0.843563	-0.811292	0.128001	0.134992	0.0500137	0.335649	0.161631	-0.0888768	2
ETH2_0949400	2.09647	2.46729	2.14123	-0.30989	-0.352404	-0.416367	-0.292506	-0.267336	-0.380413	-0.802709	-0.779385	-0.816064	-0.709918	-0.758505	-0.762095	-0.188346	-0.275375	-0.358934	0.578115	0.277119	-0.0899795	2
ETH2_0949500	1.8413	2.18515	2.30171	0.289904	0.00400916	0.452337	0.0811785	0.114336	0.0341696	-1.0624	-1.03312	-1.0616	-0.869854	-0.835739	-0.784396	-0.433682	-0.480281	-0.507015	0.12293	0.018816	-0.377754	2
ETH2_0949600	1.3813	1.08085	1.18905	-0.591128	-0.697844	-0.652657	0.258042	0.2488	0.187958	-0.958532	-0.949463	-0.977292	-0.883745	-0.897701	-0.923891	-0.572115	-0.598324	-0.50442	1.53524	1.52062	1.80525	2
ETH2_0949800	0.683211	1.46512	1.33491	0.404155	-0.232503	-0.0359099	-0.529128	-0.545389	-0.537078	-1.11612	-1.15299	-1.24411	-1.19727	-1.18775	-1.21454	1.37544	1.64578	0.518262	0.865143	0.678122	0.0226555	2
ETH2_0950200	1.71391	1.63331	1.74809	-0.252888	-0.43682	-0.370622	-0.402083	-0.420969	-0.425777	-0.74766	-0.747056	-0.747702	-0.748153	-0.747761	-0.747479	-0.746975	-0.746446	-0.747924	1.2479	1.67422	1.01888	2
ETH2_0950500	1.76457	2.5365	2.51443	-0.24248	-0.365039	-0.329174	-0.483782	-0.472575	-0.47893	-0.554679	-0.554582	-0.55488	-0.55488	-0.55488	-0.554057	-0.55392	-0.554323	-0.554553	0.451435	0.336916	-0.241118	2
ETH2_0952200	2.06424	2.22134	1.96374	-0.0879033	-0.287828	-0.236569	0.485414	0.37217	0.456921	-0.818823	-0.808497	-0.83018	-0.842794	-0.843608	-0.847036	-0.77299	-0.780267	-0.797457	0.274813	0.323743	-0.20843	2
ETH2_0952400	1.59297	1.83831	1.95543	-0.865539	-0.951944	-0.870401	0.683374	0.565026	0.610898	-0.75976	-0.824805	-0.954553	-1.14205	-1.14857	-1.15039	0.349585	0.28921	-0.0512083	0.562	0.20679	0.0656364	2
ETH2_0952500	2.2778	2.21651	2.00371	-0.359971	-0.413066	-0.348853	-0.390156	-0.420356	-0.399991	-0.626748	-0.606888	-0.649775	-0.653807	-0.660607	-0.665677	-0.638571	-0.636057	-0.637912	0.905375	0.664907	0.040125	2
ETH2_0952600	2.80106	1.22702	1.43885	-0.311495	-0.65925	-0.547036	0.74125	1.41132	0.940301	-0.65925	-0.350628	-0.65925	-0.65925	-0.375537	-0.65925	-0.65925	-0.65925	-0.65925	-0.38261	-0.65925	-0.65925	2
ETH2_0953200	2.38607	1.85081	1.60758	-0.579638	-0.567904	-0.584009	-0.504325	-0.506398	-0.508806	-0.59223	-0.590225	-0.59223	-0.590882	-0.591513	-0.589768	-0.585504	-0.585365	-0.585941	1.4624	1.11634	0.131535	2
ETH2_0953300	1.19736	1.77426	1.91232	-0.27693	-0.474413	-0.556544	-0.0125304	-0.0712919	-0.0374726	-0.979844	-0.986314	-0.985305	-0.929284	-0.930615	-0.941489	-0.379206	-0.488649	-0.584699	1.27892	1.55887	0.912853	2
ETH2_0955000	0.837064	1.5403	1.57965	-0.882755	-0.925495	-0.944168	-0.404827	-0.259394	-0.264011	-0.944614	-0.954873	-0.982534	-0.963141	-0.935055	-0.956456	0.887836	0.887744	0.315515	1.54212	1.35738	0.469705	2
ETH2_0956800	0.752855	0.910186	0.892572	0.204435	-0.04635	-0.14279	1.73796	1.35168	1.57082	-1.12118	-1.11411	-1.12435	-1.067	-1.07559	-1.09687	-0.783661	-0.763241	-0.901967	0.801226	0.500229	0.515149	2
ETH2_0957000	2.0783	2.31814	2.46312	0.0276303	0.208596	0.195212	-0.401777	-0.39281	-0.411545	-0.622317	-0.622139	-0.623151	-0.625827	-0.625827	-0.625827	-0.625827	-0.625726	-0.625691	0.0173406	-0.0904433	-0.389433	2
ETH2_0957100	2.15591	2.25598	2.40008	-0.569929	-0.561602	-0.564305	-0.0482917	-0.125804	-0.0398198	-0.598964	-0.60103	-0.602134	-0.602101	-0.601171	-0.602521	-0.600607	-0.600987	-0.60133	0.393363	0.291502	-0.176243	2
ETH2_0957200	2.45308	2.21128	2.14332	-0.00880268	-0.0990092	-0.109013	0.161144	0.174516	0.271894	-0.607731	-0.627214	-0.626984	-0.635433	-0.631026	-0.62597	-0.63047	-0.631596	-0.609651	-0.467838	-0.561776	-0.542714	2
ETH2_1000400	1.60176	1.52617	1.49577	-0.772943	-0.753336	-0.74993	-0.266753	-0.339536	-0.266638	-0.499249	-0.446714	-0.68534	-0.835159	-0.835159	-0.835159	-0.538586	-0.602515	-0.629267	1.14833	1.40646	1.87779	2
ETH2_1000900	1.49729	1.97448	2.04056	-0.424173	-0.60021	-0.522511	0.89773	0.874038	1.0279	-0.863628	-0.867079	-0.870653	-0.868623	-0.866462	-0.868823	-0.649441	-0.670741	-0.743901	0.395041	0.331294	-0.222089	2
ETH2_1001600	2.47767	1.97972	1.69496	0.580995	0.5695	0.288116	-0.465308	-0.461548	-0.435632	-0.751446	-0.758903	-0.752582	-0.806805	-0.805958	-0.803896	-0.760397	-0.765147	-0.759	0.438394	0.342178	-0.0449127	2
ETH2_1001800	2.00733	2.42622	2.47881	-0.400101	-0.457211	-0.421388	-0.0121632	-0.0481882	-0.0403524	-0.623766	-0.616164	-0.624818	-0.613221	-0.605981	-0.59096	-0.564401	-0.56709	-0.584855	0.21075	-0.0206072	-0.331846	2
ETH2_1002700	2.16737	2.14486	2.33273	-0.32446	-0.391403	-0.409444	-0.518424	-0.528893	-0.524175	-0.690099	-0.681178	-0.733046	-0.733825	-0.717811	-0.724256	-0.243321	-0.232765	-0.368616	0.63555	0.549467	-0.00826641	2
ETH2_1003000	2.22815	2.23771	1.6957	-0.64143	-0.654898	-0.660311	-0.100197	-0.0835267	-0.0630945	-0.638254	-0.649459	-0.67977	-0.705011	-0.702541	-0.700268	-0.655545	-0.665553	-0.667223	0.83866	0.9935	0.27335	2
ETH2_1003200	2.0589	2.21978	2.49001	-0.220699	-0.226497	-0.168704	-0.462476	-0.474986	-0.470894	-0.618178	-0.619808	-0.619808	-0.617718	-0.618697	-0.617369	-0.610447	-0.616046	-0.612008	0.503374	0.398017	-0.095744	2
ETH2_1003800	1.88102	1.40387	1.52938	-0.986527	-0.980127	-0.969457	-0.522326	-0.447356	-0.454888	-0.717691	-0.688988	-0.705018	-0.881427	-0.952976	-0.929584	0.479025	0.552827	0.420377	1.52815	1.20869	0.233028	2
ETH2_1004300	2.49854	2.16381	1.83663	-0.271022	-0.135901	-0.0441726	0.375633	0.38949	0.415706	-0.519326	-0.461866	-0.566011	-0.852284	-0.83715	-0.832787	-0.761391	-0.751259	-0.825724	-0.468594	-0.411548	0.0592239	2
ETH2_1004600	1.79464	1.77668	1.97407	0.308982	0.127723	0.332791	-0.208886	-0.288269	-0.241914	-0.894027	-0.895935	-0.911238	-0.916648	-0.918205	-0.9141	-0.799697	-0.799914	-0.842145	1.14721	1.01966	0.149219	2
ETH2_1004700	0.584913	1.68723	2.21657	0.155677	-0.122331	0.163481	-0.832936	-0.88324	-0.789635	-1.53933	-1.53583	-1.57683	-0.369685	0.00798285	-0.213456	0.992332	0.812945	-0.0499349	0.641154	0.143	0.507916	2
ETH2_1005600	2.39471	2.23286	2.52409	-0.423121	-0.419857	-0.380899	-0.336363	-0.340777	-0.329812	-0.425082	-0.42287	-0.475722	-0.483458	-0.472441	-0.47605	-0.413763	-0.412917	-0.423351	-0.30935	-0.283367	-0.322449	2
ETH2_1006400	2.2497	2.20482	1.94403	-0.6095	-0.574643	-0.643719	0.252964	0.299526	0.316281	-0.681153	-0.670171	-0.67964	-0.76873	-0.770824	-0.770821	-0.667891	-0.665115	-0.688438	0.504766	0.39568	0.0228824	2
ETH2_1006600	1.13552	1.6756	1.66853	-0.648087	-0.689535	-0.589524	0.849169	0.888863	0.954093	-0.668814	-0.584622	-0.77891	-0.977307	-0.974675	-0.977969	-0.875709	-0.896244	-0.887254	1.50605	0.745632	0.125198	2
ETH2_1006700	1.60462	2.15392	1.77193	-0.646515	-0.686483	-0.672443	-0.303143	-0.338314	-0.380421	-0.656731	-0.666731	-0.678239	-0.696765	-0.696765	-0.696765	-0.589598	-0.570562	-0.600408	1.37618	1.36541	0.607827	2
ETH2_1007400	2.03279	2.08404	2.26971	-0.562722	-0.552185	-0.566849	-0.459878	-0.487716	-0.480619	-0.588472	-0.585286	-0.588472	-0.585616	-0.587143	-0.585537	-0.573509	-0.574754	-0.575257	0.847512	0.977358	0.142602	2
ETH2_1008300	2.27088	1.80798	2.15301	-0.606859	-0.600071	-0.593943	-0.384048	-0.424492	-0.427107	-0.638161	-0.636641	-0.65181	-0.63904	-0.646887	-0.644489	-0.482805	-0.496379	-0.544821	1.18508	0.805802	0.1948	2
ETH2_1008700	2.59418	2.3593	2.19964	-0.381573	-0.359109	-0.351463	-0.33538	-0.334853	-0.334528	-0.412399	-0.411631	-0.407909	-0.42591	-0.42591	-0.42591	-0.425531	-0.425784	-0.425783	-0.421416	-0.42301	-0.425018	2
ETH2_1008800	0.960136	1.09699	1.09859	0.334614	0.219314	0.213706	-0.296586	-0.399785	-0.33463	-0.959332	-0.923215	-0.930676	-0.955284	-0.965519	-0.954569	-0.73255	-0.833151	-0.782364	1.59719	1.87995	1.66718	2
ETH2_1009000	1.41419	1.35431	2.345	0.386272	0.344532	0.708436	-0.689041	-0.61759	-0.563076	-1.16386	-1.15013	-1.15972	-0.957852	-1.15276	-1.10565	0.0119333	0.183301	-0.0551112	0.740464	0.644827	0.481512	2
ETH2_1009300	2.04624	2.29893	2.39784	-0.511265	-0.51354	-0.496275	-0.478525	-0.486338	-0.498082	-0.629669	-0.626804	-0.630078	-0.608641	-0.608619	-0.605414	-0.349652	-0.378416	-0.407872	0.617926	0.429248	0.0390025	2
ETH2_1011000	1.94108	2.08911	1.94287	0.566038	-0.00772546	0.29147	-0.32267	-0.273054	-0.25343	-0.876081	-0.872787	-0.851697	-0.876081	-0.876081	-0.876081	-0.810435	-0.80456	-0.803225	0.519176	0.613578	0.540579	2
ETH2_1012700	1.17054	1.4899	1.79454	-0.593427	-0.634446	-0.539419	0.102672	-0.0170547	0.035139	-0.791989	-0.791212	-0.805589	-0.805589	-0.805589	-0.801744	-0.771423	-0.766614	-0.768054	1.6824	1.67012	0.946838	2
ETH2_1012800	1.52825	1.85372	2.02238	-0.530968	-0.576659	-0.524539	-0.121026	-0.0773104	-0.0210378	-0.775446	-0.777746	-0.777394	-0.765023	-0.776224	-0.779251	-0.745173	-0.740254	-0.761193	1.31467	1.28894	0.741275	2
ETH2_1012900	1.46521	2.23522	2.33396	0.0452743	-0.217468	0.13982	0.104722	0.00820434	0.0965094	-1.05953	-1.05587	-1.06959	-1.03929	-1.02313	-1.02524	0.424157	0.420394	-0.065475	0.061377	-0.174545	-0.6047	2
ETH2_1014300	2.2662	2.20076	1.81903	0.583138	0.295635	0.367009	-0.689827	-0.697974	-0.711736	-0.979297	-0.978072	-0.978109	-0.687026	-0.718142	-0.727034	-0.194688	-0.146079	-0.236285	0.268406	0.199	-0.254918	2
ETH2_1014400	1.76949	1.95826	1.71797	-0.756038	-0.793893	-0.757894	-0.778541	-0.782819	-0.793564	-0.937248	-0.923287	-0.916835	-0.583465	-0.640493	-0.627615	0.75459	0.711506	0.402556	0.86257	0.820663	0.294076	2
ETH2_1016100	1.20216	2.46109	2.05634	-0.585102	-0.609003	-0.607958	-0.56693	-0.593707	-0.603047	-0.674935	-0.678478	-0.682372	-0.674095	-0.656849	-0.651255	-0.239362	-0.215167	-0.370776	1.56618	0.819111	0.304163	2
ETH2_1016800	1.50146	1.46463	1.74446	-0.293672	-0.223704	-0.121471	-0.525323	-0.484392	-0.521772	-0.739844	-0.735387	-0.737542	-0.768141	-0.767118	-0.763747	-0.752011	-0.760124	-0.748389	1.81576	1.60175	0.814591	2
ETH2_1019300	1.68686	2.15102	2.59489	-0.486173	-0.503931	-0.488113	-0.520481	-0.516734	-0.536971	-0.545093	-0.564629	-0.560583	-0.582296	-0.581022	-0.582807	-0.577886	-0.581133	-0.578888	0.714595	0.857027	0.202357	2
ETH2_1020200	2.15923	2.16295	2.44194	0.103352	-0.16271	-0.0529509	-0.0942818	0.0142959	-0.00217379	-0.497722	-0.461818	-0.738177	-0.890159	-1.00144	-1.00336	-0.166336	-0.0788802	-0.528743	-0.426128	-0.53418	-0.242712	2
ETH2_1020600	1.92097	1.83744	1.87695	-0.480996	-0.568577	-0.502003	1.08334	0.970004	1.07853	-0.835347	-0.823407	-0.873997	-0.89971	-0.894766	-0.876273	-0.406948	-0.378555	-0.517444	-0.0440177	-0.265797	-0.399389	2
ETH2_1021100	1.87344	1.80389	1.88759	-0.555021	-0.526483	-0.505087	0.953509	0.740616	0.968118	-0.798028	-0.791518	-0.851217	-0.863157	-0.873381	-0.875214	-0.736339	-0.753105	-0.806255	0.625573	0.146019	-0.0639499	2
ETH2_1022100	2.46429	2.07292	1.96033	-0.671987	-0.67272	-0.669539	-0.183639	-0.190662	-0.196242	-0.459619	-0.427273	-0.522271	-0.700908	-0.69894	-0.700323	-0.624035	-0.618827	-0.633555	0.740854	0.681445	0.0506973	2
ETH2_1022500	1.613	0.975267	0.762435	0.0678749	-0.069375	-0.0453611	1.21575	1.25491	1.18963	-1.13037	-1.09712	-1.2197	-1.42192	-1.40837	-1.39452	-0.360962	-0.346309	-0.294445	0.422108	0.891945	0.395547	2
ETH2_1022700	0.603884	0.998553	0.507154	-0.935378	-1.1603	-0.884791	0.0207672	0.0701009	-0.0524397	-1.40634	-1.3985	-1.444	1.1008	1.48167	2.34995	-0.2766	-0.257573	-0.0857233	0.150314	0.477572	0.140882	2
ETH2_1023300	1.55445	2.13328	2.55714	0.375734	0.168516	0.355047	-0.60098	-0.609302	-0.5946	-0.693445	-0.692314	-0.701917	-0.701659	-0.702162	-0.701539	-0.696261	-0.693604	-0.695342	0.596584	0.5699	-0.227531	2
ETH2_1024200	2.21296	1.95903	2.0472	0.0302527	-0.155273	-0.0870881	-0.0200642	-0.07194	-0.0736842	-0.830149	-0.82893	-0.826073	-0.830929	-0.829413	-0.831396	-0.811671	-0.802045	-0.819215	0.757984	0.519124	0.291317	2
ETH2_1024300	1.74563	1.79557	1.37921	0.297281	-0.288562	-0.47202	1.16818	0.918516	1.00567	-1.35087	-1.34561	-1.40569	-0.986837	-0.824217	-0.85463	-0.189787	-0.220185	-0.304593	0.0761661	0.0378351	-0.181057	2
ETH2_1024600	1.64104	1.88532	1.78772	-0.923899	-0.874531	-0.853416	-0.605929	-0.628663	-0.651517	-0.953624	-0.952243	-0.947379	-0.557957	-0.626734	-0.665137	0.871189	0.701126	0.252685	1.09834	0.764927	0.238674	2
ETH2_1025200	2.13614	2.27413	2.58865	-0.347575	-0.38955	-0.31399	-0.36083	-0.372296	-0.365316	-0.548348	-0.549272	-0.547394	-0.545588	-0.546823	-0.547309	-0.5266	-0.531932	-0.534183	0.19854	0.13033	-0.300783	2
ETH2_1025600	1.21029	1.53599	1.51877	-0.657744	-0.778629	-0.882393	0.51467	0.318105	0.525647	-1.20694	-1.25299	-1.449	-0.991931	-0.954679	-0.923802	1.09995	1.29452	0.675172	0.344337	0.220624	-0.159959	2
ETH2_1025700	2.06817	2.50997	2.19412	-0.442781	-0.489088	-0.466138	-0.439148	-0.442148	-0.425541	-0.574344	-0.573761	-0.566939	-0.57494	-0.57494	-0.574126	-0.538623	-0.540666	-0.557184	0.604344	0.396448	0.00731245	2
ETH2_1026400	1.47056	1.49963	0.805594	-0.850789	-0.788946	-0.814524	-0.212521	-0.217434	-0.238032	-1.05291	-1.04349	-1.05309	-1.06228	-0.979079	-1.04939	1.34958	1.49884	0.876325	0.191429	0.739871	0.930655	2
ETH2_1027000	1.3856	1.51081	1.93379	-0.980051	-0.954779	-0.897963	-0.138306	-0.0867053	-0.0503998	-1.00029	-1.00739	-0.972678	-1.00152	-1.01228	-1.01599	0.671384	0.782637	0.373444	0.942887	0.965416	0.552386	2
ETH2_1027900	0.561473	1.43441	1.29136	-0.323038	-0.787003	-0.42652	-0.712786	-0.76927	-0.799854	-0.966123	-0.955429	-0.97706	-0.960699	-0.811766	-0.917289	1.17813	1.03775	-0.0508309	1.66957	0.807358	1.47762	2
ETH2_1028100	1.99703	1.52521	1.53964	-1.21827	-1.22928	-1.25016	1.09189	1.08176	1.08823	-0.623708	-0.605871	-0.699644	-0.224853	0.134678	0.0945646	-0.735874	-0.700308	-0.696146	0.118159	-0.098065	-0.588959	2
ETH2_1028300	1.33962	1.41323	1.25064	-0.764817	-0.895428	-0.908776	0.305194	0.275791	0.364301	-1.03878	-1.04472	-1.04322	-1.03538	-0.998553	-1.01167	-0.0497737	0.0035896	-0.287659	1.26849	1.42456	1.43336	2
ETH2_1029500	1.97344	1.81704	1.84119	-0.597631	-0.618423	-0.610992	-0.521588	-0.520203	-0.529591	-0.665626	-0.664411	-0.66846	-0.599678	-0.576271	-0.607789	-0.508231	-0.535411	-0.552688	1.50749	1.37623	0.261599	2
ETH2_1030400	1.32978	1.95738	1.44668	-1.02978	-1.03562	-1.02063	0.182472	0.24372	0.311671	-0.928624	-0.896512	-1.03145	-1.05941	-1.04688	-1.06173	0.580499	0.67738	-0.058814	0.890766	0.968041	0.581052	2
ETH2_1032200	1.2224	1.54231	1.63454	-0.251046	-0.389601	-0.123903	-0.430446	-0.368857	-0.394769	-0.753737	-0.750005	-0.757283	-0.770704	-0.774947	-0.772328	-0.75184	-0.73248	-0.749121	2.07408	1.71818	0.579554	2
ETH2_1032300	2.13646	2.27649	2.22237	-0.58258	-0.586471	-0.57971	-0.230225	-0.207606	-0.205178	-0.615927	-0.617899	-0.615515	-0.61774	-0.615953	-0.615565	-0.606882	-0.612805	-0.612014	0.616718	0.611985	0.0580419	2
ETH2_1032800	1.58389	1.2611	1.26249	-0.686848	-0.698703	-0.727696	-0.368298	-0.305728	-0.359092	-0.758373	-0.757168	-0.759563	-0.676654	-0.738181	-0.73692	-0.447099	-0.456313	-0.492018	2.26765	1.4246	1.16893	2
ETH2_1033000	1.52846	2.23332	2.61319	0.355199	0.00407325	0.307234	-0.434687	-0.461373	-0.44397	-0.778155	-0.780373	-0.779962	-0.765588	-0.76939	-0.771845	-0.610579	-0.594341	-0.639533	0.41802	0.347567	0.0227248	2
ETH2_1033500	1.61981	2.04879	2.36374	0.517098	0.243384	0.337473	-0.11328	-0.170988	-0.107662	-0.870288	-0.875807	-0.88076	-0.913048	-0.897819	-0.906754	-0.776734	-0.772309	-0.837069	0.551223	0.350044	0.0909565	2
ETH2_1035300	1.41925	2.20427	2.59284	0.513856	0.203082	0.316175	-0.559615	-0.558938	-0.555481	-0.707082	-0.706152	-0.708368	-0.708622	-0.708357	-0.708508	-0.705242	-0.706085	-0.707034	0.532769	0.479088	-0.221847	2
ETH2_1035600	1.12222	1.95687	2.09177	-0.397809	-0.53476	-0.506063	-0.624595	-0.615888	-0.616333	-0.690769	-0.687938	-0.68939	-0.691727	-0.688679	-0.682565	-0.436583	-0.434295	-0.581172	1.39178	1.66097	0.654961	2
ETH2_1036100	0.582467	1.50957	1.05742	0.187127	-0.284677	-0.341938	-0.891558	-0.91166	-0.863072	-1.05284	-1.05381	-1.07939	-0.972494	-0.93288	-0.973921	1.62955	1.7292	0.427729	0.686743	0.695559	0.852875	2
ETH2_1037100	2.35689	2.27931	2.50988	-0.419047	-0.444475	-0.302833	-0.368322	-0.405379	-0.411311	-0.254014	-0.253224	-0.40957	-0.553208	-0.526677	-0.517679	-0.34872	-0.375709	-0.371234	-0.388792	-0.399854	-0.396032	2
ETH2_1038200	1.88716	2.14074	2.13623	-0.42469	-0.359616	-0.346194	0.271132	0.233439	0.280304	-0.695785	-0.664903	-0.71508	-0.876887	-0.884523	-0.876782	-0.835072	-0.8398	-0.853963	0.560795	0.631084	0.232402	2
ETH2_1038300	2.31113	2.24153	1.98765	-0.296426	-0.280852	-0.406258	-0.142815	-0.141489	-0.161486	-0.755761	-0.766622	-0.789009	-0.811214	-0.811345	-0.804855	-0.523179	-0.514545	-0.559941	0.659796	0.497661	0.0680314	2
ETH2_1038400	2.34802	2.14554	1.83761	0.344666	0.398556	0.550137	-0.487098	-0.463777	-0.49078	-0.731734	-0.753693	-0.733668	-0.761359	-0.762063	-0.760457	-0.751112	-0.747408	-0.747403	0.294863	0.289844	-0.0186787	2
ETH2_1041400	1.3198	1.15511	1.30651	-0.694141	-0.61309	-0.18829	-0.485969	-0.709417	-0.4236	0.584551	1.07014	0.984409	-1.3319	-1.37987	-1.38414	-0.676962	-0.623405	-1.01244	1.16539	0.616226	1.32108	2
ETH2_1042200	1.75706	2.12082	2.33093	-0.500887	-0.500425	-0.451087	-0.507215	-0.510443	-0.513182	-0.621614	-0.621845	-0.621236	-0.622708	-0.622694	-0.622927	-0.622317	-0.622118	-0.622044	0.969327	0.909398	0.495204	2
ETH2_1043300	2.12168	1.92706	1.92774	-0.624949	-0.638926	-0.619675	-0.339954	-0.339194	-0.357463	-0.705879	-0.709015	-0.710475	-0.699798	-0.70172	-0.703506	-0.456184	-0.443751	-0.512643	1.30047	1.06654	0.219656	2
ETH2_1043600	2.37447	2.37874	2.09807	-0.511184	-0.501524	-0.504329	-0.440173	-0.442354	-0.441331	-0.534164	-0.534174	-0.534286	-0.534511	-0.534545	-0.534523	-0.53454	-0.534535	-0.534535	0.431579	0.434708	-0.0668627	2
ETH2_1043700	1.61961	2.1732	2.81579	-0.359647	-0.378439	-0.34302	-0.31998	-0.358914	-0.326494	-0.611976	-0.62216	-0.616242	-0.627773	-0.627424	-0.628081	-0.619204	-0.620645	-0.620395	0.640351	0.308251	0.123188	2
ETH2_1043800	1.74562	2.33886	2.52107	0.221856	0.0594666	0.188946	-0.402723	-0.427265	-0.398663	-0.666854	-0.664311	-0.681722	-0.698334	-0.697626	-0.698666	-0.697921	-0.697558	-0.698267	0.377306	0.230748	-0.253968	2
ETH2_1044100	1.80974	2.03559	2.28341	-0.714602	-0.732314	-0.753472	-0.0188639	-0.106192	0.0270376	-0.780632	-0.78573	-0.821703	-0.817907	-0.829109	-0.83362	-0.242216	-0.216047	-0.483644	0.721841	0.888874	0.369567	2
ETH2_1044200	1.52995	1.70725	1.83554	0.0329916	-0.172566	-0.155726	-0.334001	-0.333127	-0.344935	-0.824721	-0.821002	-0.83687	-0.831683	-0.834075	-0.835202	-0.820747	-0.819373	-0.829329	1.61153	1.20284	0.873248	2
ETH2_1044600	1.64914	1.86686	1.61552	-0.558209	-0.496227	-0.720923	0.081285	0.017951	0.395486	-0.858453	-0.800448	-0.815985	-0.887946	-0.864486	-0.879887	-0.658991	-0.708196	-0.76443	1.35387	1.30778	0.7263	2
ETH2_1045300	1.69344	1.34968	1.2361	-0.746062	-0.688594	-0.708564	0.239149	0.340136	0.24117	-0.760321	-0.729476	-0.719473	-0.833062	-0.814546	-0.825111	-0.791362	-0.80888	-0.819523	1.67651	1.75514	0.713655	2
ETH2_1045400	2.36793	2.10679	1.88942	-0.589022	-0.56982	-0.568413	-0.150317	-0.100859	-0.110092	-0.64635	-0.628063	-0.636176	-0.702795	-0.704404	-0.703121	-0.685981	-0.676525	-0.692506	0.778868	0.742289	0.279146	2
ETH2_1045700	2.76277	2.20176	1.89286	0.108894	0.188093	-0.30899	-0.176363	-0.196226	-0.178282	-0.538061	-0.410491	-0.593021	-0.672961	-0.672161	-0.685571	-0.625168	-0.650544	-0.599279	-0.489433	-0.0539503	-0.303873	2
ETH2_1046600	1.72535	1.51151	1.67019	-0.673361	-0.672314	-0.640241	-0.457574	-0.467554	-0.482119	-0.815804	-0.828074	-0.832802	-0.611385	-0.571276	-0.560591	-0.495059	-0.508049	-0.50737	1.69787	1.48161	1.03704	2
ETH2_1048000	1.23331	1.7613	1.87158	-0.622131	-0.606522	-0.56858	-0.502574	-0.524781	-0.518244	-0.703769	-0.705018	-0.696803	-0.690515	-0.706682	-0.682168	-0.528053	-0.495852	-0.519512	1.35137	1.86689	0.986756	2
ETH2_1048100	1.23524	1.92314	1.67481	-0.607047	-0.659888	-0.697737	-0.541268	-0.571736	-0.549922	-0.707474	-0.708288	-0.728363	-0.67236	-0.711557	-0.689553	-0.45459	-0.387402	-0.387528	1.54263	1.71171	0.987183	2
ETH2_1049000	1.61318	2.60844	2.41194	0.322617	-0.0693083	-0.083775	-0.259423	-0.28441	-0.260966	-0.666013	-0.662073	-0.698242	-0.717531	-0.711683	-0.71009	-0.668768	-0.660383	-0.668432	0.161565	0.312128	-0.308771	2
ETH2_1049500	1.05413	1.76298	1.89228	-0.200201	-0.478868	-0.195141	1.16118	1.32973	1.11413	-0.886417	-0.852267	-0.924874	-0.965365	-0.97265	-0.97085	-0.848146	-0.813652	-0.864041	0.340402	0.320668	-0.00304081	2
ETH2_1049700	2.36062	2.39259	1.83244	0.434379	0.0821477	0.165353	-0.416805	-0.400054	-0.445177	-0.761207	-0.761289	-0.761083	-0.701242	-0.67439	-0.627006	-0.682406	-0.67974	-0.682489	0.213254	0.239424	-0.127313	2
ETH2_1050500	1.0758	0.911586	1.38788	-0.756732	-0.745889	-0.795376	0.441223	0.454199	0.501589	-0.706681	-0.698426	-0.74289	-0.80516	-0.795859	-0.810978	-0.797452	-0.801636	-0.806667	2.22165	1.74802	0.5218	2
ETH2_1051400	1.82013	1.8277	2.05358	-0.539322	-0.547819	-0.559526	-0.514491	-0.530835	-0.530543	-0.61958	-0.620502	-0.619808	-0.620652	-0.62048	-0.620805	-0.618732	-0.618401	-0.61805	1.34721	1.42029	0.330627	2
ETH2_1051500	1.62826	2.31446	2.46368	0.230222	0.0973215	0.444343	-0.510994	-0.520201	-0.527442	-0.71771	-0.710835	-0.723649	-0.723649	-0.716778	-0.720699	-0.676577	-0.704205	-0.687471	0.438851	0.362156	-0.0390898	2
ETH2_1051700	1.60089	2.39358	2.13064	-0.673264	-0.758705	-0.735893	0.0456894	0.0898628	0.142982	-0.879106	-0.891669	-0.905349	-0.904124	-0.89282	-0.909857	0.115561	0.164764	-0.201968	0.65544	0.472135	-0.0587922	2
ETH2_1051800	2.43217	2.13387	1.92605	-0.386554	-0.44821	-0.454391	-0.112582	-0.0997152	-0.147388	-0.642273	-0.660893	-0.688665	-0.740376	-0.740561	-0.732043	-0.697749	-0.714204	-0.698091	0.519128	0.645001	0.30748	2
ETH2_1053600	2.20118	1.8239	2.37287	0.327902	0.148298	0.686504	-0.443857	-0.229315	-0.176177	-0.780099	-0.780099	-0.780099	-0.780099	-0.780099	-0.780099	-0.634684	-0.70782	-0.682973	0.191261	-0.443749	0.247256	2
ETH2_1053700	2.44034	1.30009	1.86985	-0.172395	-0.380182	0.0514613	0.909096	1.1161	0.92174	-0.785389	-0.785389	-0.785389	-0.658785	-0.785389	-0.785389	-0.74207	-0.684906	-0.661616	-0.710367	-0.171671	-0.499743	2
ETH2_1056700	1.81748	1.77732	1.65822	-0.707579	-0.770099	-0.746884	-0.566199	-0.63661	-0.598506	-0.825963	-0.786556	-0.777609	-0.787262	-0.803162	-0.823629	0.128462	0.0591635	0.0312759	1.64677	0.913136	0.798232	2
ETH2_1056900	2.76476	2.05024	2.13819	-0.101266	-0.103725	0.0401594	-0.111387	-0.0818581	-0.121091	-0.547335	-0.557395	-0.522624	-0.556002	-0.599065	-0.597667	-0.448696	-0.468022	-0.458524	-0.582522	-0.58099	-0.555183	2
ETH2_1057100	1.42505	2.06382	1.93691	0.049007	-0.438255	-0.48225	-0.657093	-0.618459	-0.646819	-0.996361	-1.00457	-1.00825	-0.986316	-0.908542	-0.954434	0.326171	0.198262	0.0287777	0.975466	0.974382	0.723497	2
ETH2_1057500	1.66848	2.21327	2.12766	0.221874	-0.066961	0.0106036	-0.47677	-0.474069	-0.456536	-0.759272	-0.745338	-0.755871	-0.783916	-0.787836	-0.788095	-0.753594	-0.759023	-0.752784	0.791648	1.05021	0.276319	2
ETH2_1058400	1.75926	1.491	1.77324	-0.669473	-0.64119	-0.669848	-0.529782	-0.538318	-0.508961	-0.631511	-0.638659	-0.637904	-0.628129	-0.647136	-0.631366	-0.570056	-0.578098	-0.579587	1.75409	1.48193	0.840499	2
ETH2_1058900	1.22037	1.35764	1.01953	0.963418	0.213135	0.25535	-0.586152	-0.595755	-0.59843	-0.863798	-0.865586	-0.865586	-0.865586	-0.864875	-0.864365	-0.845036	-0.837109	-0.845829	1.58172	1.79299	1.09396	2
ETH2_1059400	1.51666	2.21055	2.59254	-0.44402	-0.545284	-0.441007	-0.596616	-0.64409	-0.591846	-0.780891	-0.771733	-0.799777	-0.784987	-0.707734	-0.733447	0.503515	0.589072	0.0156324	0.394669	0.121528	-0.102733	2
ETH2_1060700	2.22414	2.42451	2.31818	-0.39828	-0.41258	-0.409307	-0.14492	-0.126245	-0.113675	-0.597916	-0.599567	-0.601972	-0.620132	-0.616824	-0.617816	-0.54313	-0.556979	-0.564543	0.189191	0.0289302	-0.261056	2
ETH2_1060800	1.49792	1.6017	2.09747	-0.486975	-0.489038	-0.418355	-0.557743	-0.585304	-0.57826	-0.660937	-0.662493	-0.659165	-0.663865	-0.662884	-0.663865	-0.663497	-0.663865	-0.663865	1.37803	1.53784	0.96714	2
ETH2_1061400	1.75789	1.8013	2.33842	-0.549229	-0.530321	-0.526001	-0.547889	-0.557267	-0.552688	-0.631746	-0.632269	-0.63208	-0.631848	-0.631544	-0.632043	-0.558817	-0.564316	-0.582981	1.08559	1.27347	0.504367	2
ETH2_1061500	2.00348	2.31009	2.48623	-0.135364	-0.145652	-0.105669	-0.40451	-0.408318	-0.406574	-0.640033	-0.640296	-0.640077	-0.639167	-0.639553	-0.633283	-0.618225	-0.62384	-0.624142	0.447164	0.26486	-0.207119	2
ETH2_1100700	1.39637	1.57203	1.81014	-0.327351	-0.509098	-0.294831	-0.0210998	-0.124459	0.00986179	-1.13217	-1.08208	-1.19015	-1.11218	-1.14178	-1.15609	0.0345063	0.079094	-0.223829	1.32	1.26576	0.827356	2
ETH2_1101200	1.22383	1.59718	1.11709	-0.580771	-0.561671	-0.577384	-0.535666	-0.570011	-0.539668	-0.662601	-0.650009	-0.67179	-0.678089	-0.653449	-0.676913	-0.55169	-0.552945	-0.610823	2.02615	1.89675	1.21247	2
ETH2_1101700	1.38157	1.399	1.79579	-0.56998	-0.736512	-0.652697	0.667067	0.494579	0.658259	-1.08604	-1.09198	-1.13815	-1.08825	-1.04027	-1.06498	-0.155608	-0.264568	-0.478082	1.1717	1.13504	0.664104	2
ETH2_1101900	1.95875	2.24061	2.00677	-0.580327	-0.614321	-0.603166	-0.502363	-0.498761	-0.505395	-0.649081	-0.643825	-0.659731	-0.651549	-0.650133	-0.644838	-0.374312	-0.360678	-0.444426	1.08343	1.05067	0.0426815	2
ETH2_1102100	2.00986	1.98435	1.76491	-0.908871	-0.893581	-0.898409	0.0100478	-0.0581059	0.00218394	-0.936193	-0.94284	-0.943094	-0.868413	-0.874301	-0.864179	0.0924078	0.137815	0.101211	0.891195	0.659244	0.534764	2
ETH2_1104000	2.04686	2.13898	2.42686	-0.576928	-0.559383	-0.553841	-0.266436	-0.287783	-0.289956	-0.563176	-0.588541	-0.609232	-0.634156	-0.633821	-0.63243	-0.591141	-0.575807	-0.599656	0.606127	0.712464	0.0309954	2
ETH2_1104700	0.594943	1.24788	1.07922	0.896857	0.0513034	0.202743	-1.11396	-1.01819	-0.994595	-1.15163	-1.15589	-1.15956	-1.0617	-1.03863	-0.975816	1.09772	1.23799	0.493432	0.933554	0.683593	1.15073	2
ETH2_1104800	1.24978	1.47356	1.43786	-0.494035	-0.8383	-0.805422	0.262733	0.347189	0.521872	-1.43742	-1.44607	-1.58984	1.15712	1.0032	1.00773	-0.67422	-0.540342	-0.905157	0.498693	0.242846	-0.471774	2
ETH2_1105900	0.876043	1.3288	1.00022	1.15166	0.505169	-0.072098	-0.0497344	-0.06481	-0.0249744	-0.942559	-0.949584	-0.977317	-0.979358	-0.979358	-0.974787	-0.937406	-0.949238	-0.932657	2.10839	1.39397	0.469642	2
ETH2_1106800	1.6581	2.3324	2.70816	0.0486231	-0.27151	-0.134297	-0.538199	-0.548196	-0.534578	-0.646112	-0.642181	-0.659709	-0.656866	-0.653388	-0.655938	-0.457051	-0.420608	-0.488672	0.38097	0.378399	-0.199352	2
ETH2_1111700	1.54097	2.12819	2.07143	0.00391263	-0.174038	-0.175466	-0.227805	-0.257617	-0.275512	-0.824573	-0.81913	-0.817713	-0.810907	-0.819194	-0.817024	-0.811843	-0.807034	-0.801262	1.04484	1.07928	0.5705	2
ETH2_1111800	1.25055	2.10484	2.32683	0.722969	0.0998893	0.282042	-0.640664	-0.675297	-0.612837	-0.866398	-0.872247	-0.874167	-0.874167	-0.869532	-0.866869	-0.467624	-0.501537	-0.597139	0.843305	0.717453	0.370598	2
ETH2_1112100	2.05807	2.55321	2.21212	-0.478557	-0.514697	-0.507709	-0.475394	-0.485854	-0.494568	-0.620293	-0.620339	-0.623988	-0.595622	-0.575156	-0.583664	-0.338339	-0.333184	-0.362289	0.499204	0.318579	-0.0315376	2
ETH2_1114900	2.41898	2.31163	2.30284	-0.400073	-0.376993	-0.377561	-0.354041	-0.368589	-0.373823	-0.532685	-0.532278	-0.535021	-0.535021	-0.534092	-0.534024	-0.529964	-0.532392	-0.532847	0.162989	0.100555	-0.247579	2
ETH2_1115000	2.17493	2.22228	2.4874	0.229543	0.0384577	0.227479	-0.425467	-0.441139	-0.418282	-0.605178	-0.604234	-0.604391	-0.604988	-0.604493	-0.603989	-0.598344	-0.595331	-0.599491	-0.0722733	-0.16689	-0.435597	2
ETH2_1115100	2.01287	2.26262	2.18547	-0.299359	-0.363645	-0.278836	-0.144577	-0.204101	-0.136285	-0.727522	-0.724976	-0.734349	-0.736604	-0.738737	-0.737779	-0.700556	-0.693277	-0.719023	0.672722	0.702442	0.1035	2
ETH2_1115700	2.13444	2.31193	2.57662	-0.488576	-0.459804	-0.456091	-0.296182	-0.311497	-0.287445	-0.510704	-0.502164	-0.503914	-0.523877	-0.525107	-0.522418	-0.522758	-0.51858	-0.522501	0.169335	0.0690748	-0.309783	2
ETH2_1115800	1.20156	1.19963	1.28775	-0.613279	-0.580963	-0.76028	0.595372	0.690557	0.626451	1.32928	1.09261	1.1339	-1.21081	-1.20839	-1.21081	-1.17276	-1.19715	-1.19598	0.0834237	0.1202	-0.210311	2
ETH2_1117200	0.875384	1.24672	1.2728	-0.677782	-0.730515	-0.670698	-0.752724	-0.764455	-0.752873	-0.955038	-0.956876	-0.962684	-0.906187	-0.898301	-0.917184	1.13345	1.16147	0.45183	1.25407	1.19081	1.35878	2
ETH2_1117300	2.28075	1.71702	2.1895	0.265165	-0.0243246	0.0676413	0.417632	0.486416	0.301269	-1.02658	-1.01668	-1.02425	-0.998719	-0.904275	-0.932962	-0.228865	-0.164715	-0.156666	-0.289657	-0.550066	-0.407629	2
ETH2_1117400	1.41645	1.17079	1.30122	-0.599738	-0.646513	-0.66752	-0.575575	-0.595855	-0.595188	-0.514796	-0.470295	-0.578375	-0.745813	-0.752359	-0.753712	-0.49398	-0.55656	-0.604246	1.69579	1.80649	1.75979	2
ETH2_1118400	1.8468	2.6058	2.42006	-0.00275004	-0.178733	-0.237243	-0.253477	-0.26062	-0.215589	-0.639612	-0.647174	-0.652243	-0.636088	-0.647408	-0.646465	-0.604731	-0.607714	-0.615586	0.185375	-0.0370317	-0.175572	2
ETH2_1120200	1.35483	1.51195	1.709	-0.888991	-0.826585	-0.848571	1.32936	1.16011	1.31441	-0.761814	-0.776424	-0.834436	-1.00626	-1.01208	-1.01934	-0.320238	-0.34501	-0.600861	0.468943	0.406519	-0.0145107	2
ETH2_1120400	2.23363	2.32201	2.18148	-0.727268	-0.673913	-0.645126	0.142427	0.200833	0.180557	-0.490465	-0.388151	-0.362921	-0.832222	-0.825315	-0.837521	-0.399734	-0.433486	-0.524927	0.206624	-0.00434194	-0.322161	2
ETH2_1120900	1.8588	1.59301	1.27278	-0.602185	-0.580093	-0.59465	-0.513121	-0.517691	-0.514884	-0.627573	-0.627973	-0.628105	-0.628105	-0.628105	-0.627923	-0.605245	-0.604539	-0.617714	2.01938	1.64275	0.531189	2
ETH2_1121500	1.65234	1.40084	1.23579	-0.507133	-0.495263	-0.564999	1.54051	1.36948	1.43443	-0.830414	-0.817942	-0.827869	-0.874679	-0.875477	-0.877056	-0.829845	-0.831186	-0.834808	0.30363	0.352106	-0.122455	2
ETH2_1122500	1.39201	1.65577	2.01699	-0.661917	-0.716589	-0.75044	0.0940473	0.00554999	0.168483	-0.814042	-0.818811	-0.82491	-0.820207	-0.820749	-0.819938	-0.60046	-0.594376	-0.663947	1.32456	1.46369	0.785295	2
ETH2_1122600	1.42246	1.55123	0.926224	-0.336396	-0.54511	-0.497698	0.269958	0.289825	0.392494	-0.962447	-0.936613	-0.934607	-0.747297	-0.883261	-0.877082	-0.808266	-0.773606	-0.810566	1.7351	1.91465	0.611015	2
ETH2_1123300	1.59597	2.48425	2.05179	-0.566627	-0.599839	-0.602654	-0.392816	-0.382638	-0.346723	-0.585947	-0.600001	-0.63183	-0.657692	-0.657499	-0.657062	-0.574366	-0.572948	-0.605337	0.960354	1.09541	0.246212	2
ETH2_1123400	1.71337	1.80723	1.20138	-0.69179	-0.68619	-0.682521	-0.26024	-0.298868	-0.19915	-0.636062	-0.624775	-0.682363	-0.712294	-0.712294	-0.712294	-0.627527	-0.590922	-0.681306	1.65828	1.94372	0.474615	2
ETH2_1123700	0.840187	1.26933	0.946734	-1.11038	-1.13688	-1.12865	0.936927	0.92697	1.02541	-0.876967	-0.921081	-0.976819	-1.1077	-1.11358	-1.12342	0.370442	0.335846	-0.103295	1.37853	1.28768	0.280712	2
ETH2_1125300	1.43072	2.33402	2.49007	0.387224	-0.307272	-0.0348023	-0.217488	-0.32947	-0.256994	-0.998728	-0.959706	-1.05458	-0.879694	-0.777727	-0.793859	0.354047	0.418923	0.164721	-0.0704058	-0.275003	-0.623992	2
ETH2_1125900	1.82374	1.7583	1.28936	-0.711665	-0.570374	-0.635812	-0.998942	-0.992774	-1.0382	-1.23	-1.22021	-1.21604	0.822551	0.871256	0.936206	0.393641	0.441666	0.0679121	0.579616	0.00282759	-0.373044	2
ETH2_1127900	2.22461	2.39115	2.15283	-0.4576	-0.425623	-0.41143	-0.288146	-0.295203	-0.294576	-0.536094	-0.538667	-0.559986	-0.641929	-0.643355	-0.643106	-0.640983	-0.640274	-0.641698	0.469842	0.533955	-0.113713	2
ETH2_1128500	2.04191	2.21347	2.42619	-0.457971	-0.45392	-0.396624	-0.492969	-0.485074	-0.481965	-0.654047	-0.656253	-0.652889	-0.610869	-0.592629	-0.614048	-0.442471	-0.448043	-0.541515	0.644415	0.49377	0.161532	2
ETH2_1128600	2.54436	2.12563	2.45831	-0.361301	-0.3264	-0.304481	-0.226986	-0.237834	-0.242954	-0.478535	-0.485916	-0.480118	-0.483661	-0.484447	-0.484306	-0.42595	-0.428391	-0.440687	-0.399487	-0.412127	-0.424712	2
ETH2_1129000	1.04904	0.743461	0.503615	-1.05576	-1.00011	-1.01727	-0.238315	-0.242607	-0.261857	-1.01487	-1.01892	-0.970293	1.93343	2.02588	1.65059	-0.573601	-0.540296	-0.46582	0.443841	0.295736	-0.245869	2
ETH2_1129300	1.29141	1.17479	1.30267	0.188826	-0.0877284	0.321904	-0.493455	-0.507303	-0.515719	-0.849963	-0.851824	-0.851067	-0.847183	-0.846888	-0.848433	-0.78883	-0.817443	-0.810821	1.58164	1.26309	1.99233	2
ETH2_1130000	0.806352	0.713636	0.694544	-0.642865	-0.631054	-0.625836	-0.609251	-0.613821	-0.615019	2.10686	1.93533	2.19973	-0.68933	-0.689245	-0.68933	-0.685651	-0.687785	-0.687007	-0.0882511	-0.126161	-0.375857	2
ETH2_1132600	-0.710237	2.02906	1.73483	0.0192356	-0.36198	-0.710237	0.645662	0.474317	-0.0608192	-0.710237	2.34173	-0.710237	-0.710237	-0.710237	-0.710237	-0.04008	-0.710237	-0.710237	1.03066	-0.710237	-0.710237	2
ETH2_1133200	2.10246	2.2727	1.92461	-0.729879	-0.655609	-0.668305	0.0576577	0.0678897	0.0493852	-0.564036	-0.605065	-0.552703	-0.81707	-0.831746	-0.829553	-0.538305	-0.585376	-0.688569	0.806495	0.699446	0.0855743	2
ETH2_1133600	1.40237	1.30791	1.45548	-1.13863	-1.1014	-1.09379	0.298068	0.357437	0.33163	1.1724	1.18295	1.60861	-1.11371	-1.1091	-1.13836	-0.446966	-0.463792	-0.488987	-0.255194	-0.259455	-0.50747	2
ETH2_1133900	0.968797	1.1567	1.2308	-0.0800663	-0.0332874	0.408598	0.587355	0.549828	0.657946	-0.839554	-0.929084	-0.966856	-1.73249	-1.70396	-1.72991	0.0255938	-0.111624	-0.249998	1.50599	1.08078	0.204447	2
ETH2_1135100	2.25221	2.37516	2.37666	-0.428621	-0.375297	-0.350651	-0.320768	-0.30508	-0.30819	-0.547863	-0.548106	-0.546429	-0.569156	-0.567211	-0.568744	-0.553507	-0.553273	-0.556267	0.221819	0.0974884	-0.224178	2
ETH2_1135800	2.01169	1.83866	2.03299	-0.447226	-0.410817	-0.365733	0.744588	0.894427	0.731417	-0.616897	-0.630695	-0.593408	-0.894822	-1.0549	-0.980939	-0.732908	-0.753724	-0.851106	0.261352	0.160753	-0.342703	2
ETH2_1137200	1.45889	2.11459	2.50157	-0.2669	-0.379459	-0.272521	0.0579948	0.00385163	0.0464071	-0.720584	-0.766444	-0.741746	-0.796386	-0.800921	-0.800921	-0.782817	-0.784124	-0.783992	0.868558	0.822201	0.0227492	2
ETH2_1137300	2.26667	2.112	1.95074	-0.591806	-0.555494	-0.572434	0.139929	0.171581	0.164526	-0.723193	-0.716057	-0.728855	-0.728855	-0.728426	-0.725908	-0.70567	-0.704207	-0.711541	0.657219	0.664514	0.0652665	2
ETH2_1138000	1.70326	1.6191	1.80297	-0.776411	-0.76992	-0.779064	-0.74545	-0.745684	-0.741251	-0.803072	-0.803072	-0.80249	-0.79023	-0.787897	-0.78222	0.590169	0.7322	0.00253095	1.1353	1.24664	0.494601	2
ETH2_1138400	1.37141	2.74542	2.02901	-0.687309	-0.727669	-0.681995	-0.297597	-0.218846	-0.258553	-0.895821	-0.878433	-0.904279	-0.787889	-0.732154	-0.682649	0.133514	0.396625	0.156529	0.624785	0.41836	-0.122462	2
ETH2_1138700	2.33942	1.80828	1.28731	-0.75487	-0.74652	-0.758921	-0.198327	-0.158697	-0.182734	-0.76086	-0.759748	-0.773554	-0.691337	-0.725621	-0.740205	-0.454146	-0.411062	-0.43376	1.34241	1.41329	0.359642	2
ETH2_1138900	1.60768	2.3366	2.25263	-0.609266	-0.620127	-0.614646	-0.342395	-0.359801	-0.305192	-0.623818	-0.615306	-0.634551	-0.641192	-0.63849	-0.642679	-0.612752	-0.605279	-0.6175	0.870373	0.955726	0.459983	2
ETH2_1140000	0.977857	2.35265	2.73031	-0.0190715	-0.31862	-0.38995	-0.584646	-0.520629	-0.49482	-0.805061	-0.805566	-0.836354	-0.799988	-0.829932	-0.831078	0.208939	0.268174	-0.380223	0.547852	0.601069	-0.0709096	2
ETH2_1140100	0.867281	1.77968	1.95949	-0.325013	-0.597917	-0.654329	-0.584574	-0.623645	-0.536546	-0.987632	-0.979223	-1.03267	-0.918465	-0.908139	-0.929794	1.27573	1.42432	0.535106	0.66508	0.638908	-0.0676543	2
ETH2_1141100	2.12821	2.23142	2.21922	0.23983	-0.0977897	0.103388	-0.469664	-0.457957	-0.462722	-0.707699	-0.707827	-0.707514	-0.707443	-0.705782	-0.706246	-0.684484	-0.680042	-0.691313	0.531282	0.387798	-0.0546677	2
ETH2_1141200	1.21031	1.18183	0.973193	-0.689097	-0.722963	-0.765802	1.32024	1.18422	1.25687	-0.591593	-0.538369	-0.738447	-0.9588	-0.952023	-0.954144	-0.938449	-0.946408	-0.929065	1.45191	1.10062	0.0459732	2
ETH2_1141700	0.658656	0.403268	2.18837	-0.36463	-0.585562	-0.582767	0.685995	0.371083	0.576941	-0.787393	-0.787393	-0.787393	-0.787393	-0.787393	-0.787393	-0.787393	-0.787393	-0.787393	1.4827	-0.00133328	2.25381	2
ETH2_1142000	2.21496	2.49948	1.44431	-0.373841	-0.591154	-0.384029	-0.0013496	-0.347521	-0.503419	-0.69261	-0.69261	-0.69261	-0.69261	-0.627594	-0.35759	-0.69261	-0.636003	-0.616543	-0.185446	0.690356	1.23843	2
ETH2_1142200	2.23024	2.52072	2.27873	-0.202196	-0.138784	-0.131883	-0.232918	-0.495902	0.0598579	-0.235664	-0.372465	-0.351437	-0.637167	-0.637167	-0.637167	-0.557247	-0.637167	-0.543751	-0.429555	-0.475416	-0.37367	2
ETH2_1142900	1.07203	1.06665	1.58878	-0.683702	-0.529427	-0.669583	0.509466	0.512243	0.679386	-0.852331	-0.869052	-0.877377	-0.84148	-0.890779	-0.87577	-0.83174	-0.890779	-0.870332	1.78467	1.15384	1.31529	2
ETH2_1144300	1.84592	1.37191	1.31177	-0.679329	-0.606524	-0.729163	-0.749968	-0.748069	-0.746656	-0.965107	-0.962411	-0.960519	-0.798944	-0.860744	-0.849052	1.23819	1.18591	1.03187	0.763251	0.640953	0.266711	2
ETH2_1145400	1.68588	1.46949	1.51018	-0.604962	-0.599916	-0.59929	-0.531421	-0.53534	-0.53781	-0.643843	-0.645578	-0.64299	-0.64904	-0.649246	-0.64862	-0.647277	-0.648104	-0.648734	1.49765	1.69905	1.36992	2
ETH2_1145900	2.43125	1.80235	2.49273	-0.0605	-0.160081	-0.185367	0.0422013	0.0941019	0.0981272	-0.309311	-0.273251	-0.521034	-1.01854	-1.00939	-0.998796	-0.38976	-0.337646	-0.558317	-0.335683	-0.53285	-0.270226	2
ETH2_1146000	1.43416	1.81036	2.05069	-0.679674	-0.646513	-0.68229	0.973288	0.630705	0.702177	-0.91185	-1.02339	-0.901229	-1.05101	-0.991972	-1.02788	-0.338791	-0.397748	-0.545963	0.633224	0.435635	0.528068	2
ETH2_1146300	2.03466	1.12438	1.21593	-0.75053	-0.700721	-0.495524	-0.436324	-0.450482	-0.490918	-0.926437	-0.9106	-0.956209	-0.677536	-0.823277	-0.82204	0.00401651	-0.217968	-0.14271	1.81177	1.37965	1.23086	2
ETH2_1146700	0.924636	1.14445	1.18423	-0.268852	-0.232103	-0.0751227	1.55072	1.36686	1.54825	-1.15535	-1.16576	-1.18726	-1.07706	-1.11562	-1.13545	-0.462077	-0.547387	-0.768065	0.568933	0.445809	0.456216	2
ETH2_1147300	2.186	2.23007	2.24359	-0.482149	-0.455928	-0.452999	0.290772	0.223848	0.253824	-0.681442	-0.678359	-0.677909	-0.688765	-0.68822	-0.688421	-0.683649	-0.683609	-0.685367	0.219316	0.18017	-0.28077	2
ETH2_1148600	1.64731	1.92288	2.53354	-0.373219	-0.458959	-0.473685	-0.400191	-0.370878	-0.357727	-0.691802	-0.690369	-0.69248	-0.679037	-0.691082	-0.683175	-0.650266	-0.657925	-0.673928	0.95979	0.771435	0.709772	2
ETH2_1149000	1.74538	2.14378	2.46742	0.0093234	-0.0874898	-0.045523	0.031768	-0.0628984	0.0373449	-0.871301	-0.870927	-0.871406	-0.84326	-0.817942	-0.82883	-0.672861	-0.653307	-0.733633	0.509959	0.477128	-0.062726	2
ETH2_1150200	1.89486	1.82717	1.67499	0.125328	0.115856	0.270965	-0.404658	-0.401308	-0.380619	-0.861723	-0.816552	-0.817118	-0.933893	-0.945392	-0.936964	-0.781551	-0.802454	-0.824425	1.14459	1.00123	0.851668	2
ETH2_1150400	0.791636	1.39383	1.64797	-0.909462	-0.927614	-0.924816	-0.362786	-0.444906	-0.34067	-0.910609	-0.899187	-0.955412	-0.891731	-0.825737	-0.838993	1.70108	1.75914	0.68171	0.51228	0.406605	0.33767	2
ETH2_1150600	1.92983	1.89161	1.52017	-0.70112	-0.714759	-0.72653	1.09582	0.915788	1.08878	-0.748543	-0.735297	-0.766197	-0.794526	-0.794161	-0.79217	-0.742079	-0.736246	-0.750554	0.411352	0.404237	-0.255399	2
ETH2_1150800	1.63248	2.41828	2.30102	-0.745691	-0.760419	-0.770775	-0.038707	-0.0651778	-0.037314	-0.802318	-0.779979	-0.80144	-0.810365	-0.783595	-0.79837	-0.0755369	0.0023601	-0.18805	0.556048	0.551303	-0.00375204	2
ETH2_1151000	2.26516	2.20915	2.13262	-0.641252	-0.643898	-0.634553	0.357702	0.39023	0.353396	-0.493061	-0.459848	-0.569129	-0.695741	-0.690219	-0.689181	-0.68134	-0.683509	-0.6856	0.176801	0.075586	-0.39332	2
ETH2_1151800	1.95395	2.27124	2.39328	-0.388767	-0.455513	-0.415306	-0.484067	-0.503288	-0.480951	-0.609796	-0.604603	-0.612743	-0.61245	-0.610663	-0.605347	-0.49632	-0.520083	-0.514416	0.890274	0.487527	-0.0819544	2
ETH2_1152800	1.50663	1.36863	1.50162	-0.920848	-0.92175	-0.928733	-0.388059	-0.423465	-0.418727	-0.935693	-0.937016	-0.933006	-0.764692	-0.748925	-0.741048	0.450406	0.487028	0.0935655	1.77293	1.59494	0.286206	2
ETH2_1152900	1.86474	2.26834	2.45081	0.41668	0.125304	0.302461	-0.400678	-0.413557	-0.396615	-0.826752	-0.827644	-0.829513	-0.820353	-0.813955	-0.819458	-0.248491	-0.286555	-0.47357	0.109853	0.0153589	-0.396414	2
ETH2_1153000	1.71956	1.60393	1.25716	-0.685337	-0.679779	-0.664277	0.25019	0.168213	0.21912	-0.816495	-0.814416	-0.821069	-0.799332	-0.789818	-0.802318	-0.776076	-0.776714	-0.782502	1.63927	1.49125	0.859432	2
ETH2_1153100	1.59875	2.07427	2.3777	-0.497544	-0.44038	-0.487687	-0.152471	-0.160801	-0.191579	-0.741845	-0.749877	-0.749671	-0.730756	-0.724522	-0.71422	-0.696462	-0.680995	-0.705545	1.05661	0.814662	0.502355	2
ETH2_1153200	1.70554	1.53505	1.94958	-0.669997	-0.68577	-0.688659	1.22003	1.06947	1.17847	-0.707022	-0.696144	-0.800517	-0.82116	-0.812996	-0.808322	-0.737833	-0.762549	-0.769884	0.363749	0.131804	-0.192834	2
ETH2_1153300	2.11421	2.22492	2.41165	-0.48864	-0.475499	-0.413344	-0.400811	-0.413749	-0.411566	-0.654997	-0.653747	-0.656112	-0.659281	-0.657797	-0.657472	-0.391628	-0.402502	-0.427053	0.561924	0.475685	-0.0241833	2
ETH2_1154400	1.95512	2.19572	2.13043	-0.475183	-0.543059	-0.499317	-0.273076	-0.276799	-0.236178	-0.693346	-0.677052	-0.697854	-0.694482	-0.693073	-0.695801	-0.640432	-0.652068	-0.652409	0.994253	0.769373	0.35523	2
ETH2_1155600	1.68275	1.95625	2.20636	-0.391504	-0.355745	-0.173529	0.931678	0.956937	0.928936	-0.681726	-0.654508	-0.686222	-0.819374	-0.815127	-0.819536	-0.762706	-0.764346	-0.780568	-0.188935	-0.245478	-0.523602	2
ETH2_1155700	2.23378	1.9388	2.5262	-0.141122	-0.0175904	0.235447	-0.42978	-0.417415	-0.368103	-0.790038	-0.803678	-0.794666	-0.737636	-0.807401	-0.816436	-0.307386	-0.365927	-0.489419	0.226439	-0.00114856	0.127075	2
ETH2_1200700	1.64802	2.29987	2.72948	-0.294314	-0.339801	-0.217798	-0.446518	-0.441242	-0.441136	-0.597419	-0.599932	-0.600346	-0.59972	-0.59702	-0.598632	-0.56514	-0.564727	-0.588866	0.563929	0.457336	-0.206026	2
ETH2_1200800	1.39687	1.42192	1.44966	-0.742752	-0.760233	-0.768989	1.0678	0.947179	1.19858	-1.12415	-1.12966	-1.0826	-1.00599	-1.0639	-1.05813	-0.181793	-0.305165	-0.208947	1.08472	0.302478	0.563111	2
ETH2_1201400	1.54856	2.27114	2.90249	-0.428926	-0.438808	-0.410529	-0.415183	-0.42704	-0.426899	-0.527718	-0.532924	-0.533336	-0.527422	-0.530026	-0.529072	-0.518177	-0.521231	-0.524622	0.514366	0.319143	-0.263787	2
ETH2_1201600	1.66059	2.05178	2.58952	0.282204	-0.0563525	-0.290208	-0.536656	-0.550328	-0.499279	-0.699579	-0.700411	-0.700411	-0.686728	-0.689828	-0.698139	-0.668632	-0.653188	-0.679517	0.679772	0.782906	0.0624763	2
ETH2_1204700	2.1664	2.18715	2.24641	0.57547	0.286206	0.367203	-0.396361	-0.393511	-0.379728	-0.693225	-0.692468	-0.694095	-0.693522	-0.694692	-0.694424	-0.688154	-0.685078	-0.686595	0.0492471	-0.0848426	-0.401389	2
ETH2_1204900	2.36682	2.27212	2.19513	-0.523656	-0.505747	-0.516306	-0.304756	-0.310062	-0.295327	-0.573407	-0.572668	-0.573035	-0.573812	-0.573812	-0.573495	-0.573397	-0.573411	-0.573166	0.461644	0.406284	-0.0859499	2
ETH2_1205700	1.18179	2.28329	2.71814	-0.44205	-0.365163	-0.351172	-0.536795	-0.559595	-0.533013	-0.568963	-0.568963	-0.568963	-0.568963	-0.568963	-0.5629	-0.568963	-0.55667	-0.568963	1.0418	0.814699	-0.149611	2
ETH2_1205800	1.43354	2.1589	2.74811	-0.384461	-0.397875	-0.352251	-0.541126	-0.540945	-0.52104	-0.599417	-0.595165	-0.599218	-0.596592	-0.596716	-0.596606	-0.576484	-0.5843	-0.588925	0.927561	0.626244	0.176766	2
ETH2_1206200	2.22596	1.88772	1.65655	-0.789522	-0.804771	-0.820603	0.297163	0.328867	0.384313	-0.603507	-0.662229	-0.715758	-0.927937	-0.913747	-0.921082	-0.555111	-0.545726	-0.565302	0.907034	0.880324	0.257365	2
ETH2_1207300	1.54451	1.85444	2.35232	-0.459306	-0.451143	-0.409716	-0.516546	-0.526982	-0.521603	-0.636245	-0.63602	-0.636426	-0.636478	-0.635476	-0.634378	-0.628093	-0.626716	-0.63079	1.46694	1.2059	0.161815	2
ETH2_1208200	2.10072	2.24857	2.36297	-0.502297	-0.549686	-0.522716	0.150058	0.145106	0.171392	-0.608962	-0.640026	-0.691782	-0.696607	-0.695839	-0.687434	-0.611195	-0.628229	-0.655797	0.299723	0.175396	-0.163365	2
ETH2_1210200	1.90329	2.14713	2.00628	-0.563752	-0.595033	-0.565874	-0.55606	-0.586913	-0.565421	-0.80196	-0.805051	-0.797982	-0.793494	-0.787229	-0.785523	0.0182245	-0.0139544	-0.126667	1.12327	0.725792	0.420922	2
ETH2_1210300	1.26834	1.94922	2.33279	-1.05584	-0.964773	-0.890683	0.323893	0.333291	0.360498	-0.826688	-0.804371	-1.00296	-0.95985	-0.820994	-0.895633	0.770693	0.713227	0.29129	0.101694	-0.0464628	-0.176677	2
ETH2_1210700	1.50747	1.5963	1.13902	-0.783179	-0.778907	-0.78958	-0.350565	-0.413342	-0.332229	-0.811936	-0.810928	-0.852758	-0.710761	-0.5844	-0.578525	-0.238835	-0.399289	-0.460404	2.14582	1.59509	0.911931	2
ETH2_1211000	1.93443	1.86497	1.93206	-0.668602	-0.676294	-0.660228	0.078814	0.0530834	0.0603132	-0.697349	-0.694001	-0.731154	-0.766648	-0.76975	-0.761344	-0.733977	-0.741778	-0.734039	1.005	1.26419	0.442305	2
ETH2_1211400	2.27122	2.50397	2.35199	-0.0607739	-0.285359	-0.435059	-0.344081	-0.234647	-0.439516	-0.446452	-0.490528	-0.356098	-0.490528	-0.490528	-0.490528	-0.437887	-0.398949	-0.357211	-0.387967	-0.490528	-0.490528	2
ETH2_1211500	-0.354152	2.09853	3.58648	-0.354152	-0.354152	-0.354152	-0.354152	-0.354152	-0.354152	-0.354152	-0.354152	-0.354152	-0.354152	-0.354152	-0.354152	-0.354152	0.689726	-0.354152	-0.354152	-0.354152	-0.354152	2
ETH2_1211900	0.665783	3.46918	0.77398	0.393625	0.343191	-0.722661	-0.4633	-0.496076	-0.22577	0.994666	0.763347	-0.722661	-0.722661	-0.722661	-0.429362	-0.722661	-0.722661	-0.323096	-0.722661	0.315115	-0.722661	2
ETH2_1212800	2.05603	2.21656	2.35561	0.199778	0.185988	0.0394487	-0.37575	-0.393071	-0.369763	-0.717661	-0.721257	-0.726961	-0.713769	-0.72058	-0.723372	-0.675646	-0.672416	-0.697029	0.377545	0.308873	-0.232562	2
ETH2_1213300	2.11298	2.22314	2.18568	-0.733169	-0.729677	-0.708646	-0.277484	-0.333069	-0.270221	-0.769898	-0.767934	-0.765184	-0.743505	-0.737363	-0.755359	0.0857088	0.0309595	-0.115186	0.56324	0.45407	0.0509057	2
ETH2_1213500	1.08174	1.06004	1.22712	-0.847178	-0.679416	-0.72528	1.05815	0.922714	1.04605	-1.19697	-1.18732	-1.27055	-0.644278	-0.909087	-0.881921	1.43489	1.35052	0.586885	-0.383163	-0.655081	-0.38785	2
ETH2_1213600	2.28514	2.1925	2.17156	-0.0697844	0.0715831	-0.152555	-0.413707	-0.407711	-0.38807	-0.712616	-0.711827	-0.708786	-0.707284	-0.709595	-0.712782	-0.613919	-0.641072	-0.644296	0.512899	0.475521	-0.115195	2
ETH2_1213700	1.99441	2.23482	2.43318	-0.687377	-0.673971	-0.66134	0.0259802	-0.0492985	0.0404601	-0.732405	-0.742294	-0.789906	-0.765711	-0.761308	-0.76339	0.083572	-0.00457799	-0.351517	0.271043	0.136347	-0.236719	2
ETH2_1213800	1.80601	1.85455	1.7713	0.125998	-0.0392265	-0.0637038	-0.60447	-0.603467	-0.59857	-0.749117	-0.738058	-0.761744	-0.794839	-0.794373	-0.794676	-0.76808	-0.76726	-0.769751	1.10561	1.30819	0.875681	2
ETH2_1213900	1.49266	1.94909	1.37539	-0.325135	-0.493859	-0.474574	-0.473481	-0.509517	-0.498251	-0.730011	-0.72406	-0.73068	-0.73068	-0.73068	-0.726107	-0.651529	-0.658354	-0.690184	1.39192	1.48615	1.45189	2
ETH2_1214800	1.38312	1.53652	2.08268	-0.490671	-0.500883	-0.518121	-0.581648	-0.59048	-0.577169	-0.632412	-0.636074	-0.636255	-0.636255	-0.635381	-0.634505	-0.635381	-0.634227	-0.634211	1.74471	1.59118	0.635465	2
ETH2_1215800	1.01007	1.56633	1.20215	-0.514564	-0.611281	-0.576061	-0.530148	-0.551378	-0.547765	-0.713022	-0.726432	-0.724381	-0.735208	-0.728148	-0.727629	-0.386772	-0.497042	-0.518407	1.76685	1.80137	1.74146	2
ETH2_1216700	2.04572	2.2609	2.08185	-0.566907	-0.559736	-0.550317	-0.364052	-0.371822	-0.369259	-0.619587	-0.619703	-0.621128	-0.624774	-0.624774	-0.624774	-0.624249	-0.62449	-0.624256	0.811877	0.880989	0.308485	2
ETH2_1217100	0.964552	0.768374	0.565868	-1.2155	-1.40353	-1.34409	1.01906	0.933047	0.711278	-0.840797	-0.722002	-1.08453	-1.13558	-1.14382	-1.09889	0.88923	0.6476	0.738241	0.931028	0.884043	0.936407	2
ETH2_1217200	2.1551	2.27579	1.98374	-0.398631	-0.49256	-0.43924	0.0504088	0.0519783	0.114937	-0.828755	-0.84047	-0.848289	-0.835789	-0.837038	-0.845008	-0.421562	-0.421042	-0.630174	0.615861	0.514779	0.0759628	2
ETH2_1217400	1.46053	1.38703	1.44264	-0.262804	-0.223438	-0.119014	-0.55299	-0.544587	-0.569605	-0.736698	-0.737268	-0.74014	-0.76053	-0.756591	-0.759684	-0.735394	-0.737379	-0.741807	2.02515	1.61329	1.04928	2
ETH2_1217700	2.64485	2.18662	1.7893	-0.605193	-0.598704	-0.528837	0.0335725	0.0701168	0.00533808	-0.597699	-0.596586	-0.605434	-0.684391	-0.666738	-0.677591	-0.663929	-0.655929	-0.64845	0.371152	0.35307	0.0754583	2
ETH2_1218000	3.31589	0.97323	1.77184	-0.533146	0.944229	-0.200294	-0.533146	-0.393559	0.23212	-0.533146	-0.533146	-0.533146	-0.533146	-0.533146	-0.533146	-0.533146	-0.533146	-0.533146	0.287433	-0.533146	-0.533146	2
ETH2_1218800	0.611877	0.613713	0.679352	-0.357953	-0.238435	-0.24654	1.49006	1.1447	1.30793	-0.686072	-0.697158	-0.638297	-1.11912	-1.13201	-1.13459	-1.02923	-1.02114	-1.0386	1.70839	1.35307	0.430054	2
ETH2_1218900	1.50844	1.32549	1.21696	-0.0682803	-0.0292605	0.332278	1.17365	1.09764	1.16462	-0.930021	-0.901736	-0.908998	-1.07033	-1.05966	-1.06541	-1.03933	-1.01751	-1.04614	0.765311	0.81284	-0.260541	2
ETH2_1219300	2.14883	2.08636	2.28623	-0.586112	-0.554389	-0.509245	-0.436842	-0.429702	-0.438118	-0.649014	-0.644191	-0.64126	-0.643947	-0.629535	-0.634129	-0.428831	-0.466515	-0.491973	0.961097	0.511071	0.190216	2
ETH2_1219900	2.51572	2.27977	2.18372	-0.383576	-0.418027	-0.431107	0.128237	0.106013	0.0683957	-0.443435	-0.505536	-0.546968	-0.60742	-0.604017	-0.601088	-0.32812	-0.361017	-0.366884	-0.559861	-0.560888	-0.563904	2
ETH2_1220400	1.60652	2.45587	2.35793	-0.5918	-0.677527	-0.660207	-0.462171	-0.475031	-0.421085	-0.790557	-0.780367	-0.860637	-0.726829	-0.559577	-0.4235	-0.131103	-0.0968315	-0.182277	0.598977	0.738692	0.081516	2
ETH2_1220500	1.344	1.25614	1.16303	0.0746604	-0.278605	-0.29689	-0.571426	-0.528413	-0.559482	-0.759032	-0.77125	-0.782714	-0.782159	-0.75958	-0.774179	-0.665119	-0.693275	-0.725297	2.16495	1.72709	1.21756	2
ETH2_1222100	1.12687	1.24955	1.99441	-0.0563782	0.0123073	0.00977734	-0.236254	-0.470453	-0.333221	-0.723223	-0.778193	-0.862722	-0.961906	-0.950665	-0.975033	-0.722406	-0.786277	-0.817443	1.79022	1.3701	1.12094	2
ETH2_1222900	2.01429	2.00233	2.64468	-0.461088	-0.423134	-0.423968	-0.336948	-0.370133	-0.35475	-0.599417	-0.603532	-0.604286	-0.610326	-0.610114	-0.609781	-0.594733	-0.591361	-0.601014	0.654078	0.538481	-0.0592714	2
ETH2_1223200	2.52822	2.28428	2.18983	-0.397112	-0.342553	-0.404085	-0.0551453	-0.0319505	-0.16306	-0.699483	-0.72322	-0.81089	-0.272038	-0.418115	-0.489092	-0.285693	-0.315007	-0.0805165	-0.596964	-0.41773	-0.499685	2
ETH2_1223300	2.25405	1.95573	1.97054	-0.0111444	-0.129245	-0.255218	-0.2955	-0.234874	-0.333261	-0.971106	-0.940781	-1.03019	-0.370641	-1.01309	-1.0836	0.624245	0.693091	0.45341	-0.394208	-0.336693	-0.551501	2
ETH2_1224300	2.17596	2.15192	2.36578	-0.611233	-0.587069	-0.595603	-0.564859	-0.569321	-0.571236	0.276081	0.222919	0.306707	-0.650046	-0.649983	-0.649938	-0.649338	-0.649772	-0.648611	0.272931	0.0338723	-0.40916	2
ETH2_1224500	2.45803	1.97207	1.90344	-0.370255	-0.235577	-0.431394	0.293493	0.323613	0.342149	-0.650551	-0.653082	-0.642213	-0.82581	-0.828015	-0.827822	-0.819227	-0.818957	-0.816938	0.564723	0.270199	-0.207868	2
ETH2_1225700	2.03187	1.78229	1.5097	-0.486758	-0.376729	-0.582512	-0.309474	-0.359352	-0.32872	-0.718755	-0.718755	-0.718755	-0.717711	-0.7182	-0.718278	-0.685388	-0.689248	-0.700555	1.53599	1.50136	0.467989	2
ETH2_1226000	1.64674	1.88628	1.72003	0.557473	0.195243	0.128298	-0.240605	-0.311974	-0.215591	-1.21375	-1.20995	-1.22941	-1.08973	-1.06232	-1.10551	0.986122	0.948923	0.349248	-0.0823121	-0.33939	-0.31782	2
ETH2_1226100	2.20663	2.24024	2.13446	-0.525679	-0.512078	-0.524323	-0.262159	-0.2836	-0.264657	-0.642994	-0.643996	-0.644466	-0.642217	-0.638763	-0.64306	-0.608195	-0.611903	-0.619166	0.533738	0.776203	0.17599	2
ETH2_1226200	0.950121	0.987209	1.59492	-0.27822	-0.107365	-0.0903973	-0.916218	-0.956225	-0.888926	-1.35215	-1.35363	-1.39014	-0.679508	-0.503684	-0.688357	1.4953	1.00741	0.331822	1.07246	0.675737	1.08984	2
ETH2_1227000	1.93766	1.82623	1.86788	-0.458394	-0.466014	-0.403821	0.667904	0.525586	0.666511	-0.878035	-0.878295	-0.869079	-0.887436	-0.893498	-0.888223	-0.768377	-0.761812	-0.819245	0.901456	0.580902	-0.00189412	2
ETH2_1227200	1.67453	2.32492	1.96769	-0.406983	-0.566453	-0.632107	0.253791	0.240696	0.343807	-1.03679	-1.04479	-1.07429	-1.02445	-1.04602	-1.02708	0.271305	0.321496	-0.0455145	0.205916	0.207425	0.0929014	2
ETH2_1227300	1.67235	2.07715	2.24708	-0.597488	-0.633137	-0.638155	0.271536	0.292368	0.362666	-0.710746	-0.706846	-0.751242	-0.771765	-0.771329	-0.768255	-0.754342	-0.752265	-0.756423	0.910744	0.700704	0.0773907	2
ETH2_1227600	2.08252	2.2695	2.28084	-0.618179	-0.612104	-0.61138	-0.100192	-0.0850048	-0.0624134	-0.601757	-0.594785	-0.629314	-0.646268	-0.645154	-0.645759	-0.625709	-0.624816	-0.630556	0.565278	0.544567	-0.00931355	2
ETH2_1227700	1.43382	1.85229	1.49607	-0.66196	-0.672635	-0.666105	-0.263365	-0.444559	-0.307286	-0.632248	-0.659869	-0.677535	-0.673777	-0.676423	-0.668776	-0.642399	-0.644418	-0.654975	1.61812	1.90934	0.636692	2
ETH2_1228000	1.89297	2.63928	2.05686	-0.478899	-0.532931	-0.525515	-0.41175	-0.357543	-0.429841	-0.594538	-0.576816	-0.598713	-0.601222	-0.599586	-0.592792	-0.592625	-0.588402	-0.588781	0.501072	0.657772	0.321999	2
ETH2_1230100	2.41357	2.27057	1.76277	0.193413	0.123151	0.0476069	-0.247857	-0.29412	-0.286381	-0.765106	-0.761015	-0.763844	-0.747316	-0.742896	-0.762987	-0.735465	-0.731445	-0.728054	0.572753	0.434698	-0.252048	2
ETH2_1230900	1.59338	2.36356	2.24323	-0.587516	-0.602338	-0.615416	-0.499851	-0.479884	-0.486423	-0.662657	-0.662198	-0.664957	-0.666187	-0.661373	-0.660675	-0.340349	-0.343467	-0.329208	1.07051	0.955049	0.0367635	2
ETH2_1231000	1.57082	2.38397	1.05871	-0.676145	-0.672648	-0.701226	-0.480357	-0.483264	-0.45852	-0.697629	-0.71448	-0.71448	-0.71448	-0.71448	-0.71448	-0.234008	-0.276851	-0.443966	1.74913	1.38821	0.546174	2
ETH2_1231100	1.42186	1.23995	1.22841	-0.653019	-0.646216	-0.650694	-0.585857	-0.584034	-0.599485	-0.664739	-0.665041	-0.666046	-0.658877	-0.656573	-0.663268	-0.444203	-0.444562	-0.502772	2.02211	1.91591	1.25714	2
ETH2_1232100	2.06096	2.20714	2.49928	-0.616093	-0.581045	-0.585118	0.300135	0.176157	0.242411	-0.634333	-0.634282	-0.657328	-0.589086	-0.517813	-0.552678	-0.586203	-0.578144	-0.612115	0.148281	-0.098199	-0.391923	2
ETH2_1232200	2.29744	1.62632	1.3468	-0.709308	-0.658882	-0.676069	0.020011	0.0076278	-0.0140005	-0.734861	-0.742758	-0.761131	-0.767121	-0.763593	-0.76771	-0.620166	-0.644203	-0.647112	1.62354	1.19596	0.389213	2
ETH2_1232400	2.25688	2.06306	2.59796	-0.356182	-0.361234	-0.321047	-0.288082	-0.334527	-0.295403	-0.601388	-0.598741	-0.624381	-0.470838	-0.53745	-0.556558	0.20267	0.180753	-0.0204952	-0.671474	-0.680306	-0.583212	2
ETH2_1232600	-0.704651	0.787031	2.97371	-0.787514	-0.478353	-0.469366	-0.811519	0.114392	0.385481	1.61768	0.1653	0.786269	-0.736301	0.120384	-0.412988	0.589913	-1.12739	-0.884077	0.494831	-0.495449	-1.12739	2
ETH2_1235100	1.50337	1.09815	1.75867	0.0982211	0.377945	0.122682	0.0269932	0.0277497	0.0753964	-0.967753	-0.984658	-1.00919	-0.903399	-1.04869	-1.04869	-0.642696	-0.712356	-0.747386	0.90998	-0.168303	2.23397	2
ETH2_1235900	1.54379	1.99072	2.47677	0.545751	0.362664	0.369343	-0.323669	-0.414474	-0.347527	-0.823934	-0.822538	-0.81979	-0.820461	-0.812094	-0.813296	-0.77203	-0.767703	-0.792615	0.743352	0.398012	-0.100264	2
ETH2_1236000	2.01739	2.01394	1.86517	-0.589344	-0.571595	-0.585299	-0.355734	-0.391101	-0.397532	-0.659171	-0.658303	-0.659614	-0.653076	-0.657143	-0.653284	-0.628704	-0.63573	-0.643569	1.30427	1.12627	0.412158	2
ETH2_1236300	2.50871	1.97008	1.87423	-0.288078	-0.273541	-0.0659669	-0.166577	-0.192672	-0.197909	-0.729278	-0.713817	-0.687246	-0.770244	-0.770244	-0.770244	-0.770244	-0.770244	-0.770244	0.729971	0.621379	0.232183	2
ETH2_1237200	1.51045	1.48055	1.42339	-1.12947	-1.08596	-1.08751	-0.422449	-0.433066	-0.444671	1.58526	1.1092	1.32793	-1.0391	-1.11071	-1.13459	-0.0619343	-0.01031	-0.232517	0.138156	-0.0476247	-0.335036	2
ETH2_1237700	1.83266	1.80722	2.04102	-0.68337	-0.605507	-0.624976	0.77285	0.738294	0.861354	-0.777769	-0.764417	-0.771413	-0.884271	-0.886394	-0.888068	-0.681214	-0.718199	-0.744031	0.532794	0.37131	0.0721277	2
ETH2_1238700	1.79788	1.645	1.71819	-0.963436	-0.890856	-0.879331	-0.333773	-0.306664	-0.254722	-0.51716	-0.508813	-0.454329	-0.902222	-0.920569	-0.930264	-0.197263	-0.236795	-0.477332	1.58082	1.33112	0.700513	2
ETH2_1239300	2.34202	2.00731	1.72713	-0.666494	-0.690051	-0.713992	-0.56701	-0.581247	-0.563377	-0.771947	-0.772419	-0.773774	-0.75282	-0.741074	-0.752348	0.245253	0.274165	0.0786779	0.972109	0.73145	-0.0315664	2
ETH2_1240600	2.06306	2.29702	1.76638	-0.579193	-0.616999	-0.622224	-0.335736	-0.337338	-0.363208	-0.630379	-0.644334	-0.654986	-0.665232	-0.664028	-0.668967	-0.593239	-0.581801	-0.602528	1.0365	1.02201	0.375216	2
ETH2_1241000	2.0649	2.23304	2.38812	0.435311	0.215442	0.386735	-0.448049	-0.462853	-0.441068	-0.652771	-0.652144	-0.652193	-0.652958	-0.652738	-0.654393	-0.651896	-0.650658	-0.653169	0.0097358	-0.042155	-0.466238	2
ETH2_1241100	0.455553	3.3292	0.315483	-0.561961	-0.561961	-0.561961	-0.409904	0.102246	-0.416303	-0.561961	0.931543	-0.561961	-0.561961	-0.561961	-0.561961	-0.561961	-0.561961	-0.561961	1.78082	0.654885	-0.561961	2
ETH2_1241400	1.99421	2.33933	2.45197	-0.325296	-0.32469	-0.295514	0.19279	0.0972991	0.175098	-0.642918	-0.637764	-0.651251	-0.682236	-0.682051	-0.681934	-0.682118	-0.682046	-0.682189	0.053001	0.0180618	-0.351759	2
ETH2_1241900	2.52527	2.58225	1.91506	-0.301598	-0.0982053	-0.0949949	-0.380021	-0.368007	-0.324244	-0.529855	-0.469713	-0.505744	-0.561716	-0.561716	-0.561716	-0.561716	-0.561716	-0.561716	-0.122824	-0.121197	-0.335893	2
ETH2_1243100	1.81433	2.24147	1.56474	-0.639193	-0.325282	0.156452	0.277439	2.03013	-0.0538228	-0.639193	-0.639193	-0.639193	-0.639193	-0.639193	-0.639193	-0.0351289	-0.639193	-0.639193	-0.639193	-0.639193	-0.639193	2
ETH2_1243200	1.57801	1.59365	1.32795	-0.550705	-0.251091	-0.242381	0.956598	2.06165	-0.293622	0.640088	-0.880083	-0.880083	-0.880083	-0.880083	-0.880083	-0.880083	0.172757	-0.644287	0.692043	-0.880083	-0.880083	2
ETH2_1243300	2.60785	3.13545	0.121732	-0.422724	-0.422724	-0.422724	-0.422724	0.236704	0.661846	-0.422724	-0.422724	-0.422724	-0.422724	-0.422724	-0.422724	-0.422724	-0.422724	-0.422724	-0.422724	-0.422724	-0.422724	2
ETH2_1244900	0.836899	1.78684	1.44363	-0.637495	-0.928059	-0.753402	0.175438	0.237837	0.327281	-0.961634	-1.03671	-1.13569	-1.30615	-1.2916	-1.29154	0.732866	0.896379	0.368244	0.990247	0.707851	0.838773	2
ETH2_1246000	1.54305	2.3413	2.0804	-0.257772	-0.366051	-0.333322	-0.553436	-0.554465	-0.540751	-0.661079	-0.661798	-0.660766	-0.662501	-0.662501	-0.661529	-0.633638	-0.617211	-0.643978	1.33103	0.978284	0.196738	2
ETH2_1246600	1.74439	2.42874	2.55763	-0.483133	-0.482589	-0.485843	-0.439864	-0.432693	-0.427115	-0.535516	-0.53468	-0.53697	-0.539803	-0.53753	-0.537607	-0.536603	-0.537576	-0.538806	0.654674	0.420615	-0.21972	2
ETH2_1246700	0.282251	1.26905	0.913075	-0.513591	-0.727422	-0.721356	0.88723	0.948652	1.14112	-0.737006	-0.753634	-0.885424	-0.956853	-0.956853	-0.955284	-0.84785	-0.823276	-0.89435	1.68064	1.3339	1.31697	2
ETH2_1246800	1.49052	1.24757	1.03739	0.969278	0.266947	0.107775	-0.0909358	-0.0476049	-0.0589852	-0.859217	-0.847474	-0.931165	-1.03577	-1.0357	-1.03569	-1.03493	-1.03475	-1.03493	1.17969	1.68012	1.06788	2
ETH2_1247400	1.634	1.9526	1.47719	-0.599111	-0.760059	-0.751307	-0.151557	-0.132902	-0.262181	-0.928532	-0.950695	-0.947787	-0.958434	-0.918091	-0.950244	0.0213598	-0.113317	-0.153515	1.58946	0.846874	1.05625	2
ETH2_1248400	1.41577	1.30113	1.41191	-0.406581	-0.428241	-0.500497	-0.620487	-0.630971	-0.635435	-0.680322	-0.678556	-0.68187	-0.677442	-0.670805	-0.672182	-0.556628	-0.55558	-0.535909	1.96833	2.1162	0.718164	2
ETH2_1250500	1.68697	1.74355	1.34507	-0.834276	-0.902043	-0.895514	0.990022	0.951632	0.915584	-1.0017	-1.04986	-1.06174	-0.995019	-1.05082	-1.04299	-0.0845243	-0.0162879	-0.202866	0.513544	0.654832	0.336427	2
ETH2_1250600	1.95424	2.69677	2.27284	-0.463724	-0.477096	-0.449703	-0.0952462	-0.0683495	-0.0822933	-0.619797	-0.622288	-0.623255	-0.605703	-0.589935	-0.595184	-0.456039	-0.464024	-0.499959	0.207829	-0.0613169	-0.357763	2
ETH2_1252400	1.99007	2.13123	2.20803	-0.553111	-0.539977	-0.545498	-0.523567	-0.518957	-0.520914	-0.572965	-0.572965	-0.572965	-0.572965	-0.572965	-0.572882	-0.572965	-0.572881	-0.572965	1.08873	0.876589	0.0638955	2
ETH2_1253600	2.13758	2.25987	2.11618	0.130533	-0.0675566	-0.0130149	-0.441093	-0.417141	-0.418539	-0.720462	-0.724754	-0.729712	-0.722448	-0.73103	-0.732232	-0.707471	-0.705143	-0.719072	0.629726	0.417507	0.158279	2
ETH2_1253800	1.94264	2.19808	2.27584	-0.435658	-0.446341	-0.26968	0.378084	0.364175	0.469698	-0.781029	-0.823089	-0.808723	-0.927084	-0.92881	-0.924704	-0.43313	-0.47211	-0.486945	0.218122	0.0818854	-0.191222	2
ETH2_1254300	1.68486	1.6427	1.99891	-0.701087	-0.687702	-0.673751	-0.107497	-0.239981	-0.116302	-0.813053	-0.804043	-0.823159	-0.738648	-0.749372	-0.784961	-0.388523	-0.457438	-0.610264	1.45962	1.48918	0.420505	2
ETH2_1254700	1.2742	1.73287	2.32425	0.317318	0.170559	0.437679	0.433711	0.171752	0.39415	-0.784934	-0.80964	-1.05258	-1.15365	-1.15128	-1.16555	-0.761195	-0.798972	-0.951724	0.719528	0.444859	0.208639	2
ETH2_1255500	1.94318	2.37719	2.58334	-0.449434	-0.43406	-0.432467	-0.436178	-0.444433	-0.428488	-0.527035	-0.526654	-0.52755	-0.527742	-0.527242	-0.526883	-0.520238	-0.519365	-0.523429	0.394241	0.263093	-0.209845	2
ETH2_1256000	1.66509	1.80642	1.89306	-0.615233	-0.621984	-0.6363	-0.587735	-0.562341	-0.574309	-0.652179	-0.655979	-0.659095	-0.656548	-0.64234	-0.640035	-0.428881	-0.444164	-0.485003	1.65928	1.47423	0.364044	2
ETH2_1256800	1.89345	2.21519	2.17128	-0.593089	-0.62677	-0.588968	-0.356023	-0.370162	-0.348827	-0.715696	-0.712429	-0.712159	-0.709042	-0.708407	-0.708196	-0.423286	-0.378631	-0.517722	0.922472	0.773355	0.493655	2
ETH2_1257300	1.46997	1.61458	1.43472	-0.883613	-1.04851	-1.0555	1.09695	0.938543	1.1283	-0.656023	-0.674457	-0.965939	-1.07907	-1.15616	-1.14466	0.570787	0.638701	0.298959	0.142916	-0.0857453	-0.584751	2
ETH2_1257400	0.828013	1.04759	1.03581	0.646401	-0.361663	-0.612791	0.31633	0.301545	0.176513	-0.940827	-0.47734	-1.4385	-1.55701	-1.67781	-1.6687	1.55921	1.19725	0.196609	0.686234	0.637407	0.105733	2
ETH2_1257600	1.88298	1.62768	1.54232	-0.805005	-0.898074	-0.865238	0.101545	0.163704	0.0945694	-1.08617	-1.06368	-1.12954	-0.921389	-0.977693	-0.9224	0.959129	1.02095	0.955103	0.0793825	0.231164	0.0106574	2
ETH2_1257700	2.12819	1.92153	2.67075	-0.534003	-0.553244	-0.552279	-0.211934	-0.234795	-0.162015	-0.681114	-0.673194	-0.673987	-0.631685	-0.643295	-0.656336	-0.424574	-0.455529	-0.522322	0.440595	0.386531	0.062702	2
ETH2_1259300	1.43993	1.1472	0.871396	-0.703093	-0.710789	-0.71999	1.77622	1.50885	1.51254	-0.795567	-0.812071	-0.77989	-0.83732	-0.839185	-0.839185	-0.800486	-0.798618	-0.806709	0.643605	0.508853	0.0343012	2
ETH2_1260400	2.41441	1.93035	1.54804	-0.569286	-0.584467	-0.593579	-0.549154	-0.536232	-0.549035	-0.609532	-0.614186	-0.614825	-0.591898	-0.589036	-0.593974	-0.557974	-0.569155	-0.565652	1.3427	0.999701	0.452786	2
ETH2_1262000	1.75294	2.06006	3.0635	-0.182979	-0.266137	-0.27491	-0.458774	-0.454174	-0.470459	-0.574751	-0.578401	-0.57701	-0.574243	-0.557381	-0.571091	-0.363779	-0.369065	-0.434528	0.0946335	-0.0453426	-0.218115	2
ETH2_1262100	1.57674	1.82673	3.08861	0.641534	0.246295	-0.416159	-0.328784	-0.248418	-0.273864	-0.728134	-0.728134	-0.728134	-0.728134	-0.728134	-0.728134	-0.234684	-0.327525	-0.497423	-0.215392	-0.228786	-0.240065	2
ETH2_1262300	2.11055	1.48197	1.63866	-0.382664	-0.305764	-0.22835	-0.570706	-0.567549	-0.563013	-1.03997	-1.05404	-1.00777	-0.327928	-0.441248	-0.300548	1.36937	1.21776	1.01668	-0.753247	-0.725275	-0.566926	2
ETH2_1262400	1.94974	1.60831	2.00939	-0.348236	-0.407493	-0.207071	-0.75969	-0.764597	-0.751679	-0.811872	-0.882994	-0.802431	-0.0681756	-0.500884	-0.464375	0.87302	1.40047	0.930956	-0.751166	-0.739961	-0.511267	2
ETH2_1263500	1.81177	1.65167	1.91987	-0.0362262	-0.0229707	0.00887416	0.992314	0.784702	0.996005	-0.897162	-0.893142	-0.892029	-0.919573	-0.918517	-0.917759	-0.915211	-0.915204	-0.915711	0.259901	0.210432	-0.392042	2
ETH2_1263900	1.61687	1.37424	2.16626	-0.347844	-0.442375	-0.237005	-0.725598	-0.673154	-0.57588	-0.643031	-0.607203	-0.793915	-0.804475	-0.870506	-0.910755	1.54606	1.44971	0.667388	-0.309776	-0.603581	-0.275421	2
ETH2_1264800	1.56131	1.26641	1.58471	-1.04521	-1.0411	-1.0603	-0.193654	-0.165036	-0.139616	-0.944635	-0.935727	-0.984642	-0.874477	-0.98028	-0.953599	1.17268	1.26421	0.887506	0.770441	0.348839	0.462177	2
ETH2_1265000	1.59901	2.20045	2.69951	-0.525679	-0.515498	-0.521676	-0.367991	-0.38592	-0.33143	-0.59974	-0.601094	-0.599193	-0.601391	-0.600197	-0.601186	-0.585974	-0.590787	-0.594127	0.734675	0.546211	0.242027	2
ETH2_1265100	2.00501	2.24923	2.535	-0.509799	-0.501689	-0.502188	-0.470913	-0.471396	-0.473676	-0.52878	-0.528853	-0.530073	-0.530316	-0.530316	-0.530316	-0.530316	-0.530276	-0.530316	0.522723	0.499134	-0.111879	2
ETH2_1265500	1.92589	1.35538	1.55195	-0.483275	-0.438484	-0.385775	1.42064	1.55568	1.36449	-0.662932	-0.665106	-0.700902	-0.697775	-0.696699	-0.689293	-0.607442	-0.637379	-0.630372	-0.649445	-0.622787	-0.606381	2
ETH2_1300500	1.11851	1.45922	1.97808	-0.926719	-0.96171	-0.956606	-0.224955	-0.183713	-0.363279	-0.968768	-0.918472	-0.998018	-0.87222	-0.567573	-0.74824	0.106764	0.232653	-0.0384409	1.5543	1.52077	0.758422	2
ETH2_1301600	0.937404	1.18386	0.663323	-0.8247	-0.904787	-0.902386	1.21077	1.48057	1.59944	-1.05393	-1.02542	-1.04741	-0.940323	-0.943914	-0.937689	-0.310064	-0.388877	-0.46067	0.965336	0.825786	0.87369	2
ETH2_1302100	1.85263	2.51491	2.35392	-0.456855	-0.503745	-0.513114	-0.457347	-0.464911	-0.440749	-0.549	-0.548301	-0.550447	-0.549365	-0.546994	-0.547482	-0.54051	-0.53341	-0.542704	0.685318	0.445571	-0.10742	2
ETH2_1304600	0.969898	1.49912	1.71327	-0.1729	-0.665436	-0.111138	0.319032	0.225435	0.385248	-1.39009	-1.34201	-1.38296	-1.13642	-1.22175	-1.15516	0.434853	0.648089	-0.322897	0.91807	0.600735	1.18702	2
ETH2_1305000	1.18121	1.92784	2.00515	-0.431256	-0.826234	-0.577809	0.578094	0.52513	0.671987	-0.901492	-0.953877	-1.14263	-1.23002	-1.24157	-1.24249	0.214819	0.0598914	-0.212689	0.583579	0.626862	0.385506	2
ETH2_1305600	2.42023	1.92694	1.82588	-0.53843	-0.544941	-0.537939	-0.466658	-0.458631	-0.46047	-0.599351	-0.597315	-0.596544	-0.599351	-0.599158	-0.599351	-0.59776	-0.597338	-0.59721	1.24411	0.89748	0.0758016	2
ETH2_1306400	1.5694	2.45951	2.34423	0.193909	-0.186005	-0.00635037	-0.575787	-0.527706	-0.596132	-0.696538	-0.703371	-0.719353	-0.702288	-0.696667	-0.703767	-0.592197	-0.554761	-0.597265	0.637311	0.744336	-0.0905052	2
ETH2_1306700	1.31309	1.93291	2.8776	-0.236872	-0.399044	-0.213916	-0.710249	-0.740763	-0.704879	-0.818475	-0.815988	-0.833331	-0.738686	-0.717155	-0.748474	0.347383	0.332416	-0.294834	0.515015	0.31721	0.337042	2
ETH2_1306900	2.00532	2.22844	2.34675	-0.509315	-0.493787	-0.496731	-0.472191	-0.471295	-0.463637	-0.583972	-0.583785	-0.585346	-0.584604	-0.57719	-0.583567	-0.585607	-0.584116	-0.584492	0.748737	0.664621	0.165766	2
ETH2_1307100	1.90611	2.24648	2.44314	0.108103	-0.186368	-0.142565	-0.585824	-0.585878	-0.589605	-0.697947	-0.697146	-0.69597	-0.662181	-0.676027	-0.655867	-0.482571	-0.478468	-0.524082	0.749189	0.375645	-0.16817	2
ETH2_1307700	1.84787	1.8606	1.80252	-0.593712	-0.642296	-0.623103	0.304972	0.216268	0.391918	-1.0095	-1.06516	-1.07902	-1.09973	-1.00822	-1.06869	0.0461135	0.0343341	-0.391165	1.00699	0.540845	0.528171	2
ETH2_1307800	-0.48729	0.24935	2.66879	-0.48729	-0.48729	-0.48729	-0.48729	-0.48729	-0.48729	-0.48729	0.855708	-0.48729	-0.48729	-0.48729	-0.48729	-0.48729	-0.48729	-0.48729	2.32163	1.70115	-0.48729	2
ETH2_1308200	1.95314	1.26658	0.876577	-0.0573652	-0.0988757	-0.371538	1.12376	1.11997	1.01545	-0.961142	-0.947239	-0.961161	-1.00351	-1.00277	-1.00242	-0.987034	-0.987679	-0.989675	0.756822	0.798599	0.459507	2
ETH2_1308400	2.11712	2.24396	1.69435	-0.617681	-0.632538	-0.606678	-0.417481	-0.417529	-0.412016	-0.670352	-0.668689	-0.678796	-0.631012	-0.595819	-0.582771	-0.600017	-0.594984	-0.599285	1.0227	0.916629	0.730902	2
ETH2_1308500	2.06483	2.19299	2.14687	0.243292	-0.119789	-0.00908298	-0.492009	-0.514653	-0.489945	-0.744752	-0.752279	-0.751283	-0.756529	-0.749687	-0.752391	-0.644986	-0.671074	-0.693232	0.607056	0.400686	0.485965	2
ETH2_1308600	1.11197	1.59372	1.51571	-0.497417	-0.764583	-0.627214	1.35155	1.23849	1.46589	-0.876097	-0.852117	-1.12526	-1.17667	-1.16782	-1.12006	0.0612928	0.00961285	-0.389184	0.313782	0.261091	-0.326676	2
ETH2_1310300	0.593698	0.413838	2.15656	-1.1119	-0.966418	-0.81691	-0.120684	0.867426	1.19403	0.294504	-0.995997	-0.968917	-1.1119	-1.1119	-0.631504	-0.272052	1.81024	0.196996	-0.384664	1.15446	-0.18891	2
ETH2_1310600	0.894108	0.914792	1.35198	-1.08481	-1.06563	-0.961974	0.752265	0.594755	0.730618	-1.32763	-1.36398	-1.3176	2.17205	0.519536	0.411866	0.260666	0.232164	0.145286	-0.480272	-0.639884	-0.73832	2
ETH2_1311800	1.36608	1.02924	1.00572	-0.861099	-0.911399	-0.943993	1.07996	0.993608	0.903133	-1.00136	-0.999286	-1.00801	-0.80422	-0.878665	-0.865573	-0.663701	-0.526438	-0.518945	1.28504	1.40061	0.919293	2
ETH2_1312000	1.25193	1.34113	1.3681	-0.301544	-0.455477	-0.449902	-0.622022	-0.62612	-0.61303	-0.677149	-0.678145	-0.675515	-0.679118	-0.67442	-0.676428	-0.652074	-0.669572	-0.669039	2.00887	1.71971	1.42982	2
ETH2_1312900	2.20609	2.15064	1.99074	-0.385294	-0.65716	-0.389377	0.244725	0.287364	0.350988	-0.924114	-0.89958	-0.998097	-0.903077	-0.94309	-0.982075	-0.0451448	-0.184751	-0.203922	0.215338	0.249196	-0.179401	2
ETH2_1313000	2.17188	1.82852	1.78728	-0.110379	-0.154357	-0.137454	-0.552148	-0.590509	-0.588416	-0.677435	-0.676483	-0.691767	-0.714257	-0.710157	-0.715926	-0.714593	-0.712835	-0.711773	1.32977	1.2069	0.134149	2
ETH2_1313200	2.11453	1.96841	1.3107	-0.453405	-0.502663	-0.543667	-0.209415	-0.273334	-0.239908	-0.662747	-0.58766	-0.629958	-0.798754	-0.781987	-0.783493	-0.738322	-0.769545	-0.782065	1.41425	1.37015	0.578887	2
ETH2_1313600	1.3539	1.92711	1.73853	-0.408496	-0.550042	-0.658961	0.901975	1.03248	1.03776	-0.819467	-0.853464	-0.914166	-1.03122	-1.01613	-1.03156	-0.664624	-0.606332	-0.766879	0.602976	0.637036	0.0895764	2
ETH2_1313900	2.00159	1.72873	2.45651	0.275092	-0.0996719	0.226958	0.41775	0.512186	0.635285	-0.794635	-0.750606	-0.808478	-0.821126	-0.818506	-0.824523	-0.744708	-0.764397	-0.78377	-0.401066	-0.315255	-0.32736	2
ETH2_1315300	2.12153	2.06532	2.21084	-0.469849	-0.380836	-0.49226	-0.244053	-0.209777	-0.261557	-0.705793	-0.703174	-0.723094	-0.759178	-0.756309	-0.758192	-0.595474	-0.603291	-0.605764	0.706848	0.76141	0.402659	2
ETH2_1315600	1.22166	1.55565	2.57961	-0.452336	-0.590477	-0.285074	-0.752586	-0.706469	-0.868713	-1.20944	-0.902428	-1.36553	0.269045	-0.682594	0.127417	1.10469	0.526407	0.0872288	-0.396931	-0.0449119	0.785789	2
ETH2_1316500	1.8594	2.03486	1.53571	-0.642123	-0.622358	-0.610686	-0.45531	-0.484159	-0.484281	-0.600456	-0.607107	-0.574338	-0.65086	-0.640168	-0.64933	-0.628787	-0.64543	-0.635224	1.36295	1.58008	0.557616	2
ETH2_1317000	2.37744	2.08564	2.13178	-0.451267	-0.47081	-0.447716	-0.464403	-0.465033	-0.473268	-0.599154	-0.60902	-0.606573	-0.620904	-0.614738	-0.622222	-0.549932	-0.547061	-0.571912	0.881687	0.402385	0.235085	2
ETH2_1317700	2.04352	2.49432	2.13603	-0.62579	-0.628085	-0.632742	-0.0342968	-0.0110841	0.0179597	-0.663995	-0.679894	-0.698462	-0.714109	-0.714275	-0.711403	-0.428684	-0.440263	-0.466778	0.414304	0.404518	-0.0607883	2
ETH2_1319300	2.33573	2.27386	2.24318	-0.570988	-0.544267	-0.557097	-0.478413	-0.479919	-0.484676	-0.598273	-0.597751	-0.598162	-0.551314	-0.563508	-0.560094	-0.304295	-0.337134	-0.432303	0.410513	0.381107	0.0137982	2
ETH2_1320000	1.34084	0.936505	0.835428	-0.992363	-0.981197	-0.96355	-0.885602	-0.858146	-0.875109	-0.910875	-0.937256	-0.923225	-0.433485	-0.616298	-0.597698	1.0856	0.996233	0.942798	1.26691	1.21252	1.35797	2
ETH2_1320700	1.8861	2.04592	1.99325	0.282257	0.0211625	0.0931764	0.101097	0.0180033	0.0212455	-0.91506	-0.908131	-0.922953	-0.918182	-0.916785	-0.911365	-0.839733	-0.83342	-0.871443	0.663662	0.721315	0.189876	2
ETH2_1320900	2.21041	2.38101	2.00507	-0.676643	-0.67445	-0.633162	-0.259367	-0.360549	-0.310899	-0.716178	-0.698018	-0.675285	-0.654126	-0.633243	-0.658527	-0.263321	-0.261698	-0.389489	0.600011	0.669926	-0.00146933	2
ETH2_1321000	2.26593	2.01089	1.91629	0.351391	0.00388121	-0.0515063	0.216621	0.260234	0.193496	-0.951759	-0.916839	-1.02803	-1.09234	-1.07173	-1.07445	-0.200646	-0.258748	-0.491435	0.200467	0.126843	-0.40857	2
ETH2_1321800	2.13003	2.43124	2.46242	-0.442494	-0.426518	-0.417896	-0.327094	-0.332244	-0.32353	-0.524088	-0.524613	-0.526764	-0.526886	-0.526886	-0.526886	-0.526528	-0.526678	-0.526747	0.146938	0.125774	-0.290555	2
ETH2_1322800	2.01777	1.96304	2.41398	0.0951886	0.083244	0.466764	-0.422122	-0.405744	-0.388694	-0.776352	-0.772279	-0.71059	-0.796938	-0.807634	-0.802749	-0.716901	-0.708592	-0.696172	0.318191	0.514547	0.132041	2
ETH2_1323600	2.12262	2.30841	1.75271	-0.570885	-0.578087	-0.552312	-0.546286	-0.523679	-0.517981	-0.62135	-0.607865	-0.62454	-0.616397	-0.617669	-0.612258	-0.4996	-0.492957	-0.548725	0.949674	1.10726	0.289917	2
ETH2_1324100	1.61832	1.93633	2.12073	0.198265	-0.198758	-0.264435	-0.778395	-0.775253	-0.782594	-1.08659	-1.09488	-1.08825	-0.745515	-0.655221	-0.641172	1.00471	1.01184	0.223237	0.201329	0.073883	-0.277572	2
ETH2_1324500	1.5773	2.13702	1.3245	-0.630681	-0.646204	-0.634215	-0.561516	-0.536984	-0.55235	-0.652891	-0.659147	-0.657875	-0.634191	-0.627629	-0.605012	-0.532129	-0.522664	-0.559683	1.78482	1.37475	0.814784	2
ETH2_1324700	1.5986	2.25262	2.19406	-0.613906	-0.631981	-0.648048	0.217998	0.197019	0.206962	-0.669945	-0.661822	-0.740786	-0.767169	-0.760692	-0.768038	-0.702095	-0.713528	-0.7261	0.781085	0.948029	0.00773778	2
ETH2_1324900	0.632238	1.01487	1.12683	-1.06605	-1.07123	-1.11128	0.907003	0.743467	0.951103	-1.14727	-1.16643	-1.15977	-1.09411	-1.05118	-1.04103	1.08403	1.25602	0.544489	0.853352	0.414962	0.379988	2
ETH2_1325800	1.5842	1.08188	0.932158	-0.175825	0.104314	0.326032	-0.794026	-0.80563	-0.796812	0.246111	0.180872	0.233422	-0.976882	-1.06393	-1.04408	-1.09537	-1.07397	-1.09623	1.51825	1.86629	0.849233	2
ETH2_1326100	2.2243	2.25984	2.00064	-0.107892	-0.0452415	0.00527387	0.0448608	0.165529	0.139068	-0.934122	-0.97396	-0.940844	-0.821971	-0.723113	-0.771146	-0.603427	-0.567284	-0.599622	0.406877	0.201784	-0.359549	2
ETH2_1327300	1.26744	0.977371	0.698976	-0.504624	-0.146723	-1.28679	-0.370764	-0.372884	-0.488869	1.84398	1.72355	2.01838	-0.359161	-0.991926	-0.906756	-0.169684	-0.302725	-0.322462	-0.74922	-0.529208	-1.0279	2
ETH2_1328100	2.22449	2.15545	2.24704	-0.607673	-0.596476	-0.592598	-0.0872363	-0.0743509	-0.0907509	-0.638948	-0.638586	-0.640388	-0.641021	-0.640196	-0.641021	-0.613479	-0.61195	-0.622453	0.693007	0.427134	-0.00999204	2
ETH2_1328600	1.49437	1.06384	1.19635	0.177725	0.245975	-0.0464504	1.02773	1.15894	1.04389	-0.370809	-0.478038	-0.429256	-1.33635	-1.33813	-1.33983	-1.22215	-1.21009	-1.23339	0.894664	0.644912	0.0560928	2
ETH2_1329200	1.14889	1.28777	1.30452	-0.401415	-0.346712	-0.426705	1.74914	1.55386	1.68458	-0.908978	-0.895592	-0.900206	-0.923186	-0.905905	-0.92172	-0.669087	-0.725463	-0.765612	0.130257	-0.0792501	0.010803	2
ETH2_1330200	1.5967	2.54105	2.19	-0.446371	-0.556877	-0.493604	-0.482827	-0.477475	-0.500059	-0.691106	-0.681514	-0.679796	-0.695656	-0.695656	-0.694768	-0.32768	-0.355317	-0.372011	1.08507	0.537735	0.200175	2
ETH2_1330600	1.44524	2.00425	1.78481	-0.774035	-0.794639	-0.816938	0.843808	0.830067	0.95648	-0.740463	-0.755026	-0.830145	-0.875356	-0.8706	-0.875139	-0.648251	-0.642655	-0.706335	0.794571	0.658549	0.0118044	2
ETH2_1330900	0.605862	1.20942	1.38302	0.0315012	-0.562538	-0.342432	0.026321	-0.0128109	0.109908	-1.04371	-1.09596	-1.14265	-1.14838	-1.09713	-1.09943	-0.103216	-0.0103894	-0.512386	2.0941	1.6288	1.08212	2
ETH2_1331100	1.21262	1.26959	0.442748	-1.15558	-1.14901	-1.11939	-0.0884257	-0.0455481	0.0552053	-0.816179	-0.751317	-1.04069	-1.09009	-0.967897	-1.03259	0.978844	0.99853	0.574387	1.20265	1.69864	0.823511	2
ETH2_1331400	1.13226	2.12344	2.35586	-0.18937	-0.32771	-0.312755	-0.167881	-0.204749	-0.0675618	-0.774794	-0.762339	-0.789796	-0.805027	-0.805191	-0.805323	-0.790315	-0.784732	-0.795722	0.879822	1.22497	0.666916	2
ETH2_1332300	1.30466	2.29368	1.25908	-0.538261	-0.587349	-0.599209	-0.491282	-0.489564	-0.471348	-0.657916	-0.656503	-0.651923	-0.656466	-0.653863	-0.656845	-0.619811	-0.610217	-0.603018	1.7112	1.57945	0.795501	2
ETH2_1332800	1.46992	2.34266	2.46741	0.162212	-0.171125	0.0391992	-0.115075	-0.200638	-0.0696408	-0.975729	-0.95751	-0.993116	-0.980594	-0.994758	-1.00631	0.23494	0.297447	-0.300904	0.0494489	0.00561747	-0.303454	2
ETH2_1333100	1.93505	2.50116	2.44812	-0.503627	-0.515812	-0.531607	-0.211302	-0.232701	-0.190919	-0.598636	-0.596836	-0.598964	-0.595561	-0.592159	-0.594559	-0.489182	-0.481853	-0.514572	0.310413	0.253369	-0.199823	2
ETH2_1333200	2.32738	1.5222	1.02094	0.40722	-0.431265	0.848737	-0.592736	-0.612081	-0.745822	-0.745822	-0.745822	-0.745822	-0.745822	-0.745822	-0.745822	-0.745822	-0.745822	-0.745822	0.433498	0.785531	1.74878	2
ETH2_1335200	1.92999	2.25491	2.63964	-0.0599642	0.0524317	0.0940845	-0.424317	-0.423311	-0.417244	-0.624509	-0.626472	-0.6267	-0.624604	-0.627068	-0.626296	-0.614415	-0.619129	-0.618154	0.24192	0.0628002	-0.343591	2
ETH2_1335700	0.73819	2.12069	2.13667	-0.00213628	-0.474655	-0.273965	0.344636	0.189047	0.483752	-1.11144	-1.12045	-1.18197	-1.1959	-1.1993	-1.20175	0.313807	0.231817	-0.48518	0.800165	0.645136	0.242831	2
ETH2_1336900	1.76595	1.15093	0.503369	-0.0549948	-0.257401	-0.496931	-0.424936	-0.412028	-0.413251	-0.718163	-0.716836	-0.719521	-0.718167	-0.719521	-0.719521	-0.706014	-0.703229	-0.696787	2.14352	2.18135	0.732176	2
ETH2_1337800	1.83237	2.09417	2.24572	-0.616453	-0.650601	-0.648474	0.503048	0.426812	0.534896	-0.735488	-0.743948	-0.803688	-0.813615	-0.814229	-0.819708	-0.543402	-0.551869	-0.64854	0.487146	0.478022	-0.21217	2
ETH2_1337900	1.65942	2.43061	2.67321	-0.455771	-0.460079	-0.444493	-0.26268	-0.288926	-0.228472	-0.596686	-0.598734	-0.600588	-0.596778	-0.598162	-0.598717	-0.556857	-0.548557	-0.567995	0.41531	0.326603	-0.101662	2
ETH2_1338800	2.08156	2.07895	2.3604	-0.645657	-0.651687	-0.633813	-0.349092	-0.386434	-0.373611	-0.677011	-0.68033	-0.689274	-0.634895	-0.628396	-0.63493	-0.387257	-0.361105	-0.475245	0.756871	0.535164	0.395796	2
ETH2_1339800	1.30701	2.04262	2.16487	0.187658	-0.151683	-0.165584	-0.695743	-0.61176	-0.668384	-0.832656	-0.834343	-0.80553	-0.725828	-0.775298	-0.788244	-0.493841	-0.500188	-0.556448	1.58897	0.833468	0.480929	2
ETH2_1340000	1.98201	2.12763	2.53345	0.187111	-0.229015	0.636247	-0.220576	-0.180794	-0.213901	-0.867437	-0.877321	-0.871756	-0.645321	-0.539875	-0.536622	-0.102826	-0.0980636	-0.215781	-0.634379	-0.621889	-0.610894	2
ETH2_1340500	2.33959	2.48418	0.985475	0.929226	0.339507	-0.464277	-0.226523	-0.267951	-0.253519	-0.46462	-0.511523	-0.791412	-0.932878	-0.918472	-1.0004	-0.715749	-0.724838	-0.784683	0.503447	0.524034	-0.0486142	2
ETH2_1341000	2.22714	1.90327	1.9325	-0.781515	-0.758125	-0.775231	0.64888	0.709575	0.643183	-0.559941	-0.585382	-0.5478	-0.764859	-0.782154	-0.775056	-0.734407	-0.734438	-0.742911	0.287663	0.285802	-0.0961906	2
ETH2_1341200	2.29131	1.77179	2.18203	-0.04841	0.0185574	0.0490838	-0.266339	-0.200561	-0.23369	-0.962922	-1.01107	-0.971807	-0.618606	-0.328487	-0.357178	0.276872	0.316938	0.771636	-0.88786	-0.921382	-0.869908	2
ETH2_1341800	1.26987	1.55439	1.92097	0.129107	-0.00664202	0.0758268	0.934338	0.762209	0.980872	-1.05898	-1.10214	-1.30475	-1.17702	-1.17068	-1.20217	0.5438	0.491094	0.10936	-0.443799	-0.603407	-0.702261	2
ETH2_1342100	1.76038	1.41602	1.63932	-0.412803	-0.42594	-0.341185	-0.422131	-0.38813	-0.358303	-0.875241	-0.881268	-0.87708	-0.877888	-0.862118	-0.868237	-0.40906	-0.420403	-0.49256	1.65129	1.66994	0.775387	2
ETH2_1342500	2.66283	0.737035	1.12368	-0.534058	-0.0970341	-0.34834	0.699916	1.87486	1.11572	-0.455982	-0.872426	-0.872426	-0.872426	0.0385546	-0.730178	-0.499401	-0.22348	-0.29107	-0.710922	-0.872426	-0.872426	2
ETH2_1342600	1.90335	2.0719	2.8516	-0.0373137	0.189531	0.22735	-0.162377	-0.252323	-0.0709709	-0.514729	-0.572509	-0.572509	-0.529292	-0.572509	-0.572509	-0.572509	-0.572509	-0.559065	-0.572509	-0.537593	-0.572509	2
ETH2_1343700	2.40154	2.09074	1.78188	-0.799669	-0.796241	-0.789214	-0.786799	-0.783581	-0.778054	-0.843841	-0.84138	-0.843287	0.331957	0.355663	0.354564	-0.197928	-0.231353	-0.229412	0.411924	0.345742	-0.153252	2
ETH2_1344000	2.08187	2.08001	2.37926	-0.682539	-0.653835	-0.68436	0.167537	-0.00440636	0.14877	-0.666198	-0.656309	-0.70846	-0.703716	-0.687834	-0.701057	-0.540187	-0.550545	-0.60528	0.552412	0.403619	0.0312543	2
ETH2_1344600	2.67171	1.94309	1.40715	-0.683938	-0.693612	-0.704206	-0.423337	-0.403864	-0.422103	-0.654327	-0.676553	-0.677209	-0.61404	-0.586397	-0.583881	-0.453901	-0.396685	-0.436608	1.15045	0.831873	0.406384	2
ETH2_1345200	1.33402	1.91413	1.57276	-0.235648	-0.521418	-0.693828	-0.313322	-0.369695	-0.316511	-0.935863	-0.935446	-1.00266	-1.01893	-0.946651	-0.96179	1.35034	1.46391	1.07832	0.0488476	-0.0799575	-0.430622	2
ETH2_1345700	1.60701	2.02128	2.01658	-0.726038	-0.721193	-0.729231	-0.589502	-0.597905	-0.606037	-0.386069	-0.349351	-0.58162	-0.74329	-0.736431	-0.741031	-0.422858	-0.406886	-0.522828	1.29413	1.29424	0.627022	2
ETH2_1348100	1.81155	1.06853	1.07589	-0.635341	-0.698333	-0.733875	-0.152319	-0.0711957	-0.0738163	-0.692067	-0.670635	-0.759098	-0.782824	-0.782824	-0.778396	-0.612493	-0.630173	-0.746625	2.05305	1.65382	1.15718	2
ETH2_1348500	1.06871	1.0117	1.19779	-0.788399	-0.797295	-0.795045	0.503507	0.325504	0.521085	-0.805173	-0.816594	-0.824729	-0.836488	-0.834268	-0.823158	-0.724573	-0.728161	-0.7758	1.82942	1.43052	1.66145	2
ETH2_1348800	1.91656	1.97008	2.16736	-0.414669	-0.478373	-0.437227	-0.179816	-0.222003	-0.257968	-0.790565	-0.782548	-0.794866	-0.79033	-0.791473	-0.790994	-0.608768	-0.61505	-0.58551	1.03716	0.874304	0.574694	2
ETH2_1348900	1.66213	2.16412	2.0882	-0.860567	-0.866187	-0.858324	-0.515822	-0.553268	-0.52304	-0.775637	-0.778544	-0.856579	-0.769498	-0.67953	-0.714035	0.631893	0.681741	0.205935	0.557633	0.613197	0.146185	2
ETH2_1349200	2.21097	2.11476	2.00681	0.208982	0.301501	0.163973	-0.526104	-0.526355	-0.528658	-0.731199	-0.732072	-0.731961	-0.732116	-0.732549	-0.732549	-0.718622	-0.717865	-0.722862	0.711912	0.564054	-0.150045	2
ETH2_1349600	2.10225	2.23272	2.32963	-0.521561	-0.491813	-0.480805	-0.453898	-0.474481	-0.488032	-0.598169	-0.59758	-0.598707	-0.587305	-0.592817	-0.590806	-0.502741	-0.503069	-0.522317	0.774749	0.502368	0.0623808	2
ETH2_1350000	2.157	2.09214	2.70967	-0.234488	-0.243792	0.0232352	-0.00790156	-0.00262662	-0.0229315	-0.585251	-0.58441	-0.58516	-0.578446	-0.546475	-0.547116	-0.461667	-0.465044	-0.478275	-0.551115	-0.55766	-0.529681	2
ETH2_1350600	1.56075	1.63237	1.37632	-0.732667	-0.744906	-0.772549	-0.238935	-0.236406	0.0425787	-0.839358	-0.845125	-0.83809	-0.836498	-0.790076	-0.829366	-0.459419	-0.246011	-0.560666	1.24827	1.34344	1.76634	2
ETH2_1351200	1.73508	2.36553	2.55126	0.102927	-0.118275	0.00862041	-0.199174	-0.232111	-0.176414	-0.704076	-0.698388	-0.710349	-0.706982	-0.705108	-0.709942	-0.702625	-0.699786	-0.706751	0.289768	0.307926	-0.291133	2
ETH2_1352100	2.1741	2.31539	2.41688	0.159909	-0.147909	0.0616026	-0.279447	-0.275283	-0.256624	-0.737777	-0.743464	-0.806407	-0.728176	-0.68624	-0.677625	-0.198358	-0.213406	-0.251866	-0.31034	-0.319417	-0.495555	2
ETH2_1352900	1.68493	1.41967	1.22245	-0.846401	-0.856425	-0.844473	1.31314	1.19501	1.32064	-0.897591	-0.889513	-0.90422	-0.909259	-0.90688	-0.906509	-0.480847	-0.481961	-0.544474	0.699937	0.672884	-0.0601023	2
ETH2_1353800	2.24531	2.49464	1.94654	-0.0818897	-0.23606	-0.285011	0.145809	0.0561318	0.123721	-0.817632	-0.824514	-0.848253	-0.815502	-0.816477	-0.790092	-0.479945	-0.44206	-0.525887	0.098104	0.0171031	-0.164038	2
ETH2_1354100	2.45623	2.08743	2.19904	-0.401218	-0.414554	-0.406341	-0.461493	-0.438571	-0.449577	-0.580974	-0.581785	-0.582578	-0.57898	-0.578964	-0.582395	-0.557203	-0.55722	-0.561561	0.684782	0.462319	-0.15638	2
ETH2_1354800	1.55555	0.979001	0.43432	-1.39732	-1.3916	-1.36755	-0.191259	-0.272849	-0.212776	0.888083	0.761054	-0.25871	-1.34324	-1.29018	-1.31729	1.03733	1.14388	0.604597	0.911364	0.492954	0.234643	2
ETH2_1354900	1.22245	1.29853	0.493309	-1.17185	-1.14912	-1.1772	0.6806	0.700558	0.639939	-1.01286	-0.966037	-1.13053	-1.10479	-1.11347	-1.09316	0.981624	1.16305	0.660572	0.821256	0.736235	0.520898	2
ETH2_1355000	1.47362	1.3428	0.775844	-0.879217	-0.975937	-0.970249	1.4154	1.40799	1.50771	-0.972947	-0.957901	-1.02547	-0.970073	-0.900105	-0.865462	-0.252154	-0.153845	-0.354546	0.515587	0.773586	0.0653671	2
ETH2_1356400	1.72677	2.45168	2.55678	-0.207424	-0.391988	-0.39956	-0.581691	-0.576783	-0.57351	-0.713897	-0.723142	-0.725188	-0.685504	-0.624393	-0.607039	-0.0169357	0.0276591	-0.178296	0.377069	0.200351	-0.334958	2
ETH2_1357300	2.319	1.99789	2.37031	-0.593993	-0.575448	-0.5795	-0.370876	-0.376001	-0.36389	-0.546106	-0.55657	-0.583277	-0.594614	-0.585944	-0.593455	-0.465473	-0.472436	-0.512812	0.784306	0.482043	-0.183152	2
ETH2_1357400	1.24536	1.65353	1.1393	-1.09518	-1.12812	-1.35669	0.915284	1.07252	1.21077	-0.545027	-0.358682	-0.957966	-0.74022	-0.711168	-0.704886	-0.695883	-0.586542	-0.784489	1.2334	0.794395	0.400287	2
ETH2_1357500	1.41988	2.35976	2.58102	-0.396678	-0.520364	-0.536258	-0.251504	-0.305573	-0.178469	-0.397336	-0.488093	-0.655258	-0.732336	-0.751794	-0.742908	-0.66635	-0.709753	-0.691265	0.633783	0.432519	0.596989	2
ETH2_1358000	1.36393	2.83488	2.42328	-0.597425	-0.600144	-0.600543	-0.159473	-0.166504	-0.0912317	-0.608741	-0.602684	-0.600573	-0.625103	-0.625103	-0.624295	-0.408031	-0.40775	-0.428614	0.391379	0.337905	-0.205162	2
ETH2_1358800	1.32075	2.66145	2.51563	-0.505604	-0.573486	-0.552461	-0.314105	-0.344883	-0.308614	-0.649777	-0.649608	-0.65262	-0.649582	-0.647129	-0.643188	-0.356066	-0.348895	-0.443639	0.542934	0.613536	-0.014654	2
ETH2_1359800	1.99779	2.16208	2.49242	-0.575244	-0.545478	-0.547432	-0.460752	-0.458042	-0.465235	-0.620125	-0.621375	-0.620946	-0.55194	-0.554957	-0.568481	-0.459994	-0.456628	-0.517328	0.575151	0.650893	0.145625	2
ETH2_1360000	2.45191	1.85723	2.07722	-0.567934	-0.553041	-0.585777	-0.524368	-0.526	-0.524732	-0.6269	-0.6269	-0.6269	-0.616686	-0.599743	-0.625567	-0.430018	-0.470169	-0.471665	0.946784	0.673433	0.36982	2
ETH2_1360400	1.05987	2.14084	1.89928	-0.345866	-0.634396	-0.617969	0.977542	1.04895	1.17113	-0.646393	-0.635041	-0.830002	-0.972945	-0.974888	-0.966183	-0.718492	-0.724876	-0.760344	0.335259	0.459998	-0.265474	2
ETH2_1360900	1.36815	2.51077	2.58463	0.335563	-0.086646	0.153654	-0.405807	-0.40933	-0.392958	-0.677979	-0.677865	-0.679589	-0.679589	-0.679589	-0.679131	-0.666213	-0.668442	-0.669416	0.395258	0.367424	-0.342904	2
ETH2_1361000	1.27662	2.45034	2.74383	0.596951	0.0665488	0.00625331	-0.366459	-0.39914	-0.358201	-0.66245	-0.66245	-0.66245	-0.659103	-0.646432	-0.648694	-0.650425	-0.654702	-0.650998	0.108032	0.162265	-0.389349	2
ETH2_1361300	2.08146	2.17036	2.19025	0.0736257	-0.132616	-0.142276	-0.534451	-0.533808	-0.546147	-0.686159	-0.679146	-0.676998	-0.685535	-0.683504	-0.684449	-0.670216	-0.664779	-0.669853	0.835871	0.642844	-0.00447124	2
ETH2_1361400	1.51193	1.88983	1.74816	-0.146422	-0.343843	-0.0743045	-0.161226	-0.154225	-0.150003	-0.91073	-0.919607	-0.9233	-0.919069	-0.929248	-0.933549	-0.676522	-0.690711	-0.742794	1.17969	1.42977	0.91618	2
ETH2_1366700	1.95606	1.95325	1.66089	-0.857242	-0.857137	-0.861752	0.55144	0.535488	0.650605	-0.788938	-0.806303	-0.826721	-0.853671	-0.86163	-0.848894	-0.490176	-0.483699	-0.632288	0.763338	0.837803	0.259578	2
ETH2_1366900	1.17189	1.9719	1.70613	-0.567727	-0.667123	-0.746612	0.376315	0.204903	0.383585	-1.15535	-1.16666	-1.28348	-0.817383	-0.697936	-0.812355	1.30679	1.27404	0.527847	-0.188966	-0.283061	-0.536761	2
ETH2_1367600	1.31798	2.48037	2.54793	-0.426792	-0.473161	-0.471927	-0.540822	-0.553259	-0.529966	-0.62371	-0.623395	-0.626415	-0.620864	-0.626149	-0.617999	-0.423009	-0.426549	-0.490417	0.772643	0.728939	0.226571	2
ETH2_1368700	1.8105	1.77981	1.40663	-0.415434	-0.512955	-0.465198	-0.522043	-0.54553	-0.536796	-0.696883	-0.696933	-0.700784	-0.699363	-0.6988	-0.697853	-0.637683	-0.632903	-0.644096	1.48838	1.67932	0.9386	2
ETH2_1369400	1.75424	1.57274	1.69416	0.158877	0.00992826	0.154396	1.23981	0.991557	1.25168	-0.746983	-0.72787	-0.768458	-0.994736	-0.999389	-1.00968	-0.893215	-0.871006	-0.946835	-0.228856	-0.167973	-0.472382	2
ETH2_1369800	1.88375	2.01046	1.89801	-0.551737	-0.614898	-0.617612	-0.414853	-0.401229	-0.39013	-0.728723	-0.729406	-0.729406	-0.715095	-0.725058	-0.727539	-0.431526	-0.452077	-0.583774	1.35035	1.10567	0.564823	2
ETH2_1370300	1.66947	1.55895	1.28455	-0.683063	-0.597999	-0.676487	1.47738	1.65195	1.47164	-0.476442	-0.446241	-0.400715	-0.849543	-0.819512	-0.752865	-0.73228	-0.759032	-0.77855	-0.158538	-0.497379	-0.485292	2
ETH2_1370400	2.12664	2.2575	2.2754	-0.0213533	-0.149912	-0.108584	-0.283112	-0.295185	-0.268952	-0.713932	-0.719152	-0.719547	-0.71317	-0.712725	-0.717692	-0.689078	-0.683747	-0.70564	0.543568	0.339954	-0.0412849	2
ETH2_1371000	0.448408	1.77575	1.59219	-0.910942	-0.926746	-0.915672	0.455595	0.364989	0.469779	-0.472571	-0.528704	-0.84165	-0.959143	-1.01805	-1.04222	-0.379827	-0.300984	-0.725704	1.86362	1.48879	0.563098	2
ETH2_1371100	0.901481	1.47259	1.66162	-0.872248	-1.00332	-1.01238	0.0572827	-0.0397594	0.0946161	-0.995787	-1.04277	-1.03282	-0.945381	-0.979591	-0.983583	0.423405	0.562887	-0.0972992	1.49962	1.08548	1.24597	2
ETH2_1371700	2.03657	2.1376	2.409	-0.553275	-0.545588	-0.544066	-0.447129	-0.469083	-0.437309	-0.555752	-0.558087	-0.564471	-0.56853	-0.56847	-0.566888	-0.56062	-0.556147	-0.559198	0.847704	0.637975	-0.0142285	2
ETH2_1371800	1.57988	2.3247	1.77894	-0.562167	-0.579764	-0.575795	-0.55921	-0.560519	-0.558554	-0.60975	-0.609646	-0.609494	-0.60975	-0.60975	-0.609607	-0.600382	-0.595699	-0.603229	1.37587	1.21404	0.579884	2
ETH2_1371900	1.61356	2.18703	1.75456	1.09941	0.689448	-0.147765	-0.645681	-0.616489	-0.603211	-0.768749	-0.767543	-0.768749	-0.768749	-0.768749	-0.768749	-0.766564	-0.76537	-0.765911	0.914498	0.724017	-0.0602397	2
ETH2_1372000	1.91137	2.03715	2.02851	-0.608445	-0.605435	-0.616098	-0.390812	-0.416106	-0.384251	-0.632991	-0.631959	-0.634733	-0.633145	-0.633124	-0.634991	-0.624355	-0.624675	-0.628185	1.18616	1.16973	0.366394	2
ETH2_1372100	1.59886	1.6038	1.37376	-1.05637	-1.09891	-1.11114	1.07795	0.875132	0.790714	-1.12941	-1.13218	-1.12488	-0.719092	-0.798106	-0.882927	0.146226	-0.106202	-0.0178479	0.47777	0.397951	0.834905	2
ETH2_1372500	1.65483	1.44629	1.24133	-0.838145	-0.861064	-0.87822	0.773679	0.808311	1.03648	-0.644499	-0.630235	-0.762844	-0.944196	-0.945406	-0.938775	-0.825613	-0.805351	-0.798608	1.04472	1.26793	0.599385	2
ETH2_1373200	1.63597	1.77425	1.29635	-0.596706	-0.674158	-0.601645	-0.159925	-0.164799	-0.137051	-0.859675	-0.856738	-0.862066	-0.860499	-0.857441	-0.858071	-0.387574	-0.464446	-0.484094	1.64181	1.71814	0.758377	2
ETH2_1374100	1.38827	1.32494	1.39697	-0.811562	-0.82215	-0.237936	-0.515392	-0.533566	-0.376085	0.940414	0.524408	0.661521	-1.47288	-1.48799	-1.49759	-0.487211	-0.392832	-0.658141	1.22566	1.08276	0.748394	2
ETH2_1374200	1.34599	1.08624	0.997061	-0.36009	-0.292094	-0.321198	-0.898023	-0.950003	-0.932475	-1.1023	-1.10456	-1.10518	-0.853617	-0.915995	-0.90254	0.936408	0.816108	0.706098	1.46533	1.04014	1.34471	2
ETH2_1400200	1.0749	1.30177	0.848961	0.37476	0.585366	0.76621	-0.886986	-0.881061	-0.879525	-1.06134	-1.05772	-1.05799	-0.965015	-0.988685	-1.01267	0.0125566	-0.0720282	-0.46081	1.17439	1.42672	1.75821	2
ETH2_1400300	2.24988	2.18817	1.82701	-0.632667	-0.603337	-0.636749	-0.746589	-0.736742	-0.742974	-0.942063	-0.940595	-0.941289	-0.321651	-0.522932	-0.479919	0.311338	0.302545	0.236988	0.538246	0.38113	0.212208	2
ETH2_1400600	1.69342	1.44374	1	0.165729	0.223947	-0.1248	0.876153	0.799632	0.781087	-1.2203	-1.22199	-1.1747	-1.09558	-1.15456	-1.09968	-0.820767	-0.729192	-0.789555	0.753094	0.821371	0.872964	2
ETH2_1401000	1.84065	1.62249	1.55236	-0.924329	-0.893726	-0.876163	-0.670347	-0.67338	-0.643865	-0.871264	-0.890642	-0.879719	-0.684162	-0.717855	-0.732863	1.0543	1.08443	0.556363	1.03339	0.537055	0.177277	2
ETH2_1401700	1.39331	1.39671	1.40816	-0.454605	-0.491395	-0.481946	1.05439	0.900618	0.994859	-0.970071	-0.971858	-0.972976	-0.97128	-0.966819	-0.968732	-0.825274	-0.862307	-0.890152	1.18806	1.01274	0.478566	2
ETH2_1401800	0.722523	0.907422	1.19	-0.576614	-0.504368	-0.327375	0.506464	0.348246	0.450513	-1.26638	-1.25843	-1.278	-1.22607	-1.1413	-1.17497	0.314612	0.193956	-0.275047	1.70562	1.01336	1.67583	2
ETH2_1401900	1.40028	1.36836	1.29618	-0.0019597	0.578912	-0.321347	-0.0450028	-0.106254	-0.0452854	-1.15388	-1.15689	-1.17846	-1.14661	-1.1072	-1.12006	-0.309569	-0.418587	-0.357789	1.95485	1.25897	0.61135	2
ETH2_1402400	1.99922	2.0006	2.05626	-0.158683	-0.209257	-0.191412	-0.504827	-0.53426	-0.523992	-0.725775	-0.672887	-0.722403	-0.832684	-0.835957	-0.834894	-0.534812	-0.56486	-0.613899	1.07999	1.0057	0.318837	2
ETH2_1402700	2.42079	2.31455	1.98863	-0.498665	-0.511677	-0.4858	-0.419783	-0.431619	-0.470735	-0.619295	-0.634824	-0.63834	-0.621525	-0.639124	-0.624988	-0.387276	-0.395998	-0.446245	0.562685	0.543567	-0.00432422	2
ETH2_1402900	2.15603	1.96469	1.64931	-0.253678	-0.41997	-0.488947	0.674684	0.785237	0.718828	-0.816072	-0.808628	-0.818986	-0.843733	-0.842266	-0.843733	-0.838503	-0.83607	-0.831505	0.467891	0.460096	-0.234682	2
ETH2_1403500	1.71672	2.03684	2.49168	-0.503838	-0.519332	-0.506488	-0.488698	-0.492698	-0.501629	-0.604175	-0.609686	-0.651546	-0.630236	-0.63426	-0.634492	-0.541642	-0.545031	-0.594794	0.950336	0.926592	0.33638	2
ETH2_1404200	1.53313	2.31505	2.82727	0.233386	0.0443103	-0.00842906	-0.533872	-0.528573	-0.532327	-0.59612	-0.596159	-0.5964	-0.595892	-0.59583	-0.596131	-0.595069	-0.595661	-0.59568	0.210186	0.159286	-0.356479	2
ETH2_1405200	2.39877	1.7948	1.83995	-0.688096	-0.677454	-0.679136	-0.629362	-0.629518	-0.633747	-0.675179	-0.66704	-0.661315	-0.664809	-0.678161	-0.669701	-0.144413	-0.16521	-0.164326	1.10914	0.983189	0.301618	2
ETH2_1405500	1.64642	1.4356	2.03311	0.00232095	-0.233398	-0.387687	-0.741092	-0.656737	-0.65827	-1.17296	-1.15365	-1.18505	-0.74395	-0.848251	-0.885474	-0.0075399	0.346088	0.227897	1.14664	0.657158	1.17883	2
ETH2_1406100	1.52932	1.25339	1.35491	-0.179971	-0.105964	0.2899	-0.714966	-0.692881	-0.71976	-0.876038	-0.867537	-0.864202	-0.814153	-0.829759	-0.806209	-0.555978	-0.533238	-0.552676	1.74258	1.67461	1.26863	2
ETH2_1406200	1.52285	1.32838	1.55358	-0.628442	-0.47066	-0.521111	-0.636478	-0.677449	-0.598845	-1.09243	-1.08532	-1.07526	-0.952508	-0.919724	-0.856935	1.5059	1.31493	0.738993	0.600761	0.369502	0.580264	2
ETH2_1407500	0.833573	3.56598	0.20966	-0.51971	-0.51971	-0.51971	-0.266918	0.142831	-0.51971	0.735668	1.5494	-0.51971	-0.51971	-0.51971	-0.51971	-0.51971	-0.51971	-0.51971	-0.51971	-0.0139623	-0.51971	2
ETH2_1408000	1.53176	1.54608	2.46867	-0.510023	-0.519357	-0.466629	-0.668613	-0.506943	-0.256818	-0.716612	-0.716612	-0.716612	-0.716612	-0.716612	-0.716612	-0.194687	-0.0562586	-0.198983	1.87179	0.819866	-0.560178	2
ETH2_1408200	2.02135	1.90206	2.0547	-0.610302	-0.549966	-0.533998	0.377526	0.408432	0.413874	-0.789358	-0.779605	-0.7808	-0.804149	-0.804346	-0.803589	-0.77698	-0.776711	-0.783408	0.800215	0.581731	0.233323	2
ETH2_1409100	0.538264	1.05713	1.13792	-0.909023	-0.857527	-0.878208	0.594744	0.770389	0.720055	-0.895547	-0.890148	-0.916425	-0.865319	-0.880191	-0.874934	-0.449471	-0.453725	-0.501328	2.01603	1.9142	0.623116	2
ETH2_1411200	1.86281	1.79941	1.22829	0.293639	0.0762256	-0.194232	-0.56658	-0.535905	-0.572459	-0.806244	-0.806034	-0.807297	-0.80786	-0.807493	-0.807229	-0.763743	-0.757973	-0.780573	1.41403	1.56164	0.777579	2
ETH2_1413200	1.8389	2.26822	1.99129	0.65125	0.104569	0.09076	-0.178342	-0.205323	-0.188687	-0.560583	-0.57239	-0.857928	-1.02676	-1.0246	-1.02487	-0.735953	-0.745772	-0.816762	0.55709	0.573553	-0.137671	2
ETH2_1413600	1.43248	2.00663	1.83952	-0.854035	-0.880501	-0.884881	-0.845561	-0.873615	-0.867068	-0.97086	-0.98883	-0.989229	0.402552	0.0606289	0.0137394	0.0854336	0.0786694	-0.213592	1.33438	1.05444	0.0596904	2
ETH2_1414200	0.429323	1.80719	1.18446	0.565591	-0.248671	-0.0998835	-0.405024	-0.405992	-0.361527	-0.890347	-0.935735	-0.934335	-0.910246	-0.944604	-0.934339	-0.515077	-0.57131	-0.734284	1.55341	1.65972	1.69168	2
ETH2_1414300	1.09228	0.998783	1.60415	-0.759318	-0.770778	-0.777595	-0.649129	-0.638263	-0.600776	-0.837991	-0.856391	-0.861831	-0.842628	-0.787435	-0.784158	0.314294	0.259643	0.0401528	1.74965	1.76677	1.34057	2
ETH2_1415600	2.20263	1.66572	1.63231	-0.633026	-0.618312	-0.619962	-0.438988	-0.434599	-0.485224	-0.664057	-0.662472	-0.665864	-0.634534	-0.661297	-0.649462	-0.589443	-0.600566	-0.600602	1.44088	1.29227	0.7246	2
ETH2_1415700	2.3898	1.90247	1.72816	-0.568274	-0.553861	-0.563953	-0.527221	-0.526759	-0.525415	-0.592925	-0.593413	-0.594045	-0.597189	-0.597189	-0.597145	-0.595745	-0.596131	-0.596182	1.06871	1.20934	0.326971	2
ETH2_1415800	2.57676	2.08194	1.86845	-0.623878	-0.613184	-0.613448	0.0299705	0.00610596	-0.024014	-0.644344	-0.637599	-0.640102	-0.65475	-0.65475	-0.65475	-0.646146	-0.642923	-0.6473	0.62257	0.48585	0.0255416	2
ETH2_1416300	2.1877	1.65871	1.4216	-0.792289	-0.77311	-0.791013	0.390302	0.356675	0.356787	-0.727098	-0.737105	-0.746059	-0.833671	-0.836096	-0.834139	-0.697241	-0.723925	-0.708794	1.13245	1.18836	0.507947	2
ETH2_1417500	2.03163	2.24159	2.41731	-0.311772	-0.47577	-0.26457	-0.161795	-0.127	-0.153028	-0.896045	-0.858904	-0.909852	-0.736134	-0.808818	-0.7931	0.257326	0.284186	0.0374979	-0.248187	-0.306943	-0.217623	2
ETH2_1418900	1.81633	1.98196	1.91626	-0.521389	-0.55027	-0.532792	-0.449209	-0.455882	-0.446186	-0.651206	-0.652375	-0.651824	-0.65416	-0.65416	-0.65401	-0.646777	-0.646962	-0.650291	1.34102	1.36321	0.398711	2
ETH2_1419000	1.87842	2.41284	2.37197	-0.501941	-0.572307	-0.523458	-0.118991	-0.163717	-0.061549	-0.642083	-0.63938	-0.640537	-0.649115	-0.642403	-0.640468	-0.620562	-0.625739	-0.630137	0.422032	0.544047	0.0430813	2
ETH2_1419600	1.81841	2.17486	2.15337	-0.547166	-0.548251	-0.54912	-0.483677	-0.501481	-0.479675	-0.580783	-0.57871	-0.580783	-0.580783	-0.580783	-0.580306	-0.580783	-0.580783	-0.579157	1.31759	0.965817	-0.097809	2
ETH2_1422100	0.904866	1.83067	1.31362	-0.614679	-0.74336	-0.590977	0.645872	0.564988	0.719001	-1.16183	-1.19578	-1.19354	-0.807663	-0.982337	-0.980802	-0.172032	-0.294808	-0.728515	1.05904	1.02617	1.4021	2
ETH2_1423000	1.96116	2.2565	1.86625	-0.2809	-0.33536	-0.415179	0.799043	0.654795	0.825359	-0.781849	-0.789339	-0.831156	-0.829106	-0.848853	-0.841372	-0.627714	-0.6099	-0.720403	0.0536987	-0.181329	-0.324344	2
ETH2_1425200	2.39669	2.33781	2.30007	-0.310891	-0.295698	-0.272602	-0.386664	-0.386744	-0.391398	-0.514001	-0.510241	-0.505245	-0.560323	-0.560323	-0.560323	-0.56002	-0.559971	-0.559969	0.159938	0.0539012	-0.313993	2
ETH2_1425300	1.07863	1.20643	1.082	0.127765	0.181648	-0.201796	0.933567	0.90325	0.924793	-1.10763	-1.10785	-1.1059	-1.11672	-1.12352	-1.1236	-0.869307	-0.936909	-0.928675	1.28619	0.650571	1.24706	2
ETH2_1426700	2.12081	2.21274	2.52906	-0.521985	-0.496382	-0.51143	-0.336631	-0.346885	-0.337139	-0.561712	-0.559786	-0.568119	-0.569749	-0.571508	-0.567218	-0.527064	-0.528405	-0.536169	0.447725	0.322396	-0.0925486	2
ETH2_1426900	1.86361	1.77732	1.94723	-0.495413	-0.557407	-0.522131	-0.106038	-0.0999072	-0.00866237	-0.766166	-0.748963	-0.808009	-0.888123	-0.879168	-0.888123	-0.59009	-0.524274	-0.739698	1.24824	1.248	0.537775	2
ETH2_1427000	1.38151	1.28971	0.840787	-0.83052	-0.937733	-0.918627	0.121669	0.137214	0.216082	-0.90204	-0.857753	-1.03667	-1.11136	-1.06175	-1.08403	0.329811	0.175132	0.0426886	1.89886	1.72713	0.579889	2
ETH2_1427800	2.20742	2.07341	2.04329	-0.873955	-0.821479	-0.834156	0.329869	0.275472	0.282261	0.142037	-0.0115767	0.0736517	-0.899234	-0.935459	-0.917184	-0.726277	-0.68374	-0.718366	0.255764	0.0848965	-0.346635	2
ETH2_1428000	2.29759	2.35048	2.07875	0.107433	-0.0305476	0.112282	-0.287272	-0.309228	-0.314676	-0.722006	-0.722829	-0.719067	-0.722786	-0.723372	-0.727677	-0.655947	-0.657697	-0.666497	0.267685	0.191607	-0.146236	2
ETH2_1428100	2.50847	2.15191	2.48755	-0.345121	-0.343134	-0.309429	-0.313669	-0.319354	-0.33662	-0.447858	-0.445746	-0.441344	-0.447858	-0.437664	-0.44494	-0.445307	-0.431586	-0.416053	-0.431291	-0.427207	-0.363755	2
ETH2_1428200	1.6162	1.90843	1.64649	0.524481	0.328485	0.629949	-0.5926	-0.599505	-0.64354	-0.891051	-0.895879	-0.879193	-0.852552	-0.881799	-0.866199	-0.771926	-0.783323	-0.767092	0.726586	1.23553	0.808499	2
ETH2_1428600	1.26485	1.13562	1.04555	-0.887374	-0.88289	-0.894409	0.00403312	-0.0317381	0.000561533	-0.810304	-0.81853	-0.810014	-0.741939	-0.661863	-0.715975	-0.383201	-0.331233	-0.483527	2.19172	2.08417	0.726485	2
ETH2_1430100	1.55722	2.37331	2.71837	-0.515054	-0.514666	-0.463371	-0.276806	-0.307458	-0.285878	-0.591283	-0.562184	-0.588989	-0.60454	-0.603729	-0.601753	-0.559477	-0.572758	-0.579864	0.564499	0.392535	0.0218734	2
ETH2_1430300	1.47669	2.3703	2.52054	-0.130352	-0.345469	-0.271054	-0.567006	-0.560255	-0.558718	-0.618782	-0.618782	-0.618782	-0.618782	-0.618782	-0.618782	-0.614946	-0.615269	-0.617995	0.750095	0.83059	0.0455362	2
ETH2_1431100	1.48068	1.01053	3.69671	-0.43654	-0.43654	-0.0635023	-0.0784043	0.502094	-0.43654	-0.43654	-0.43654	-0.43654	-0.43654	-0.43654	-0.43654	-0.43654	-0.43654	-0.43654	-0.43654	-0.43654	-0.43654	2
ETH2_1431300	1.38631	0.992691	1.00195	-0.816885	-0.797552	-0.900105	-0.314573	-0.250894	-0.32284	-0.969325	-0.900929	-0.919904	-1.15702	-1.12363	-1.17533	1.48381	1.18856	1.3086	0.956768	0.634323	0.695973	2
ETH2_1431600	1.28948	1.33281	1.61805	-0.661627	-0.662769	-0.672833	-0.641666	-0.632033	-0.617951	-0.70387	-0.688948	-0.70314	-0.696153	-0.69193	-0.690556	-0.226032	-0.27946	-0.387873	2.18068	1.63194	0.903879	2
ETH2_1431800	1.8543	2.16445	2.50254	-0.517148	-0.512395	-0.525971	-0.498809	-0.496571	-0.49158	-0.567724	-0.566057	-0.568272	-0.568187	-0.567668	-0.567596	-0.563862	-0.5663	-0.566927	0.831151	0.68998	0.102656	2
ETH2_1432000	1.2606	2.52608	1.06962	-0.58277	-0.957849	-0.759351	1.06849	0.483535	0.797547	-1.06385	-1.06385	-1.06385	-1.06385	-0.950634	-0.947173	0.211044	0.533049	-0.0571481	0.349204	-0.238165	0.449342	2
ETH2_1432100	0.97994	1.37158	1.72451	-0.439213	-0.647089	-0.600065	1.4909	1.37912	1.46517	-0.941979	-0.954572	-1.00343	-1.02462	-1.00063	-1.02357	-0.441207	-0.463761	-0.628018	0.368344	0.298776	0.0898246	2
ETH2_1432400	1.26055	1.43953	2.98936	-0.0492794	0.256629	0.179531	-0.142104	-0.100109	-0.0773768	-0.871153	-0.889621	-0.889621	-0.806739	-0.889621	-0.864388	-0.646989	-0.761711	-0.777898	0.858016	0.181793	0.601204	2
ETH2_1432600	1.30536	1.06481	1.20052	-0.749313	-0.782712	-0.763198	1.26036	1.20572	1.29521	-0.879483	-0.863402	-0.892972	-0.945061	-0.95362	-0.940409	-0.707829	-0.707786	-0.770711	1.13851	1.09302	0.392997	2
ETH2_1432700	1.64971	0.965698	0.462979	-1.32972	-1.18086	-1.51318	-0.724005	-0.709051	-0.768526	0.640411	0.386829	0.705503	1.01782	1.68976	1.58836	-0.507174	-0.516641	-0.513845	-0.226556	-0.307631	-0.809873	2
ETH2_1433500	1.47386	1.69166	2.0334	-0.709883	-0.781728	-0.745193	0.488324	0.327298	0.54446	-0.833423	-0.843056	-0.875954	-0.911887	-0.942474	-0.92385	-0.572097	-0.411425	-0.672889	1.43645	0.667949	0.560454	2
ETH2_1433600	0.113796	0.475794	2.22095	-0.829516	-0.829516	-0.829516	0.932586	1.17174	0.942824	-0.319061	-0.685288	-0.65159	-0.829516	-0.829516	-0.829516	-0.829516	-0.829516	-0.829516	1.65916	1.28569	0.319054	2
ETH2_1433900	1.63792	1.50929	1.59308	-0.927723	-0.93879	-0.9875	0.874262	0.963687	1.10876	-1.03596	-1.04325	-1.05548	-1.02719	-0.983732	-0.950695	0.0342041	0.0232134	-0.125175	0.55562	0.515728	0.259732	2
ETH2_1434000	1.83583	1.74552	2.23258	-0.713399	-0.670969	-0.727994	0.90744	0.888851	0.839381	-0.796892	-0.791563	-0.806276	-0.815828	-0.814406	-0.81597	-0.45302	-0.471731	-0.544253	0.236004	0.0563102	-0.31961	2
ETH2_1435000	1.09599	1.44271	2.27728	-0.176506	-0.226965	-0.132567	-0.592967	-0.562663	-0.529526	-0.866003	-0.856874	-0.869091	-0.836751	-0.844524	-0.839553	-0.264174	-0.389966	-0.642024	1.09997	0.810582	1.90362	2
ETH2_1435100	1.47746	1.62642	1.7163	0.145817	0.172676	0.318996	-0.600072	-0.658358	-0.691827	-0.823586	-0.823586	-0.823586	-0.823586	-0.823586	-0.815808	-0.786195	-0.792047	-0.773259	1.19851	1.02702	1.55229	2
ETH2_1435300	1.6022	1.61987	1.78701	-0.452376	-0.419224	-0.355102	-0.243647	-0.257698	-0.245243	-0.737997	-0.744932	-0.758421	-0.77883	-0.781966	-0.7807	-0.767621	-0.767404	-0.779239	1.69736	1.53645	0.627502	2
ETH2_1435500	1.67712	2.03661	1.92061	-0.491111	-0.559456	-0.565678	0.318433	0.230021	0.344369	-0.815672	-0.815708	-0.818998	-0.818998	-0.818998	-0.818057	-0.81297	-0.805811	-0.810458	1.03389	1.0022	0.388664	2
ETH2_1435600	1.62514	1.67407	2.26199	-0.0112482	-0.258429	-0.123731	0.227759	0.233235	0.203346	-0.905254	-0.906616	-0.900137	-0.968982	-0.969511	-0.978304	-0.795494	-0.791723	-0.814549	1.05929	0.907409	0.231738	2
ETH2_1439000	1.16283	0.952821	0.758028	-0.984489	-1.04696	-0.98513	0.310758	0.200905	0.281286	-0.917133	-0.921836	-1.0468	-1.20823	-1.24122	-1.2575	1.3699	1.29674	0.647203	1.05381	1.11698	0.458045	2
ETH2_1439200	1.47266	1.3182	1.3752	-0.719897	-0.753577	-0.734946	-0.659673	-0.612942	-0.54369	-0.753577	-0.753577	-0.726486	-0.736968	-0.700584	-0.713123	-0.134748	-0.143522	-0.347134	1.7611	1.84974	1.25755	2
ETH2_1439600	1.50868	1.92871	1.89057	-0.518221	-0.569378	-0.453975	-0.602696	-0.607625	-0.615848	-0.67893	-0.683004	-0.683537	-0.678823	-0.656268	-0.666677	-0.486014	-0.512481	-0.568946	1.73214	1.20408	0.718239	2
ETH2_1440100	1.38861	1.98433	2.22576	0.620543	-0.0564325	0.411049	-0.81882	-0.858381	-0.825539	-1.11973	-1.12956	-1.13012	-0.819835	-0.76416	-0.824457	0.544796	0.60735	0.109518	0.323905	0.0776099	0.053572	2
ETH2_1440800	1.49777	1.11117	1.51724	-0.652047	-0.644744	-0.661138	-0.487293	-0.488843	-0.490313	-0.673735	-0.673735	-0.673735	-0.673735	-0.672408	-0.673735	-0.538251	-0.535088	-0.603869	1.81064	1.87276	1.33308	2
ETH2_1441800	1.78348	2.32942	2.78552	-0.465803	-0.480344	-0.468944	-0.413475	-0.435829	-0.428843	-0.516137	-0.520883	-0.520887	-0.481874	-0.482652	-0.479584	-0.502891	-0.50528	-0.508259	0.266844	0.221287	-0.174859	2
ETH2_1442000	1.27697	2.04725	2.80052	0.511245	-0.193672	0.0696954	0.6367	0.498574	0.243662	-0.699398	-0.699398	-0.699398	-0.699398	-0.699398	-0.699398	-0.699398	-0.699398	-0.699398	-0.338247	-0.558711	-0.699398	2
ETH2_1442200	1.71627	1.68954	1.57687	-0.549333	-0.651378	-0.574492	-0.348301	-0.33872	-0.344187	-0.746841	-0.746919	-0.7529	-0.707249	-0.693139	-0.665532	-0.648745	-0.656762	-0.637157	1.44372	1.75458	0.880667	2
ETH2_1444800	2.20452	2.41794	2.29543	-0.42878	-0.450876	-0.44447	-0.413243	-0.402664	-0.422685	-0.551815	-0.551475	-0.549878	-0.550436	-0.548962	-0.542773	-0.53629	-0.540011	-0.535893	0.424029	0.243127	-0.114787	2
ETH2_1444900	1.78533	1.49632	1.0657	0.0105095	-0.258808	-0.458555	0.0689665	0.0690588	0.116653	-0.915898	-0.917584	-0.938111	-0.944964	-0.945659	-0.955369	-0.83013	-0.822912	-0.810993	1.47054	1.3896	1.3263	2
ETH2_1445100	1.10476	1.39172	1.48274	-0.914809	-0.954612	-0.949887	0.597946	0.357221	0.718244	-0.876952	-0.836496	-0.948716	-0.997278	-0.977356	-1.00001	-0.186454	-0.205181	-0.684183	1.02261	1.3899	1.4668	2
ETH2_1446800	2.03313	1.41377	1.30255	-0.834564	-0.818391	-0.800126	-0.609917	-0.651698	-0.64455	0.0359701	-0.111792	-0.205753	-0.843586	-0.825604	-0.83159	-0.57628	-0.562809	-0.530643	1.58055	1.63079	0.850548	2
ETH2_1447100	1.49082	1.53156	1.5489	-1.12793	-1.12768	-1.15337	-0.552368	-0.559433	-0.54271	-1.11358	-1.1011	-1.16338	1.08027	1.57799	0.726259	0.257381	0.27809	0.118451	0.0505304	0.0796245	-0.298333	2
ETH2_1447200	2.03572	2.05016	2.80994	-0.174255	-0.181933	-0.029816	-0.0671933	0.0207697	0.0377429	-0.502867	-0.455625	-0.516317	-0.666302	-0.646666	-0.639663	-0.370123	-0.340556	-0.421545	-0.62938	-0.64385	-0.668235	2
ETH2_1447600	1.23063	1.71793	1.95999	-0.647017	-0.779616	-0.72144	0.302753	0.293103	0.504912	-0.887022	-0.965268	-1.11853	-1.01004	-1.04969	-1.06365	-0.088474	-0.114219	-0.533537	1.34349	0.983641	0.642043	2
ETH2_1449300	1.79612	2.2455	2.31693	-0.199447	-0.412031	-0.384203	-0.476399	-0.43373	-0.476396	-0.639002	-0.642015	-0.642015	-0.642015	-0.632429	-0.637899	-0.61503	-0.608631	-0.605566	1.17594	0.63236	-0.120053	2
ETH2_1450200	2.56552	2.00413	1.60384	-0.683996	-0.681119	-0.696354	-0.219473	-0.242697	-0.288471	-0.711702	-0.710995	-0.728263	-0.707907	-0.714815	-0.717876	-0.351733	-0.33736	-0.401184	0.902448	0.955622	0.162389	2
ETH2_1450400	2.02676	2.08302	2.73922	-0.0262308	-0.22131	-0.032097	-0.276589	-0.358181	-0.291872	0.104543	0.036501	-0.0485304	-0.71541	-0.69936	-0.71541	-0.614634	-0.573122	-0.62493	-0.507684	-0.608995	-0.675684	2
ETH2_1450900	1.09756	1.6753	2.06827	-0.799335	-0.838528	-0.741229	-0.601759	-0.591775	-0.565158	-0.854259	-0.849004	-0.891013	-0.902664	-0.879616	-0.902939	0.988539	1.23002	0.529167	1.00151	0.523949	0.302968	2
ETH2_1451400	2.45382	2.00214	2.36752	-0.327921	-0.349729	-0.219441	-0.24442	-0.239298	-0.236223	0.0865532	0.237835	0.277042	-0.690555	-0.690555	-0.680604	-0.675768	-0.683494	-0.671577	-0.570796	-0.551478	-0.593049	2
ETH2_1451500	1.03835	2.35893	2.55711	0.259713	-0.210039	0.0960246	-0.632395	-0.642527	-0.594559	-0.831097	-0.819297	-0.882173	-0.911145	-0.909596	-0.913978	0.559167	0.642744	-0.00764085	0.157575	0.0637733	-0.378936	2
ETH2_1452500	2.21197	2.34964	2.36896	-0.365726	-0.325754	-0.25067	-0.341802	-0.337991	-0.344761	-0.588102	-0.587852	-0.588423	-0.589049	-0.589049	-0.589049	-0.589049	-0.589012	-0.589049	0.300228	0.253374	-0.218843	2
ETH2_1452700	1.70835	2.03123	1.8431	-0.650491	-0.721148	-0.696303	0.40104	0.359012	0.410314	-1.04408	-1.04511	-1.04903	-1.05279	-1.04575	-1.05075	0.026372	-0.0223409	-0.157314	0.549723	0.721953	0.484012	2
ETH2_1452900	0.605738	1.09932	1.20077	-0.927731	-1.03092	-1.02507	0.539556	0.413161	0.475772	-1.05286	-1.09658	-1.10755	-1.09814	-1.04177	-1.10049	0.680231	0.678177	0.0275647	0.928094	0.924724	1.908	2
ETH2_1453000	1.3054	2.44142	2.77173	-0.198109	-0.257602	-0.044091	-0.333423	-0.313728	-0.275416	-0.717681	-0.73828	-0.737014	-0.723213	-0.721912	-0.725924	-0.507393	-0.452565	-0.583133	0.443653	0.280663	0.0866115	2
ETH2_1454100	1.98292	2.26638	2.66729	-0.391456	-0.492817	-0.401359	0.0432148	0.025923	-0.0490735	-0.647772	-0.657736	-0.655035	-0.657736	-0.65069	-0.644122	-0.0759169	-0.00748545	-0.31667	-0.444764	-0.448989	-0.444113	2
ETH2_1454300	2.02165	2.26271	2.251	-0.557766	-0.53143	-0.540979	-0.166203	-0.182552	-0.147039	-0.659153	-0.657131	-0.659656	-0.655412	-0.642508	-0.646663	-0.640622	-0.63684	-0.649321	0.668471	0.712495	0.056952	2
ETH2_1454400	2.12107	2.32083	2.37065	-0.414923	-0.390519	-0.450044	0.124808	0.176203	0.0987972	-0.795457	-0.798819	-0.773053	-0.512241	-0.607525	-0.617441	-0.530769	-0.540702	-0.601248	0.085321	0.028905	-0.293845	2
ETH2_1454700	1.7571	1.80838	2.10714	-1.14613	-1.08803	-0.925143	0.294107	-0.000653239	0.160785	-0.593835	-0.627765	-1.02196	-0.976337	-0.931178	-0.908241	0.7087	0.556995	-0.168013	0.303765	0.0911869	0.599123	2
ETH2_1454800	1.98348	2.12242	2.38912	0.352678	0.243183	0.392075	-0.0756736	-0.0799006	-0.0615618	-0.758446	-0.763871	-0.762327	-0.77856	-0.77856	-0.776869	-0.773755	-0.766558	-0.773088	0.0826214	-0.0253321	-0.391078	2
ETH2_1454900	1.27492	1.30228	1.28992	-0.57296	-0.548704	-0.593409	-0.512953	-0.484029	-0.588803	-0.668757	-0.668757	-0.668757	-0.668757	-0.668757	-0.668757	-0.569748	-0.592204	-0.651612	1.66031	2.09208	1.50744	2
ETH2_1455000	1.39696	1.26913	1.57932	-0.569651	-0.567633	-0.511728	-0.524295	-0.495093	-0.499787	-0.713331	-0.703679	-0.714871	-0.71293	-0.699806	-0.703674	-0.548884	-0.574223	-0.639502	1.69364	1.84328	1.39676	2
ETH2_1456100	1.76918	0.970773	1.73975	-0.946137	-0.914328	-0.949947	-0.59699	-0.462332	-0.457511	0.806195	0.928706	1.35113	-0.979909	-0.981944	-0.96116	-0.745281	-0.816744	-0.686386	1.07137	0.641679	0.21989	2
ETH2_1456200	2.2782	1.98573	2.03019	-0.605627	-0.581622	-0.585504	-0.451518	-0.434744	-0.445673	-0.578564	-0.58342	-0.572396	-0.639945	-0.641912	-0.637934	-0.488468	-0.511759	-0.539854	1.09519	0.939195	-0.029565	2
ETH2_1457100	2.45652	1.93191	2.0548	-0.484485	-0.496997	-0.53126	-0.354343	-0.372366	-0.367569	-0.611722	-0.61875	-0.616355	-0.615327	-0.621049	-0.624302	-0.605135	-0.606117	-0.616333	0.988319	0.68244	0.0281265	2
ETH2_1458000	1.14359	1.40301	1.75365	-1.0503	-1.07939	-1.08265	0.137758	-0.0157384	0.267824	-0.829375	-0.877076	-1.01189	-1.00047	-1.03488	-1.03115	1.29849	1.3599	0.337131	0.75926	0.524009	0.0282904	2
ETH2_1459100	2.18518	2.35259	2.32382	-0.54354	-0.523353	-0.531816	0.170977	0.11219	0.129091	-0.538199	-0.52511	-0.578737	-0.725523	-0.731936	-0.732468	-0.476411	-0.484861	-0.51968	0.0606633	-0.0450962	-0.377783	2
ETH2_1459300	1.14904	1.66877	1.81107	-0.479134	-0.657206	-0.58354	-0.513134	-0.569794	-0.553907	-0.988137	-0.934178	-0.984853	-0.939798	-0.904118	-0.958876	0.729119	0.513139	-0.190407	1.31242	0.500271	1.57325	2
ETH2_1459600	1.48995	1.54847	1.65844	-0.479691	-0.567249	-0.595468	-0.483712	-0.529865	-0.527665	-0.735257	-0.72655	-0.738203	-0.716169	-0.692507	-0.718078	-0.553487	-0.505609	-0.531205	1.97178	1.46216	0.969916	2
ETH2_1460200	1.80141	1.4005	1.32706	-0.727372	-0.735754	-0.733734	-0.333256	-0.29704	-0.335488	-0.759168	-0.750652	-0.765553	-0.446548	-0.567276	-0.589687	-0.683199	-0.691618	-0.707559	1.54178	1.6556	1.39757	2
ETH2_1461300	1.92258	2.27261	2.02059	0.11581	-0.261081	-0.410814	-0.245855	-0.167538	-0.203481	-0.868375	-0.868675	-0.894047	-0.888739	-0.88949	-0.898045	-0.487803	-0.454786	-0.508395	0.743645	0.840781	0.131107	2
ETH2_1462000	1.72093	1.85434	1.55592	-0.745165	-0.761656	-0.749961	0.218841	0.127093	0.211815	-0.864906	-0.867701	-0.876059	-0.868014	-0.867639	-0.863645	-0.510522	-0.487157	-0.520274	1.48254	1.25546	0.555759	2
ETH2_1462200	1.31295	1.41249	1.33849	-0.733492	-0.860261	-0.769946	-0.345543	-0.414702	-0.382921	-1.10498	-1.09134	-1.11931	-0.897377	-0.888351	-0.873172	0.805482	0.774356	0.23662	1.4066	1.58104	0.613367	2
ETH2_1462800	1.86938	1.74633	1.72293	-0.863143	-0.67956	-0.825483	0.11771	0.082048	0.0402291	-1.09386	-1.06375	-1.03015	-1.01891	-1.05592	-1.06364	0.795499	0.624249	0.29005	0.179866	0.534397	0.691729	2
ETH2_1463300	1.93648	2.12992	2.3661	0.3996	0.434724	0.460978	-0.546703	-0.561386	-0.555194	-0.705258	-0.705263	-0.70525	-0.701656	-0.701522	-0.704663	-0.686423	-0.694316	-0.697119	0.370588	0.124194	-0.257826	2
ETH2_1463400	1.79943	1.52731	1.76502	-0.268098	-0.217583	0.264853	-0.467953	-0.461212	-0.454727	-0.647442	-0.677906	-0.699021	-0.81489	-0.818418	-0.817613	-0.818418	-0.818418	-0.816223	1.8412	1.26937	0.330743	2
ETH2_1463700	2.13996	1.9829	1.5366	-0.732007	-0.634423	-0.597655	-0.606247	-0.628127	-0.650823	-0.874836	-0.868559	-0.867892	-0.789591	-0.794179	-0.801514	0.348174	0.451271	0.00755299	0.961425	0.375653	1.04231	2
ETH2_1465900	1.07343	1.7103	3.05057	-0.387068	-0.637114	-0.637114	1.04768	0.580996	0.698515	-0.637114	-0.637114	-0.402466	-0.637114	-0.637114	-0.637114	-0.579686	-0.437299	-0.547612	-0.189562	-0.520884	-0.637114	2
ETH2_1466000	2.12812	1.43228	2.0586	-0.806445	-0.619051	-0.677008	0.605952	0.342632	0.237044	-0.94472	-0.94472	-0.910117	-0.94472	-0.922158	-0.925343	-0.504344	-0.198248	-0.429978	0.837254	0.426481	0.758488	2
ETH2_1466200	1.8399	1.95623	1.70657	-0.385845	-0.484782	-0.346557	-0.415701	-0.458167	-0.197192	0.102076	-0.173841	0.354882	-1.51721	-1.60632	-1.56682	0.823014	0.60544	0.228712	0.255573	-0.472963	-0.246997	2
ETH2_1467000	2.26114	1.9721	1.80951	-0.665153	-0.626591	-0.633104	0.746279	0.834932	0.786977	-0.587473	-0.63153	-0.630984	-0.738091	-0.731706	-0.737578	-0.742238	-0.742837	-0.744779	0.160844	0.0440281	-0.403741	2
ETH2_1467500	1.04615	1.10237	1.2402	-0.85878	-0.847433	-0.836993	1.84025	1.18607	1.64112	-0.760432	-0.754282	-0.84569	-0.903489	-0.899968	-0.895237	-0.631554	-0.671919	-0.721734	0.640377	0.514	0.416953	2
ETH2_1467700	1.93917	2.19407	2.51864	-0.811034	-0.796695	-0.791817	0.197057	0.0582876	0.184883	-0.514397	-0.525805	-0.7515	-0.747341	-0.649607	-0.708956	-0.174875	-0.252849	-0.530271	0.227781	0.151546	-0.216279	2
ETH2_1468600	1.61008	1.55478	1.32631	-0.551216	-0.564977	-0.532952	-0.554269	-0.555401	-0.553794	-0.614724	-0.612379	-0.614724	-0.614724	-0.612838	-0.613428	-0.614441	-0.614724	-0.614503	2.03542	1.92807	0.384426	2
ETH2_1469100	1.78131	2.24424	2.70242	-0.520941	-0.51732	-0.52184	-0.380917	-0.390442	-0.379174	-0.532114	-0.534713	-0.546309	-0.557626	-0.558142	-0.556716	-0.554772	-0.549554	-0.555417	0.51123	0.4984	-0.0816048	2
ETH2_1469900	1.88806	2.23827	2.69075	-0.245005	-0.192693	-0.094046	-0.357616	-0.387104	-0.356412	-0.58148	-0.573705	-0.58757	-0.63292	-0.63292	-0.63292	-0.63124	-0.628745	-0.630863	0.380744	0.231626	-0.264213	2
ETH2_1470500	2.04041	1.86998	2.33791	-0.630284	-0.566926	-0.574784	-0.158299	-0.123451	-0.132469	-0.678221	-0.676336	-0.678012	-0.708259	-0.708202	-0.707311	-0.669699	-0.663602	-0.674636	0.8596	0.747201	0.495394	2
ETH2_1470600	1.28826	1.32032	0.965126	-0.731363	-0.756952	-0.754136	1.52102	1.67251	1.55539	-0.780304	-0.767104	-0.788533	-0.818503	-0.817735	-0.822638	-0.811996	-0.817917	-0.817651	0.581498	0.536277	0.0444324	2
ETH2_1470700	1.95045	1.84504	1.44712	-0.647758	-0.691337	-0.706015	1.08721	1.07718	1.08501	-0.787858	-0.780476	-0.836905	-0.841576	-0.844762	-0.835425	-0.656248	-0.628932	-0.730362	0.351428	0.417206	-0.272997	2
ETH2_1470800	1.85545	2.46021	2.52895	-0.303358	-0.388396	-0.324766	0.0554838	0.0318652	0.0497359	-0.624566	-0.633929	-0.642953	-0.652404	-0.655455	-0.655477	-0.602086	-0.597168	-0.623409	0.0266332	0.0813753	-0.385746	2
ETH2_1470900	1.6496	1.00306	1.17935	-0.736758	-0.78074	-0.815188	0.571808	0.545408	0.66624	-0.602345	-0.611227	-0.991175	-1.03117	-1.06239	-1.02992	-0.592063	-0.672739	-0.716483	1.13632	1.09868	1.79172	2
ETH2_1471800	1.76486	2.34339	2.33834	-0.517207	-0.483179	-0.394668	-0.4144	-0.438036	-0.419862	-0.625216	-0.621682	-0.626412	-0.626412	-0.626412	-0.624778	-0.613202	-0.603637	-0.618065	0.705427	0.831775	0.269373	2
ETH2_1472700	1.12088	1.0625	1.15511	-1.13445	-1.24154	-1.0926	0.593022	0.572702	0.680818	-1.10968	-1.0387	-1.17872	-0.776162	-0.84731	-0.8822	0.113831	0.274782	0.0562915	1.69406	1.43609	0.541264	2
ETH2_1472900	2.31627	1.91931	1.64031	-1.10822	-1.13531	-1.08627	-0.311041	-0.329408	-0.374073	0.0931605	0.23255	-0.102604	-1.00858	-1.01456	-1.0808	-0.0410628	-0.0736214	-0.144252	0.536345	0.677891	0.393964	2
ETH2_1474100	1.80353	1.72463	1.24178	-0.729808	-0.746137	-0.789591	1.28107	1.20115	1.40078	-0.782753	-0.797826	-0.810069	-0.837938	-0.836314	-0.836929	-0.659307	-0.595586	-0.668362	0.319465	0.30349	-0.185265	2
ETH2_1474600	1.17023	1.27458	1.28976	-0.778496	-0.79221	-0.783634	1.32713	1.70837	1.51362	-0.762245	-0.808678	-0.800585	-0.808678	-0.808678	-0.808678	-0.800755	-0.79949	-0.802504	0.652486	0.578243	0.040201	2
ETH2_1474900	0.930889	1.46238	2.43598	0.856316	0.195251	0.462264	-0.673366	-0.77666	-0.78287	-0.812516	-0.850255	-0.832069	-0.843901	-0.862649	-0.845525	-0.480949	-0.645643	-0.780999	1.0427	0.591517	1.21011	2
ETH2_1475400	2.30582	2.05143	1.57425	-0.857722	-0.846173	-0.859576	0.517289	0.560797	0.490894	0.0181158	0.00257867	-0.212459	-0.871189	-0.871189	-0.870773	-0.870877	-0.870345	-0.871027	0.372572	0.401685	-0.294101	2
ETH2_1475700	2.19027	2.63928	2.06731	-0.525503	-0.528888	-0.509604	-0.4316	-0.42726	-0.437807	-0.571294	-0.575993	-0.578119	-0.548831	-0.5667	-0.535518	-0.33209	-0.380928	-0.331624	0.496669	0.1275	-0.239274	2
ETH2_1475800	2.0795	1.87148	1.70325	-0.784653	-0.78267	-0.784515	-0.41999	-0.432003	-0.450577	-0.753124	-0.730916	-0.78437	-0.791495	-0.768151	-0.778194	-0.0225855	0.0239388	-0.157122	1.57592	0.828444	0.357834	2
ETH2_1476600	2.55772	2.25511	1.77773	0.196769	-0.0174487	0.0906562	-0.297097	-0.27175	-0.305839	-0.714885	-0.71506	-0.714511	-0.716078	-0.716703	-0.7166	-0.690424	-0.694349	-0.693891	0.434325	0.29742	-0.345095	2
ETH2_1478000	1.81762	2.47105	2.43702	-0.536545	-0.575639	-0.562093	-0.408324	-0.391438	-0.406675	-0.630575	-0.631433	-0.630406	-0.613161	-0.617185	-0.614573	-0.356406	-0.361012	-0.382176	0.564545	0.424406	0.00300068	2
ETH2_1481400	1.67529	2.17167	2.39492	-0.810213	-0.812922	-0.80002	-0.165306	-0.266682	-0.119995	-0.840795	-0.921606	-0.917846	-0.837019	-0.65697	-0.73088	0.26284	0.35996	0.285569	0.2576	0.508415	-0.036005	2
ETH2_1481500	2.42693	2.09438	1.90903	-0.445591	-0.447757	-0.463842	-0.378732	-0.374892	-0.408564	-0.621858	-0.616246	-0.623994	-0.623994	-0.622106	-0.621399	-0.589684	-0.582228	-0.597258	1.06285	0.701133	-0.176182	2
ETH2_1481700	1.92865	2.18777	1.85643	-0.885257	-0.887314	-0.90416	-0.0680344	-0.132835	-0.102635	-0.805293	-0.802457	-0.876495	-0.869254	-0.862533	-0.854705	0.668563	0.829681	0.272025	0.242803	0.212934	-0.147893	2
ETH2_1482200	2.25707	2.0916	2.13428	-0.348992	-0.527126	-0.328598	-0.0795557	-0.080527	-0.0414392	-0.685929	-0.66288	-0.720837	-0.756479	-0.744271	-0.749951	-0.68572	-0.690749	-0.698083	0.799937	0.51062	0.00762337	2
ETH2_1482800	1.48391	2.38111	1.60934	-0.579618	-0.623926	-0.632906	-0.43894	-0.421743	-0.406886	-0.65393	-0.647277	-0.662338	-0.673258	-0.672588	-0.674628	-0.564155	-0.569336	-0.590929	1.3655	1.44924	0.523363	2
ETH2_1500200	1.40195	0.790224	1.32102	-0.857365	-0.864342	-0.601012	0.755036	0.853754	0.994573	-1.3604	-1.38642	-1.3734	-0.786749	-0.794101	-0.755014	-0.115164	-0.29732	-0.27527	0.903132	1.03892	1.40795	2
ETH2_1501000	1.71767	2.38203	2.69269	-0.309423	-0.381346	-0.345343	-0.53962	-0.540146	-0.531107	-0.600922	-0.601181	-0.600548	-0.564525	-0.563022	-0.555301	-0.422182	-0.371131	-0.434789	0.418506	0.375652	-0.225951	2
ETH2_1501100	1.25807	1.89766	2.63218	-0.233171	-0.480586	-0.468171	-0.599052	-0.599978	-0.60308	-0.841506	-0.841212	-0.855544	-0.723597	-0.733426	-0.791278	0.933162	1.18931	0.31022	-0.0454964	-0.204773	-0.199726	2
ETH2_1501500	2.15029	2.33831	2.37508	-0.439609	-0.425233	-0.381965	0.105807	0.0769088	0.111811	-0.671466	-0.682409	-0.680331	-0.671741	-0.676624	-0.67945	-0.522009	-0.525368	-0.591339	0.0659952	-0.0221225	-0.254543	2
ETH2_1501800	1.44008	2.02858	1.73495	-0.685547	-0.76903	-0.742348	-0.115559	-0.215285	-0.102039	-0.8256	-0.816085	-0.873842	-0.867998	-0.872038	-0.865712	-0.130665	-0.151827	-0.499711	1.47309	1.45772	0.398871	2
ETH2_1502200	1.94923	2.14981	2.21764	-0.612616	-0.74271	-0.660341	-0.268871	-0.229335	-0.1886	-0.506785	-0.443718	-0.774719	-1.0107	-0.995778	-0.998552	0.605654	0.686293	0.317762	-0.047709	-0.0947746	-0.351179	2
ETH2_1503100	1.83118	2.01643	1.88146	0.389434	-0.252284	0.185401	0.364212	0.589461	0.457926	-0.919491	-0.929348	-0.924615	-0.982841	-1.01179	-0.99552	-0.905111	-0.813828	-0.874626	0.457	0.164935	0.272012	2
ETH2_1503700	2.17475	2.36859	2.37115	-0.496907	-0.483863	-0.473336	-0.361845	-0.353884	-0.3598	-0.541545	-0.541671	-0.544782	-0.551033	-0.550483	-0.550753	-0.550618	-0.550754	-0.55071	0.298853	0.373014	-0.124376	2
ETH2_1503800	2.39298	2.14557	2.04139	-0.476529	-0.499016	-0.489854	-0.416175	-0.437906	-0.42508	-0.588721	-0.58737	-0.589595	-0.575178	-0.577821	-0.573658	-0.589356	-0.589066	-0.589084	0.857191	0.651839	-0.0845639	2
ETH2_1503900	1.03009	1.2553	1.0485	-0.980022	-0.96109	-0.987433	0.197562	0.363607	0.387595	-1.0436	-1.04777	-1.04522	-1.01658	-1.02455	-1.02356	0.452104	0.276013	-0.180646	1.69094	1.08345	1.5253	2
ETH2_1504300	0.732647	1.49353	1.49305	0.586612	0.093148	0.688023	0.264426	0.291134	0.291435	-1.06264	-1.06447	-1.06302	-1.02976	-1.0549	-1.05439	-1.02007	-1.02531	-1.03077	1.2294	1.32286	0.919075	2
ETH2_1504900	1.89082	1.73271	1.71693	-0.548594	-0.56288	-0.575283	-0.538098	-0.52467	-0.533906	-0.614995	-0.614995	-0.614995	-0.613395	-0.614144	-0.613534	-0.602858	-0.597585	-0.605787	1.5911	1.66098	0.183178	2
ETH2_1506400	2.31939	2.27839	2.0048	-0.562534	-0.576376	-0.5995	-0.177448	-0.153393	-0.168281	-0.614702	-0.614794	-0.63028	-0.631005	-0.629035	-0.628602	-0.624918	-0.624529	-0.621633	0.623247	0.648842	-0.0176273	2
ETH2_1507400	1.78188	2.50509	2.5069	-0.18686	-0.334956	-0.342222	-0.43778	-0.469059	-0.395865	-0.583483	-0.587511	-0.589773	-0.589773	-0.589773	-0.589773	-0.584309	-0.586604	-0.586048	0.508387	0.243691	-0.0921632	2
ETH2_1507500	1.76321	2.52522	2.50412	-0.160638	-0.293515	-0.245152	-0.395527	-0.411416	-0.386389	-0.606631	-0.608152	-0.607862	-0.605644	-0.604664	-0.60744	-0.601078	-0.601139	-0.602259	0.373066	0.358493	-0.186608	2
ETH2_1507600	2.12632	2.44517	1.90094	-0.627307	-0.642992	-0.636085	-0.250165	-0.183632	-0.145363	-0.735199	-0.734399	-0.796158	-0.803271	-0.791736	-0.788079	-0.169203	-0.175408	-0.301878	0.749924	0.481229	0.0772918	2
ETH2_1508100	1.89273	2.40222	2.55793	0.0802728	-0.036529	0.0442012	-0.456609	-0.45352	-0.469321	-0.607103	-0.605832	-0.606655	-0.607103	-0.607103	-0.60635	-0.606006	-0.607103	-0.607103	0.172073	0.0634583	-0.336545	2
ETH2_1508200	1.97318	2.32646	2.24306	-0.592614	-0.686079	-0.539053	-0.273479	-0.363563	-0.238839	-0.632158	-0.570546	-0.686079	-0.686079	-0.686079	-0.661522	-0.535816	-0.424668	-0.568987	0.680127	0.33489	0.587847	2
ETH2_1508300	1.21232	1.10535	0.9704	-0.75248	-0.761216	-0.769768	0.519713	0.46377	0.578252	-0.826045	-0.819271	-0.829795	-0.856097	-0.845703	-0.853419	-0.788995	-0.776462	-0.787999	1.58431	1.55531	1.67783	2
ETH2_1509400	1.07991	1.92868	1.83105	-0.531575	-0.519037	-0.567031	-0.583267	-0.569538	-0.564925	-0.648254	-0.642566	-0.649761	-0.642004	-0.650581	-0.648159	-0.633661	-0.621347	-0.62605	1.23577	1.267	1.75535	2
ETH2_15100300	1.68694	1.63592	1.83168	-0.619008	-0.78463	-0.716867	1.29034	1.01695	1.13352	-0.949382	-0.89364	-0.999625	-1.04823	-0.837584	-0.918286	-0.154985	-0.111733	-0.420413	-0.036612	-0.230239	0.125889	2
ETH2_15101100	1.68356	1.87424	1.46319	-0.575665	-0.607847	-0.634915	0.351929	0.317756	0.365574	-0.775461	-0.770617	-0.813321	-0.90192	-0.897994	-0.900504	-0.811836	-0.787189	-0.82394	0.639955	1.27211	1.33289	2
ETH2_15101700	1.40555	1.64995	1.86556	-0.406283	-0.327578	-0.185471	1.34809	1.34474	1.40948	-0.64793	-0.656385	-0.648578	-0.841235	-0.840131	-0.840287	-0.817369	-0.810864	-0.818376	-0.284554	-0.322659	-0.575673	2
ETH2_15101800	1.7547	1.90199	1.90567	-0.434418	-0.354951	-0.211643	1.10278	1.0935	1.07192	-0.561714	-0.590264	-0.591826	-0.864461	-0.863962	-0.864438	-0.825666	-0.826524	-0.836048	-0.210964	-0.205755	-0.587926	2
[truncated: 5,452 more rows]
