# Supplementary material for: Comparative transcriptome profiling of Eimeria tenella in various developmental stages and functional analysis of an ApiAP2 transcription factor exclusively expressed during sporogony
Source: Parasit Vectors. 2023 Jul 19;16:241. doi: 10.1186/s13071-023-05828-8 (PMC10354945; doi:10.1186/s13071-023-05828-8)
Supplement: Supplementary file 4 — Additional file 4: Table S4. GO and KEGG functional categories enriched in five co-expression clusters. [file 13071_2023_5828_MOESM4_ESM.xlsx]

## Sheet: GO
Supplementary dataset 4. GO functional categories enriched in five co-expression clusters.
Term	Ontology	ID	Input_number	Background_number	Rich_factor	P_Value	FDR	Input	Hyperlink	Cluster
membrane	cellular_component	GO:0016020	149	1288	1.40258	6.2e-09	7.03e-07	ETH2_0101200|ETH2_0103500|ETH2_0103800|ETH2_0107400|ETH2_0207200|ETH2_0208100|ETH2_0208700|ETH2_0210300|ETH2_0211700|ETH2_0305300|ETH2_0308600|ETH2_0315200|ETH2_0315800|ETH2_0402900|ETH2_0405100|ETH2_0407600|ETH2_0413900|ETH2_0415600|ETH2_0416800|ETH2_0417400|ETH2_0502300|ETH2_0509200|ETH2_0511400|ETH2_0511600|ETH2_0513800|ETH2_0528800|ETH2_0529400|ETH2_0534900|ETH2_0536700|ETH2_0604200|ETH2_0612…	http://amigo.geneontology.org/amigo/term/GO:0016020	Cluster 1
integral component of membrane	cellular_component	GO:0016021	145	1203	1.46137	4.5e-10	7.65e-08	ETH2_0101200|ETH2_0103500|ETH2_0103800|ETH2_0107400|ETH2_0207200|ETH2_0208100|ETH2_0208700|ETH2_0210300|ETH2_0211700|ETH2_0305300|ETH2_0308600|ETH2_0315200|ETH2_0315800|ETH2_0402900|ETH2_0405100|ETH2_0407600|ETH2_0415600|ETH2_0416800|ETH2_0417400|ETH2_0502300|ETH2_0509200|ETH2_0511400|ETH2_0511600|ETH2_0513800|ETH2_0528800|ETH2_0529400|ETH2_0534900|ETH2_0536700|ETH2_0604200|ETH2_0612700|ETH2_0619…	http://amigo.geneontology.org/amigo/term/GO:0016021	Cluster 1
intrinsic component of membrane	cellular_component	GO:0031224	145	1203	1.46137	4.5e-10	7.65e-08	ETH2_0101200|ETH2_0103500|ETH2_0103800|ETH2_0107400|ETH2_0207200|ETH2_0208100|ETH2_0208700|ETH2_0210300|ETH2_0211700|ETH2_0305300|ETH2_0308600|ETH2_0315200|ETH2_0315800|ETH2_0402900|ETH2_0405100|ETH2_0407600|ETH2_0415600|ETH2_0416800|ETH2_0417400|ETH2_0502300|ETH2_0509200|ETH2_0511400|ETH2_0511600|ETH2_0513800|ETH2_0528800|ETH2_0529400|ETH2_0534900|ETH2_0536700|ETH2_0604200|ETH2_0612700|ETH2_0619…	http://amigo.geneontology.org/amigo/term/GO:0031224	Cluster 1
plasma membrane	cellular_component	GO:0005886	4	6	8.0829	0.00083	0.0235167	ETH2_0711200|ETH2_1123000|ETH2_1407600|ETH2_1550300	http://amigo.geneontology.org/amigo/term/GO:0005886	Cluster 1
cell periphery	cellular_component	GO:0071944	4	6	8.0829	0.00083	0.0235167	ETH2_0711200|ETH2_1123000|ETH2_1407600|ETH2_1550300	http://amigo.geneontology.org/amigo/term/GO:0071944	Cluster 1
integral component of plasma membrane	cellular_component	GO:0005887	3	3	12.1244	0.00072	0.0235167	ETH2_0711200|ETH2_1123000|ETH2_1550300	http://amigo.geneontology.org/amigo/term/GO:0005887	Cluster 1
acetylcholine-gated channel complex	cellular_component	GO:0005892	3	3	12.1244	0.00072	0.0235167	ETH2_0711200|ETH2_1123000|ETH2_1550300	http://amigo.geneontology.org/amigo/term/GO:0005892	Cluster 1
intrinsic component of plasma membrane	cellular_component	GO:0031226	3	3	12.1244	0.00072	0.0235167	ETH2_0711200|ETH2_1123000|ETH2_1550300	http://amigo.geneontology.org/amigo/term/GO:0031226	Cluster 1
ion channel complex	cellular_component	GO:0034702	3	3	12.1244	0.00072	0.0235167	ETH2_0711200|ETH2_1123000|ETH2_1550300	http://amigo.geneontology.org/amigo/term/GO:0034702	Cluster 1
receptor complex	cellular_component	GO:0043235	3	3	12.1244	0.00072	0.0235167	ETH2_0711200|ETH2_1123000|ETH2_1550300	http://amigo.geneontology.org/amigo/term/GO:0043235	Cluster 1
plasma membrane protein complex	cellular_component	GO:0098797	3	3	12.1244	0.00072	0.0235167	ETH2_0711200|ETH2_1123000|ETH2_1550300	http://amigo.geneontology.org/amigo/term/GO:0098797	Cluster 1
plasma membrane signaling receptor complex	cellular_component	GO:0098802	3	3	12.1244	0.00072	0.0235167	ETH2_0711200|ETH2_1123000|ETH2_1550300	http://amigo.geneontology.org/amigo/term/GO:0098802	Cluster 1
DNA metabolic process	biological_process	GO:0006259	26	53	2.76229	4.3e-08	2.63e-05	ETH2_0300200|ETH2_0311000|ETH2_0314100|ETH2_0504600|ETH2_0537400|ETH2_0635300|ETH2_0712500|ETH2_0722700|ETH2_0726500|ETH2_0921600|ETH2_1061500|ETH2_1104800|ETH2_1123700|ETH2_1135800|ETH2_1152900|ETH2_1217200|ETH2_1219900|ETH2_1306900|ETH2_1323600|ETH2_1324900|ETH2_1340000|ETH2_1354100|ETH2_1439600|ETH2_1475800|ETH2_1516000|ETH2_1536000	http://amigo.geneontology.org/amigo/term/GO:0006259	Cluster2
cellular response to stimulus	biological_process	GO:0051716	26	71	2.06199	4.1e-05	0.0052589	ETH2_0208500|ETH2_0311000|ETH2_0507000|ETH2_0635300|ETH2_0712500|ETH2_0741200|ETH2_0814900|ETH2_0844400|ETH2_0921600|ETH2_0935200|ETH2_0936200|ETH2_1061500|ETH2_1123700|ETH2_1153300|ETH2_1217200|ETH2_1222100|ETH2_1225700|ETH2_1231100|ETH2_1306900|ETH2_1323600|ETH2_1324900|ETH2_1340000|ETH2_1354100|ETH2_1451500|ETH2_1516000|ETH2_1536000	http://amigo.geneontology.org/amigo/term/GO:0051716	Cluster2
response to stimulus	biological_process	GO:0050896	26	76	1.92633	0.00016	0.011007	ETH2_0208500|ETH2_0311000|ETH2_0507000|ETH2_0635300|ETH2_0712500|ETH2_0741200|ETH2_0814900|ETH2_0844400|ETH2_0921600|ETH2_0935200|ETH2_0936200|ETH2_1061500|ETH2_1123700|ETH2_1153300|ETH2_1217200|ETH2_1222100|ETH2_1225700|ETH2_1231100|ETH2_1306900|ETH2_1323600|ETH2_1324900|ETH2_1340000|ETH2_1354100|ETH2_1451500|ETH2_1516000|ETH2_1536000	http://amigo.geneontology.org/amigo/term/GO:0050896	Cluster2
DNA replication	biological_process	GO:0006260	22	29	4.27166	3e-12	3.67e-09	ETH2_0300200|ETH2_0305600|ETH2_0418900|ETH2_0504600|ETH2_0507800|ETH2_0537400|ETH2_0619700|ETH2_0644400|ETH2_0823100|ETH2_0832900|ETH2_1008300|ETH2_1025700|ETH2_1135800|ETH2_1206200|ETH2_1264800|ETH2_1360000|ETH2_1439600|ETH2_1457100|ETH2_1475800|ETH2_1510500|ETH2_1570800|ETH2_1585700	http://amigo.geneontology.org/amigo/term/GO:0006260	Cluster2
organophosphate biosynthetic process	biological_process	GO:0090407	17	45	2.1272	0.00064	0.0326133	ETH2_0106500|ETH2_0504700|ETH2_0526500|ETH2_0534700|ETH2_0613700|ETH2_0617700|ETH2_0623400|ETH2_0820200|ETH2_0939700|ETH2_1145900|ETH2_1315300|ETH2_1354800|ETH2_1454800|ETH2_1540800|ETH2_1586100|ETH2_1589800|ETH2_1592900	http://amigo.geneontology.org/amigo/term/GO:0090407	Cluster2
glycerolipid metabolic process	biological_process	GO:0046486	16	29	3.10666	2.9e-06	0.000886675	ETH2_0106500|ETH2_0504700|ETH2_0534700|ETH2_0613700|ETH2_0617700|ETH2_0623400|ETH2_0744500|ETH2_0805000|ETH2_0820200|ETH2_1129300|ETH2_1145900|ETH2_1315300|ETH2_1454800|ETH2_1533200|ETH2_1540800|ETH2_1586100	http://amigo.geneontology.org/amigo/term/GO:0046486	Cluster2
phospholipid metabolic process	biological_process	GO:0006644	16	34	2.6498	4.1e-05	0.0052589	ETH2_0106500|ETH2_0504700|ETH2_0534700|ETH2_0613700|ETH2_0617700|ETH2_0623400|ETH2_0744500|ETH2_0820200|ETH2_1129300|ETH2_1145900|ETH2_1315300|ETH2_1354800|ETH2_1454800|ETH2_1533200|ETH2_1540800|ETH2_1586100	http://amigo.geneontology.org/amigo/term/GO:0006644	Cluster2
glycerophospholipid metabolic process	biological_process	GO:0006650	15	26	3.24855	2.8e-06	0.000886675	ETH2_0106500|ETH2_0504700|ETH2_0534700|ETH2_0613700|ETH2_0617700|ETH2_0623400|ETH2_0744500|ETH2_0820200|ETH2_1129300|ETH2_1145900|ETH2_1315300|ETH2_1454800|ETH2_1533200|ETH2_1540800|ETH2_1586100	http://amigo.geneontology.org/amigo/term/GO:0006650	Cluster2
DNA repair	biological_process	GO:0006281	14	34	2.31857	0.00071	0.0347332	ETH2_0311000|ETH2_0635300|ETH2_0712500|ETH2_0921600|ETH2_1061500|ETH2_1123700|ETH2_1217200|ETH2_1306900|ETH2_1323600|ETH2_1324900|ETH2_1340000|ETH2_1354100|ETH2_1516000|ETH2_1536000	http://amigo.geneontology.org/amigo/term/GO:0006281	Cluster2
glycerolipid biosynthetic process	biological_process	GO:0045017	13	24	3.05003	3.4e-05	0.0052589	ETH2_0106500|ETH2_0504700|ETH2_0534700|ETH2_0613700|ETH2_0617700|ETH2_0623400|ETH2_0805000|ETH2_0820200|ETH2_1145900|ETH2_1315300|ETH2_1454800|ETH2_1540800|ETH2_1586100	http://amigo.geneontology.org/amigo/term/GO:0045017	Cluster2
phospholipid biosynthetic process	biological_process	GO:0008654	13	26	2.81541	0.0001	0.00940769	ETH2_0106500|ETH2_0504700|ETH2_0534700|ETH2_0613700|ETH2_0617700|ETH2_0623400|ETH2_0820200|ETH2_1145900|ETH2_1315300|ETH2_1354800|ETH2_1454800|ETH2_1540800|ETH2_1586100	http://amigo.geneontology.org/amigo/term/GO:0008654	Cluster2
glycerophospholipid biosynthetic process	biological_process	GO:0046474	12	21	3.21761	3.4e-05	0.0052589	ETH2_0106500|ETH2_0504700|ETH2_0534700|ETH2_0613700|ETH2_0617700|ETH2_0623400|ETH2_0820200|ETH2_1145900|ETH2_1315300|ETH2_1454800|ETH2_1540800|ETH2_1586100	http://amigo.geneontology.org/amigo/term/GO:0046474	Cluster2
phosphatidylinositol metabolic process	biological_process	GO:0046488	11	17	3.64347	1.4e-05	0.0034244	ETH2_0106500|ETH2_0613700|ETH2_0623400|ETH2_0744500|ETH2_0820200|ETH2_1145900|ETH2_1315300|ETH2_1454800|ETH2_1533200|ETH2_1540800|ETH2_1586100	http://amigo.geneontology.org/amigo/term/GO:0046488	Cluster2
phosphatidylinositol biosynthetic process	biological_process	GO:0006661	9	13	3.89826	4.3e-05	0.0052589	ETH2_0106500|ETH2_0613700|ETH2_0623400|ETH2_0820200|ETH2_1145900|ETH2_1315300|ETH2_1454800|ETH2_1540800|ETH2_1586100	http://amigo.geneontology.org/amigo/term/GO:0006661	Cluster2
membrane lipid metabolic process	biological_process	GO:0006643	9	14	3.61982	0.0001	0.00940769	ETH2_0106500|ETH2_0613700|ETH2_0623400|ETH2_0820200|ETH2_1213800|ETH2_1315300|ETH2_1454800|ETH2_1540800|ETH2_1586100	http://amigo.geneontology.org/amigo/term/GO:0006643	Cluster2
membrane lipid biosynthetic process	biological_process	GO:0046467	9	14	3.61982	0.0001	0.00940769	ETH2_0106500|ETH2_0613700|ETH2_0623400|ETH2_0820200|ETH2_1213800|ETH2_1315300|ETH2_1454800|ETH2_1540800|ETH2_1586100	http://amigo.geneontology.org/amigo/term/GO:0046467	Cluster2
GPI anchor metabolic process	biological_process	GO:0006505	8	12	3.75388	0.00018	0.011007	ETH2_0106500|ETH2_0613700|ETH2_0623400|ETH2_0820200|ETH2_1315300|ETH2_1454800|ETH2_1540800|ETH2_1586100	http://amigo.geneontology.org/amigo/term/GO:0006505	Cluster2
GPI anchor biosynthetic process	biological_process	GO:0006506	8	12	3.75388	0.00018	0.011007	ETH2_0106500|ETH2_0613700|ETH2_0623400|ETH2_0820200|ETH2_1315300|ETH2_1454800|ETH2_1540800|ETH2_1586100	http://amigo.geneontology.org/amigo/term/GO:0006506	Cluster2
glycolipid metabolic process	biological_process	GO:0006664	8	12	3.75388	0.00018	0.011007	ETH2_0106500|ETH2_0613700|ETH2_0623400|ETH2_0820200|ETH2_1315300|ETH2_1454800|ETH2_1540800|ETH2_1586100	http://amigo.geneontology.org/amigo/term/GO:0006664	Cluster2
glycolipid biosynthetic process	biological_process	GO:0009247	8	12	3.75388	0.00018	0.011007	ETH2_0106500|ETH2_0613700|ETH2_0623400|ETH2_0820200|ETH2_1315300|ETH2_1454800|ETH2_1540800|ETH2_1586100	http://amigo.geneontology.org/amigo/term/GO:0009247	Cluster2
liposaccharide metabolic process	biological_process	GO:1903509	8	12	3.75388	0.00018	0.011007	ETH2_0106500|ETH2_0613700|ETH2_0623400|ETH2_0820200|ETH2_1315300|ETH2_1454800|ETH2_1540800|ETH2_1586100	http://amigo.geneontology.org/amigo/term/GO:1903509	Cluster2
protein lipidation	biological_process	GO:0006497	8	13	3.46512	0.00039	0.0207378	ETH2_0106500|ETH2_0613700|ETH2_0623400|ETH2_0820200|ETH2_1315300|ETH2_1454800|ETH2_1540800|ETH2_1586100	http://amigo.geneontology.org/amigo/term/GO:0006497	Cluster2
lipoprotein metabolic process	biological_process	GO:0042157	8	13	3.46512	0.00039	0.0207378	ETH2_0106500|ETH2_0613700|ETH2_0623400|ETH2_0820200|ETH2_1315300|ETH2_1454800|ETH2_1540800|ETH2_1586100	http://amigo.geneontology.org/amigo/term/GO:0042157	Cluster2
lipoprotein biosynthetic process	biological_process	GO:0042158	8	13	3.46512	0.00039	0.0207378	ETH2_0106500|ETH2_0613700|ETH2_0623400|ETH2_0820200|ETH2_1315300|ETH2_1454800|ETH2_1540800|ETH2_1586100	http://amigo.geneontology.org/amigo/term/GO:0042158	Cluster2
DNA recombination	biological_process	GO:0006310	6	7	4.82642	0.00015	0.011007	ETH2_0722700|ETH2_1104800|ETH2_1152900|ETH2_1219900|ETH2_1354100|ETH2_1516000	http://amigo.geneontology.org/amigo/term/GO:0006310	Cluster2
integral component of membrane	cellular_component	GO:0016021	299	1203	1.20663	1.3e-05	0.00221	ETH2_0104600|ETH2_0104700|ETH2_0106100|ETH2_0106200|ETH2_0201300|ETH2_0208800|ETH2_0209100|ETH2_0304400|ETH2_0304500|ETH2_0305500|ETH2_0308700|ETH2_0310200|ETH2_0314500|ETH2_0314600|ETH2_0401400|ETH2_0401600|ETH2_0402000|ETH2_0405900|ETH2_0406000|ETH2_0406700|ETH2_0414200|ETH2_0418500|ETH2_0419200|ETH2_0420500|ETH2_0501100|ETH2_0506200|ETH2_0508900|ETH2_0509400|ETH2_0513900|ETH2_0515600|ETH2_0518…	http://amigo.geneontology.org/amigo/term/GO:0016021	Cluster3
intrinsic component of membrane	cellular_component	GO:0031224	299	1203	1.20663	1.3e-05	0.00221	ETH2_0104600|ETH2_0104700|ETH2_0106100|ETH2_0106200|ETH2_0201300|ETH2_0208800|ETH2_0209100|ETH2_0304400|ETH2_0304500|ETH2_0305500|ETH2_0308700|ETH2_0310200|ETH2_0314500|ETH2_0314600|ETH2_0401400|ETH2_0401600|ETH2_0402000|ETH2_0405900|ETH2_0406000|ETH2_0406700|ETH2_0414200|ETH2_0418500|ETH2_0419200|ETH2_0420500|ETH2_0501100|ETH2_0506200|ETH2_0508900|ETH2_0509400|ETH2_0513900|ETH2_0515600|ETH2_0518…	http://amigo.geneontology.org/amigo/term/GO:0031224	Cluster3
cellular process	biological_process	GO:0009987	401	1122	1.09662	4.7e-08	1.98e-06	ETH2_0101500|ETH2_0102400|ETH2_0102600|ETH2_0102700|ETH2_0105000|ETH2_0105900|ETH2_0107000|ETH2_0201600|ETH2_0203000|ETH2_0206600|ETH2_0208000|ETH2_0208600|ETH2_0301400|ETH2_0301900|ETH2_0309200|ETH2_0310800|ETH2_0311700|ETH2_0311800|ETH2_0313800|ETH2_0317600|ETH2_0400600|ETH2_0401000|ETH2_0401200|ETH2_0403600|ETH2_0404000|ETH2_0404600|ETH2_0405700|ETH2_0406600|ETH2_0407500|ETH2_0411900|ETH2_0412…	http://amigo.geneontology.org/amigo/term/GO:0009987	Cluster4
metabolic process	biological_process	GO:0008152	329	899	1.1229	5.9e-05	0.00171802	ETH2_0101500|ETH2_0102400|ETH2_0102600|ETH2_0102800|ETH2_0105000|ETH2_0105900|ETH2_0107000|ETH2_0201600|ETH2_0203000|ETH2_0206600|ETH2_0208000|ETH2_0208600|ETH2_0301400|ETH2_0301900|ETH2_0310800|ETH2_0311700|ETH2_0311800|ETH2_0313800|ETH2_0400600|ETH2_0403300|ETH2_0403600|ETH2_0404000|ETH2_0406600|ETH2_0407500|ETH2_0408500|ETH2_0411900|ETH2_0412400|ETH2_0415900|ETH2_0417100|ETH2_0418200|ETH2_0420…	http://amigo.geneontology.org/amigo/term/GO:0008152	Cluster4
cellular metabolic process	biological_process	GO:0044237	311	795	1.20033	5.9e-09	3.01e-07	ETH2_0101500|ETH2_0102400|ETH2_0102600|ETH2_0105000|ETH2_0105900|ETH2_0107000|ETH2_0201600|ETH2_0203000|ETH2_0206600|ETH2_0208000|ETH2_0208600|ETH2_0301400|ETH2_0301900|ETH2_0310800|ETH2_0311700|ETH2_0311800|ETH2_0313800|ETH2_0400600|ETH2_0403600|ETH2_0404000|ETH2_0406600|ETH2_0407500|ETH2_0411900|ETH2_0412400|ETH2_0415900|ETH2_0417100|ETH2_0418200|ETH2_0420400|ETH2_0507200|ETH2_0508500|ETH2_0511…	http://amigo.geneontology.org/amigo/term/GO:0044237	Cluster4
organic substance metabolic process	biological_process	GO:0071704	305	820	1.14128	4.1e-05	0.00125358	ETH2_0101500|ETH2_0102400|ETH2_0102600|ETH2_0201600|ETH2_0203000|ETH2_0206600|ETH2_0208000|ETH2_0208600|ETH2_0301400|ETH2_0301900|ETH2_0310800|ETH2_0311700|ETH2_0311800|ETH2_0313800|ETH2_0400600|ETH2_0403300|ETH2_0403600|ETH2_0404000|ETH2_0406600|ETH2_0407500|ETH2_0411900|ETH2_0412400|ETH2_0415900|ETH2_0417100|ETH2_0418200|ETH2_0420400|ETH2_0507200|ETH2_0508500|ETH2_0511800|ETH2_0512300|ETH2_0512…	http://amigo.geneontology.org/amigo/term/GO:0071704	Cluster4
primary metabolic process	biological_process	GO:0044238	295	768	1.1786	1e-06	3.49e-05	ETH2_0101500|ETH2_0102400|ETH2_0102600|ETH2_0105000|ETH2_0201600|ETH2_0203000|ETH2_0206600|ETH2_0208000|ETH2_0208600|ETH2_0301400|ETH2_0301900|ETH2_0310800|ETH2_0311700|ETH2_0311800|ETH2_0313800|ETH2_0400600|ETH2_0403300|ETH2_0403600|ETH2_0404000|ETH2_0406600|ETH2_0407500|ETH2_0411900|ETH2_0412400|ETH2_0415900|ETH2_0417100|ETH2_0418200|ETH2_0420400|ETH2_0507200|ETH2_0508500|ETH2_0511800|ETH2_0512…	http://amigo.geneontology.org/amigo/term/GO:0044238	Cluster4
nitrogen compound metabolic process	biological_process	GO:0006807	290	683	1.30282	3.7e-14	3.48e-12	ETH2_0101500|ETH2_0102400|ETH2_0102600|ETH2_0201600|ETH2_0203000|ETH2_0206600|ETH2_0208000|ETH2_0208600|ETH2_0301400|ETH2_0301900|ETH2_0310800|ETH2_0311700|ETH2_0311800|ETH2_0313800|ETH2_0400600|ETH2_0403600|ETH2_0404000|ETH2_0406600|ETH2_0407500|ETH2_0411900|ETH2_0412400|ETH2_0415900|ETH2_0417100|ETH2_0418200|ETH2_0420400|ETH2_0507200|ETH2_0508500|ETH2_0511800|ETH2_0512300|ETH2_0512400|ETH2_0513…	http://amigo.geneontology.org/amigo/term/GO:0006807	Cluster4
macromolecule metabolic process	biological_process	GO:0043170	276	641	1.32117	5.5e-14	4.8e-12	ETH2_0101500|ETH2_0102400|ETH2_0102600|ETH2_0201600|ETH2_0206600|ETH2_0208000|ETH2_0208600|ETH2_0301400|ETH2_0301900|ETH2_0310800|ETH2_0311800|ETH2_0313800|ETH2_0400600|ETH2_0404000|ETH2_0406600|ETH2_0407500|ETH2_0411900|ETH2_0412400|ETH2_0415900|ETH2_0417100|ETH2_0418200|ETH2_0420400|ETH2_0507200|ETH2_0508500|ETH2_0511800|ETH2_0512300|ETH2_0512400|ETH2_0513600|ETH2_0517000|ETH2_0520700|ETH2_0521…	http://amigo.geneontology.org/amigo/term/GO:0043170	Cluster4
cellular nitrogen compound metabolic process	biological_process	GO:0034641	271	534	1.55716	2.3e-29	1.41e-26	ETH2_0101500|ETH2_0102400|ETH2_0102600|ETH2_0201600|ETH2_0203000|ETH2_0206600|ETH2_0208000|ETH2_0208600|ETH2_0301400|ETH2_0310800|ETH2_0311700|ETH2_0311800|ETH2_0313800|ETH2_0400600|ETH2_0404000|ETH2_0406600|ETH2_0407500|ETH2_0411900|ETH2_0412400|ETH2_0415900|ETH2_0417100|ETH2_0418200|ETH2_0420400|ETH2_0507200|ETH2_0511800|ETH2_0512300|ETH2_0512400|ETH2_0513600|ETH2_0517000|ETH2_0520700|ETH2_0522…	http://amigo.geneontology.org/amigo/term/GO:0034641	Cluster4
gene expression	biological_process	GO:0010467	247	422	1.79594	1e-30	1.22e-27	ETH2_0101500|ETH2_0102400|ETH2_0102600|ETH2_0201600|ETH2_0206600|ETH2_0208000|ETH2_0208600|ETH2_0301400|ETH2_0310800|ETH2_0311800|ETH2_0313800|ETH2_0400600|ETH2_0404000|ETH2_0406600|ETH2_0407500|ETH2_0411900|ETH2_0412400|ETH2_0415900|ETH2_0418200|ETH2_0420400|ETH2_0507200|ETH2_0511800|ETH2_0512300|ETH2_0517000|ETH2_0520700|ETH2_0521900|ETH2_0522000|ETH2_0523000|ETH2_0524900|ETH2_0526900|ETH2_0528…	http://amigo.geneontology.org/amigo/term/GO:0010467	Cluster4
cellular macromolecule metabolic process	biological_process	GO:0044260	190	470	1.2404	2.7e-05	0.000846692	ETH2_0102400|ETH2_0102600|ETH2_0201600|ETH2_0206600|ETH2_0208000|ETH2_0208600|ETH2_0301400|ETH2_0301900|ETH2_0310800|ETH2_0311800|ETH2_0313800|ETH2_0400600|ETH2_0404000|ETH2_0407500|ETH2_0411900|ETH2_0412400|ETH2_0415900|ETH2_0417100|ETH2_0418200|ETH2_0420400|ETH2_0507200|ETH2_0508500|ETH2_0512300|ETH2_0512400|ETH2_0513600|ETH2_0517000|ETH2_0520700|ETH2_0521900|ETH2_0522000|ETH2_0524900|ETH2_0612…	http://amigo.geneontology.org/amigo/term/GO:0044260	Cluster4
biosynthetic process	biological_process	GO:0009058	184	426	1.3253	1e-07	3.82e-06	ETH2_0102400|ETH2_0102600|ETH2_0102800|ETH2_0201600|ETH2_0206600|ETH2_0208000|ETH2_0208600|ETH2_0301400|ETH2_0301900|ETH2_0310800|ETH2_0313800|ETH2_0400600|ETH2_0404000|ETH2_0407500|ETH2_0411900|ETH2_0412400|ETH2_0415900|ETH2_0418200|ETH2_0420400|ETH2_0507200|ETH2_0508500|ETH2_0512300|ETH2_0517000|ETH2_0520700|ETH2_0522000|ETH2_0524900|ETH2_0612900|ETH2_0614600|ETH2_0627300|ETH2_0628600|ETH2_0628…	http://amigo.geneontology.org/amigo/term/GO:0009058	Cluster4
organic substance biosynthetic process	biological_process	GO:1901576	181	416	1.33503	6.9e-08	2.81e-06	ETH2_0102400|ETH2_0102600|ETH2_0201600|ETH2_0206600|ETH2_0208000|ETH2_0208600|ETH2_0301400|ETH2_0301900|ETH2_0310800|ETH2_0313800|ETH2_0400600|ETH2_0404000|ETH2_0407500|ETH2_0411900|ETH2_0412400|ETH2_0415900|ETH2_0418200|ETH2_0420400|ETH2_0507200|ETH2_0508500|ETH2_0512300|ETH2_0517000|ETH2_0520700|ETH2_0522000|ETH2_0524900|ETH2_0612900|ETH2_0614600|ETH2_0627300|ETH2_0628600|ETH2_0628900|ETH2_0630…	http://amigo.geneontology.org/amigo/term/GO:1901576	Cluster4
cellular biosynthetic process	biological_process	GO:0044249	179	412	1.3331	1e-07	3.82e-06	ETH2_0102400|ETH2_0102600|ETH2_0201600|ETH2_0206600|ETH2_0208000|ETH2_0208600|ETH2_0301400|ETH2_0301900|ETH2_0310800|ETH2_0313800|ETH2_0400600|ETH2_0404000|ETH2_0407500|ETH2_0411900|ETH2_0412400|ETH2_0415900|ETH2_0418200|ETH2_0420400|ETH2_0507200|ETH2_0508500|ETH2_0512300|ETH2_0517000|ETH2_0520700|ETH2_0522000|ETH2_0524900|ETH2_0612900|ETH2_0614600|ETH2_0628600|ETH2_0628900|ETH2_0630700|ETH2_0635…	http://amigo.geneontology.org/amigo/term/GO:0044249	Cluster4
cellular aromatic compound metabolic process	biological_process	GO:0006725	166	368	1.3841	1.3e-08	6.36e-07	ETH2_0101500|ETH2_0102400|ETH2_0102600|ETH2_0203000|ETH2_0301400|ETH2_0310800|ETH2_0311700|ETH2_0311800|ETH2_0406600|ETH2_0411900|ETH2_0412400|ETH2_0415900|ETH2_0417100|ETH2_0420400|ETH2_0511800|ETH2_0512300|ETH2_0512400|ETH2_0513600|ETH2_0517000|ETH2_0520700|ETH2_0523000|ETH2_0526900|ETH2_0528600|ETH2_0533500|ETH2_0534100|ETH2_0537300|ETH2_0601300|ETH2_0608500|ETH2_0615800|ETH2_0630700|ETH2_0633…	http://amigo.geneontology.org/amigo/term/GO:0006725	Cluster4
heterocycle metabolic process	biological_process	GO:0046483	166	371	1.3729	3e-08	1.31e-06	ETH2_0101500|ETH2_0102400|ETH2_0102600|ETH2_0203000|ETH2_0301400|ETH2_0310800|ETH2_0311700|ETH2_0311800|ETH2_0406600|ETH2_0411900|ETH2_0412400|ETH2_0415900|ETH2_0417100|ETH2_0420400|ETH2_0511800|ETH2_0512300|ETH2_0512400|ETH2_0513600|ETH2_0517000|ETH2_0520700|ETH2_0523000|ETH2_0526900|ETH2_0528600|ETH2_0533500|ETH2_0534100|ETH2_0537300|ETH2_0601300|ETH2_0608500|ETH2_0615800|ETH2_0630700|ETH2_0633…	http://amigo.geneontology.org/amigo/term/GO:0046483	Cluster4
organic cyclic compound metabolic process	biological_process	GO:1901360	166	371	1.3729	3e-08	1.31e-06	ETH2_0101500|ETH2_0102400|ETH2_0102600|ETH2_0203000|ETH2_0301400|ETH2_0310800|ETH2_0311700|ETH2_0311800|ETH2_0406600|ETH2_0411900|ETH2_0412400|ETH2_0415900|ETH2_0417100|ETH2_0420400|ETH2_0511800|ETH2_0512300|ETH2_0512400|ETH2_0513600|ETH2_0517000|ETH2_0520700|ETH2_0523000|ETH2_0526900|ETH2_0528600|ETH2_0533500|ETH2_0534100|ETH2_0537300|ETH2_0601300|ETH2_0608500|ETH2_0615800|ETH2_0630700|ETH2_0633…	http://amigo.geneontology.org/amigo/term/GO:1901360	Cluster4
cellular nitrogen compound biosynthetic process	biological_process	GO:0044271	165	297	1.70464	9e-20	1.59e-17	ETH2_0102400|ETH2_0102600|ETH2_0201600|ETH2_0206600|ETH2_0208000|ETH2_0208600|ETH2_0301400|ETH2_0310800|ETH2_0313800|ETH2_0400600|ETH2_0404000|ETH2_0407500|ETH2_0411900|ETH2_0412400|ETH2_0415900|ETH2_0418200|ETH2_0420400|ETH2_0507200|ETH2_0512300|ETH2_0517000|ETH2_0520700|ETH2_0522000|ETH2_0524900|ETH2_0612900|ETH2_0614600|ETH2_0628600|ETH2_0628900|ETH2_0630700|ETH2_0635600|ETH2_0640800|ETH2_0643…	http://amigo.geneontology.org/amigo/term/GO:0044271	Cluster4
cellular macromolecule biosynthetic process	biological_process	GO:0034645	163	326	1.53418	2.6e-13	2.12e-11	ETH2_0102400|ETH2_0102600|ETH2_0201600|ETH2_0206600|ETH2_0208000|ETH2_0208600|ETH2_0301400|ETH2_0301900|ETH2_0310800|ETH2_0313800|ETH2_0400600|ETH2_0404000|ETH2_0407500|ETH2_0411900|ETH2_0412400|ETH2_0415900|ETH2_0418200|ETH2_0420400|ETH2_0507200|ETH2_0508500|ETH2_0512300|ETH2_0517000|ETH2_0520700|ETH2_0522000|ETH2_0524900|ETH2_0612900|ETH2_0614600|ETH2_0628600|ETH2_0628900|ETH2_0630700|ETH2_0635…	http://amigo.geneontology.org/amigo/term/GO:0034645	Cluster4
macromolecule biosynthetic process	biological_process	GO:0009059	163	327	1.52949	3.8e-13	2.9e-11	ETH2_0102400|ETH2_0102600|ETH2_0201600|ETH2_0206600|ETH2_0208000|ETH2_0208600|ETH2_0301400|ETH2_0301900|ETH2_0310800|ETH2_0313800|ETH2_0400600|ETH2_0404000|ETH2_0407500|ETH2_0411900|ETH2_0412400|ETH2_0415900|ETH2_0418200|ETH2_0420400|ETH2_0507200|ETH2_0508500|ETH2_0512300|ETH2_0517000|ETH2_0520700|ETH2_0522000|ETH2_0524900|ETH2_0612900|ETH2_0614600|ETH2_0628600|ETH2_0628900|ETH2_0630700|ETH2_0635…	http://amigo.geneontology.org/amigo/term/GO:0009059	Cluster4
nucleobase-containing compound metabolic process	biological_process	GO:0006139	161	356	1.38766	2.1e-08	9.88e-07	ETH2_0101500|ETH2_0102400|ETH2_0102600|ETH2_0203000|ETH2_0301400|ETH2_0310800|ETH2_0311700|ETH2_0311800|ETH2_0406600|ETH2_0411900|ETH2_0412400|ETH2_0415900|ETH2_0417100|ETH2_0420400|ETH2_0511800|ETH2_0512300|ETH2_0512400|ETH2_0513600|ETH2_0517000|ETH2_0520700|ETH2_0523000|ETH2_0526900|ETH2_0528600|ETH2_0533500|ETH2_0534100|ETH2_0537300|ETH2_0601300|ETH2_0608500|ETH2_0615800|ETH2_0630700|ETH2_0633…	http://amigo.geneontology.org/amigo/term/GO:0006139	Cluster4
organonitrogen compound metabolic process	biological_process	GO:1901564	158	394	1.23046	0.00041	0.0109007	ETH2_0102400|ETH2_0201600|ETH2_0203000|ETH2_0206600|ETH2_0208000|ETH2_0208600|ETH2_0301900|ETH2_0313800|ETH2_0400600|ETH2_0403600|ETH2_0404000|ETH2_0407500|ETH2_0418200|ETH2_0420400|ETH2_0507200|ETH2_0508500|ETH2_0517000|ETH2_0521900|ETH2_0522000|ETH2_0524900|ETH2_0612900|ETH2_0614600|ETH2_0619200|ETH2_0628600|ETH2_0628900|ETH2_0630700|ETH2_0635600|ETH2_0640800|ETH2_0643100|ETH2_0646100|ETH2_0654…	http://amigo.geneontology.org/amigo/term/GO:1901564	Cluster4
nucleic acid metabolic process	biological_process	GO:0090304	153	319	1.47166	2.2e-10	1.17e-08	ETH2_0101500|ETH2_0102400|ETH2_0102600|ETH2_0301400|ETH2_0310800|ETH2_0311800|ETH2_0406600|ETH2_0411900|ETH2_0412400|ETH2_0415900|ETH2_0417100|ETH2_0420400|ETH2_0511800|ETH2_0512300|ETH2_0512400|ETH2_0513600|ETH2_0517000|ETH2_0520700|ETH2_0523000|ETH2_0526900|ETH2_0528600|ETH2_0533500|ETH2_0534100|ETH2_0537300|ETH2_0601300|ETH2_0608500|ETH2_0615800|ETH2_0630700|ETH2_0633200|ETH2_0639800|ETH2_0643…	http://amigo.geneontology.org/amigo/term/GO:0090304	Cluster4
RNA metabolic process	biological_process	GO:0016070	144	267	1.65485	3.3e-15	3.67e-13	ETH2_0101500|ETH2_0102400|ETH2_0102600|ETH2_0301400|ETH2_0310800|ETH2_0311800|ETH2_0406600|ETH2_0411900|ETH2_0412400|ETH2_0415900|ETH2_0420400|ETH2_0511800|ETH2_0512300|ETH2_0513600|ETH2_0517000|ETH2_0520700|ETH2_0523000|ETH2_0526900|ETH2_0528600|ETH2_0533500|ETH2_0534100|ETH2_0537300|ETH2_0601300|ETH2_0608500|ETH2_0615800|ETH2_0630700|ETH2_0633200|ETH2_0639800|ETH2_0643100|ETH2_0655500|ETH2_0701…	http://amigo.geneontology.org/amigo/term/GO:0016070	Cluster4
protein metabolic process	biological_process	GO:0019538	141	327	1.32305	1.1e-05	0.000373694	ETH2_0102400|ETH2_0201600|ETH2_0206600|ETH2_0208000|ETH2_0208600|ETH2_0301900|ETH2_0313800|ETH2_0400600|ETH2_0404000|ETH2_0407500|ETH2_0418200|ETH2_0420400|ETH2_0507200|ETH2_0508500|ETH2_0517000|ETH2_0521900|ETH2_0522000|ETH2_0524900|ETH2_0612900|ETH2_0614600|ETH2_0619200|ETH2_0628600|ETH2_0628900|ETH2_0630700|ETH2_0635600|ETH2_0640800|ETH2_0643100|ETH2_0646100|ETH2_0655500|ETH2_0709200|ETH2_0730…	http://amigo.geneontology.org/amigo/term/GO:0019538	Cluster4
cellular protein metabolic process	biological_process	GO:0044267	140	307	1.39925	1.7e-07	6.3e-06	ETH2_0102400|ETH2_0201600|ETH2_0206600|ETH2_0208000|ETH2_0208600|ETH2_0301900|ETH2_0313800|ETH2_0400600|ETH2_0404000|ETH2_0407500|ETH2_0418200|ETH2_0420400|ETH2_0507200|ETH2_0508500|ETH2_0517000|ETH2_0521900|ETH2_0522000|ETH2_0524900|ETH2_0612900|ETH2_0614600|ETH2_0619200|ETH2_0628600|ETH2_0628900|ETH2_0630700|ETH2_0635600|ETH2_0640800|ETH2_0643100|ETH2_0646100|ETH2_0655500|ETH2_0709200|ETH2_0730…	http://amigo.geneontology.org/amigo/term/GO:0044267	Cluster4
organonitrogen compound biosynthetic process	biological_process	GO:1901566	137	265	1.58628	2.4e-12	1.47e-10	ETH2_0102400|ETH2_0201600|ETH2_0206600|ETH2_0208000|ETH2_0208600|ETH2_0301900|ETH2_0313800|ETH2_0400600|ETH2_0404000|ETH2_0407500|ETH2_0418200|ETH2_0420400|ETH2_0507200|ETH2_0508500|ETH2_0517000|ETH2_0522000|ETH2_0524900|ETH2_0612900|ETH2_0614600|ETH2_0628600|ETH2_0628900|ETH2_0630700|ETH2_0635600|ETH2_0640800|ETH2_0643100|ETH2_0646100|ETH2_0655500|ETH2_0709200|ETH2_0730700|ETH2_0740600|ETH2_0744…	http://amigo.geneontology.org/amigo/term/GO:1901566	Cluster4
peptide metabolic process	biological_process	GO:0006518	124	200	1.90238	9.1e-20	1.59e-17	ETH2_0102400|ETH2_0201600|ETH2_0206600|ETH2_0208000|ETH2_0208600|ETH2_0313800|ETH2_0400600|ETH2_0404000|ETH2_0407500|ETH2_0418200|ETH2_0420400|ETH2_0507200|ETH2_0517000|ETH2_0522000|ETH2_0524900|ETH2_0612900|ETH2_0614600|ETH2_0628600|ETH2_0628900|ETH2_0630700|ETH2_0635600|ETH2_0640800|ETH2_0643100|ETH2_0646100|ETH2_0654800|ETH2_0655500|ETH2_0709200|ETH2_0730700|ETH2_0740600|ETH2_0744200|ETH2_0810…	http://amigo.geneontology.org/amigo/term/GO:0006518	Cluster4
cellular amide metabolic process	biological_process	GO:0043603	124	206	1.84697	3.7e-18	5.03e-16	ETH2_0102400|ETH2_0201600|ETH2_0206600|ETH2_0208000|ETH2_0208600|ETH2_0313800|ETH2_0400600|ETH2_0404000|ETH2_0407500|ETH2_0418200|ETH2_0420400|ETH2_0507200|ETH2_0517000|ETH2_0522000|ETH2_0524900|ETH2_0612900|ETH2_0614600|ETH2_0628600|ETH2_0628900|ETH2_0630700|ETH2_0635600|ETH2_0640800|ETH2_0643100|ETH2_0646100|ETH2_0654800|ETH2_0655500|ETH2_0709200|ETH2_0730700|ETH2_0740600|ETH2_0744200|ETH2_0810…	http://amigo.geneontology.org/amigo/term/GO:0043603	Cluster4
translation	biological_process	GO:0006412	123	193	1.95548	3.8e-21	1.16e-18	ETH2_0102400|ETH2_0201600|ETH2_0206600|ETH2_0208000|ETH2_0208600|ETH2_0313800|ETH2_0400600|ETH2_0404000|ETH2_0407500|ETH2_0418200|ETH2_0420400|ETH2_0507200|ETH2_0517000|ETH2_0522000|ETH2_0524900|ETH2_0612900|ETH2_0614600|ETH2_0628600|ETH2_0628900|ETH2_0630700|ETH2_0635600|ETH2_0640800|ETH2_0643100|ETH2_0646100|ETH2_0655500|ETH2_0709200|ETH2_0730700|ETH2_0740600|ETH2_0744200|ETH2_0810000|ETH2_0821…	http://amigo.geneontology.org/amigo/term/GO:0006412	Cluster4
peptide biosynthetic process	biological_process	GO:0043043	123	194	1.9454	7.6e-21	1.86e-18	ETH2_0102400|ETH2_0201600|ETH2_0206600|ETH2_0208000|ETH2_0208600|ETH2_0313800|ETH2_0400600|ETH2_0404000|ETH2_0407500|ETH2_0418200|ETH2_0420400|ETH2_0507200|ETH2_0517000|ETH2_0522000|ETH2_0524900|ETH2_0612900|ETH2_0614600|ETH2_0628600|ETH2_0628900|ETH2_0630700|ETH2_0635600|ETH2_0640800|ETH2_0643100|ETH2_0646100|ETH2_0655500|ETH2_0709200|ETH2_0730700|ETH2_0740600|ETH2_0744200|ETH2_0810000|ETH2_0821…	http://amigo.geneontology.org/amigo/term/GO:0043043	Cluster4
amide biosynthetic process	biological_process	GO:0043604	123	200	1.88704	3.8e-19	5.81e-17	ETH2_0102400|ETH2_0201600|ETH2_0206600|ETH2_0208000|ETH2_0208600|ETH2_0313800|ETH2_0400600|ETH2_0404000|ETH2_0407500|ETH2_0418200|ETH2_0420400|ETH2_0507200|ETH2_0517000|ETH2_0522000|ETH2_0524900|ETH2_0612900|ETH2_0614600|ETH2_0628600|ETH2_0628900|ETH2_0630700|ETH2_0635600|ETH2_0640800|ETH2_0643100|ETH2_0646100|ETH2_0655500|ETH2_0709200|ETH2_0730700|ETH2_0740600|ETH2_0744200|ETH2_0810000|ETH2_0821…	http://amigo.geneontology.org/amigo/term/GO:0043604	Cluster4
cellular component organization or biogenesis	biological_process	GO:0071840	92	183	1.54256	2.2e-07	7.91e-06	ETH2_0102700|ETH2_0105900|ETH2_0309200|ETH2_0317600|ETH2_0401000|ETH2_0401200|ETH2_0405700|ETH2_0518100|ETH2_0525000|ETH2_0528000|ETH2_0528600|ETH2_0601300|ETH2_0604600|ETH2_0608500|ETH2_0609800|ETH2_0612900|ETH2_0634900|ETH2_0639800|ETH2_0701700|ETH2_0701800|ETH2_0731900|ETH2_0733000|ETH2_0733900|ETH2_0743200|ETH2_0804300|ETH2_0810000|ETH2_0812100|ETH2_0828100|ETH2_0833800|ETH2_0838200|ETH2_0901…	http://amigo.geneontology.org/amigo/term/GO:0071840	Cluster4
RNA processing	biological_process	GO:0006396	87	137	1.94852	1.7e-14	1.73e-12	ETH2_0101500|ETH2_0311800|ETH2_0406600|ETH2_0511800|ETH2_0523000|ETH2_0526900|ETH2_0528600|ETH2_0533500|ETH2_0534100|ETH2_0537300|ETH2_0601300|ETH2_0608500|ETH2_0633200|ETH2_0639800|ETH2_0701700|ETH2_0701800|ETH2_0710000|ETH2_0733900|ETH2_0743200|ETH2_0812100|ETH2_0828200|ETH2_0838200|ETH2_0843800|ETH2_0843900|ETH2_0852200|ETH2_0857200|ETH2_0903100|ETH2_0907400|ETH2_0914400|ETH2_0938600|ETH2_0946…	http://amigo.geneontology.org/amigo/term/GO:0006396	Cluster4
cellular component biogenesis	biological_process	GO:0044085	81	130	1.91182	8e-13	5.15e-11	ETH2_0102700|ETH2_0105900|ETH2_0309200|ETH2_0405700|ETH2_0518100|ETH2_0525000|ETH2_0528600|ETH2_0601300|ETH2_0604600|ETH2_0608500|ETH2_0609800|ETH2_0612900|ETH2_0634900|ETH2_0639800|ETH2_0701700|ETH2_0701800|ETH2_0731900|ETH2_0733000|ETH2_0733900|ETH2_0743200|ETH2_0810000|ETH2_0812100|ETH2_0828100|ETH2_0838200|ETH2_0903100|ETH2_0907400|ETH2_0911300|ETH2_0946000|ETH2_0948000|ETH2_0954300|ETH2_1006…	http://amigo.geneontology.org/amigo/term/GO:0044085	Cluster4
ribonucleoprotein complex biogenesis	biological_process	GO:0022613	69	84	2.52044	1.8e-21	7.34e-19	ETH2_0309200|ETH2_0405700|ETH2_0528600|ETH2_0601300|ETH2_0604600|ETH2_0608500|ETH2_0612900|ETH2_0639800|ETH2_0701700|ETH2_0701800|ETH2_0731900|ETH2_0733000|ETH2_0733900|ETH2_0743200|ETH2_0810000|ETH2_0812100|ETH2_0828100|ETH2_0838200|ETH2_0903100|ETH2_0907400|ETH2_0911300|ETH2_0946000|ETH2_0948000|ETH2_0954300|ETH2_1006000|ETH2_1013100|ETH2_1020100|ETH2_1026300|ETH2_1061300|ETH2_1136900|ETH2_1140…	http://amigo.geneontology.org/amigo/term/GO:0022613	Cluster4
ncRNA metabolic process	biological_process	GO:0034660	69	104	2.03574	6.4e-13	4.35e-11	ETH2_0102400|ETH2_0311800|ETH2_0406600|ETH2_0420400|ETH2_0517000|ETH2_0533500|ETH2_0534100|ETH2_0601300|ETH2_0608500|ETH2_0630700|ETH2_0633200|ETH2_0643100|ETH2_0655500|ETH2_0701700|ETH2_0701800|ETH2_0733900|ETH2_0743200|ETH2_0812100|ETH2_0828200|ETH2_0828500|ETH2_0838200|ETH2_0843900|ETH2_0855600|ETH2_0907400|ETH2_0946000|ETH2_0950400|ETH2_1006000|ETH2_1011500|ETH2_1013100|ETH2_1020100|ETH2_1020…	http://amigo.geneontology.org/amigo/term/GO:0034660	Cluster4
ribosome biogenesis	biological_process	GO:0042254	54	65	2.5491	2.8e-17	3.42e-15	ETH2_0309200|ETH2_0405700|ETH2_0601300|ETH2_0604600|ETH2_0608500|ETH2_0701700|ETH2_0701800|ETH2_0731900|ETH2_0733000|ETH2_0733900|ETH2_0743200|ETH2_0812100|ETH2_0828100|ETH2_0838200|ETH2_0907400|ETH2_0946000|ETH2_0948000|ETH2_0954300|ETH2_1006000|ETH2_1013100|ETH2_1020100|ETH2_1026300|ETH2_1061300|ETH2_1140700|ETH2_1147000|ETH2_1202200|ETH2_1208300|ETH2_1214500|ETH2_1215600|ETH2_1221800|ETH2_1263…	http://amigo.geneontology.org/amigo/term/GO:0042254	Cluster4
ncRNA processing	biological_process	GO:0034470	50	66	2.32451	5e-13	3.6e-11	ETH2_0311800|ETH2_0406600|ETH2_0533500|ETH2_0534100|ETH2_0601300|ETH2_0608500|ETH2_0633200|ETH2_0701700|ETH2_0701800|ETH2_0733900|ETH2_0743200|ETH2_0812100|ETH2_0828200|ETH2_0838200|ETH2_0843900|ETH2_0907400|ETH2_0946000|ETH2_1006000|ETH2_1013100|ETH2_1020100|ETH2_1026300|ETH2_1057000|ETH2_1059600|ETH2_1106700|ETH2_1132500|ETH2_1140700|ETH2_1147000|ETH2_1202200|ETH2_1214500|ETH2_1215600|ETH2_1221…	http://amigo.geneontology.org/amigo/term/GO:0034470	Cluster4
rRNA processing	biological_process	GO:0006364	35	42	2.55697	1.6e-11	8.89e-10	ETH2_0601300|ETH2_0608500|ETH2_0701700|ETH2_0701800|ETH2_0733900|ETH2_0743200|ETH2_0812100|ETH2_0838200|ETH2_0907400|ETH2_0946000|ETH2_1006000|ETH2_1013100|ETH2_1020100|ETH2_1026300|ETH2_1140700|ETH2_1147000|ETH2_1202200|ETH2_1214500|ETH2_1215600|ETH2_1221800|ETH2_1263200|ETH2_1331700|ETH2_1360800|ETH2_1371500|ETH2_1448500|ETH2_1450600|ETH2_1472000|ETH2_1510600|ETH2_1515200|ETH2_1546200|ETH2_1551…	http://amigo.geneontology.org/amigo/term/GO:0006364	Cluster4
rRNA metabolic process	biological_process	GO:0016072	35	42	2.55697	1.6e-11	8.89e-10	ETH2_0601300|ETH2_0608500|ETH2_0701700|ETH2_0701800|ETH2_0733900|ETH2_0743200|ETH2_0812100|ETH2_0838200|ETH2_0907400|ETH2_0946000|ETH2_1006000|ETH2_1013100|ETH2_1020100|ETH2_1026300|ETH2_1140700|ETH2_1147000|ETH2_1202200|ETH2_1214500|ETH2_1215600|ETH2_1221800|ETH2_1263200|ETH2_1331700|ETH2_1360800|ETH2_1371500|ETH2_1448500|ETH2_1450600|ETH2_1472000|ETH2_1510600|ETH2_1515200|ETH2_1546200|ETH2_1551…	http://amigo.geneontology.org/amigo/term/GO:0016072	Cluster4
tRNA metabolic process	biological_process	GO:0006399	34	60	1.73874	0.00012	0.00333546	ETH2_0102400|ETH2_0311800|ETH2_0406600|ETH2_0420400|ETH2_0517000|ETH2_0533500|ETH2_0534100|ETH2_0630700|ETH2_0633200|ETH2_0643100|ETH2_0655500|ETH2_0828200|ETH2_0828500|ETH2_0843900|ETH2_0855600|ETH2_0950400|ETH2_1011500|ETH2_1020900|ETH2_1057000|ETH2_1059600|ETH2_1106700|ETH2_1124900|ETH2_1132500|ETH2_1136200|ETH2_1250000|ETH2_1307400|ETH2_1313700|ETH2_1339400|ETH2_1350900|ETH2_1360700|ETH2_1506…	http://amigo.geneontology.org/amigo/term/GO:0006399	Cluster4
RNA splicing	biological_process	GO:0008380	25	45	1.70464	0.00148	0.035491	ETH2_0101500|ETH2_0526900|ETH2_0528600|ETH2_0639800|ETH2_0710000|ETH2_0903100|ETH2_0914400|ETH2_0957800|ETH2_1028200|ETH2_1031700|ETH2_1032600|ETH2_1049100|ETH2_1209600|ETH2_1250000|ETH2_1251000|ETH2_1260500|ETH2_1264900|ETH2_1304800|ETH2_1307200|ETH2_1361500|ETH2_1361700|ETH2_1436400|ETH2_1453700|ETH2_1528100|ETH2_1586700	http://amigo.geneontology.org/amigo/term/GO:0008380	Cluster4
protein folding	biological_process	GO:0006457	23	39	1.80955	0.00075	0.0191094	ETH2_0611100|ETH2_0701200|ETH2_0734700|ETH2_0742700|ETH2_0931100|ETH2_0935300|ETH2_0951700|ETH2_1005300|ETH2_1034700|ETH2_1056100|ETH2_1148800|ETH2_1207900|ETH2_1225000|ETH2_1227800|ETH2_1305400|ETH2_1334700|ETH2_1402800|ETH2_1438000|ETH2_1468000|ETH2_1528000|ETH2_1535500|ETH2_1535700|ETH2_1585300	http://amigo.geneontology.org/amigo/term/GO:0006457	Cluster4
RNA splicing, via transesterification reactions	biological_process	GO:0000375	23	41	1.72127	0.00193	0.0437109	ETH2_0101500|ETH2_0526900|ETH2_0528600|ETH2_0639800|ETH2_0710000|ETH2_0903100|ETH2_0914400|ETH2_0957800|ETH2_1028200|ETH2_1031700|ETH2_1032600|ETH2_1049100|ETH2_1209600|ETH2_1251000|ETH2_1260500|ETH2_1304800|ETH2_1307200|ETH2_1361500|ETH2_1361700|ETH2_1436400|ETH2_1453700|ETH2_1528100|ETH2_1586700	http://amigo.geneontology.org/amigo/term/GO:0000375	Cluster4
RNA splicing, via transesterification reactions with bulged adenosine as nucleophile	biological_process	GO:0000377	23	41	1.72127	0.00193	0.0437109	ETH2_0101500|ETH2_0526900|ETH2_0528600|ETH2_0639800|ETH2_0710000|ETH2_0903100|ETH2_0914400|ETH2_0957800|ETH2_1028200|ETH2_1031700|ETH2_1032600|ETH2_1049100|ETH2_1209600|ETH2_1251000|ETH2_1260500|ETH2_1304800|ETH2_1307200|ETH2_1361500|ETH2_1361700|ETH2_1436400|ETH2_1453700|ETH2_1528100|ETH2_1586700	http://amigo.geneontology.org/amigo/term/GO:0000377	Cluster4
mRNA splicing, via spliceosome	biological_process	GO:0000398	23	41	1.72127	0.00193	0.0437109	ETH2_0101500|ETH2_0526900|ETH2_0528600|ETH2_0639800|ETH2_0710000|ETH2_0903100|ETH2_0914400|ETH2_0957800|ETH2_1028200|ETH2_1031700|ETH2_1032600|ETH2_1049100|ETH2_1209600|ETH2_1251000|ETH2_1260500|ETH2_1304800|ETH2_1307200|ETH2_1361500|ETH2_1361700|ETH2_1436400|ETH2_1453700|ETH2_1528100|ETH2_1586700	http://amigo.geneontology.org/amigo/term/GO:0000398	Cluster4
ribonucleoprotein complex assembly	biological_process	GO:0022618	16	20	2.45469	2.2e-05	0.000708053	ETH2_0405700|ETH2_0528600|ETH2_0612900|ETH2_0639800|ETH2_0810000|ETH2_0903100|ETH2_0911300|ETH2_1136900|ETH2_1209600|ETH2_1249800|ETH2_1303100|ETH2_1307200|ETH2_1361500|ETH2_1476100|ETH2_1528100|ETH2_1599300	http://amigo.geneontology.org/amigo/term/GO:0022618	Cluster4
ribonucleoprotein complex subunit organization	biological_process	GO:0071826	16	20	2.45469	2.2e-05	0.000708053	ETH2_0405700|ETH2_0528600|ETH2_0612900|ETH2_0639800|ETH2_0810000|ETH2_0903100|ETH2_0911300|ETH2_1136900|ETH2_1209600|ETH2_1249800|ETH2_1303100|ETH2_1307200|ETH2_1361500|ETH2_1476100|ETH2_1528100|ETH2_1599300	http://amigo.geneontology.org/amigo/term/GO:0071826	Cluster4
tRNA processing	biological_process	GO:0008033	15	22	2.09206	0.00079	0.0197178	ETH2_0311800|ETH2_0406600|ETH2_0533500|ETH2_0534100|ETH2_0633200|ETH2_0828200|ETH2_0843900|ETH2_1057000|ETH2_1059600|ETH2_1106700|ETH2_1132500|ETH2_1250000|ETH2_1360700|ETH2_1506000|ETH2_1579800	http://amigo.geneontology.org/amigo/term/GO:0008033	Cluster4
cytoplasmic translation	biological_process	GO:0002181	10	11	2.78942	0.00012	0.00333546	ETH2_0522000|ETH2_0612900|ETH2_0810000|ETH2_0835200|ETH2_0911300|ETH2_1136900|ETH2_1249800|ETH2_1303100|ETH2_1476100|ETH2_1599300	http://amigo.geneontology.org/amigo/term/GO:0002181	Cluster4
translational initiation	biological_process	GO:0006413	9	9	3.06836	4.8e-05	0.0014318	ETH2_0612900|ETH2_0810000|ETH2_0911300|ETH2_1057700|ETH2_1136900|ETH2_1249800|ETH2_1303100|ETH2_1476100|ETH2_1599300	http://amigo.geneontology.org/amigo/term/GO:0006413	Cluster4
cytoplasmic translational initiation	biological_process	GO:0002183	8	8	3.06836	0.00015	0.00407667	ETH2_0612900|ETH2_0810000|ETH2_0911300|ETH2_1136900|ETH2_1249800|ETH2_1303100|ETH2_1476100|ETH2_1599300	http://amigo.geneontology.org/amigo/term/GO:0002183	Cluster4
regulation of transcription by RNA polymerase II	biological_process	GO:0006357	8	9	2.72743	0.00093	0.0227478	ETH2_0310800|ETH2_0520700|ETH2_0743500|ETH2_1029700|ETH2_1029800|ETH2_1030500|ETH2_1052200|ETH2_1126900	http://amigo.geneontology.org/amigo/term/GO:0006357	Cluster4
formation of cytoplasmic translation initiation complex	biological_process	GO:0001732	7	7	3.06836	0.00044	0.0114494	ETH2_0612900|ETH2_0810000|ETH2_0911300|ETH2_1249800|ETH2_1303100|ETH2_1476100|ETH2_1599300	http://amigo.geneontology.org/amigo/term/GO:0001732	Cluster4
intracellular anatomical structure	cellular_component	GO:0005622	289	688	1.46488	1.3e-21	4.42e-19	ETH2_0101500|ETH2_0102700|ETH2_0105900|ETH2_0107000|ETH2_0201400|ETH2_0205200|ETH2_0206600|ETH2_0208000|ETH2_0210900|ETH2_0300400|ETH2_0300500|ETH2_0304600|ETH2_0307800|ETH2_0307900|ETH2_0308900|ETH2_0309100|ETH2_0310800|ETH2_0311500|ETH2_0313800|ETH2_0315400|ETH2_0317200|ETH2_0400600|ETH2_0411900|ETH2_0412400|ETH2_0414000|ETH2_0414900|ETH2_0418200|ETH2_0418300|ETH2_0419800|ETH2_0502600|ETH2_0502…	http://amigo.geneontology.org/amigo/term/GO:0005622	Cluster4
intracellular organelle	cellular_component	GO:0043229	230	539	1.4881	7.6e-17	1.29e-14	ETH2_0101500|ETH2_0102700|ETH2_0107000|ETH2_0201400|ETH2_0205200|ETH2_0206600|ETH2_0208000|ETH2_0210900|ETH2_0308900|ETH2_0309100|ETH2_0310800|ETH2_0311500|ETH2_0313800|ETH2_0315400|ETH2_0317200|ETH2_0400600|ETH2_0411900|ETH2_0412400|ETH2_0414000|ETH2_0414900|ETH2_0418200|ETH2_0418300|ETH2_0502800|ETH2_0512300|ETH2_0512400|ETH2_0520700|ETH2_0521500|ETH2_0524900|ETH2_0526900|ETH2_0528600|ETH2_0532…	http://amigo.geneontology.org/amigo/term/GO:0043229	Cluster4
organelle	cellular_component	GO:0043226	230	545	1.47172	4.3e-16	4.87e-14	ETH2_0101500|ETH2_0102700|ETH2_0107000|ETH2_0201400|ETH2_0205200|ETH2_0206600|ETH2_0208000|ETH2_0210900|ETH2_0308900|ETH2_0309100|ETH2_0310800|ETH2_0311500|ETH2_0313800|ETH2_0315400|ETH2_0317200|ETH2_0400600|ETH2_0411900|ETH2_0412400|ETH2_0414000|ETH2_0414900|ETH2_0418200|ETH2_0418300|ETH2_0502800|ETH2_0512300|ETH2_0512400|ETH2_0520700|ETH2_0521500|ETH2_0524900|ETH2_0526900|ETH2_0528600|ETH2_0532…	http://amigo.geneontology.org/amigo/term/GO:0043226	Cluster4
intracellular membrane-bounded organelle	cellular_component	GO:0043231	159	386	1.43649	1.9e-09	6.46e-08	ETH2_0101500|ETH2_0102700|ETH2_0107000|ETH2_0201400|ETH2_0205200|ETH2_0210900|ETH2_0308900|ETH2_0309100|ETH2_0310800|ETH2_0311500|ETH2_0315400|ETH2_0317200|ETH2_0411900|ETH2_0412400|ETH2_0414000|ETH2_0414900|ETH2_0502800|ETH2_0512300|ETH2_0512400|ETH2_0520700|ETH2_0526900|ETH2_0528600|ETH2_0532100|ETH2_0535300|ETH2_0601300|ETH2_0601400|ETH2_0609800|ETH2_0610400|ETH2_0610700|ETH2_0625300|ETH2_0627…	http://amigo.geneontology.org/amigo/term/GO:0043231	Cluster4
membrane-bounded organelle	cellular_component	GO:0043227	159	399	1.38969	3.6e-08	9.42e-07	ETH2_0101500|ETH2_0102700|ETH2_0107000|ETH2_0201400|ETH2_0205200|ETH2_0210900|ETH2_0308900|ETH2_0309100|ETH2_0310800|ETH2_0311500|ETH2_0315400|ETH2_0317200|ETH2_0411900|ETH2_0412400|ETH2_0414000|ETH2_0414900|ETH2_0502800|ETH2_0512300|ETH2_0512400|ETH2_0520700|ETH2_0526900|ETH2_0528600|ETH2_0532100|ETH2_0535300|ETH2_0601300|ETH2_0601400|ETH2_0609800|ETH2_0610400|ETH2_0610700|ETH2_0625300|ETH2_0627…	http://amigo.geneontology.org/amigo/term/GO:0043227	Cluster4
nucleus	cellular_component	GO:0005634	131	279	1.63742	1.4e-12	6.8e-11	ETH2_0101500|ETH2_0102700|ETH2_0201400|ETH2_0205200|ETH2_0308900|ETH2_0309100|ETH2_0310800|ETH2_0311500|ETH2_0315400|ETH2_0317200|ETH2_0411900|ETH2_0414900|ETH2_0502800|ETH2_0512300|ETH2_0512400|ETH2_0520700|ETH2_0526900|ETH2_0528600|ETH2_0532100|ETH2_0535300|ETH2_0601300|ETH2_0601400|ETH2_0610700|ETH2_0625300|ETH2_0639800|ETH2_0701700|ETH2_0701800|ETH2_0710000|ETH2_0728100|ETH2_0730100|ETH2_0730…	http://amigo.geneontology.org/amigo/term/GO:0005634	Cluster4
protein-containing complex	cellular_component	GO:0032991	101	258	1.3652	5.8e-05	0.000986	ETH2_0105900|ETH2_0107000|ETH2_0208000|ETH2_0300400|ETH2_0300500|ETH2_0301200|ETH2_0310800|ETH2_0400600|ETH2_0411900|ETH2_0414000|ETH2_0417800|ETH2_0419800|ETH2_0502600|ETH2_0512400|ETH2_0520700|ETH2_0524900|ETH2_0526900|ETH2_0528600|ETH2_0614600|ETH2_0639800|ETH2_0730200|ETH2_0738300|ETH2_0739200|ETH2_0742700|ETH2_0744400|ETH2_0806200|ETH2_0812100|ETH2_0814800|ETH2_0835200|ETH2_0835600|ETH2_0838…	http://amigo.geneontology.org/amigo/term/GO:0032991	Cluster4
non-membrane-bounded organelle	cellular_component	GO:0043228	96	184	1.81948	1.2e-12	6.8e-11	ETH2_0201400|ETH2_0206600|ETH2_0208000|ETH2_0313800|ETH2_0315400|ETH2_0400600|ETH2_0418200|ETH2_0521500|ETH2_0524900|ETH2_0601300|ETH2_0601400|ETH2_0610700|ETH2_0614600|ETH2_0635600|ETH2_0640800|ETH2_0733900|ETH2_0740600|ETH2_0743200|ETH2_0815700|ETH2_0825700|ETH2_0835200|ETH2_0835600|ETH2_0839700|ETH2_0847900|ETH2_0903800|ETH2_0910900|ETH2_0911600|ETH2_0913400|ETH2_0913700|ETH2_0941700|ETH2_0942…	http://amigo.geneontology.org/amigo/term/GO:0043228	Cluster4
intracellular non-membrane-bounded organelle	cellular_component	GO:0043232	96	184	1.81948	1.2e-12	6.8e-11	ETH2_0201400|ETH2_0206600|ETH2_0208000|ETH2_0313800|ETH2_0315400|ETH2_0400600|ETH2_0418200|ETH2_0521500|ETH2_0524900|ETH2_0601300|ETH2_0601400|ETH2_0610700|ETH2_0614600|ETH2_0635600|ETH2_0640800|ETH2_0733900|ETH2_0740600|ETH2_0743200|ETH2_0815700|ETH2_0825700|ETH2_0835200|ETH2_0835600|ETH2_0839700|ETH2_0847900|ETH2_0903800|ETH2_0910900|ETH2_0911600|ETH2_0913400|ETH2_0913700|ETH2_0941700|ETH2_0942…	http://amigo.geneontology.org/amigo/term/GO:0043232	Cluster4
ribosome	cellular_component	GO:0005840	68	104	2.28018	1.2e-15	1.02e-13	ETH2_0206600|ETH2_0208000|ETH2_0313800|ETH2_0400600|ETH2_0418200|ETH2_0521500|ETH2_0524900|ETH2_0614600|ETH2_0635600|ETH2_0640800|ETH2_0740600|ETH2_0815700|ETH2_0825700|ETH2_0835200|ETH2_0835600|ETH2_0839700|ETH2_0847900|ETH2_0903800|ETH2_0910900|ETH2_0913400|ETH2_0913700|ETH2_0941700|ETH2_0942300|ETH2_0948000|ETH2_0948900|ETH2_0951500|ETH2_1018600|ETH2_1019800|ETH2_1026200|ETH2_1026300|ETH2_1026…	http://amigo.geneontology.org/amigo/term/GO:0005840	Cluster4
ribonucleoprotein complex	cellular_component	GO:1990904	44	64	2.39754	1.5e-11	6.38e-10	ETH2_0208000|ETH2_0400600|ETH2_0524900|ETH2_0526900|ETH2_0528600|ETH2_0614600|ETH2_0639800|ETH2_0744400|ETH2_0812100|ETH2_0835200|ETH2_0835600|ETH2_0838200|ETH2_0852300|ETH2_0907400|ETH2_0914400|ETH2_0920700|ETH2_0944700|ETH2_1007200|ETH2_1018600|ETH2_1019800|ETH2_1026300|ETH2_1049100|ETH2_1125400|ETH2_1137600|ETH2_1208900|ETH2_1223000|ETH2_1223600|ETH2_1260500|ETH2_1264300|ETH2_1304800|ETH2_1360…	http://amigo.geneontology.org/amigo/term/GO:1990904	Cluster4
nuclear protein-containing complex	cellular_component	GO:0140513	38	73	1.81532	1.5e-05	0.000283333	ETH2_0310800|ETH2_0411900|ETH2_0512400|ETH2_0520700|ETH2_0526900|ETH2_0528600|ETH2_0639800|ETH2_0730200|ETH2_0738300|ETH2_0739200|ETH2_0744400|ETH2_0846500|ETH2_0914400|ETH2_0920700|ETH2_0924000|ETH2_1006300|ETH2_1049100|ETH2_1103800|ETH2_1124000|ETH2_1125400|ETH2_1152700|ETH2_1208900|ETH2_1251200|ETH2_1260500|ETH2_1264300|ETH2_1301000|ETH2_1304800|ETH2_1358100|ETH2_1360200|ETH2_1361700|ETH2_1436…	http://amigo.geneontology.org/amigo/term/GO:0140513	Cluster4
membrane-enclosed lumen	cellular_component	GO:0031974	34	58	2.0443	1.2e-06	2.55e-05	ETH2_0201400|ETH2_0315400|ETH2_0601300|ETH2_0601400|ETH2_0610700|ETH2_0733900|ETH2_0743200|ETH2_0846500|ETH2_0911600|ETH2_0924000|ETH2_0946000|ETH2_0954300|ETH2_1036400|ETH2_1046900|ETH2_1112200|ETH2_1152700|ETH2_1208300|ETH2_1301000|ETH2_1305900|ETH2_1333900|ETH2_1335300|ETH2_1350300|ETH2_1350900|ETH2_1360800|ETH2_1366100|ETH2_1437700|ETH2_1451900|ETH2_1460300|ETH2_1500900|ETH2_1511000|ETH2_1520…	http://amigo.geneontology.org/amigo/term/GO:0031974	Cluster4
organelle lumen	cellular_component	GO:0043233	34	58	2.0443	1.2e-06	2.55e-05	ETH2_0201400|ETH2_0315400|ETH2_0601300|ETH2_0601400|ETH2_0610700|ETH2_0733900|ETH2_0743200|ETH2_0846500|ETH2_0911600|ETH2_0924000|ETH2_0946000|ETH2_0954300|ETH2_1036400|ETH2_1046900|ETH2_1112200|ETH2_1152700|ETH2_1208300|ETH2_1301000|ETH2_1305900|ETH2_1333900|ETH2_1335300|ETH2_1350300|ETH2_1350900|ETH2_1360800|ETH2_1366100|ETH2_1437700|ETH2_1451900|ETH2_1460300|ETH2_1500900|ETH2_1511000|ETH2_1520…	http://amigo.geneontology.org/amigo/term/GO:0043233	Cluster4
intracellular organelle lumen	cellular_component	GO:0070013	34	58	2.0443	1.2e-06	2.55e-05	ETH2_0201400|ETH2_0315400|ETH2_0601300|ETH2_0601400|ETH2_0610700|ETH2_0733900|ETH2_0743200|ETH2_0846500|ETH2_0911600|ETH2_0924000|ETH2_0946000|ETH2_0954300|ETH2_1036400|ETH2_1046900|ETH2_1112200|ETH2_1152700|ETH2_1208300|ETH2_1301000|ETH2_1305900|ETH2_1333900|ETH2_1335300|ETH2_1350300|ETH2_1350900|ETH2_1360800|ETH2_1366100|ETH2_1437700|ETH2_1451900|ETH2_1460300|ETH2_1500900|ETH2_1511000|ETH2_1520…	http://amigo.geneontology.org/amigo/term/GO:0070013	Cluster4
nuclear lumen	cellular_component	GO:0031981	32	47	2.37435	1.5e-08	4.64e-07	ETH2_0201400|ETH2_0315400|ETH2_0601300|ETH2_0601400|ETH2_0610700|ETH2_0733900|ETH2_0743200|ETH2_0846500|ETH2_0911600|ETH2_0924000|ETH2_0946000|ETH2_0954300|ETH2_1036400|ETH2_1046900|ETH2_1152700|ETH2_1208300|ETH2_1301000|ETH2_1305900|ETH2_1333900|ETH2_1335300|ETH2_1350300|ETH2_1350900|ETH2_1360800|ETH2_1366100|ETH2_1437700|ETH2_1451900|ETH2_1460300|ETH2_1500900|ETH2_1511000|ETH2_1520600|ETH2_1547…	http://amigo.geneontology.org/amigo/term/GO:0031981	Cluster4
nucleolus	cellular_component	GO:0005730	25	28	3.11369	2.3e-11	8.69e-10	ETH2_0201400|ETH2_0315400|ETH2_0601300|ETH2_0601400|ETH2_0610700|ETH2_0733900|ETH2_0743200|ETH2_0911600|ETH2_0946000|ETH2_0954300|ETH2_1036400|ETH2_1046900|ETH2_1208300|ETH2_1305900|ETH2_1333900|ETH2_1335300|ETH2_1350300|ETH2_1350900|ETH2_1360800|ETH2_1366100|ETH2_1437700|ETH2_1460300|ETH2_1511000|ETH2_1547100|ETH2_1551200	http://amigo.geneontology.org/amigo/term/GO:0005730	Cluster4
ribosomal subunit	cellular_component	GO:0044391	19	22	3.01179	2.3e-08	6.52e-07	ETH2_0208000|ETH2_0400600|ETH2_0524900|ETH2_0614600|ETH2_0835200|ETH2_0835600|ETH2_1018600|ETH2_1019800|ETH2_1026300|ETH2_1137600|ETH2_1223000|ETH2_1223600|ETH2_1372400|ETH2_1412500|ETH2_1436100|ETH2_1446700|ETH2_1553700|ETH2_1566000|ETH2_1567100	http://amigo.geneontology.org/amigo/term/GO:0044391	Cluster4
organelle envelope	cellular_component	GO:0031967	19	31	2.1374	0.00013	0.00192174	ETH2_0107000|ETH2_0210900|ETH2_0610400|ETH2_0627700|ETH2_0638500|ETH2_0813800|ETH2_0814800|ETH2_0947000|ETH2_1017100|ETH2_1040200|ETH2_1052300|ETH2_1124000|ETH2_1127000|ETH2_1251200|ETH2_1404500|ETH2_1454200|ETH2_1468700|ETH2_1528600|ETH2_1578600	http://amigo.geneontology.org/amigo/term/GO:0031967	Cluster4
envelope	cellular_component	GO:0031975	19	31	2.1374	0.00013	0.00192174	ETH2_0107000|ETH2_0210900|ETH2_0610400|ETH2_0627700|ETH2_0638500|ETH2_0813800|ETH2_0814800|ETH2_0947000|ETH2_1017100|ETH2_1040200|ETH2_1052300|ETH2_1124000|ETH2_1127000|ETH2_1251200|ETH2_1404500|ETH2_1454200|ETH2_1468700|ETH2_1528600|ETH2_1578600	http://amigo.geneontology.org/amigo/term/GO:0031975	Cluster4
mitochondrial envelope	cellular_component	GO:0005740	17	26	2.28018	9.6e-05	0.00155429	ETH2_0107000|ETH2_0210900|ETH2_0610400|ETH2_0627700|ETH2_0638500|ETH2_0813800|ETH2_0814800|ETH2_0947000|ETH2_1017100|ETH2_1040200|ETH2_1052300|ETH2_1127000|ETH2_1404500|ETH2_1454200|ETH2_1468700|ETH2_1528600|ETH2_1578600	http://amigo.geneontology.org/amigo/term/GO:0005740	Cluster4
mitochondrial membrane	cellular_component	GO:0031966	16	23	2.42597	5e-05	0.000894737	ETH2_0107000|ETH2_0210900|ETH2_0610400|ETH2_0627700|ETH2_0638500|ETH2_0813800|ETH2_0814800|ETH2_0947000|ETH2_1017100|ETH2_1040200|ETH2_1052300|ETH2_1127000|ETH2_1404500|ETH2_1454200|ETH2_1468700|ETH2_1528600	http://amigo.geneontology.org/amigo/term/GO:0031966	Cluster4
spliceosomal complex	cellular_component	GO:0005681	15	25	2.0924	0.00096	0.0112552	ETH2_0526900|ETH2_0528600|ETH2_0639800|ETH2_0914400|ETH2_0920700|ETH2_1049100|ETH2_1208900|ETH2_1260500|ETH2_1264300|ETH2_1304800|ETH2_1360200|ETH2_1361700|ETH2_1436400|ETH2_1513800|ETH2_1586700	http://amigo.geneontology.org/amigo/term/GO:0005681	Cluster4
mitochondrial inner membrane	cellular_component	GO:0005743	14	21	2.32489	0.0003	0.00408	ETH2_0107000|ETH2_0610400|ETH2_0627700|ETH2_0638500|ETH2_0813800|ETH2_0814800|ETH2_0947000|ETH2_1017100|ETH2_1040200|ETH2_1052300|ETH2_1404500|ETH2_1454200|ETH2_1468700|ETH2_1528600	http://amigo.geneontology.org/amigo/term/GO:0005743	Cluster4
organelle inner membrane	cellular_component	GO:0019866	14	22	2.21921	0.00062	0.00780741	ETH2_0107000|ETH2_0610400|ETH2_0627700|ETH2_0638500|ETH2_0813800|ETH2_0814800|ETH2_0947000|ETH2_1017100|ETH2_1040200|ETH2_1052300|ETH2_1404500|ETH2_1454200|ETH2_1468700|ETH2_1528600	http://amigo.geneontology.org/amigo/term/GO:0019866	Cluster4
cytosol	cellular_component	GO:0005829	13	19	2.38607	0.00034	0.00444615	ETH2_0105900|ETH2_0524900|ETH2_0740100|ETH2_0742700|ETH2_0835200|ETH2_1026300|ETH2_1223000|ETH2_1436100|ETH2_1446700|ETH2_1528000|ETH2_1535500|ETH2_1535700|ETH2_1566000	http://amigo.geneontology.org/amigo/term/GO:0005829	Cluster4
large ribosomal subunit	cellular_component	GO:0015934	12	14	2.98914	1.4e-05	0.00028	ETH2_0208000|ETH2_0400600|ETH2_0524900|ETH2_0614600|ETH2_0835200|ETH2_1018600|ETH2_1019800|ETH2_1026300|ETH2_1137600|ETH2_1372400|ETH2_1446700|ETH2_1566000	http://amigo.geneontology.org/amigo/term/GO:0015934	Cluster4
cytosolic ribosome	cellular_component	GO:0022626	7	7	3.48733	0.00015	0.002125	ETH2_0524900|ETH2_0835200|ETH2_1026300|ETH2_1223000|ETH2_1436100|ETH2_1446700|ETH2_1566000	http://amigo.geneontology.org/amigo/term/GO:0022626	Cluster4
small ribosomal subunit	cellular_component	GO:0015935	7	8	3.05142	0.00092	0.0111714	ETH2_0835600|ETH2_1223000|ETH2_1223600|ETH2_1412500|ETH2_1436100|ETH2_1553700|ETH2_1567100	http://amigo.geneontology.org/amigo/term/GO:0015935	Cluster4
cytosolic large ribosomal subunit	cellular_component	GO:0022625	5	5	3.48733	0.00189	0.02142	ETH2_0524900|ETH2_0835200|ETH2_1026300|ETH2_1446700|ETH2_1566000	http://amigo.geneontology.org/amigo/term/GO:0022625	Cluster4
binding	molecular_function	GO:0005488	213	573	1.21525	5.3e-05	0.0033602	ETH2_0207000|ETH2_0301200|ETH2_0302000|ETH2_0304600|ETH2_0307300|ETH2_0308500|ETH2_0309200|ETH2_0311500|ETH2_0311800|ETH2_0312000|ETH2_0315400|ETH2_0403800|ETH2_0407400|ETH2_0412100|ETH2_0413000|ETH2_0415900|ETH2_0416600|ETH2_0417800|ETH2_0419500|ETH2_0509300|ETH2_0511500|ETH2_0514700|ETH2_0515900|ETH2_0518100|ETH2_0521300|ETH2_0524100|ETH2_0528600|ETH2_0529000|ETH2_0533600|ETH2_0534800|ETH2_0536…	http://amigo.geneontology.org/amigo/term/GO:0005488	Cluster4
organic cyclic compound binding	molecular_function	GO:0097159	161	337	1.56183	2.1e-13	3.33e-11	ETH2_0301200|ETH2_0307300|ETH2_0309200|ETH2_0311500|ETH2_0311800|ETH2_0315400|ETH2_0403800|ETH2_0407400|ETH2_0412100|ETH2_0413000|ETH2_0415900|ETH2_0416600|ETH2_0417800|ETH2_0509300|ETH2_0511500|ETH2_0524100|ETH2_0528600|ETH2_0534800|ETH2_0536500|ETH2_0539200|ETH2_0604600|ETH2_0604900|ETH2_0610500|ETH2_0611200|ETH2_0612900|ETH2_0614200|ETH2_0639800|ETH2_0654800|ETH2_0702400|ETH2_0705000|ETH2_0708…	http://amigo.geneontology.org/amigo/term/GO:0097159	Cluster4
heterocyclic compound binding	molecular_function	GO:1901363	161	337	1.56183	2.1e-13	3.33e-11	ETH2_0301200|ETH2_0307300|ETH2_0309200|ETH2_0311500|ETH2_0311800|ETH2_0315400|ETH2_0403800|ETH2_0407400|ETH2_0412100|ETH2_0413000|ETH2_0415900|ETH2_0416600|ETH2_0417800|ETH2_0509300|ETH2_0511500|ETH2_0524100|ETH2_0528600|ETH2_0534800|ETH2_0536500|ETH2_0539200|ETH2_0604600|ETH2_0604900|ETH2_0610500|ETH2_0611200|ETH2_0612900|ETH2_0614200|ETH2_0639800|ETH2_0654800|ETH2_0702400|ETH2_0705000|ETH2_0708…	http://amigo.geneontology.org/amigo/term/GO:1901363	Cluster4
nucleic acid binding	molecular_function	GO:0003676	141	261	1.76611	1.7e-17	5.71e-15	ETH2_0307300|ETH2_0309200|ETH2_0311500|ETH2_0311800|ETH2_0315400|ETH2_0403800|ETH2_0407400|ETH2_0412100|ETH2_0413000|ETH2_0415900|ETH2_0416600|ETH2_0417800|ETH2_0509300|ETH2_0511500|ETH2_0528600|ETH2_0534800|ETH2_0539200|ETH2_0604600|ETH2_0604900|ETH2_0610500|ETH2_0611200|ETH2_0612900|ETH2_0614200|ETH2_0639800|ETH2_0654800|ETH2_0702400|ETH2_0705000|ETH2_0708000|ETH2_0708400|ETH2_0709900|ETH2_0712…	http://amigo.geneontology.org/amigo/term/GO:0003676	Cluster4
RNA binding	molecular_function	GO:0003723	117	202	1.89354	1.8e-17	5.71e-15	ETH2_0307300|ETH2_0309200|ETH2_0311500|ETH2_0311800|ETH2_0315400|ETH2_0403800|ETH2_0407400|ETH2_0416600|ETH2_0417800|ETH2_0509300|ETH2_0511500|ETH2_0528600|ETH2_0534800|ETH2_0539200|ETH2_0604600|ETH2_0604900|ETH2_0610500|ETH2_0611200|ETH2_0612900|ETH2_0614200|ETH2_0639800|ETH2_0654800|ETH2_0702400|ETH2_0705000|ETH2_0708000|ETH2_0708400|ETH2_0709900|ETH2_0730100|ETH2_0803100|ETH2_0811600|ETH2_0824…	http://amigo.geneontology.org/amigo/term/GO:0003723	Cluster4
structural molecule activity	molecular_function	GO:0005198	72	126	1.8681	2.5e-10	2.64e-08	ETH2_0201600|ETH2_0206600|ETH2_0208600|ETH2_0303800|ETH2_0400600|ETH2_0404000|ETH2_0407500|ETH2_0418200|ETH2_0507200|ETH2_0614600|ETH2_0628600|ETH2_0640800|ETH2_0730700|ETH2_0740600|ETH2_0821700|ETH2_0825700|ETH2_0835200|ETH2_0835600|ETH2_0839700|ETH2_0847900|ETH2_0910900|ETH2_0913400|ETH2_0913700|ETH2_0916900|ETH2_0917600|ETH2_0939200|ETH2_0943900|ETH2_0948900|ETH2_1014500|ETH2_1018600|ETH2_1019…	http://amigo.geneontology.org/amigo/term/GO:0005198	Cluster4
structural constituent of ribosome	molecular_function	GO:0003735	71	112	2.07243	2.7e-13	3.42e-11	ETH2_0201600|ETH2_0206600|ETH2_0208600|ETH2_0303800|ETH2_0400600|ETH2_0404000|ETH2_0407500|ETH2_0418200|ETH2_0507200|ETH2_0614600|ETH2_0628600|ETH2_0640800|ETH2_0730700|ETH2_0740600|ETH2_0821700|ETH2_0825700|ETH2_0835200|ETH2_0835600|ETH2_0839700|ETH2_0847900|ETH2_0910900|ETH2_0913400|ETH2_0913700|ETH2_0916900|ETH2_0917600|ETH2_0939200|ETH2_0943900|ETH2_0948900|ETH2_1014500|ETH2_1018600|ETH2_1019…	http://amigo.geneontology.org/amigo/term/GO:0003735	Cluster4
methyltransferase activity	molecular_function	GO:0008168	27	52	1.69746	0.00124	0.0462447	ETH2_0408500|ETH2_0508100|ETH2_0537300|ETH2_0621900|ETH2_0633200|ETH2_0645100|ETH2_0700700|ETH2_0701700|ETH2_0701800|ETH2_0804800|ETH2_0848500|ETH2_0851400|ETH2_0919000|ETH2_0922800|ETH2_1025000|ETH2_1133400|ETH2_1151700|ETH2_1215600|ETH2_1413500|ETH2_1466500|ETH2_1480000|ETH2_1530500|ETH2_1538600|ETH2_1547100|ETH2_1559800|ETH2_1581800|ETH2_1592500	http://amigo.geneontology.org/amigo/term/GO:0008168	Cluster4
transferase activity, transferring one-carbon groups	molecular_function	GO:0016741	27	52	1.69746	0.00124	0.0462447	ETH2_0408500|ETH2_0508100|ETH2_0537300|ETH2_0621900|ETH2_0633200|ETH2_0645100|ETH2_0700700|ETH2_0701700|ETH2_0701800|ETH2_0804800|ETH2_0848500|ETH2_0851400|ETH2_0919000|ETH2_0922800|ETH2_1025000|ETH2_1133400|ETH2_1151700|ETH2_1215600|ETH2_1413500|ETH2_1466500|ETH2_1480000|ETH2_1530500|ETH2_1538600|ETH2_1547100|ETH2_1559800|ETH2_1581800|ETH2_1592500	http://amigo.geneontology.org/amigo/term/GO:0016741	Cluster4
translation factor activity, RNA binding	molecular_function	GO:0008135	25	38	2.15078	9.3e-06	0.000655133	ETH2_0311800|ETH2_0407400|ETH2_0611200|ETH2_0612900|ETH2_0654800|ETH2_0859000|ETH2_0911300|ETH2_0918200|ETH2_0954100|ETH2_1012500|ETH2_1018800|ETH2_1103700|ETH2_1136900|ETH2_1249800|ETH2_1301200|ETH2_1303300|ETH2_1320400|ETH2_1323000|ETH2_1345300|ETH2_1451900|ETH2_1476100|ETH2_1477100|ETH2_1566200|ETH2_1569400|ETH2_1599300	http://amigo.geneontology.org/amigo/term/GO:0008135	Cluster4
translation regulator activity	molecular_function	GO:0045182	25	38	2.15078	9.3e-06	0.000655133	ETH2_0311800|ETH2_0407400|ETH2_0611200|ETH2_0612900|ETH2_0654800|ETH2_0859000|ETH2_0911300|ETH2_0918200|ETH2_0954100|ETH2_1012500|ETH2_1018800|ETH2_1103700|ETH2_1136900|ETH2_1249800|ETH2_1301200|ETH2_1303300|ETH2_1320400|ETH2_1323000|ETH2_1345300|ETH2_1451900|ETH2_1476100|ETH2_1477100|ETH2_1566200|ETH2_1569400|ETH2_1599300	http://amigo.geneontology.org/amigo/term/GO:0045182	Cluster4
translation regulator activity, nucleic acid binding	molecular_function	GO:0090079	25	38	2.15078	9.3e-06	0.000655133	ETH2_0311800|ETH2_0407400|ETH2_0611200|ETH2_0612900|ETH2_0654800|ETH2_0859000|ETH2_0911300|ETH2_0918200|ETH2_0954100|ETH2_1012500|ETH2_1018800|ETH2_1103700|ETH2_1136900|ETH2_1249800|ETH2_1301200|ETH2_1303300|ETH2_1320400|ETH2_1323000|ETH2_1345300|ETH2_1451900|ETH2_1476100|ETH2_1477100|ETH2_1566200|ETH2_1569400|ETH2_1599300	http://amigo.geneontology.org/amigo/term/GO:0090079	Cluster4
catalytic activity, acting on a nucleic acid	molecular_function	GO:0140640	22	38	1.89268	0.00051	0.0230957	ETH2_0537300|ETH2_0624100|ETH2_0633200|ETH2_0701700|ETH2_0701800|ETH2_0835500|ETH2_0919000|ETH2_0954800|ETH2_1003300|ETH2_1006300|ETH2_1059600|ETH2_1062300|ETH2_1133400|ETH2_1139200|ETH2_1215600|ETH2_1304800|ETH2_1446500|ETH2_1466500|ETH2_1482300|ETH2_1522700|ETH2_1559800|ETH2_1592500	http://amigo.geneontology.org/amigo/term/GO:0140640	Cluster4
translation initiation factor activity	molecular_function	GO:0003743	18	27	2.17945	0.00014	0.007925	ETH2_0311800|ETH2_0407400|ETH2_0611200|ETH2_0612900|ETH2_0911300|ETH2_0918200|ETH2_0954100|ETH2_1012500|ETH2_1136900|ETH2_1249800|ETH2_1301200|ETH2_1303300|ETH2_1345300|ETH2_1476100|ETH2_1477100|ETH2_1566200|ETH2_1569400|ETH2_1599300	http://amigo.geneontology.org/amigo/term/GO:0003743	Cluster4
catalytic activity, acting on RNA	molecular_function	GO:0140098	17	25	2.22304	0.00015	0.007925	ETH2_0537300|ETH2_0624100|ETH2_0633200|ETH2_0701700|ETH2_0701800|ETH2_0835500|ETH2_0919000|ETH2_1006300|ETH2_1059600|ETH2_1062300|ETH2_1133400|ETH2_1215600|ETH2_1446500|ETH2_1466500|ETH2_1522700|ETH2_1559800|ETH2_1592500	http://amigo.geneontology.org/amigo/term/GO:0140098	Cluster4
RNA methyltransferase activity	molecular_function	GO:0008173	10	12	2.72432	0.00028	0.0136554	ETH2_0537300|ETH2_0633200|ETH2_0701700|ETH2_0701800|ETH2_0919000|ETH2_1133400|ETH2_1215600|ETH2_1466500|ETH2_1559800|ETH2_1592500	http://amigo.geneontology.org/amigo/term/GO:0008173	Cluster4
snoRNA binding	molecular_function	GO:0030515	6	6	3.26918	0.0009	0.03804	ETH2_0604600|ETH2_0610500|ETH2_1020100|ETH2_1140700|ETH2_1551200|ETH2_1558800	http://amigo.geneontology.org/amigo/term/GO:0030515	Cluster4
catabolic process	biological_process	GO:0009056	41	79	2.15696	4e-08	9.78e-06	ETH2_0319200|ETH2_0400900|ETH2_0403100|ETH2_0502500|ETH2_0504400|ETH2_0511700|ETH2_0612800|ETH2_0632500|ETH2_0636800|ETH2_0637500|ETH2_0645600|ETH2_0646700|ETH2_0656500|ETH2_0825800|ETH2_0850200|ETH2_0856700|ETH2_0938900|ETH2_1007500|ETH2_1049200|ETH2_1050800|ETH2_1103900|ETH2_1113600|ETH2_1150000|ETH2_1151600|ETH2_1206100|ETH2_1217000|ETH2_1239600|ETH2_1259600|ETH2_1312100|ETH2_1312800|ETH2_1403…	http://amigo.geneontology.org/amigo/term/GO:0009056	Cluster5
organic substance catabolic process	biological_process	GO:1901575	40	74	2.24653	1.3e-08	5.3e-06	ETH2_0319200|ETH2_0400900|ETH2_0403100|ETH2_0502500|ETH2_0504400|ETH2_0511700|ETH2_0612800|ETH2_0632500|ETH2_0636800|ETH2_0637500|ETH2_0645600|ETH2_0646700|ETH2_0656500|ETH2_0825800|ETH2_0850200|ETH2_0938900|ETH2_1007500|ETH2_1049200|ETH2_1050800|ETH2_1103900|ETH2_1113600|ETH2_1150000|ETH2_1151600|ETH2_1206100|ETH2_1217000|ETH2_1239600|ETH2_1259600|ETH2_1312100|ETH2_1312800|ETH2_1403100|ETH2_1403…	http://amigo.geneontology.org/amigo/term/GO:1901575	Cluster5
microtubule-based process	biological_process	GO:0007017	37	60	2.56292	2.9e-10	3.55e-07	ETH2_0203900|ETH2_0204000|ETH2_0210200|ETH2_0310600|ETH2_0318200|ETH2_0401900|ETH2_0408800|ETH2_0530600|ETH2_0530700|ETH2_0626500|ETH2_0638800|ETH2_0651500|ETH2_0722300|ETH2_0729200|ETH2_0818400|ETH2_0835700|ETH2_0937800|ETH2_1014800|ETH2_1057200|ETH2_1110000|ETH2_1114500|ETH2_1219000|ETH2_1311200|ETH2_1342800|ETH2_1354300|ETH2_1369700|ETH2_1373500|ETH2_1417400|ETH2_1445200|ETH2_1445600|ETH2_1445…	http://amigo.geneontology.org/amigo/term/GO:0007017	Cluster5
organonitrogen compound catabolic process	biological_process	GO:1901565	31	49	2.62936	3.8e-09	2.32e-06	ETH2_0319200|ETH2_0400900|ETH2_0403100|ETH2_0511700|ETH2_0612800|ETH2_0632500|ETH2_0636800|ETH2_0645600|ETH2_0646700|ETH2_0656500|ETH2_0850200|ETH2_1007500|ETH2_1049200|ETH2_1050800|ETH2_1103900|ETH2_1113600|ETH2_1150000|ETH2_1151600|ETH2_1217000|ETH2_1239600|ETH2_1312100|ETH2_1403100|ETH2_1403400|ETH2_1413900|ETH2_1445400|ETH2_1460700|ETH2_1523400|ETH2_1553400|ETH2_1564800|ETH2_1567400|ETH2_1574…	http://amigo.geneontology.org/amigo/term/GO:1901565	Cluster5
macromolecule catabolic process	biological_process	GO:0009057	31	55	2.34252	1.9e-07	3.87e-05	ETH2_0319200|ETH2_0400900|ETH2_0403100|ETH2_0511700|ETH2_0612800|ETH2_0632500|ETH2_0636800|ETH2_0637500|ETH2_0645600|ETH2_0646700|ETH2_0656500|ETH2_0850200|ETH2_0938900|ETH2_1007500|ETH2_1103900|ETH2_1113600|ETH2_1150000|ETH2_1217000|ETH2_1239600|ETH2_1312100|ETH2_1403100|ETH2_1403400|ETH2_1413900|ETH2_1440200|ETH2_1445400|ETH2_1460700|ETH2_1523400|ETH2_1553400|ETH2_1564800|ETH2_1567400|ETH2_1574…	http://amigo.geneontology.org/amigo/term/GO:0009057	Cluster5
protein catabolic process	biological_process	GO:0030163	28	44	2.64478	1.9e-08	5.81e-06	ETH2_0319200|ETH2_0400900|ETH2_0403100|ETH2_0511700|ETH2_0612800|ETH2_0632500|ETH2_0636800|ETH2_0645600|ETH2_0646700|ETH2_0656500|ETH2_0850200|ETH2_1007500|ETH2_1103900|ETH2_1113600|ETH2_1150000|ETH2_1217000|ETH2_1239600|ETH2_1312100|ETH2_1403100|ETH2_1403400|ETH2_1413900|ETH2_1445400|ETH2_1460700|ETH2_1523400|ETH2_1553400|ETH2_1564800|ETH2_1567400|ETH2_1574500	http://amigo.geneontology.org/amigo/term/GO:0030163	Cluster5
proteolysis	biological_process	GO:0006508	28	50	2.32741	9.3e-07	0.000103399	ETH2_0318700|ETH2_0319200|ETH2_0403100|ETH2_0645600|ETH2_0656500|ETH2_0903200|ETH2_0924300|ETH2_1007500|ETH2_1056000|ETH2_1113600|ETH2_1150000|ETH2_1217000|ETH2_1236100|ETH2_1312100|ETH2_1357900|ETH2_1361100|ETH2_1366500|ETH2_1403100|ETH2_1403400|ETH2_1413900|ETH2_1445400|ETH2_1460700|ETH2_1523400|ETH2_1553400|ETH2_1564800|ETH2_1567400|ETH2_1574500|ETH2_1584000	http://amigo.geneontology.org/amigo/term/GO:0006508	Cluster5
cellular catabolic process	biological_process	GO:0044248	27	58	1.93473	0.00013	0.00691261	ETH2_0319200|ETH2_0403100|ETH2_0637500|ETH2_0645600|ETH2_0656500|ETH2_0825800|ETH2_0856700|ETH2_0938900|ETH2_1007500|ETH2_1049200|ETH2_1050800|ETH2_1113600|ETH2_1150000|ETH2_1151600|ETH2_1217000|ETH2_1312100|ETH2_1403100|ETH2_1403400|ETH2_1413900|ETH2_1440200|ETH2_1445400|ETH2_1460700|ETH2_1523400|ETH2_1553400|ETH2_1564800|ETH2_1567400|ETH2_1574500	http://amigo.geneontology.org/amigo/term/GO:0044248	Cluster5
movement of cell or subcellular component	biological_process	GO:0006928	23	40	2.38975	5.1e-06	0.0004892	ETH2_0202500|ETH2_0204000|ETH2_0310600|ETH2_0408600|ETH2_0530600|ETH2_0638800|ETH2_0651500|ETH2_0722300|ETH2_0729200|ETH2_0818400|ETH2_0835700|ETH2_0937800|ETH2_1057200|ETH2_1110000|ETH2_1114500|ETH2_1219000|ETH2_1311200|ETH2_1373500|ETH2_1445600|ETH2_1445700|ETH2_1464300|ETH2_1505000|ETH2_1518300	http://amigo.geneontology.org/amigo/term/GO:0006928	Cluster5
microtubule-based movement	biological_process	GO:0007018	21	38	2.29678	3.1e-05	0.00189565	ETH2_0204000|ETH2_0310600|ETH2_0530600|ETH2_0638800|ETH2_0651500|ETH2_0722300|ETH2_0729200|ETH2_0818400|ETH2_0835700|ETH2_0937800|ETH2_1057200|ETH2_1110000|ETH2_1114500|ETH2_1219000|ETH2_1311200|ETH2_1373500|ETH2_1445600|ETH2_1445700|ETH2_1464300|ETH2_1505000|ETH2_1518300	http://amigo.geneontology.org/amigo/term/GO:0007018	Cluster5
cellular macromolecule catabolic process	biological_process	GO:0044265	21	42	2.07804	0.00022	0.00996518	ETH2_0319200|ETH2_0403100|ETH2_0637500|ETH2_0645600|ETH2_0656500|ETH2_1007500|ETH2_1113600|ETH2_1150000|ETH2_1217000|ETH2_1312100|ETH2_1403100|ETH2_1403400|ETH2_1413900|ETH2_1440200|ETH2_1445400|ETH2_1460700|ETH2_1523400|ETH2_1553400|ETH2_1564800|ETH2_1567400|ETH2_1574500	http://amigo.geneontology.org/amigo/term/GO:0044265	Cluster5
carbohydrate metabolic process	biological_process	GO:0005975	20	36	2.30894	4.4e-05	0.00256248	ETH2_0502500|ETH2_0504400|ETH2_0529200|ETH2_0613500|ETH2_0650300|ETH2_0720300|ETH2_0731500|ETH2_0819200|ETH2_0938900|ETH2_0947800|ETH2_1017800|ETH2_1044700|ETH2_1056500|ETH2_1155500|ETH2_1206100|ETH2_1259600|ETH2_1312800|ETH2_1317600|ETH2_1457500|ETH2_1540300	http://amigo.geneontology.org/amigo/term/GO:0005975	Cluster5
cellular protein catabolic process	biological_process	GO:0044257	19	32	2.46768	1.9e-05	0.00136688	ETH2_0319200|ETH2_0403100|ETH2_0645600|ETH2_0656500|ETH2_1007500|ETH2_1113600|ETH2_1150000|ETH2_1217000|ETH2_1312100|ETH2_1403100|ETH2_1403400|ETH2_1413900|ETH2_1445400|ETH2_1460700|ETH2_1523400|ETH2_1553400|ETH2_1564800|ETH2_1567400|ETH2_1574500	http://amigo.geneontology.org/amigo/term/GO:0044257	Cluster5
proteolysis involved in cellular protein catabolic process	biological_process	GO:0051603	19	32	2.46768	1.9e-05	0.00136688	ETH2_0319200|ETH2_0403100|ETH2_0645600|ETH2_0656500|ETH2_1007500|ETH2_1113600|ETH2_1150000|ETH2_1217000|ETH2_1312100|ETH2_1403100|ETH2_1403400|ETH2_1413900|ETH2_1445400|ETH2_1460700|ETH2_1523400|ETH2_1553400|ETH2_1564800|ETH2_1567400|ETH2_1574500	http://amigo.geneontology.org/amigo/term/GO:0051603	Cluster5
monocarboxylic acid metabolic process	biological_process	GO:0032787	18	29	2.57964	1.3e-05	0.00105993	ETH2_0403400|ETH2_0421000|ETH2_0502500|ETH2_0504400|ETH2_0734000|ETH2_0825800|ETH2_0847500|ETH2_1025500|ETH2_1107900|ETH2_1114800|ETH2_1206100|ETH2_1207500|ETH2_1259200|ETH2_1259600|ETH2_1312800|ETH2_1350500|ETH2_1554100|ETH2_1594100	http://amigo.geneontology.org/amigo/term/GO:0032787	Cluster5
ubiquitin-dependent protein catabolic process	biological_process	GO:0006511	14	26	2.23789	0.00101	0.0333846	ETH2_0319200|ETH2_0403100|ETH2_0645600|ETH2_0656500|ETH2_1007500|ETH2_1113600|ETH2_1150000|ETH2_1413900|ETH2_1445400|ETH2_1460700|ETH2_1523400|ETH2_1553400|ETH2_1567400|ETH2_1574500	http://amigo.geneontology.org/amigo/term/GO:0006511	Cluster5
modification-dependent protein catabolic process	biological_process	GO:0019941	14	26	2.23789	0.00101	0.0333846	ETH2_0319200|ETH2_0403100|ETH2_0645600|ETH2_0656500|ETH2_1007500|ETH2_1113600|ETH2_1150000|ETH2_1413900|ETH2_1445400|ETH2_1460700|ETH2_1523400|ETH2_1553400|ETH2_1567400|ETH2_1574500	http://amigo.geneontology.org/amigo/term/GO:0019941	Cluster5
modification-dependent macromolecule catabolic process	biological_process	GO:0043632	14	26	2.23789	0.00101	0.0333846	ETH2_0319200|ETH2_0403100|ETH2_0645600|ETH2_0656500|ETH2_1007500|ETH2_1113600|ETH2_1150000|ETH2_1413900|ETH2_1445400|ETH2_1460700|ETH2_1523400|ETH2_1553400|ETH2_1567400|ETH2_1574500	http://amigo.geneontology.org/amigo/term/GO:0043632	Cluster5
cell projection organization	biological_process	GO:0030030	12	13	3.83639	3.7e-07	6.46e-05	ETH2_0203900|ETH2_0210200|ETH2_0318200|ETH2_0608600|ETH2_0722300|ETH2_0918500|ETH2_1014800|ETH2_1053100|ETH2_1134500|ETH2_1216900|ETH2_1354300|ETH2_1445200	http://amigo.geneontology.org/amigo/term/GO:0030030	Cluster5
monocarboxylic acid biosynthetic process	biological_process	GO:0072330	11	14	3.2655	2.7e-05	0.00173795	ETH2_0403400|ETH2_0421000|ETH2_0847500|ETH2_1025500|ETH2_1107900|ETH2_1114800|ETH2_1207500|ETH2_1259200|ETH2_1350500|ETH2_1554100|ETH2_1594100	http://amigo.geneontology.org/amigo/term/GO:0072330	Cluster5
fatty acid metabolic process	biological_process	GO:0006631	11	16	2.85731	0.0002	0.00940769	ETH2_0403400|ETH2_0421000|ETH2_0825800|ETH2_0847500|ETH2_1025500|ETH2_1114800|ETH2_1207500|ETH2_1259200|ETH2_1350500|ETH2_1554100|ETH2_1594100	http://amigo.geneontology.org/amigo/term/GO:0006631	Cluster5
cell projection assembly	biological_process	GO:0030031	10	10	4.15608	6.4e-07	7.83e-05	ETH2_0203900|ETH2_0210200|ETH2_0318200|ETH2_0722300|ETH2_0918500|ETH2_1014800|ETH2_1053100|ETH2_1134500|ETH2_1354300|ETH2_1445200	http://amigo.geneontology.org/amigo/term/GO:0030031	Cluster5
cilium assembly	biological_process	GO:0060271	10	10	4.15608	6.4e-07	7.83e-05	ETH2_0203900|ETH2_0210200|ETH2_0318200|ETH2_0722300|ETH2_0918500|ETH2_1014800|ETH2_1053100|ETH2_1134500|ETH2_1354300|ETH2_1445200	http://amigo.geneontology.org/amigo/term/GO:0060271	Cluster5
plasma membrane bounded cell projection assembly	biological_process	GO:0120031	10	10	4.15608	6.4e-07	7.83e-05	ETH2_0203900|ETH2_0210200|ETH2_0318200|ETH2_0722300|ETH2_0918500|ETH2_1014800|ETH2_1053100|ETH2_1134500|ETH2_1354300|ETH2_1445200	http://amigo.geneontology.org/amigo/term/GO:0120031	Cluster5
cilium organization	biological_process	GO:0044782	10	11	3.77826	5.6e-06	0.0004892	ETH2_0203900|ETH2_0210200|ETH2_0318200|ETH2_0722300|ETH2_0918500|ETH2_1014800|ETH2_1053100|ETH2_1134500|ETH2_1354300|ETH2_1445200	http://amigo.geneontology.org/amigo/term/GO:0044782	Cluster5
plasma membrane bounded cell projection organization	biological_process	GO:0120036	10	11	3.77826	5.6e-06	0.0004892	ETH2_0203900|ETH2_0210200|ETH2_0318200|ETH2_0722300|ETH2_0918500|ETH2_1014800|ETH2_1053100|ETH2_1134500|ETH2_1354300|ETH2_1445200	http://amigo.geneontology.org/amigo/term/GO:0120036	Cluster5
organelle assembly	biological_process	GO:0070925	10	12	3.4634	2.6e-05	0.00173795	ETH2_0203900|ETH2_0210200|ETH2_0318200|ETH2_0722300|ETH2_0918500|ETH2_1014800|ETH2_1053100|ETH2_1134500|ETH2_1354300|ETH2_1445200	http://amigo.geneontology.org/amigo/term/GO:0070925	Cluster5
fatty acid biosynthetic process	biological_process	GO:0006633	10	13	3.19699	8.9e-05	0.00494759	ETH2_0403400|ETH2_0421000|ETH2_0847500|ETH2_1025500|ETH2_1114800|ETH2_1207500|ETH2_1259200|ETH2_1350500|ETH2_1554100|ETH2_1594100	http://amigo.geneontology.org/amigo/term/GO:0006633	Cluster5
cytoskeleton organization	biological_process	GO:0007010	10	15	2.77072	0.00058	0.02446	ETH2_0203900|ETH2_0210200|ETH2_0318200|ETH2_0408800|ETH2_1014800|ETH2_1354300|ETH2_1369700|ETH2_1445200|ETH2_1449400|ETH2_1471700	http://amigo.geneontology.org/amigo/term/GO:0007010	Cluster5
microtubule cytoskeleton organization	biological_process	GO:0000226	9	12	3.11706	0.00029	0.0126668	ETH2_0203900|ETH2_0210200|ETH2_0318200|ETH2_0408800|ETH2_1014800|ETH2_1354300|ETH2_1369700|ETH2_1445200|ETH2_1471700	http://amigo.geneontology.org/amigo/term/GO:0000226	Cluster5
microtubule bundle formation	biological_process	GO:0001578	6	6	4.15608	0.0002	0.00940769	ETH2_0203900|ETH2_0210200|ETH2_0318200|ETH2_1014800|ETH2_1354300|ETH2_1445200	http://amigo.geneontology.org/amigo/term/GO:0001578	Cluster5
axoneme assembly	biological_process	GO:0035082	6	6	4.15608	0.0002	0.00940769	ETH2_0203900|ETH2_0210200|ETH2_0318200|ETH2_1014800|ETH2_1354300|ETH2_1445200	http://amigo.geneontology.org/amigo/term/GO:0035082	Cluster5
polysaccharide metabolic process	biological_process	GO:0005976	5	5	4.15608	0.00083	0.0298556	ETH2_0613500|ETH2_0720300|ETH2_0938900|ETH2_1017800|ETH2_1155500	http://amigo.geneontology.org/amigo/term/GO:0005976	Cluster5
cellular glucan metabolic process	biological_process	GO:0006073	5	5	4.15608	0.00083	0.0298556	ETH2_0613500|ETH2_0720300|ETH2_0938900|ETH2_1017800|ETH2_1155500	http://amigo.geneontology.org/amigo/term/GO:0006073	Cluster5
glucan metabolic process	biological_process	GO:0044042	5	5	4.15608	0.00083	0.0298556	ETH2_0613500|ETH2_0720300|ETH2_0938900|ETH2_1017800|ETH2_1155500	http://amigo.geneontology.org/amigo/term/GO:0044042	Cluster5
cellular polysaccharide metabolic process	biological_process	GO:0044264	5	5	4.15608	0.00083	0.0298556	ETH2_0613500|ETH2_0720300|ETH2_0938900|ETH2_1017800|ETH2_1155500	http://amigo.geneontology.org/amigo/term/GO:0044264	Cluster5
axonemal dynein complex assembly	biological_process	GO:0070286	5	5	4.15608	0.00083	0.0298556	ETH2_0210200|ETH2_0318200|ETH2_1014800|ETH2_1354300|ETH2_1445200	http://amigo.geneontology.org/amigo/term/GO:0070286	Cluster5
peptidase complex	cellular_component	GO:1905368	19	23	3.5665	7.6e-10	8.61e-08	ETH2_0102500|ETH2_0305700|ETH2_0319200|ETH2_0400900|ETH2_0612800|ETH2_0622700|ETH2_0623500|ETH2_0718200|ETH2_0850200|ETH2_0941500|ETH2_1113600|ETH2_1137900|ETH2_1217000|ETH2_1303900|ETH2_1361100|ETH2_1445400|ETH2_1523400|ETH2_1557300|ETH2_1567400	http://amigo.geneontology.org/amigo/term/GO:1905368	Cluster5
endopeptidase complex	cellular_component	GO:1905369	19	23	3.5665	7.6e-10	8.61e-08	ETH2_0102500|ETH2_0305700|ETH2_0319200|ETH2_0400900|ETH2_0612800|ETH2_0622700|ETH2_0623500|ETH2_0718200|ETH2_0850200|ETH2_0941500|ETH2_1113600|ETH2_1137900|ETH2_1217000|ETH2_1303900|ETH2_1361100|ETH2_1445400|ETH2_1523400|ETH2_1557300|ETH2_1567400	http://amigo.geneontology.org/amigo/term/GO:1905369	Cluster5
cytoskeleton	cellular_component	GO:0005856	19	39	2.10332	0.00017	0.00642222	ETH2_0210200|ETH2_0310600|ETH2_0318400|ETH2_0401900|ETH2_0516400|ETH2_0530700|ETH2_0609700|ETH2_0651800|ETH2_0818400|ETH2_1109500|ETH2_1151100|ETH2_1219000|ETH2_1335800|ETH2_1336700|ETH2_1417400|ETH2_1445600|ETH2_1450700|ETH2_1518300|ETH2_1563300	http://amigo.geneontology.org/amigo/term/GO:0005856	Cluster5
proteasome complex	cellular_component	GO:0000502	17	19	3.86289	5.1e-10	8.61e-08	ETH2_0102500|ETH2_0305700|ETH2_0319200|ETH2_0400900|ETH2_0612800|ETH2_0623500|ETH2_0718200|ETH2_0850200|ETH2_0941500|ETH2_1113600|ETH2_1137900|ETH2_1217000|ETH2_1361100|ETH2_1445400|ETH2_1523400|ETH2_1557300|ETH2_1567400	http://amigo.geneontology.org/amigo/term/GO:0000502	Cluster5
microtubule cytoskeleton	cellular_component	GO:0015630	12	16	3.23801	8.1e-06	0.0006885	ETH2_0210200|ETH2_0310600|ETH2_0401900|ETH2_0516400|ETH2_0530700|ETH2_0609700|ETH2_0818400|ETH2_1219000|ETH2_1417400|ETH2_1445600|ETH2_1450700|ETH2_1518300	http://amigo.geneontology.org/amigo/term/GO:0015630	Cluster5
cilium	cellular_component	GO:0005929	9	13	2.98893	0.00033	0.00935	ETH2_0205400|ETH2_0205800|ETH2_0210200|ETH2_0318400|ETH2_0608600|ETH2_0651800|ETH2_0722300|ETH2_1001000|ETH2_1109500	http://amigo.geneontology.org/amigo/term/GO:0005929	Cluster5
cell projection	cellular_component	GO:0042995	9	13	2.98893	0.00033	0.00935	ETH2_0205400|ETH2_0205800|ETH2_0210200|ETH2_0318400|ETH2_0608600|ETH2_0651800|ETH2_0722300|ETH2_1001000|ETH2_1109500	http://amigo.geneontology.org/amigo/term/GO:0042995	Cluster5
plasma membrane bounded cell projection	cellular_component	GO:0120025	9	13	2.98893	0.00033	0.00935	ETH2_0205400|ETH2_0205800|ETH2_0210200|ETH2_0318400|ETH2_0608600|ETH2_0651800|ETH2_0722300|ETH2_1001000|ETH2_1109500	http://amigo.geneontology.org/amigo/term/GO:0120025	Cluster5
microtubule	cellular_component	GO:0005874	8	10	3.45387	0.00015	0.006375	ETH2_0310600|ETH2_0401900|ETH2_0530700|ETH2_0609700|ETH2_0818400|ETH2_1219000|ETH2_1417400|ETH2_1518300	http://amigo.geneontology.org/amigo/term/GO:0005874	Cluster5
supramolecular polymer	cellular_component	GO:0099081	8	10	3.45387	0.00015	0.006375	ETH2_0310600|ETH2_0401900|ETH2_0530700|ETH2_0609700|ETH2_0818400|ETH2_1219000|ETH2_1417400|ETH2_1518300	http://amigo.geneontology.org/amigo/term/GO:0099081	Cluster5
supramolecular fiber	cellular_component	GO:0099512	8	10	3.45387	0.00015	0.006375	ETH2_0310600|ETH2_0401900|ETH2_0530700|ETH2_0609700|ETH2_0818400|ETH2_1219000|ETH2_1417400|ETH2_1518300	http://amigo.geneontology.org/amigo/term/GO:0099512	Cluster5
polymeric cytoskeletal fiber	cellular_component	GO:0099513	8	10	3.45387	0.00015	0.006375	ETH2_0310600|ETH2_0401900|ETH2_0530700|ETH2_0609700|ETH2_0818400|ETH2_1219000|ETH2_1417400|ETH2_1518300	http://amigo.geneontology.org/amigo/term/GO:0099513	Cluster5
supramolecular complex	cellular_component	GO:0099080	8	13	2.65683	0.00223	0.0473875	ETH2_0310600|ETH2_0401900|ETH2_0530700|ETH2_0609700|ETH2_0818400|ETH2_1219000|ETH2_1417400|ETH2_1518300	http://amigo.geneontology.org/amigo/term/GO:0099080	Cluster5
proteasome regulatory particle	cellular_component	GO:0005838	5	5	4.31734	0.00049	0.0111067	ETH2_0400900|ETH2_0623500|ETH2_0718200|ETH2_1361100|ETH2_1567400	http://amigo.geneontology.org/amigo/term/GO:0005838	Cluster5
proteasome core complex	cellular_component	GO:0005839	5	5	4.31734	0.00049	0.0111067	ETH2_0319200|ETH2_1113600|ETH2_1217000|ETH2_1445400|ETH2_1523400	http://amigo.geneontology.org/amigo/term/GO:0005839	Cluster5
proteasome accessory complex	cellular_component	GO:0022624	5	5	4.31734	0.00049	0.0111067	ETH2_0400900|ETH2_0623500|ETH2_0718200|ETH2_1361100|ETH2_1567400	http://amigo.geneontology.org/amigo/term/GO:0022624	Cluster5

## Sheet: KEGG
Supplementary dataset 4. KEGG functional categories enriched in five co-expression clusters.
Term	Database	ID	Input_number	Background_number	Rich_factor	P_Value	Corrected P_Value	Input	Hyperlink	Cluster
cGMP-PKG signaling pathway	KEGG PATHWAY	ko04022	6	121	11.2445	1.45e-05	0.00184318	K06268:ETH2_0706900|K07376:ETH2_0728900,ETH2_0729000|K04371:ETH2_0802100|K05850:ETH2_0906100|K02183:ETH2_1327700|K04348:ETH2_1451100	https://www.kegg.jp/kegg-bin/show_pathway?ko04022/K06268%09red/K07376%09red/K04371%09red/K05850%09red/K02183%09red/K04348%09red/	Cluster 1
Long-term potentiation	KEGG PATHWAY	ko04720	4	43	21.0943	3.68e-05	0.00184318	K06268:ETH2_0706900|K04371:ETH2_0802100|K02183:ETH2_1327700|K04348:ETH2_1451100	https://www.kegg.jp/kegg-bin/show_pathway?ko04720/K06268%09red/K04371%09red/K02183%09red/K04348%09red/	Cluster 1
T cell receptor signaling pathway	KEGG PATHWAY	ko04660	5	86	13.1839	3.68e-05	0.00184318	K06268:ETH2_0706900|K04371:ETH2_0802100|K06276:ETH2_0923800|K03083:ETH2_1314000|K04348:ETH2_1451100	https://www.kegg.jp/kegg-bin/show_pathway?ko04660/K06268%09red/K04371%09red/K06276%09red/K03083%09red/K04348%09red/	Cluster 1
Alzheimer disease	KEGG PATHWAY	ko05010	6	143	9.51456	3.73e-05	0.00184318	K06268:ETH2_0706900|K04371:ETH2_0802100|K03083:ETH2_1314000|K02183:ETH2_1327700|K01408:ETH2_1406000|K04348:ETH2_1451100	https://www.kegg.jp/kegg-bin/show_pathway?ko05010/K06268%09red/K04371%09red/K03083%09red/K02183%09red/K01408%09red/K04348%09red/	Cluster 1
Endometrial cancer	KEGG PATHWAY	ko05213	4	45	20.1568	4.41e-05	0.00184318	K04371:ETH2_0802100|K06276:ETH2_0923800|K03511:ETH2_1041000|K03083:ETH2_1314000	https://www.kegg.jp/kegg-bin/show_pathway?ko05213/K04371%09red/K06276%09red/K03511%09red/K03083%09red/	Cluster 1
B cell receptor signaling pathway	KEGG PATHWAY	ko04662	4	58	15.6389	0.000120343	0.00387799	K06268:ETH2_0706900|K04371:ETH2_0802100|K03083:ETH2_1314000|K04348:ETH2_1451100	https://www.kegg.jp/kegg-bin/show_pathway?ko04662/K06268%09red/K04371%09red/K03083%09red/K04348%09red/	Cluster 1
Oxytocin signaling pathway	KEGG PATHWAY	ko04921	5	112	10.1234	0.000129885	0.00387799	K06268:ETH2_0706900|K04371:ETH2_0802100|K03234:ETH2_1210900|K02183:ETH2_1327700|K04348:ETH2_1451100	https://www.kegg.jp/kegg-bin/show_pathway?ko04921/K06268%09red/K04371%09red/K03234%09red/K02183%09red/K04348%09red/	Cluster 1
Ubiquitin mediated proteolysis	KEGG PATHWAY	ko04120	5	127	8.9277	0.00023413	0.00611665	K03364:ETH2_0740500|K10579:ETH2_0924900|K10576:ETH2_1253900|K04554:ETH2_1321100|K10573:ETH2_1427500	https://www.kegg.jp/kegg-bin/show_pathway?ko04120/K03364%09red/K10579%09red/K10576%09red/K04554%09red/K10573%09red/	Cluster 1
Oocyte meiosis	KEGG PATHWAY	ko04114	4	79	11.4817	0.000397962	0.00924157	K06268:ETH2_0706900|K04371:ETH2_0802100|K02183:ETH2_1327700|K04348:ETH2_1451100	https://www.kegg.jp/kegg-bin/show_pathway?ko04114/K06268%09red/K04371%09red/K02183%09red/K04348%09red/	Cluster 1
C-type lectin receptor signaling pathway	KEGG PATHWAY	ko04625	4	82	11.0616	0.00045876	0.00958809	K06268:ETH2_0706900|K04371:ETH2_0802100|K02183:ETH2_1327700|K04348:ETH2_1451100	https://www.kegg.jp/kegg-bin/show_pathway?ko04625/K06268%09red/K04371%09red/K02183%09red/K04348%09red/	Cluster 1
Insulin signaling pathway	KEGG PATHWAY	ko04910	4	87	10.4259	0.000574396	0.0102577	K04371:ETH2_0802100|K06276:ETH2_0923800|K03083:ETH2_1314000|K02183:ETH2_1327700	https://www.kegg.jp/kegg-bin/show_pathway?ko04910/K04371%09red/K06276%09red/K03083%09red/K02183%09red/	Cluster 1
Neurotrophin signaling pathway	KEGG PATHWAY	ko04722	4	90	10.0784	0.00065296	0.0102577	K04371:ETH2_0802100|K06276:ETH2_0923800|K03083:ETH2_1314000|K02183:ETH2_1327700	https://www.kegg.jp/kegg-bin/show_pathway?ko04722/K04371%09red/K06276%09red/K03083%09red/K02183%09red/	Cluster 1
VEGF signaling pathway	KEGG PATHWAY	ko04370	3	39	17.4434	0.00066279	0.0102577	K06268:ETH2_0706900|K04371:ETH2_0802100|K04348:ETH2_1451100	https://www.kegg.jp/kegg-bin/show_pathway?ko04370/K06268%09red/K04371%09red/K04348%09red/	Cluster 1
Kaposi sarcoma-associated herpesvirus infection	KEGG PATHWAY	ko05167	5	161	7.04235	0.000696214	0.0102577	K06268:ETH2_0706900|K04371:ETH2_0802100|K03083:ETH2_1314000|K02183:ETH2_1327700|K04348:ETH2_1451100	https://www.kegg.jp/kegg-bin/show_pathway?ko05167/K06268%09red/K04371%09red/K03083%09red/K02183%09red/K04348%09red/	Cluster 1
Human immunodeficiency virus 1 infection	KEGG PATHWAY	ko05170	5	163	6.95594	0.000736201	0.0102577	K06268:ETH2_0706900|K04371:ETH2_0802100|K22544:ETH2_1124800|K02183:ETH2_1327700|K04348:ETH2_1451100	https://www.kegg.jp/kegg-bin/show_pathway?ko05170/K06268%09red/K04371%09red/K22544%09red/K02183%09red/K04348%09red/	Cluster 1
Mismatch repair	KEGG PATHWAY	ko03430	3	44	15.4612	0.000945654	0.0123526	K10747:ETH2_0414500|K03555:ETH2_0921700|K10756:ETH2_1212900	https://www.kegg.jp/kegg-bin/show_pathway?ko03430/K10747%09red/K03555%09red/K10756%09red/	Cluster 1
Amphetamine addiction	KEGG PATHWAY	ko05031	3	45	15.1176	0.00101005	0.0124177	K06268:ETH2_0706900|K02183:ETH2_1327700|K04348:ETH2_1451100	https://www.kegg.jp/kegg-bin/show_pathway?ko05031/K06268%09red/K02183%09red/K04348%09red/	Cluster 1
Nucleotide excision repair	KEGG PATHWAY	ko03420	3	47	14.4743	0.00114703	0.0133183	K10843:ETH2_0309600|K10747:ETH2_0414500|K10756:ETH2_1212900	https://www.kegg.jp/kegg-bin/show_pathway?ko03420/K10843%09red/K10747%09red/K10756%09red/	Cluster 1
Gastric cancer	KEGG PATHWAY	ko05226	4	107	8.47715	0.00124778	0.0137256	K05658:ETH2_0402900|K04371:ETH2_0802100|K03511:ETH2_1041000|K03083:ETH2_1314000	https://www.kegg.jp/kegg-bin/show_pathway?ko05226/K05658%09red/K04371%09red/K03511%09red/K03083%09red/	Cluster 1
Renin secretion	KEGG PATHWAY	ko04924	3	50	13.6058	0.0013736	0.0143541	K06268:ETH2_0706900|K02183:ETH2_1327700|K04348:ETH2_1451100	https://www.kegg.jp/kegg-bin/show_pathway?ko04924/K06268%09red/K02183%09red/K04348%09red/	Cluster 1
Human cytomegalovirus infection	KEGG PATHWAY	ko05163	5	192	5.9053	0.00153021	0.0152292	K06268:ETH2_0706900|K04371:ETH2_0802100|K03083:ETH2_1314000|K02183:ETH2_1327700|K04348:ETH2_1451100	https://www.kegg.jp/kegg-bin/show_pathway?ko05163/K06268%09red/K04371%09red/K03083%09red/K02183%09red/K04348%09red/	Cluster 1
Cellular senescence	KEGG PATHWAY	ko04218	4	116	7.81944	0.00168136	0.0156006	K06268:ETH2_0706900|K04371:ETH2_0802100|K02183:ETH2_1327700|K04348:ETH2_1451100	https://www.kegg.jp/kegg-bin/show_pathway?ko04218/K06268%09red/K04371%09red/K02183%09red/K04348%09red/	Cluster 1
Glioma	KEGG PATHWAY	ko05214	3	54	12.598	0.00171681	0.0156006	K04371:ETH2_0802100|K03511:ETH2_1041000|K02183:ETH2_1327700	https://www.kegg.jp/kegg-bin/show_pathway?ko05214/K04371%09red/K03511%09red/K02183%09red/	Cluster 1
Non-small cell lung cancer	KEGG PATHWAY	ko05223	3	56	12.1481	0.00190675	0.0166046	K04371:ETH2_0802100|K06276:ETH2_0923800|K03511:ETH2_1041000	https://www.kegg.jp/kegg-bin/show_pathway?ko05223/K04371%09red/K06276%09red/K03511%09red/	Cluster 1
Glucagon signaling pathway	KEGG PATHWAY	ko04922	3	57	11.9349	0.00200644	0.0167738	K06268:ETH2_0706900|K02183:ETH2_1327700|K04348:ETH2_1451100	https://www.kegg.jp/kegg-bin/show_pathway?ko04922/K06268%09red/K02183%09red/K04348%09red/	Cluster 1
mRNA surveillance pathway	KEGG PATHWAY	ko03015	3	59	11.5304	0.00221542	0.0178086	K06965:ETH2_1009100|K14416:ETH2_1103600|K03265:ETH2_1597000	https://www.kegg.jp/kegg-bin/show_pathway?ko03015/K06965%09red/K14416%09red/K03265%09red/	Cluster 1
Axon guidance	KEGG PATHWAY	ko04360	4	127	7.14216	0.0023416	0.0181257	K06268:ETH2_0706900|K04371:ETH2_0802100|K03083:ETH2_1314000|K04348:ETH2_1451100	https://www.kegg.jp/kegg-bin/show_pathway?ko04360/K06268%09red/K04371%09red/K03083%09red/K04348%09red/	Cluster 1
Tuberculosis	KEGG PATHWAY	ko05152	4	131	6.92408	0.00262049	0.0192627	K06268:ETH2_0706900|K04371:ETH2_0802100|K02183:ETH2_1327700|K04348:ETH2_1451100	https://www.kegg.jp/kegg-bin/show_pathway?ko05152/K06268%09red/K04371%09red/K02183%09red/K04348%09red/	Cluster 1
Salivary secretion	KEGG PATHWAY	ko04970	3	63	10.7983	0.00267282	0.0192627	K07376:ETH2_0728900,ETH2_0729000|K05850:ETH2_0906100|K02183:ETH2_1327700	https://www.kegg.jp/kegg-bin/show_pathway?ko04970/K07376%09red/K05850%09red/K02183%09red/	Cluster 1
Melanogenesis	KEGG PATHWAY	ko04916	3	67	10.1536	0.00318455	0.02147	K04371:ETH2_0802100|K03083:ETH2_1314000|K02183:ETH2_1327700	https://www.kegg.jp/kegg-bin/show_pathway?ko04916/K04371%09red/K03083%09red/K02183%09red/	Cluster 1
Th1 and Th2 cell differentiation	KEGG PATHWAY	ko04658	3	67	10.1536	0.00318455	0.02147	K06268:ETH2_0706900|K04371:ETH2_0802100|K04348:ETH2_1451100	https://www.kegg.jp/kegg-bin/show_pathway?ko04658/K06268%09red/K04371%09red/K04348%09red/	Cluster 1
Colorectal cancer	KEGG PATHWAY	ko05210	3	71	9.58156	0.00375261	0.0245092	K04371:ETH2_0802100|K03511:ETH2_1041000|K03083:ETH2_1314000	https://www.kegg.jp/kegg-bin/show_pathway?ko05210/K04371%09red/K03511%09red/K03083%09red/	Cluster 1
PD-L1 expression and PD-1 checkpoint pathway in cancer	KEGG PATHWAY	ko05235	3	73	9.31905	0.00405834	0.0257029	K06268:ETH2_0706900|K04371:ETH2_0802100|K04348:ETH2_1451100	https://www.kegg.jp/kegg-bin/show_pathway?ko05235/K06268%09red/K04371%09red/K04348%09red/	Cluster 1
Calcium signaling pathway	KEGG PATHWAY	ko04020	4	151	6.00698	0.00436238	0.0268158	K06268:ETH2_0706900|K05850:ETH2_0906100|K02183:ETH2_1327700|K04348:ETH2_1451100	https://www.kegg.jp/kegg-bin/show_pathway?ko04020/K06268%09red/K05850%09red/K02183%09red/K04348%09red/	Cluster 1
Circadian entrainment	KEGG PATHWAY	ko04713	3	79	8.61128	0.00506495	0.0282514	K07376:ETH2_0728900,ETH2_0729000|K04371:ETH2_0802100|K02183:ETH2_1327700	https://www.kegg.jp/kegg-bin/show_pathway?ko04713/K07376%09red/K04371%09red/K02183%09red/	Cluster 1
RNA degradation	KEGG PATHWAY	ko03018	3	79	8.61128	0.00506495	0.0282514	K12572:ETH2_0611400|K10643:ETH2_1235000|K12591:ETH2_1255900	https://www.kegg.jp/kegg-bin/show_pathway?ko03018/K12572%09red/K10643%09red/K12591%09red/	Cluster 1
Sphingolipid signaling pathway	KEGG PATHWAY	ko04071	3	79	8.61128	0.00506495	0.0282514	K04371:ETH2_0802100|K06276:ETH2_0923800|K04712:ETH2_1302000	https://www.kegg.jp/kegg-bin/show_pathway?ko04071/K04371%09red/K06276%09red/K04712%09red/	Cluster 1
Prostate cancer	KEGG PATHWAY	ko05215	3	80	8.50364	0.00524602	0.0282514	K04371:ETH2_0802100|K06276:ETH2_0923800|K03083:ETH2_1314000	https://www.kegg.jp/kegg-bin/show_pathway?ko05215/K04371%09red/K06276%09red/K03083%09red/	Cluster 1
Olfactory transduction	KEGG PATHWAY	ko04740	2	25	18.1411	0.00536772	0.0282514	K07376:ETH2_0728900,ETH2_0729000|K02183:ETH2_1327700	https://www.kegg.jp/kegg-bin/show_pathway?ko04740/K07376%09red/K02183%09red/	Cluster 1
cAMP signaling pathway	KEGG PATHWAY	ko04024	4	161	5.63388	0.005472	0.0282514	K04371:ETH2_0802100|K05850:ETH2_0906100|K02183:ETH2_1327700|K00232:ETH2_1512200	https://www.kegg.jp/kegg-bin/show_pathway?ko04024/K04371%09red/K05850%09red/K02183%09red/K00232%09red/	Cluster 1
Natural killer cell mediated cytotoxicity	KEGG PATHWAY	ko04650	3	82	8.29623	0.00561976	0.0282514	K06268:ETH2_0706900|K04371:ETH2_0802100|K04348:ETH2_1451100	https://www.kegg.jp/kegg-bin/show_pathway?ko04650/K06268%09red/K04371%09red/K04348%09red/	Cluster 1
Aldosterone-regulated sodium reabsorption	KEGG PATHWAY	ko04960	2	26	17.4434	0.00579867	0.0282514	K04371:ETH2_0802100|K06276:ETH2_0923800	https://www.kegg.jp/kegg-bin/show_pathway?ko04960/K04371%09red/K06276%09red/	Cluster 1
Dopaminergic synapse	KEGG PATHWAY	ko04728	3	83	8.19628	0.00581249	0.0282514	K03083:ETH2_1314000|K02183:ETH2_1327700|K04348:ETH2_1451100	https://www.kegg.jp/kegg-bin/show_pathway?ko04728/K03083%09red/K02183%09red/K04348%09red/	Cluster 1
Th17 cell differentiation	KEGG PATHWAY	ko04659	3	85	8.00342	0.00620975	0.0288408	K06268:ETH2_0706900|K04371:ETH2_0802100|K04348:ETH2_1451100	https://www.kegg.jp/kegg-bin/show_pathway?ko04659/K06268%09red/K04371%09red/K04348%09red/	Cluster 1
Glutamatergic synapse	KEGG PATHWAY	ko04724	3	85	8.00342	0.00620975	0.0288408	K06268:ETH2_0706900|K04371:ETH2_0802100|K04348:ETH2_1451100	https://www.kegg.jp/kegg-bin/show_pathway?ko04724/K06268%09red/K04371%09red/K04348%09red/	Cluster 1
Thyroid hormone signaling pathway	KEGG PATHWAY	ko04919	3	90	7.55879	0.00727275	0.0330436	K04371:ETH2_0802100|K06276:ETH2_0923800|K03083:ETH2_1314000	https://www.kegg.jp/kegg-bin/show_pathway?ko04919/K04371%09red/K06276%09red/K03083%09red/	Cluster 1
Vascular smooth muscle contraction	KEGG PATHWAY	ko04270	3	94	7.23714	0.00819623	0.0359881	K07376:ETH2_0728900,ETH2_0729000|K04371:ETH2_0802100|K02183:ETH2_1327700	https://www.kegg.jp/kegg-bin/show_pathway?ko04270/K07376%09red/K04371%09red/K02183%09red/	Cluster 1
Adrenergic signaling in cardiomyocytes	KEGG PATHWAY	ko04261	3	95	7.16096	0.0084374	0.0359881	K04371:ETH2_0802100|K05850:ETH2_0906100|K02183:ETH2_1327700	https://www.kegg.jp/kegg-bin/show_pathway?ko04261/K04371%09red/K05850%09red/K02183%09red/	Cluster 1
Toxoplasmosis	KEGG PATHWAY	ko05145	3	95	7.16096	0.0084374	0.0359881	K04371:ETH2_0802100|K06276:ETH2_0923800|K14145:ETH2_0933400	https://www.kegg.jp/kegg-bin/show_pathway?ko05145/K04371%09red/K06276%09red/K14145%09red/	Cluster 1
Biosynthesis of unsaturated fatty acids	KEGG PATHWAY	ko01040	2	32	14.1727	0.00870145	0.036372	K10249:ETH2_1030700|K00232:ETH2_1512200	https://www.kegg.jp/kegg-bin/show_pathway?ko01040/K10249%09red/K00232%09red/	Cluster 1
Osteoclast differentiation	KEGG PATHWAY	ko04380	3	99	6.87163	0.00944374	0.0387008	K06268:ETH2_0706900|K04371:ETH2_0802100|K04348:ETH2_1451100	https://www.kegg.jp/kegg-bin/show_pathway?ko04380/K06268%09red/K04371%09red/K04348%09red/	Cluster 1
Thyroid cancer	KEGG PATHWAY	ko05216	2	34	13.339	0.00978657	0.0393345	K04371:ETH2_0802100|K03511:ETH2_1041000	https://www.kegg.jp/kegg-bin/show_pathway?ko05216/K04371%09red/K03511%09red/	Cluster 1
Breast cancer	KEGG PATHWAY	ko05224	3	105	6.47896	0.0110798	0.0436922	K04371:ETH2_0802100|K03511:ETH2_1041000|K03083:ETH2_1314000	https://www.kegg.jp/kegg-bin/show_pathway?ko05224/K04371%09red/K03511%09red/K03083%09red/	Cluster 1
Pantothenate and CoA biosynthesis	KEGG PATHWAY	ko00770	2	38	11.9349	0.0121267	0.0465733	K00859:ETH2_0856600|K01598:ETH2_1214400	https://www.kegg.jp/kegg-bin/show_pathway?ko00770/K00859%09red/K01598%09red/	Cluster 1
Apoptosis	KEGG PATHWAY	ko04210	3	109	6.2412	0.0122561	0.0465733	K04371:ETH2_0802100|K06276:ETH2_0923800|K01173:ETH2_1421200	https://www.kegg.jp/kegg-bin/show_pathway?ko04210/K04371%09red/K06276%09red/K01173%09red/	Cluster 1
DNA replication	KEGG PATHWAY	ko03030	18	60	25.9833	2.74e-21	4.44e-19	K02327:ETH2_0305600|K02209:ETH2_0418900|K02685:ETH2_0504600|K04799:ETH2_0512000|K02335:ETH2_0537400|K03505:ETH2_0615000|K10755:ETH2_0644400,ETH2_1264800|K02684:ETH2_0655700|K02320:ETH2_1008300|K10756:ETH2_1206200|K02542:ETH2_1317000|K10743:ETH2_1344600|K02540:ETH2_1431600|K02210:ETH2_1439600|K02212:ETH2_1475800|K10754:ETH2_1521500|K02321:ETH2_1585700|K02541:ETH2_1594300	https://www.kegg.jp/kegg-bin/show_pathway?ko03030/K02327%09red/K02209%09red/K02685%09red/K04799%09red/K02335%09red/K03505%09red/K10755%09red/K02684%09red/K02320%09red/K10756%09red/K02542%09red/K10743%09red/K02540%09red/K02210%09red/K02212%09red/K10754%09red/K02321%09red/K02541%09red/	Cluster 2
Cell cycle - yeast	KEGG PATHWAY	ko04111	16	126	10.9982	1.04e-12	8.4e-11	K02209:ETH2_0418900|K03358:ETH2_0727000|K03347:ETH2_0818700|K03357:ETH2_0846600|K03868:ETH2_0941100|K03094:ETH2_1006400|K06675:ETH2_1029500|K02542:ETH2_1317000|K02604:ETH2_1360000|K06674:ETH2_1401000|K04382:ETH2_1430100|K02540:ETH2_1431600|K02210:ETH2_1439600|K02212:ETH2_1475800|K02516:ETH2_1589200|K02541:ETH2_1594300	https://www.kegg.jp/kegg-bin/show_pathway?ko04111/K02209%09red/K03358%09red/K03347%09red/K03357%09red/K03868%09red/K03094%09red/K06675%09red/K02542%09red/K02604%09red/K06674%09red/K04382%09red/K02540%09red/K02210%09red/K02212%09red/K02516%09red/K02541%09red/	Cluster 2
Mismatch repair	KEGG PATHWAY	ko03430	10	44	19.6843	5.45e-11	2.94e-09	K02327:ETH2_0305600|K03505:ETH2_0615000|K10755:ETH2_0644400,ETH2_1264800|K03657:ETH2_0814000|K10756:ETH2_1206200|K10746:ETH2_1306900|K08737:ETH2_1324900|K08739:ETH2_1340000|K03555:ETH2_1357300|K10754:ETH2_1521500	https://www.kegg.jp/kegg-bin/show_pathway?ko03430/K02327%09red/K03505%09red/K10755%09red/K03657%09red/K10756%09red/K10746%09red/K08737%09red/K08739%09red/K03555%09red/K10754%09red/	Cluster 2
Nucleotide excision repair	KEGG PATHWAY	ko03420	9	47	16.5851	2.66e-09	1.08e-07	K02327:ETH2_0305600|K02335:ETH2_0537400|K03505:ETH2_0615000|K10755:ETH2_0644400,ETH2_1264800|K03657:ETH2_0814000|K10841:ETH2_0932100|K03868:ETH2_0941100|K10756:ETH2_1206200|K10754:ETH2_1521500	https://www.kegg.jp/kegg-bin/show_pathway?ko03420/K02327%09red/K02335%09red/K03505%09red/K10755%09red/K03657%09red/K10841%09red/K03868%09red/K10756%09red/K10754%09red/	Cluster 2
Cell cycle	KEGG PATHWAY	ko04110	12	109	9.53517	4.25e-09	1.38e-07	K02209:ETH2_0418900|K03358:ETH2_0727000|K03347:ETH2_0818700|K03357:ETH2_0846600|K03868:ETH2_0941100|K03094:ETH2_1006400|K02542:ETH2_1317000|K02604:ETH2_1360000|K02540:ETH2_1431600|K02210:ETH2_1439600|K02212:ETH2_1475800|K02541:ETH2_1594300	https://www.kegg.jp/kegg-bin/show_pathway?ko04110/K02209%09red/K03358%09red/K03347%09red/K03357%09red/K03868%09red/K03094%09red/K02542%09red/K02604%09red/K02540%09red/K02210%09red/K02212%09red/K02541%09red/	Cluster 2
Autophagy - yeast	KEGG PATHWAY	ko04138	10	77	11.2482	1.74e-08	4.71e-07	K08337:ETH2_0304900|K08341:ETH2_0538800|K07756:ETH2_1051700|K08343:ETH2_1150600|K06027:ETH2_1256800|K08516:ETH2_1361400|K07897:ETH2_1416300|K08334:ETH2_1427800|K04382:ETH2_1430100|K20180:ETH2_1503900	https://www.kegg.jp/kegg-bin/show_pathway?ko04138/K08337%09red/K08341%09red/K07756%09red/K08343%09red/K06027%09red/K08516%09red/K07897%09red/K08334%09red/K04382%09red/K20180%09red/	Cluster 2
Meiosis - yeast	KEGG PATHWAY	ko04113	11	103	9.24973	2.66e-08	6.17e-07	K02209:ETH2_0418900|K03358:ETH2_0727000|K03357:ETH2_0846600|K02542:ETH2_1317000|K02604:ETH2_1360000|K04382:ETH2_1430100|K02540:ETH2_1431600|K02210:ETH2_1439600|K02212:ETH2_1475800|K10872:ETH2_1579100|K02541:ETH2_1594300	https://www.kegg.jp/kegg-bin/show_pathway?ko04113/K02209%09red/K03358%09red/K03357%09red/K02542%09red/K02604%09red/K04382%09red/K02540%09red/K02210%09red/K02212%09red/K10872%09red/K02541%09red/	Cluster 2
Homologous recombination	KEGG PATHWAY	ko03440	8	72	9.62346	1.67e-06	3.38e-05	K02327:ETH2_0305600|K02335:ETH2_0537400|K03505:ETH2_0615000|K10901:ETH2_0722700,ETH2_1152900|K04482:ETH2_0723700|K10866:ETH2_0804000|K08991:ETH2_1317700|K10875:ETH2_1536400	https://www.kegg.jp/kegg-bin/show_pathway?ko03440/K02327%09red/K02335%09red/K03505%09red/K10901%09red/K04482%09red/K10866%09red/K08991%09red/K10875%09red/	Cluster 2
Autophagy - other	KEGG PATHWAY	ko04136	5	23	18.8285	5.45e-06	9.8e-05	K08337:ETH2_0304900|K08341:ETH2_0538800|K08343:ETH2_1150600|K08334:ETH2_1427800|K04382:ETH2_1430100	https://www.kegg.jp/kegg-bin/show_pathway?ko04136/K08337%09red/K08341%09red/K08343%09red/K08334%09red/K04382%09red/	Cluster 2
Ubiquitin mediated proteolysis	KEGG PATHWAY	ko04120	9	127	6.1378	1.58e-05	0.000256626	K03869:ETH2_0525400|K03358:ETH2_0727000|K03347:ETH2_0818700|K03357:ETH2_0846600|K04506:ETH2_0918700|K03868:ETH2_0941100|K03094:ETH2_1006400|K03178:ETH2_1117200|K04649:ETH2_1454400	https://www.kegg.jp/kegg-bin/show_pathway?ko04120/K03869%09red/K03358%09red/K03347%09red/K03357%09red/K04506%09red/K03868%09red/K03094%09red/K03178%09red/K04649%09red/	Cluster 2
Base excision repair	KEGG PATHWAY	ko03410	5	42	10.3108	0.000115431	0.00169999	K02327:ETH2_0305600|K03512:ETH2_0311000|K04799:ETH2_0512000|K02335:ETH2_0537400|K03505:ETH2_0615000	https://www.kegg.jp/kegg-bin/show_pathway?ko03410/K02327%09red/K03512%09red/K04799%09red/K02335%09red/K03505%09red/	Cluster 2
Hedgehog signaling pathway - fly	KEGG PATHWAY	ko04341	4	24	14.4352	0.000151321	0.00204283	K03869:ETH2_0525400|K03347:ETH2_0818700|K03868:ETH2_0941100|K03094:ETH2_1006400	https://www.kegg.jp/kegg-bin/show_pathway?ko04341/K03869%09red/K03347%09red/K03868%09red/K03094%09red/	Cluster 2
Glycosylphosphatidylinositol (GPI)-anchor biosynthesis	KEGG PATHWAY	ko00563	4	26	13.3248	0.000209114	0.00260589	K03857:ETH2_0623400|K05290:ETH2_0820200|K03861:ETH2_1137300|K03858:ETH2_1454800	https://www.kegg.jp/kegg-bin/show_pathway?ko00563/K03857%09red/K05290%09red/K03861%09red/K03858%09red/	Cluster 2
Oocyte meiosis	KEGG PATHWAY	ko04114	6	79	6.57806	0.000296831	0.00343476	K03358:ETH2_0727000|K03347:ETH2_0818700|K03357:ETH2_0846600|K03868:ETH2_0941100|K03094:ETH2_1006400|K04382:ETH2_1430100	https://www.kegg.jp/kegg-bin/show_pathway?ko04114/K03358%09red/K03347%09red/K03357%09red/K03868%09red/K03094%09red/K04382%09red/	Cluster 2
Autophagy - animal	KEGG PATHWAY	ko04140	6	100	5.19667	0.00104457	0.0112814	K08337:ETH2_0304900|K08341:ETH2_0538800|K08343:ETH2_1150600|K07897:ETH2_1416300|K08334:ETH2_1427800|K04382:ETH2_1430100	https://www.kegg.jp/kegg-bin/show_pathway?ko04140/K08337%09red/K08341%09red/K08343%09red/K07897%09red/K08334%09red/K04382%09red/	Cluster 2
Protein processing in endoplasmic reticulum	KEGG PATHWAY	ko04141	7	140	4.33056	0.00118337	0.0119816	K03347:ETH2_0818700|K07151:ETH2_0905500|K03868:ETH2_0941100|K03094:ETH2_1006400|K09580:ETH2_1210200|K11863:ETH2_1415600|K14015:ETH2_1462000	https://www.kegg.jp/kegg-bin/show_pathway?ko04141/K03347%09red/K07151%09red/K03868%09red/K03094%09red/K09580%09red/K11863%09red/K14015%09red/	Cluster 2
Non-homologous end-joining	KEGG PATHWAY	ko03450	3	19	13.6754	0.00127542	0.012154	K03512:ETH2_0311000|K04799:ETH2_0512000|K10866:ETH2_0804000	https://www.kegg.jp/kegg-bin/show_pathway?ko03450/K03512%09red/K04799%09red/K10866%09red/	Cluster 2
Peroxisome	KEGG PATHWAY	ko04146	5	73	5.93227	0.00153103	0.0137793	K01897:ETH2_0509500|K13343:ETH2_0822600|K13341:ETH2_1058900|K00803:ETH2_1452500|K07513:ETH2_1560900	https://www.kegg.jp/kegg-bin/show_pathway?ko04146/K01897%09red/K13343%09red/K13341%09red/K00803%09red/K07513%09red/	Cluster 2
Circadian rhythm	KEGG PATHWAY	ko04710	3	24	10.8264	0.00255397	0.021776	K03347:ETH2_0818700|K03868:ETH2_0941100|K03094:ETH2_1006400	https://www.kegg.jp/kegg-bin/show_pathway?ko04710/K03347%09red/K03868%09red/K03094%09red/	Cluster 2
Fanconi anemia pathway	KEGG PATHWAY	ko03460	4	54	6.41564	0.00344607	0.0279132	K15363:ETH2_0610600|K10901:ETH2_0722700,ETH2_1152900|K04482:ETH2_0723700|K08991:ETH2_1317700	https://www.kegg.jp/kegg-bin/show_pathway?ko03460/K15363%09red/K10901%09red/K04482%09red/K08991%09red/	Cluster 2
Phosphatidylinositol signaling system	KEGG PATHWAY	ko04070	4	55	6.29899	0.00368352	0.0284157	K19801:ETH2_0200800|K00981:ETH2_0617700|K07756:ETH2_1051700|K00999:ETH2_1354800	https://www.kegg.jp/kegg-bin/show_pathway?ko04070/K19801%09red/K00981%09red/K07756%09red/K00999%09red/	Cluster 2
Lysosome	KEGG PATHWAY	ko04142	5	103	4.20442	0.00677898	0.049918	K12393:ETH2_0809200|K12399:ETH2_0935000|K12392:ETH2_1348500|K01275:ETH2_1369400|K12396:ETH2_1418900	https://www.kegg.jp/kegg-bin/show_pathway?ko04142/K12393%09red/K12399%09red/K12392%09red/K01275%09red/K12396%09red/	Cluster 2
Spliceosome	KEGG PATHWAY	ko03040	22	122	13.3872	5.16e-19	1.25e-16	K11088:ETH2_0102200|K12877:ETH2_0202800|K12626:ETH2_0303900|K09567:ETH2_0305900|K12817:ETH2_0313000|K12848:ETH2_0319300|K12872:ETH2_0615100|K12836:ETH2_0708600|K12859:ETH2_0809100|K06063:ETH2_0846100|K11093:ETH2_1060300|K12826:ETH2_1146100|K12815:ETH2_1205200|K12834:ETH2_1255300|K12622:ETH2_1259800|K12833:ETH2_1412900|K11099:ETH2_1454600|K12623:ETH2_1461400|K12625:ETH2_1518100|K12811:ETH2_1548100…	https://www.kegg.jp/kegg-bin/show_pathway?ko03040/K11088%09red/K12877%09red/K12626%09red/K09567%09red/K12817%09red/K12848%09red/K12872%09red/K12836%09red/K12859%09red/K06063%09red/K11093%09red/K12826%09red/K12815%09red/K12834%09red/K12622%09red/K12833%09red/K11099%09red/K12623%09red/K12625%09red/K12811%09red/K12837%09red/K12863%09red/	Cluster 3
Aminoacyl-tRNA biosynthesis	KEGG PATHWAY	ko00970	9	65	10.2791	1.97e-07	2.4e-05	K01887:ETH2_0630300|K01893:ETH2_0634200|K01868:ETH2_0826800|K09698:ETH2_0855500|K01874:ETH2_0940800|K03341:ETH2_0945400|K01870:ETH2_1343400|K01866:ETH2_1474500|K01881:ETH2_1536900	https://www.kegg.jp/kegg-bin/show_pathway?ko00970/K01887%09red/K01893%09red/K01868%09red/K09698%09red/K01874%09red/K03341%09red/K01870%09red/K01866%09red/K01881%09red/	Cluster 3
mRNA surveillance pathway	KEGG PATHWAY	ko03015	7	59	8.80791	1.34e-05	0.00108859	K12877:ETH2_0202800|K11584:ETH2_0302300|K14326:ETH2_0848400|K14396:ETH2_0858900|K04382:ETH2_0939300|K06269:ETH2_1558900|K14411:ETH2_1580300	https://www.kegg.jp/kegg-bin/show_pathway?ko03015/K12877%09red/K11584%09red/K14326%09red/K14396%09red/K04382%09red/K06269%09red/K14411%09red/	Cluster 3
RNA degradation	KEGG PATHWAY	ko03018	7	79	6.57806	9.11e-05	0.00496989	K12626:ETH2_0303900|K12622:ETH2_1259800|K12605:ETH2_1301700|K12614:ETH2_1326600|K12623:ETH2_1461400|K12606:ETH2_1506900|K12625:ETH2_1518100	https://www.kegg.jp/kegg-bin/show_pathway?ko03018/K12626%09red/K12622%09red/K12605%09red/K12614%09red/K12623%09red/K12606%09red/K12625%09red/	Cluster 3
RNA transport	KEGG PATHWAY	ko03013	9	138	4.84161	0.000102261	0.00496989	K03240:ETH2_0106900|K12877:ETH2_0202800|K03260:ETH2_0522800|K03239:ETH2_0716600|K14326:ETH2_0848400|K14292:ETH2_1000100|K10577:ETH2_1017300|K03113:ETH2_1248900|K14298:ETH2_1550000	https://www.kegg.jp/kegg-bin/show_pathway?ko03013/K03240%09red/K12877%09red/K03260%09red/K03239%09red/K14326%09red/K14292%09red/K10577%09red/K03113%09red/K14298%09red/	Cluster 3
Vibrio cholerae infection	KEGG PATHWAY	ko05110	5	49	7.57532	0.000493488	0.0199862	K02146:ETH2_0536300|K04345:ETH2_0636000|K09481:ETH2_1254900|K03661:ETH2_1328700|K02148:ETH2_1481600	https://www.kegg.jp/kegg-bin/show_pathway?ko05110/K02146%09red/K04345%09red/K09481%09red/K03661%09red/K02148%09red/	Cluster 3
Oocyte meiosis	KEGG PATHWAY	ko04114	6	79	5.63834	0.000674085	0.0234004	K11584:ETH2_0302300|K04345:ETH2_0636000|K04382:ETH2_0939300|K02183:ETH2_1055000,ETH2_1515100|K06630:ETH2_1456900|K06269:ETH2_1558900	https://www.kegg.jp/kegg-bin/show_pathway?ko04114/K11584%09red/K04345%09red/K04382%09red/K02183%09red/K06630%09red/K06269%09red/	Cluster 3
Alcoholism	KEGG PATHWAY	ko05034	6	84	5.30272	0.0009328	0.0283338	K11252:ETH2_0202700,ETH2_1325200|K02183:ETH2_1055000,ETH2_1515100|K11254:ETH2_1300400|K06067:ETH2_1306300|K11253:ETH2_1524300|K06269:ETH2_1558900	https://www.kegg.jp/kegg-bin/show_pathway?ko05034/K11252%09red/K02183%09red/K11254%09red/K06067%09red/K11253%09red/K06269%09red/	Cluster 3
Phagosome	KEGG PATHWAY	ko04145	6	95	4.68872	0.00176667	0.0439643	K02146:ETH2_0536300|K07374:ETH2_0609600|K09481:ETH2_1254900|K03661:ETH2_1328700|K02148:ETH2_1481600|K10413:ETH2_1565900	https://www.kegg.jp/kegg-bin/show_pathway?ko04145/K02146%09red/K07374%09red/K09481%09red/K03661%09red/K02148%09red/K10413%09red/	Cluster 3
Protein export	KEGG PATHWAY	ko03060	4	39	7.61416	0.00180923	0.0439643	K09490:ETH2_0535100|K03106:ETH2_1005700|K09481:ETH2_1254900|K03104:ETH2_1535400	https://www.kegg.jp/kegg-bin/show_pathway?ko03060/K09490%09red/K03106%09red/K09481%09red/K03104%09red/	Cluster 3
gene expression	biological_process	GO:0010467	247	422	1.79594	1e-30	1.22e-27	ETH2_0101500|ETH2_0102400|ETH2_0102600|ETH2_0201600|ETH2_0206600|ETH2_0208000|ETH2_0208600|ETH2_0301400|ETH2_0310800|ETH2_0311800|ETH2_0313800|ETH2_0400600|ETH2_0404000|ETH2_0406600|ETH2_0407500|ETH2_0411900|ETH2_0412400|ETH2_0415900|ETH2_0418200|ETH2_0420400|ETH2_0507200|ETH2_0511800|ETH2_0512300|ETH2_0517000|ETH2_0520700|ETH2_0521900|ETH2_0522000|ETH2_0523000|ETH2_0524900|ETH2_0526900|ETH2_0528…	http://amigo.geneontology.org/amigo/term/GO:0010467	Cluster 4
cellular nitrogen compound metabolic process	biological_process	GO:0034641	271	534	1.55716	2.3e-29	1.41e-26	ETH2_0101500|ETH2_0102400|ETH2_0102600|ETH2_0201600|ETH2_0203000|ETH2_0206600|ETH2_0208000|ETH2_0208600|ETH2_0301400|ETH2_0310800|ETH2_0311700|ETH2_0311800|ETH2_0313800|ETH2_0400600|ETH2_0404000|ETH2_0406600|ETH2_0407500|ETH2_0411900|ETH2_0412400|ETH2_0415900|ETH2_0417100|ETH2_0418200|ETH2_0420400|ETH2_0507200|ETH2_0511800|ETH2_0512300|ETH2_0512400|ETH2_0513600|ETH2_0517000|ETH2_0520700|ETH2_0522…	http://amigo.geneontology.org/amigo/term/GO:0034641	Cluster 4
intracellular anatomical structure	cellular_component	GO:0005622	289	688	1.46488	1.3e-21	4.42e-19	ETH2_0101500|ETH2_0102700|ETH2_0105900|ETH2_0107000|ETH2_0201400|ETH2_0205200|ETH2_0206600|ETH2_0208000|ETH2_0210900|ETH2_0300400|ETH2_0300500|ETH2_0304600|ETH2_0307800|ETH2_0307900|ETH2_0308900|ETH2_0309100|ETH2_0310800|ETH2_0311500|ETH2_0313800|ETH2_0315400|ETH2_0317200|ETH2_0400600|ETH2_0411900|ETH2_0412400|ETH2_0414000|ETH2_0414900|ETH2_0418200|ETH2_0418300|ETH2_0419800|ETH2_0502600|ETH2_0502…	http://amigo.geneontology.org/amigo/term/GO:0005622	Cluster 4
ribonucleoprotein complex biogenesis	biological_process	GO:0022613	69	84	2.52044	1.8e-21	7.34e-19	ETH2_0309200|ETH2_0405700|ETH2_0528600|ETH2_0601300|ETH2_0604600|ETH2_0608500|ETH2_0612900|ETH2_0639800|ETH2_0701700|ETH2_0701800|ETH2_0731900|ETH2_0733000|ETH2_0733900|ETH2_0743200|ETH2_0810000|ETH2_0812100|ETH2_0828100|ETH2_0838200|ETH2_0903100|ETH2_0907400|ETH2_0911300|ETH2_0946000|ETH2_0948000|ETH2_0954300|ETH2_1006000|ETH2_1013100|ETH2_1020100|ETH2_1026300|ETH2_1061300|ETH2_1136900|ETH2_1140…	http://amigo.geneontology.org/amigo/term/GO:0022613	Cluster 4
translation	biological_process	GO:0006412	123	193	1.95548	3.8e-21	1.16e-18	ETH2_0102400|ETH2_0201600|ETH2_0206600|ETH2_0208000|ETH2_0208600|ETH2_0313800|ETH2_0400600|ETH2_0404000|ETH2_0407500|ETH2_0418200|ETH2_0420400|ETH2_0507200|ETH2_0517000|ETH2_0522000|ETH2_0524900|ETH2_0612900|ETH2_0614600|ETH2_0628600|ETH2_0628900|ETH2_0630700|ETH2_0635600|ETH2_0640800|ETH2_0643100|ETH2_0646100|ETH2_0655500|ETH2_0709200|ETH2_0730700|ETH2_0740600|ETH2_0744200|ETH2_0810000|ETH2_0821…	http://amigo.geneontology.org/amigo/term/GO:0006412	Cluster 4
peptide biosynthetic process	biological_process	GO:0043043	123	194	1.9454	7.6e-21	1.86e-18	ETH2_0102400|ETH2_0201600|ETH2_0206600|ETH2_0208000|ETH2_0208600|ETH2_0313800|ETH2_0400600|ETH2_0404000|ETH2_0407500|ETH2_0418200|ETH2_0420400|ETH2_0507200|ETH2_0517000|ETH2_0522000|ETH2_0524900|ETH2_0612900|ETH2_0614600|ETH2_0628600|ETH2_0628900|ETH2_0630700|ETH2_0635600|ETH2_0640800|ETH2_0643100|ETH2_0646100|ETH2_0655500|ETH2_0709200|ETH2_0730700|ETH2_0740600|ETH2_0744200|ETH2_0810000|ETH2_0821…	http://amigo.geneontology.org/amigo/term/GO:0043043	Cluster 4
cellular nitrogen compound biosynthetic process	biological_process	GO:0044271	165	297	1.70464	9e-20	1.59e-17	ETH2_0102400|ETH2_0102600|ETH2_0201600|ETH2_0206600|ETH2_0208000|ETH2_0208600|ETH2_0301400|ETH2_0310800|ETH2_0313800|ETH2_0400600|ETH2_0404000|ETH2_0407500|ETH2_0411900|ETH2_0412400|ETH2_0415900|ETH2_0418200|ETH2_0420400|ETH2_0507200|ETH2_0512300|ETH2_0517000|ETH2_0520700|ETH2_0522000|ETH2_0524900|ETH2_0612900|ETH2_0614600|ETH2_0628600|ETH2_0628900|ETH2_0630700|ETH2_0635600|ETH2_0640800|ETH2_0643…	http://amigo.geneontology.org/amigo/term/GO:0044271	Cluster 4
peptide metabolic process	biological_process	GO:0006518	124	200	1.90238	9.1e-20	1.59e-17	ETH2_0102400|ETH2_0201600|ETH2_0206600|ETH2_0208000|ETH2_0208600|ETH2_0313800|ETH2_0400600|ETH2_0404000|ETH2_0407500|ETH2_0418200|ETH2_0420400|ETH2_0507200|ETH2_0517000|ETH2_0522000|ETH2_0524900|ETH2_0612900|ETH2_0614600|ETH2_0628600|ETH2_0628900|ETH2_0630700|ETH2_0635600|ETH2_0640800|ETH2_0643100|ETH2_0646100|ETH2_0654800|ETH2_0655500|ETH2_0709200|ETH2_0730700|ETH2_0740600|ETH2_0744200|ETH2_0810…	http://amigo.geneontology.org/amigo/term/GO:0006518	Cluster 4
amide biosynthetic process	biological_process	GO:0043604	123	200	1.88704	3.8e-19	5.81e-17	ETH2_0102400|ETH2_0201600|ETH2_0206600|ETH2_0208000|ETH2_0208600|ETH2_0313800|ETH2_0400600|ETH2_0404000|ETH2_0407500|ETH2_0418200|ETH2_0420400|ETH2_0507200|ETH2_0517000|ETH2_0522000|ETH2_0524900|ETH2_0612900|ETH2_0614600|ETH2_0628600|ETH2_0628900|ETH2_0630700|ETH2_0635600|ETH2_0640800|ETH2_0643100|ETH2_0646100|ETH2_0655500|ETH2_0709200|ETH2_0730700|ETH2_0740600|ETH2_0744200|ETH2_0810000|ETH2_0821…	http://amigo.geneontology.org/amigo/term/GO:0043604	Cluster 4
cellular amide metabolic process	biological_process	GO:0043603	124	206	1.84697	3.7e-18	5.03e-16	ETH2_0102400|ETH2_0201600|ETH2_0206600|ETH2_0208000|ETH2_0208600|ETH2_0313800|ETH2_0400600|ETH2_0404000|ETH2_0407500|ETH2_0418200|ETH2_0420400|ETH2_0507200|ETH2_0517000|ETH2_0522000|ETH2_0524900|ETH2_0612900|ETH2_0614600|ETH2_0628600|ETH2_0628900|ETH2_0630700|ETH2_0635600|ETH2_0640800|ETH2_0643100|ETH2_0646100|ETH2_0654800|ETH2_0655500|ETH2_0709200|ETH2_0730700|ETH2_0740600|ETH2_0744200|ETH2_0810…	http://amigo.geneontology.org/amigo/term/GO:0043603	Cluster 4
ribosome biogenesis	biological_process	GO:0042254	54	65	2.5491	2.8e-17	3.42e-15	ETH2_0309200|ETH2_0405700|ETH2_0601300|ETH2_0604600|ETH2_0608500|ETH2_0701700|ETH2_0701800|ETH2_0731900|ETH2_0733000|ETH2_0733900|ETH2_0743200|ETH2_0812100|ETH2_0828100|ETH2_0838200|ETH2_0907400|ETH2_0946000|ETH2_0948000|ETH2_0954300|ETH2_1006000|ETH2_1013100|ETH2_1020100|ETH2_1026300|ETH2_1061300|ETH2_1140700|ETH2_1147000|ETH2_1202200|ETH2_1208300|ETH2_1214500|ETH2_1215600|ETH2_1221800|ETH2_1263…	http://amigo.geneontology.org/amigo/term/GO:0042254	Cluster 4
nucleic acid binding	molecular_function	GO:0003676	141	261	1.76611	1.7e-17	5.71e-15	ETH2_0307300|ETH2_0309200|ETH2_0311500|ETH2_0311800|ETH2_0315400|ETH2_0403800|ETH2_0407400|ETH2_0412100|ETH2_0413000|ETH2_0415900|ETH2_0416600|ETH2_0417800|ETH2_0509300|ETH2_0511500|ETH2_0528600|ETH2_0534800|ETH2_0539200|ETH2_0604600|ETH2_0604900|ETH2_0610500|ETH2_0611200|ETH2_0612900|ETH2_0614200|ETH2_0639800|ETH2_0654800|ETH2_0702400|ETH2_0705000|ETH2_0708000|ETH2_0708400|ETH2_0709900|ETH2_0712…	http://amigo.geneontology.org/amigo/term/GO:0003676	Cluster 4
RNA binding	molecular_function	GO:0003723	117	202	1.89354	1.8e-17	5.71e-15	ETH2_0307300|ETH2_0309200|ETH2_0311500|ETH2_0311800|ETH2_0315400|ETH2_0403800|ETH2_0407400|ETH2_0416600|ETH2_0417800|ETH2_0509300|ETH2_0511500|ETH2_0528600|ETH2_0534800|ETH2_0539200|ETH2_0604600|ETH2_0604900|ETH2_0610500|ETH2_0611200|ETH2_0612900|ETH2_0614200|ETH2_0639800|ETH2_0654800|ETH2_0702400|ETH2_0705000|ETH2_0708000|ETH2_0708400|ETH2_0709900|ETH2_0730100|ETH2_0803100|ETH2_0811600|ETH2_0824…	http://amigo.geneontology.org/amigo/term/GO:0003723	Cluster 4
intracellular organelle	cellular_component	GO:0043229	230	539	1.4881	7.6e-17	1.29e-14	ETH2_0101500|ETH2_0102700|ETH2_0107000|ETH2_0201400|ETH2_0205200|ETH2_0206600|ETH2_0208000|ETH2_0210900|ETH2_0308900|ETH2_0309100|ETH2_0310800|ETH2_0311500|ETH2_0313800|ETH2_0315400|ETH2_0317200|ETH2_0400600|ETH2_0411900|ETH2_0412400|ETH2_0414000|ETH2_0414900|ETH2_0418200|ETH2_0418300|ETH2_0502800|ETH2_0512300|ETH2_0512400|ETH2_0520700|ETH2_0521500|ETH2_0524900|ETH2_0526900|ETH2_0528600|ETH2_0532…	http://amigo.geneontology.org/amigo/term/GO:0043229	Cluster 4
organelle	cellular_component	GO:0043226	230	545	1.47172	4.3e-16	4.87e-14	ETH2_0101500|ETH2_0102700|ETH2_0107000|ETH2_0201400|ETH2_0205200|ETH2_0206600|ETH2_0208000|ETH2_0210900|ETH2_0308900|ETH2_0309100|ETH2_0310800|ETH2_0311500|ETH2_0313800|ETH2_0315400|ETH2_0317200|ETH2_0400600|ETH2_0411900|ETH2_0412400|ETH2_0414000|ETH2_0414900|ETH2_0418200|ETH2_0418300|ETH2_0502800|ETH2_0512300|ETH2_0512400|ETH2_0520700|ETH2_0521500|ETH2_0524900|ETH2_0526900|ETH2_0528600|ETH2_0532…	http://amigo.geneontology.org/amigo/term/GO:0043226	Cluster 4
ribosome	cellular_component	GO:0005840	68	104	2.28018	1.2e-15	1.02e-13	ETH2_0206600|ETH2_0208000|ETH2_0313800|ETH2_0400600|ETH2_0418200|ETH2_0521500|ETH2_0524900|ETH2_0614600|ETH2_0635600|ETH2_0640800|ETH2_0740600|ETH2_0815700|ETH2_0825700|ETH2_0835200|ETH2_0835600|ETH2_0839700|ETH2_0847900|ETH2_0903800|ETH2_0910900|ETH2_0913400|ETH2_0913700|ETH2_0941700|ETH2_0942300|ETH2_0948000|ETH2_0948900|ETH2_0951500|ETH2_1018600|ETH2_1019800|ETH2_1026200|ETH2_1026300|ETH2_1026…	http://amigo.geneontology.org/amigo/term/GO:0005840	Cluster 4
RNA metabolic process	biological_process	GO:0016070	144	267	1.65485	3.3e-15	3.67e-13	ETH2_0101500|ETH2_0102400|ETH2_0102600|ETH2_0301400|ETH2_0310800|ETH2_0311800|ETH2_0406600|ETH2_0411900|ETH2_0412400|ETH2_0415900|ETH2_0420400|ETH2_0511800|ETH2_0512300|ETH2_0513600|ETH2_0517000|ETH2_0520700|ETH2_0523000|ETH2_0526900|ETH2_0528600|ETH2_0533500|ETH2_0534100|ETH2_0537300|ETH2_0601300|ETH2_0608500|ETH2_0615800|ETH2_0630700|ETH2_0633200|ETH2_0639800|ETH2_0643100|ETH2_0655500|ETH2_0701…	http://amigo.geneontology.org/amigo/term/GO:0016070	Cluster 4
RNA processing	biological_process	GO:0006396	87	137	1.94852	1.7e-14	1.73e-12	ETH2_0101500|ETH2_0311800|ETH2_0406600|ETH2_0511800|ETH2_0523000|ETH2_0526900|ETH2_0528600|ETH2_0533500|ETH2_0534100|ETH2_0537300|ETH2_0601300|ETH2_0608500|ETH2_0633200|ETH2_0639800|ETH2_0701700|ETH2_0701800|ETH2_0710000|ETH2_0733900|ETH2_0743200|ETH2_0812100|ETH2_0828200|ETH2_0838200|ETH2_0843800|ETH2_0843900|ETH2_0852200|ETH2_0857200|ETH2_0903100|ETH2_0907400|ETH2_0914400|ETH2_0938600|ETH2_0946…	http://amigo.geneontology.org/amigo/term/GO:0006396	Cluster 4
nitrogen compound metabolic process	biological_process	GO:0006807	290	683	1.30282	3.7e-14	3.48e-12	ETH2_0101500|ETH2_0102400|ETH2_0102600|ETH2_0201600|ETH2_0203000|ETH2_0206600|ETH2_0208000|ETH2_0208600|ETH2_0301400|ETH2_0301900|ETH2_0310800|ETH2_0311700|ETH2_0311800|ETH2_0313800|ETH2_0400600|ETH2_0403600|ETH2_0404000|ETH2_0406600|ETH2_0407500|ETH2_0411900|ETH2_0412400|ETH2_0415900|ETH2_0417100|ETH2_0418200|ETH2_0420400|ETH2_0507200|ETH2_0508500|ETH2_0511800|ETH2_0512300|ETH2_0512400|ETH2_0513…	http://amigo.geneontology.org/amigo/term/GO:0006807	Cluster 4
macromolecule metabolic process	biological_process	GO:0043170	276	641	1.32117	5.5e-14	4.8e-12	ETH2_0101500|ETH2_0102400|ETH2_0102600|ETH2_0201600|ETH2_0206600|ETH2_0208000|ETH2_0208600|ETH2_0301400|ETH2_0301900|ETH2_0310800|ETH2_0311800|ETH2_0313800|ETH2_0400600|ETH2_0404000|ETH2_0406600|ETH2_0407500|ETH2_0411900|ETH2_0412400|ETH2_0415900|ETH2_0417100|ETH2_0418200|ETH2_0420400|ETH2_0507200|ETH2_0508500|ETH2_0511800|ETH2_0512300|ETH2_0512400|ETH2_0513600|ETH2_0517000|ETH2_0520700|ETH2_0521…	http://amigo.geneontology.org/amigo/term/GO:0043170	Cluster 4
cellular macromolecule biosynthetic process	biological_process	GO:0034645	163	326	1.53418	2.6e-13	2.12e-11	ETH2_0102400|ETH2_0102600|ETH2_0201600|ETH2_0206600|ETH2_0208000|ETH2_0208600|ETH2_0301400|ETH2_0301900|ETH2_0310800|ETH2_0313800|ETH2_0400600|ETH2_0404000|ETH2_0407500|ETH2_0411900|ETH2_0412400|ETH2_0415900|ETH2_0418200|ETH2_0420400|ETH2_0507200|ETH2_0508500|ETH2_0512300|ETH2_0517000|ETH2_0520700|ETH2_0522000|ETH2_0524900|ETH2_0612900|ETH2_0614600|ETH2_0628600|ETH2_0628900|ETH2_0630700|ETH2_0635…	http://amigo.geneontology.org/amigo/term/GO:0034645	Cluster 4
macromolecule biosynthetic process	biological_process	GO:0009059	163	327	1.52949	3.8e-13	2.9e-11	ETH2_0102400|ETH2_0102600|ETH2_0201600|ETH2_0206600|ETH2_0208000|ETH2_0208600|ETH2_0301400|ETH2_0301900|ETH2_0310800|ETH2_0313800|ETH2_0400600|ETH2_0404000|ETH2_0407500|ETH2_0411900|ETH2_0412400|ETH2_0415900|ETH2_0418200|ETH2_0420400|ETH2_0507200|ETH2_0508500|ETH2_0512300|ETH2_0517000|ETH2_0520700|ETH2_0522000|ETH2_0524900|ETH2_0612900|ETH2_0614600|ETH2_0628600|ETH2_0628900|ETH2_0630700|ETH2_0635…	http://amigo.geneontology.org/amigo/term/GO:0009059	Cluster 4
organic cyclic compound binding	molecular_function	GO:0097159	161	337	1.56183	2.1e-13	3.33e-11	ETH2_0301200|ETH2_0307300|ETH2_0309200|ETH2_0311500|ETH2_0311800|ETH2_0315400|ETH2_0403800|ETH2_0407400|ETH2_0412100|ETH2_0413000|ETH2_0415900|ETH2_0416600|ETH2_0417800|ETH2_0509300|ETH2_0511500|ETH2_0524100|ETH2_0528600|ETH2_0534800|ETH2_0536500|ETH2_0539200|ETH2_0604600|ETH2_0604900|ETH2_0610500|ETH2_0611200|ETH2_0612900|ETH2_0614200|ETH2_0639800|ETH2_0654800|ETH2_0702400|ETH2_0705000|ETH2_0708…	http://amigo.geneontology.org/amigo/term/GO:0097159	Cluster 4
heterocyclic compound binding	molecular_function	GO:1901363	161	337	1.56183	2.1e-13	3.33e-11	ETH2_0301200|ETH2_0307300|ETH2_0309200|ETH2_0311500|ETH2_0311800|ETH2_0315400|ETH2_0403800|ETH2_0407400|ETH2_0412100|ETH2_0413000|ETH2_0415900|ETH2_0416600|ETH2_0417800|ETH2_0509300|ETH2_0511500|ETH2_0524100|ETH2_0528600|ETH2_0534800|ETH2_0536500|ETH2_0539200|ETH2_0604600|ETH2_0604900|ETH2_0610500|ETH2_0611200|ETH2_0612900|ETH2_0614200|ETH2_0639800|ETH2_0654800|ETH2_0702400|ETH2_0705000|ETH2_0708…	http://amigo.geneontology.org/amigo/term/GO:1901363	Cluster 4
structural constituent of ribosome	molecular_function	GO:0003735	71	112	2.07243	2.7e-13	3.42e-11	ETH2_0201600|ETH2_0206600|ETH2_0208600|ETH2_0303800|ETH2_0400600|ETH2_0404000|ETH2_0407500|ETH2_0418200|ETH2_0507200|ETH2_0614600|ETH2_0628600|ETH2_0640800|ETH2_0730700|ETH2_0740600|ETH2_0821700|ETH2_0825700|ETH2_0835200|ETH2_0835600|ETH2_0839700|ETH2_0847900|ETH2_0910900|ETH2_0913400|ETH2_0913700|ETH2_0916900|ETH2_0917600|ETH2_0939200|ETH2_0943900|ETH2_0948900|ETH2_1014500|ETH2_1018600|ETH2_1019…	http://amigo.geneontology.org/amigo/term/GO:0003735	Cluster 4
ncRNA processing	biological_process	GO:0034470	50	66	2.32451	5e-13	3.6e-11	ETH2_0311800|ETH2_0406600|ETH2_0533500|ETH2_0534100|ETH2_0601300|ETH2_0608500|ETH2_0633200|ETH2_0701700|ETH2_0701800|ETH2_0733900|ETH2_0743200|ETH2_0812100|ETH2_0828200|ETH2_0838200|ETH2_0843900|ETH2_0907400|ETH2_0946000|ETH2_1006000|ETH2_1013100|ETH2_1020100|ETH2_1026300|ETH2_1057000|ETH2_1059600|ETH2_1106700|ETH2_1132500|ETH2_1140700|ETH2_1147000|ETH2_1202200|ETH2_1214500|ETH2_1215600|ETH2_1221…	http://amigo.geneontology.org/amigo/term/GO:0034470	Cluster 4
ncRNA metabolic process	biological_process	GO:0034660	69	104	2.03574	6.4e-13	4.35e-11	ETH2_0102400|ETH2_0311800|ETH2_0406600|ETH2_0420400|ETH2_0517000|ETH2_0533500|ETH2_0534100|ETH2_0601300|ETH2_0608500|ETH2_0630700|ETH2_0633200|ETH2_0643100|ETH2_0655500|ETH2_0701700|ETH2_0701800|ETH2_0733900|ETH2_0743200|ETH2_0812100|ETH2_0828200|ETH2_0828500|ETH2_0838200|ETH2_0843900|ETH2_0855600|ETH2_0907400|ETH2_0946000|ETH2_0950400|ETH2_1006000|ETH2_1011500|ETH2_1013100|ETH2_1020100|ETH2_1020…	http://amigo.geneontology.org/amigo/term/GO:0034660	Cluster 4
cellular component biogenesis	biological_process	GO:0044085	81	130	1.91182	8e-13	5.15e-11	ETH2_0102700|ETH2_0105900|ETH2_0309200|ETH2_0405700|ETH2_0518100|ETH2_0525000|ETH2_0528600|ETH2_0601300|ETH2_0604600|ETH2_0608500|ETH2_0609800|ETH2_0612900|ETH2_0634900|ETH2_0639800|ETH2_0701700|ETH2_0701800|ETH2_0731900|ETH2_0733000|ETH2_0733900|ETH2_0743200|ETH2_0810000|ETH2_0812100|ETH2_0828100|ETH2_0838200|ETH2_0903100|ETH2_0907400|ETH2_0911300|ETH2_0946000|ETH2_0948000|ETH2_0954300|ETH2_1006…	http://amigo.geneontology.org/amigo/term/GO:0044085	Cluster 4
nucleus	cellular_component	GO:0005634	131	279	1.63742	1.4e-12	6.8e-11	ETH2_0101500|ETH2_0102700|ETH2_0201400|ETH2_0205200|ETH2_0308900|ETH2_0309100|ETH2_0310800|ETH2_0311500|ETH2_0315400|ETH2_0317200|ETH2_0411900|ETH2_0414900|ETH2_0502800|ETH2_0512300|ETH2_0512400|ETH2_0520700|ETH2_0526900|ETH2_0528600|ETH2_0532100|ETH2_0535300|ETH2_0601300|ETH2_0601400|ETH2_0610700|ETH2_0625300|ETH2_0639800|ETH2_0701700|ETH2_0701800|ETH2_0710000|ETH2_0728100|ETH2_0730100|ETH2_0730…	http://amigo.geneontology.org/amigo/term/GO:0005634	Cluster 4
non-membrane-bounded organelle	cellular_component	GO:0043228	96	184	1.81948	1.2e-12	6.8e-11	ETH2_0201400|ETH2_0206600|ETH2_0208000|ETH2_0313800|ETH2_0315400|ETH2_0400600|ETH2_0418200|ETH2_0521500|ETH2_0524900|ETH2_0601300|ETH2_0601400|ETH2_0610700|ETH2_0614600|ETH2_0635600|ETH2_0640800|ETH2_0733900|ETH2_0740600|ETH2_0743200|ETH2_0815700|ETH2_0825700|ETH2_0835200|ETH2_0835600|ETH2_0839700|ETH2_0847900|ETH2_0903800|ETH2_0910900|ETH2_0911600|ETH2_0913400|ETH2_0913700|ETH2_0941700|ETH2_0942…	http://amigo.geneontology.org/amigo/term/GO:0043228	Cluster 4
intracellular non-membrane-bounded organelle	cellular_component	GO:0043232	96	184	1.81948	1.2e-12	6.8e-11	ETH2_0201400|ETH2_0206600|ETH2_0208000|ETH2_0313800|ETH2_0315400|ETH2_0400600|ETH2_0418200|ETH2_0521500|ETH2_0524900|ETH2_0601300|ETH2_0601400|ETH2_0610700|ETH2_0614600|ETH2_0635600|ETH2_0640800|ETH2_0733900|ETH2_0740600|ETH2_0743200|ETH2_0815700|ETH2_0825700|ETH2_0835200|ETH2_0835600|ETH2_0839700|ETH2_0847900|ETH2_0903800|ETH2_0910900|ETH2_0911600|ETH2_0913400|ETH2_0913700|ETH2_0941700|ETH2_0942…	http://amigo.geneontology.org/amigo/term/GO:0043232	Cluster 4
organonitrogen compound biosynthetic process	biological_process	GO:1901566	137	265	1.58628	2.4e-12	1.47e-10	ETH2_0102400|ETH2_0201600|ETH2_0206600|ETH2_0208000|ETH2_0208600|ETH2_0301900|ETH2_0313800|ETH2_0400600|ETH2_0404000|ETH2_0407500|ETH2_0418200|ETH2_0420400|ETH2_0507200|ETH2_0508500|ETH2_0517000|ETH2_0522000|ETH2_0524900|ETH2_0612900|ETH2_0614600|ETH2_0628600|ETH2_0628900|ETH2_0630700|ETH2_0635600|ETH2_0640800|ETH2_0643100|ETH2_0646100|ETH2_0655500|ETH2_0709200|ETH2_0730700|ETH2_0740600|ETH2_0744…	http://amigo.geneontology.org/amigo/term/GO:1901566	Cluster 4
ribonucleoprotein complex	cellular_component	GO:1990904	44	64	2.39754	1.5e-11	6.38e-10	ETH2_0208000|ETH2_0400600|ETH2_0524900|ETH2_0526900|ETH2_0528600|ETH2_0614600|ETH2_0639800|ETH2_0744400|ETH2_0812100|ETH2_0835200|ETH2_0835600|ETH2_0838200|ETH2_0852300|ETH2_0907400|ETH2_0914400|ETH2_0920700|ETH2_0944700|ETH2_1007200|ETH2_1018600|ETH2_1019800|ETH2_1026300|ETH2_1049100|ETH2_1125400|ETH2_1137600|ETH2_1208900|ETH2_1223000|ETH2_1223600|ETH2_1260500|ETH2_1264300|ETH2_1304800|ETH2_1360…	http://amigo.geneontology.org/amigo/term/GO:1990904	Cluster 4
nucleolus	cellular_component	GO:0005730	25	28	3.11369	2.3e-11	8.69e-10	ETH2_0201400|ETH2_0315400|ETH2_0601300|ETH2_0601400|ETH2_0610700|ETH2_0733900|ETH2_0743200|ETH2_0911600|ETH2_0946000|ETH2_0954300|ETH2_1036400|ETH2_1046900|ETH2_1208300|ETH2_1305900|ETH2_1333900|ETH2_1335300|ETH2_1350300|ETH2_1350900|ETH2_1360800|ETH2_1366100|ETH2_1437700|ETH2_1460300|ETH2_1511000|ETH2_1547100|ETH2_1551200	http://amigo.geneontology.org/amigo/term/GO:0005730	Cluster 4
rRNA processing	biological_process	GO:0006364	35	42	2.55697	1.6e-11	8.89e-10	ETH2_0601300|ETH2_0608500|ETH2_0701700|ETH2_0701800|ETH2_0733900|ETH2_0743200|ETH2_0812100|ETH2_0838200|ETH2_0907400|ETH2_0946000|ETH2_1006000|ETH2_1013100|ETH2_1020100|ETH2_1026300|ETH2_1140700|ETH2_1147000|ETH2_1202200|ETH2_1214500|ETH2_1215600|ETH2_1221800|ETH2_1263200|ETH2_1331700|ETH2_1360800|ETH2_1371500|ETH2_1448500|ETH2_1450600|ETH2_1472000|ETH2_1510600|ETH2_1515200|ETH2_1546200|ETH2_1551…	http://amigo.geneontology.org/amigo/term/GO:0006364	Cluster 4
rRNA metabolic process	biological_process	GO:0016072	35	42	2.55697	1.6e-11	8.89e-10	ETH2_0601300|ETH2_0608500|ETH2_0701700|ETH2_0701800|ETH2_0733900|ETH2_0743200|ETH2_0812100|ETH2_0838200|ETH2_0907400|ETH2_0946000|ETH2_1006000|ETH2_1013100|ETH2_1020100|ETH2_1026300|ETH2_1140700|ETH2_1147000|ETH2_1202200|ETH2_1214500|ETH2_1215600|ETH2_1221800|ETH2_1263200|ETH2_1331700|ETH2_1360800|ETH2_1371500|ETH2_1448500|ETH2_1450600|ETH2_1472000|ETH2_1510600|ETH2_1515200|ETH2_1546200|ETH2_1551…	http://amigo.geneontology.org/amigo/term/GO:0016072	Cluster 4
nucleic acid metabolic process	biological_process	GO:0090304	153	319	1.47166	2.2e-10	1.17e-08	ETH2_0101500|ETH2_0102400|ETH2_0102600|ETH2_0301400|ETH2_0310800|ETH2_0311800|ETH2_0406600|ETH2_0411900|ETH2_0412400|ETH2_0415900|ETH2_0417100|ETH2_0420400|ETH2_0511800|ETH2_0512300|ETH2_0512400|ETH2_0513600|ETH2_0517000|ETH2_0520700|ETH2_0523000|ETH2_0526900|ETH2_0528600|ETH2_0533500|ETH2_0534100|ETH2_0537300|ETH2_0601300|ETH2_0608500|ETH2_0615800|ETH2_0630700|ETH2_0633200|ETH2_0639800|ETH2_0643…	http://amigo.geneontology.org/amigo/term/GO:0090304	Cluster 4
structural molecule activity	molecular_function	GO:0005198	72	126	1.8681	2.5e-10	2.64e-08	ETH2_0201600|ETH2_0206600|ETH2_0208600|ETH2_0303800|ETH2_0400600|ETH2_0404000|ETH2_0407500|ETH2_0418200|ETH2_0507200|ETH2_0614600|ETH2_0628600|ETH2_0640800|ETH2_0730700|ETH2_0740600|ETH2_0821700|ETH2_0825700|ETH2_0835200|ETH2_0835600|ETH2_0839700|ETH2_0847900|ETH2_0910900|ETH2_0913400|ETH2_0913700|ETH2_0916900|ETH2_0917600|ETH2_0939200|ETH2_0943900|ETH2_0948900|ETH2_1014500|ETH2_1018600|ETH2_1019…	http://amigo.geneontology.org/amigo/term/GO:0005198	Cluster 4
intracellular membrane-bounded organelle	cellular_component	GO:0043231	159	386	1.43649	1.9e-09	6.46e-08	ETH2_0101500|ETH2_0102700|ETH2_0107000|ETH2_0201400|ETH2_0205200|ETH2_0210900|ETH2_0308900|ETH2_0309100|ETH2_0310800|ETH2_0311500|ETH2_0315400|ETH2_0317200|ETH2_0411900|ETH2_0412400|ETH2_0414000|ETH2_0414900|ETH2_0502800|ETH2_0512300|ETH2_0512400|ETH2_0520700|ETH2_0526900|ETH2_0528600|ETH2_0532100|ETH2_0535300|ETH2_0601300|ETH2_0601400|ETH2_0609800|ETH2_0610400|ETH2_0610700|ETH2_0625300|ETH2_0627…	http://amigo.geneontology.org/amigo/term/GO:0043231	Cluster 4
cellular metabolic process	biological_process	GO:0044237	311	795	1.20033	5.9e-09	3.01e-07	ETH2_0101500|ETH2_0102400|ETH2_0102600|ETH2_0105000|ETH2_0105900|ETH2_0107000|ETH2_0201600|ETH2_0203000|ETH2_0206600|ETH2_0208000|ETH2_0208600|ETH2_0301400|ETH2_0301900|ETH2_0310800|ETH2_0311700|ETH2_0311800|ETH2_0313800|ETH2_0400600|ETH2_0403600|ETH2_0404000|ETH2_0406600|ETH2_0407500|ETH2_0411900|ETH2_0412400|ETH2_0415900|ETH2_0417100|ETH2_0418200|ETH2_0420400|ETH2_0507200|ETH2_0508500|ETH2_0511…	http://amigo.geneontology.org/amigo/term/GO:0044237	Cluster 4
nuclear lumen	cellular_component	GO:0031981	32	47	2.37435	1.5e-08	4.64e-07	ETH2_0201400|ETH2_0315400|ETH2_0601300|ETH2_0601400|ETH2_0610700|ETH2_0733900|ETH2_0743200|ETH2_0846500|ETH2_0911600|ETH2_0924000|ETH2_0946000|ETH2_0954300|ETH2_1036400|ETH2_1046900|ETH2_1152700|ETH2_1208300|ETH2_1301000|ETH2_1305900|ETH2_1333900|ETH2_1335300|ETH2_1350300|ETH2_1350900|ETH2_1360800|ETH2_1366100|ETH2_1437700|ETH2_1451900|ETH2_1460300|ETH2_1500900|ETH2_1511000|ETH2_1520600|ETH2_1547…	http://amigo.geneontology.org/amigo/term/GO:0031981	Cluster 4
cellular aromatic compound metabolic process	biological_process	GO:0006725	166	368	1.3841	1.3e-08	6.36e-07	ETH2_0101500|ETH2_0102400|ETH2_0102600|ETH2_0203000|ETH2_0301400|ETH2_0310800|ETH2_0311700|ETH2_0311800|ETH2_0406600|ETH2_0411900|ETH2_0412400|ETH2_0415900|ETH2_0417100|ETH2_0420400|ETH2_0511800|ETH2_0512300|ETH2_0512400|ETH2_0513600|ETH2_0517000|ETH2_0520700|ETH2_0523000|ETH2_0526900|ETH2_0528600|ETH2_0533500|ETH2_0534100|ETH2_0537300|ETH2_0601300|ETH2_0608500|ETH2_0615800|ETH2_0630700|ETH2_0633…	http://amigo.geneontology.org/amigo/term/GO:0006725	Cluster 4
ribosomal subunit	cellular_component	GO:0044391	19	22	3.01179	2.3e-08	6.52e-07	ETH2_0208000|ETH2_0400600|ETH2_0524900|ETH2_0614600|ETH2_0835200|ETH2_0835600|ETH2_1018600|ETH2_1019800|ETH2_1026300|ETH2_1137600|ETH2_1223000|ETH2_1223600|ETH2_1372400|ETH2_1412500|ETH2_1436100|ETH2_1446700|ETH2_1553700|ETH2_1566000|ETH2_1567100	http://amigo.geneontology.org/amigo/term/GO:0044391	Cluster 4
membrane-bounded organelle	cellular_component	GO:0043227	159	399	1.38969	3.6e-08	9.42e-07	ETH2_0101500|ETH2_0102700|ETH2_0107000|ETH2_0201400|ETH2_0205200|ETH2_0210900|ETH2_0308900|ETH2_0309100|ETH2_0310800|ETH2_0311500|ETH2_0315400|ETH2_0317200|ETH2_0411900|ETH2_0412400|ETH2_0414000|ETH2_0414900|ETH2_0502800|ETH2_0512300|ETH2_0512400|ETH2_0520700|ETH2_0526900|ETH2_0528600|ETH2_0532100|ETH2_0535300|ETH2_0601300|ETH2_0601400|ETH2_0609800|ETH2_0610400|ETH2_0610700|ETH2_0625300|ETH2_0627…	http://amigo.geneontology.org/amigo/term/GO:0043227	Cluster 4
nucleobase-containing compound metabolic process	biological_process	GO:0006139	161	356	1.38766	2.1e-08	9.88e-07	ETH2_0101500|ETH2_0102400|ETH2_0102600|ETH2_0203000|ETH2_0301400|ETH2_0310800|ETH2_0311700|ETH2_0311800|ETH2_0406600|ETH2_0411900|ETH2_0412400|ETH2_0415900|ETH2_0417100|ETH2_0420400|ETH2_0511800|ETH2_0512300|ETH2_0512400|ETH2_0513600|ETH2_0517000|ETH2_0520700|ETH2_0523000|ETH2_0526900|ETH2_0528600|ETH2_0533500|ETH2_0534100|ETH2_0537300|ETH2_0601300|ETH2_0608500|ETH2_0615800|ETH2_0630700|ETH2_0633…	http://amigo.geneontology.org/amigo/term/GO:0006139	Cluster 4
heterocycle metabolic process	biological_process	GO:0046483	166	371	1.3729	3e-08	1.31e-06	ETH2_0101500|ETH2_0102400|ETH2_0102600|ETH2_0203000|ETH2_0301400|ETH2_0310800|ETH2_0311700|ETH2_0311800|ETH2_0406600|ETH2_0411900|ETH2_0412400|ETH2_0415900|ETH2_0417100|ETH2_0420400|ETH2_0511800|ETH2_0512300|ETH2_0512400|ETH2_0513600|ETH2_0517000|ETH2_0520700|ETH2_0523000|ETH2_0526900|ETH2_0528600|ETH2_0533500|ETH2_0534100|ETH2_0537300|ETH2_0601300|ETH2_0608500|ETH2_0615800|ETH2_0630700|ETH2_0633…	http://amigo.geneontology.org/amigo/term/GO:0046483	Cluster 4
organic cyclic compound metabolic process	biological_process	GO:1901360	166	371	1.3729	3e-08	1.31e-06	ETH2_0101500|ETH2_0102400|ETH2_0102600|ETH2_0203000|ETH2_0301400|ETH2_0310800|ETH2_0311700|ETH2_0311800|ETH2_0406600|ETH2_0411900|ETH2_0412400|ETH2_0415900|ETH2_0417100|ETH2_0420400|ETH2_0511800|ETH2_0512300|ETH2_0512400|ETH2_0513600|ETH2_0517000|ETH2_0520700|ETH2_0523000|ETH2_0526900|ETH2_0528600|ETH2_0533500|ETH2_0534100|ETH2_0537300|ETH2_0601300|ETH2_0608500|ETH2_0615800|ETH2_0630700|ETH2_0633…	http://amigo.geneontology.org/amigo/term/GO:1901360	Cluster 4
cellular process	biological_process	GO:0009987	401	1122	1.09662	4.7e-08	1.98e-06	ETH2_0101500|ETH2_0102400|ETH2_0102600|ETH2_0102700|ETH2_0105000|ETH2_0105900|ETH2_0107000|ETH2_0201600|ETH2_0203000|ETH2_0206600|ETH2_0208000|ETH2_0208600|ETH2_0301400|ETH2_0301900|ETH2_0309200|ETH2_0310800|ETH2_0311700|ETH2_0311800|ETH2_0313800|ETH2_0317600|ETH2_0400600|ETH2_0401000|ETH2_0401200|ETH2_0403600|ETH2_0404000|ETH2_0404600|ETH2_0405700|ETH2_0406600|ETH2_0407500|ETH2_0411900|ETH2_0412…	http://amigo.geneontology.org/amigo/term/GO:0009987	Cluster 4
organic substance biosynthetic process	biological_process	GO:1901576	181	416	1.33503	6.9e-08	2.81e-06	ETH2_0102400|ETH2_0102600|ETH2_0201600|ETH2_0206600|ETH2_0208000|ETH2_0208600|ETH2_0301400|ETH2_0301900|ETH2_0310800|ETH2_0313800|ETH2_0400600|ETH2_0404000|ETH2_0407500|ETH2_0411900|ETH2_0412400|ETH2_0415900|ETH2_0418200|ETH2_0420400|ETH2_0507200|ETH2_0508500|ETH2_0512300|ETH2_0517000|ETH2_0520700|ETH2_0522000|ETH2_0524900|ETH2_0612900|ETH2_0614600|ETH2_0627300|ETH2_0628600|ETH2_0628900|ETH2_0630…	http://amigo.geneontology.org/amigo/term/GO:1901576	Cluster 4
biosynthetic process	biological_process	GO:0009058	184	426	1.3253	1e-07	3.82e-06	ETH2_0102400|ETH2_0102600|ETH2_0102800|ETH2_0201600|ETH2_0206600|ETH2_0208000|ETH2_0208600|ETH2_0301400|ETH2_0301900|ETH2_0310800|ETH2_0313800|ETH2_0400600|ETH2_0404000|ETH2_0407500|ETH2_0411900|ETH2_0412400|ETH2_0415900|ETH2_0418200|ETH2_0420400|ETH2_0507200|ETH2_0508500|ETH2_0512300|ETH2_0517000|ETH2_0520700|ETH2_0522000|ETH2_0524900|ETH2_0612900|ETH2_0614600|ETH2_0627300|ETH2_0628600|ETH2_0628…	http://amigo.geneontology.org/amigo/term/GO:0009058	Cluster 4
cellular biosynthetic process	biological_process	GO:0044249	179	412	1.3331	1e-07	3.82e-06	ETH2_0102400|ETH2_0102600|ETH2_0201600|ETH2_0206600|ETH2_0208000|ETH2_0208600|ETH2_0301400|ETH2_0301900|ETH2_0310800|ETH2_0313800|ETH2_0400600|ETH2_0404000|ETH2_0407500|ETH2_0411900|ETH2_0412400|ETH2_0415900|ETH2_0418200|ETH2_0420400|ETH2_0507200|ETH2_0508500|ETH2_0512300|ETH2_0517000|ETH2_0520700|ETH2_0522000|ETH2_0524900|ETH2_0612900|ETH2_0614600|ETH2_0628600|ETH2_0628900|ETH2_0630700|ETH2_0635…	http://amigo.geneontology.org/amigo/term/GO:0044249	Cluster 4
cellular protein metabolic process	biological_process	GO:0044267	140	307	1.39925	1.7e-07	6.3e-06	ETH2_0102400|ETH2_0201600|ETH2_0206600|ETH2_0208000|ETH2_0208600|ETH2_0301900|ETH2_0313800|ETH2_0400600|ETH2_0404000|ETH2_0407500|ETH2_0418200|ETH2_0420400|ETH2_0507200|ETH2_0508500|ETH2_0517000|ETH2_0521900|ETH2_0522000|ETH2_0524900|ETH2_0612900|ETH2_0614600|ETH2_0619200|ETH2_0628600|ETH2_0628900|ETH2_0630700|ETH2_0635600|ETH2_0640800|ETH2_0643100|ETH2_0646100|ETH2_0655500|ETH2_0709200|ETH2_0730…	http://amigo.geneontology.org/amigo/term/GO:0044267	Cluster 4
cellular component organization or biogenesis	biological_process	GO:0071840	92	183	1.54256	2.2e-07	7.91e-06	ETH2_0102700|ETH2_0105900|ETH2_0309200|ETH2_0317600|ETH2_0401000|ETH2_0401200|ETH2_0405700|ETH2_0518100|ETH2_0525000|ETH2_0528000|ETH2_0528600|ETH2_0601300|ETH2_0604600|ETH2_0608500|ETH2_0609800|ETH2_0612900|ETH2_0634900|ETH2_0639800|ETH2_0701700|ETH2_0701800|ETH2_0731900|ETH2_0733000|ETH2_0733900|ETH2_0743200|ETH2_0804300|ETH2_0810000|ETH2_0812100|ETH2_0828100|ETH2_0833800|ETH2_0838200|ETH2_0901…	http://amigo.geneontology.org/amigo/term/GO:0071840	Cluster 4
membrane-enclosed lumen	cellular_component	GO:0031974	34	58	2.0443	1.2e-06	2.55e-05	ETH2_0201400|ETH2_0315400|ETH2_0601300|ETH2_0601400|ETH2_0610700|ETH2_0733900|ETH2_0743200|ETH2_0846500|ETH2_0911600|ETH2_0924000|ETH2_0946000|ETH2_0954300|ETH2_1036400|ETH2_1046900|ETH2_1112200|ETH2_1152700|ETH2_1208300|ETH2_1301000|ETH2_1305900|ETH2_1333900|ETH2_1335300|ETH2_1350300|ETH2_1350900|ETH2_1360800|ETH2_1366100|ETH2_1437700|ETH2_1451900|ETH2_1460300|ETH2_1500900|ETH2_1511000|ETH2_1520…	http://amigo.geneontology.org/amigo/term/GO:0031974	Cluster 4
organelle lumen	cellular_component	GO:0043233	34	58	2.0443	1.2e-06	2.55e-05	ETH2_0201400|ETH2_0315400|ETH2_0601300|ETH2_0601400|ETH2_0610700|ETH2_0733900|ETH2_0743200|ETH2_0846500|ETH2_0911600|ETH2_0924000|ETH2_0946000|ETH2_0954300|ETH2_1036400|ETH2_1046900|ETH2_1112200|ETH2_1152700|ETH2_1208300|ETH2_1301000|ETH2_1305900|ETH2_1333900|ETH2_1335300|ETH2_1350300|ETH2_1350900|ETH2_1360800|ETH2_1366100|ETH2_1437700|ETH2_1451900|ETH2_1460300|ETH2_1500900|ETH2_1511000|ETH2_1520…	http://amigo.geneontology.org/amigo/term/GO:0043233	Cluster 4
intracellular organelle lumen	cellular_component	GO:0070013	34	58	2.0443	1.2e-06	2.55e-05	ETH2_0201400|ETH2_0315400|ETH2_0601300|ETH2_0601400|ETH2_0610700|ETH2_0733900|ETH2_0743200|ETH2_0846500|ETH2_0911600|ETH2_0924000|ETH2_0946000|ETH2_0954300|ETH2_1036400|ETH2_1046900|ETH2_1112200|ETH2_1152700|ETH2_1208300|ETH2_1301000|ETH2_1305900|ETH2_1333900|ETH2_1335300|ETH2_1350300|ETH2_1350900|ETH2_1360800|ETH2_1366100|ETH2_1437700|ETH2_1451900|ETH2_1460300|ETH2_1500900|ETH2_1511000|ETH2_1520…	http://amigo.geneontology.org/amigo/term/GO:0070013	Cluster 4
primary metabolic process	biological_process	GO:0044238	295	768	1.1786	1e-06	3.49e-05	ETH2_0101500|ETH2_0102400|ETH2_0102600|ETH2_0105000|ETH2_0201600|ETH2_0203000|ETH2_0206600|ETH2_0208000|ETH2_0208600|ETH2_0301400|ETH2_0301900|ETH2_0310800|ETH2_0311700|ETH2_0311800|ETH2_0313800|ETH2_0400600|ETH2_0403300|ETH2_0403600|ETH2_0404000|ETH2_0406600|ETH2_0407500|ETH2_0411900|ETH2_0412400|ETH2_0415900|ETH2_0417100|ETH2_0418200|ETH2_0420400|ETH2_0507200|ETH2_0508500|ETH2_0511800|ETH2_0512…	http://amigo.geneontology.org/amigo/term/GO:0044238	Cluster 4
large ribosomal subunit	cellular_component	GO:0015934	12	14	2.98914	1.4e-05	0.00028	ETH2_0208000|ETH2_0400600|ETH2_0524900|ETH2_0614600|ETH2_0835200|ETH2_1018600|ETH2_1019800|ETH2_1026300|ETH2_1137600|ETH2_1372400|ETH2_1446700|ETH2_1566000	http://amigo.geneontology.org/amigo/term/GO:0015934	Cluster 4
nuclear protein-containing complex	cellular_component	GO:0140513	38	73	1.81532	1.5e-05	0.000283333	ETH2_0310800|ETH2_0411900|ETH2_0512400|ETH2_0520700|ETH2_0526900|ETH2_0528600|ETH2_0639800|ETH2_0730200|ETH2_0738300|ETH2_0739200|ETH2_0744400|ETH2_0846500|ETH2_0914400|ETH2_0920700|ETH2_0924000|ETH2_1006300|ETH2_1049100|ETH2_1103800|ETH2_1124000|ETH2_1125400|ETH2_1152700|ETH2_1208900|ETH2_1251200|ETH2_1260500|ETH2_1264300|ETH2_1301000|ETH2_1304800|ETH2_1358100|ETH2_1360200|ETH2_1361700|ETH2_1436…	http://amigo.geneontology.org/amigo/term/GO:0140513	Cluster 4
protein metabolic process	biological_process	GO:0019538	141	327	1.32305	1.1e-05	0.000373694	ETH2_0102400|ETH2_0201600|ETH2_0206600|ETH2_0208000|ETH2_0208600|ETH2_0301900|ETH2_0313800|ETH2_0400600|ETH2_0404000|ETH2_0407500|ETH2_0418200|ETH2_0420400|ETH2_0507200|ETH2_0508500|ETH2_0517000|ETH2_0521900|ETH2_0522000|ETH2_0524900|ETH2_0612900|ETH2_0614600|ETH2_0619200|ETH2_0628600|ETH2_0628900|ETH2_0630700|ETH2_0635600|ETH2_0640800|ETH2_0643100|ETH2_0646100|ETH2_0655500|ETH2_0709200|ETH2_0730…	http://amigo.geneontology.org/amigo/term/GO:0019538	Cluster 4
translation factor activity, RNA binding	molecular_function	GO:0008135	25	38	2.15078	9.3e-06	0.000655133	ETH2_0311800|ETH2_0407400|ETH2_0611200|ETH2_0612900|ETH2_0654800|ETH2_0859000|ETH2_0911300|ETH2_0918200|ETH2_0954100|ETH2_1012500|ETH2_1018800|ETH2_1103700|ETH2_1136900|ETH2_1249800|ETH2_1301200|ETH2_1303300|ETH2_1320400|ETH2_1323000|ETH2_1345300|ETH2_1451900|ETH2_1476100|ETH2_1477100|ETH2_1566200|ETH2_1569400|ETH2_1599300	http://amigo.geneontology.org/amigo/term/GO:0008135	Cluster 4
translation regulator activity	molecular_function	GO:0045182	25	38	2.15078	9.3e-06	0.000655133	ETH2_0311800|ETH2_0407400|ETH2_0611200|ETH2_0612900|ETH2_0654800|ETH2_0859000|ETH2_0911300|ETH2_0918200|ETH2_0954100|ETH2_1012500|ETH2_1018800|ETH2_1103700|ETH2_1136900|ETH2_1249800|ETH2_1301200|ETH2_1303300|ETH2_1320400|ETH2_1323000|ETH2_1345300|ETH2_1451900|ETH2_1476100|ETH2_1477100|ETH2_1566200|ETH2_1569400|ETH2_1599300	http://amigo.geneontology.org/amigo/term/GO:0045182	Cluster 4
translation regulator activity, nucleic acid binding	molecular_function	GO:0090079	25	38	2.15078	9.3e-06	0.000655133	ETH2_0311800|ETH2_0407400|ETH2_0611200|ETH2_0612900|ETH2_0654800|ETH2_0859000|ETH2_0911300|ETH2_0918200|ETH2_0954100|ETH2_1012500|ETH2_1018800|ETH2_1103700|ETH2_1136900|ETH2_1249800|ETH2_1301200|ETH2_1303300|ETH2_1320400|ETH2_1323000|ETH2_1345300|ETH2_1451900|ETH2_1476100|ETH2_1477100|ETH2_1566200|ETH2_1569400|ETH2_1599300	http://amigo.geneontology.org/amigo/term/GO:0090079	Cluster 4
ribonucleoprotein complex assembly	biological_process	GO:0022618	16	20	2.45469	2.2e-05	0.000708053	ETH2_0405700|ETH2_0528600|ETH2_0612900|ETH2_0639800|ETH2_0810000|ETH2_0903100|ETH2_0911300|ETH2_1136900|ETH2_1209600|ETH2_1249800|ETH2_1303100|ETH2_1307200|ETH2_1361500|ETH2_1476100|ETH2_1528100|ETH2_1599300	http://amigo.geneontology.org/amigo/term/GO:0022618	Cluster 4
ribonucleoprotein complex subunit organization	biological_process	GO:0071826	16	20	2.45469	2.2e-05	0.000708053	ETH2_0405700|ETH2_0528600|ETH2_0612900|ETH2_0639800|ETH2_0810000|ETH2_0903100|ETH2_0911300|ETH2_1136900|ETH2_1209600|ETH2_1249800|ETH2_1303100|ETH2_1307200|ETH2_1361500|ETH2_1476100|ETH2_1528100|ETH2_1599300	http://amigo.geneontology.org/amigo/term/GO:0071826	Cluster 4
cellular macromolecule metabolic process	biological_process	GO:0044260	190	470	1.2404	2.7e-05	0.000846692	ETH2_0102400|ETH2_0102600|ETH2_0201600|ETH2_0206600|ETH2_0208000|ETH2_0208600|ETH2_0301400|ETH2_0301900|ETH2_0310800|ETH2_0311800|ETH2_0313800|ETH2_0400600|ETH2_0404000|ETH2_0407500|ETH2_0411900|ETH2_0412400|ETH2_0415900|ETH2_0417100|ETH2_0418200|ETH2_0420400|ETH2_0507200|ETH2_0508500|ETH2_0512300|ETH2_0512400|ETH2_0513600|ETH2_0517000|ETH2_0520700|ETH2_0521900|ETH2_0522000|ETH2_0524900|ETH2_0612…	http://amigo.geneontology.org/amigo/term/GO:0044260	Cluster 4
mitochondrial membrane	cellular_component	GO:0031966	16	23	2.42597	5e-05	0.000894737	ETH2_0107000|ETH2_0210900|ETH2_0610400|ETH2_0627700|ETH2_0638500|ETH2_0813800|ETH2_0814800|ETH2_0947000|ETH2_1017100|ETH2_1040200|ETH2_1052300|ETH2_1127000|ETH2_1404500|ETH2_1454200|ETH2_1468700|ETH2_1528600	http://amigo.geneontology.org/amigo/term/GO:0031966	Cluster 4
protein-containing complex	cellular_component	GO:0032991	101	258	1.3652	5.8e-05	0.000986	ETH2_0105900|ETH2_0107000|ETH2_0208000|ETH2_0300400|ETH2_0300500|ETH2_0301200|ETH2_0310800|ETH2_0400600|ETH2_0411900|ETH2_0414000|ETH2_0417800|ETH2_0419800|ETH2_0502600|ETH2_0512400|ETH2_0520700|ETH2_0524900|ETH2_0526900|ETH2_0528600|ETH2_0614600|ETH2_0639800|ETH2_0730200|ETH2_0738300|ETH2_0739200|ETH2_0742700|ETH2_0744400|ETH2_0806200|ETH2_0812100|ETH2_0814800|ETH2_0835200|ETH2_0835600|ETH2_0838…	http://amigo.geneontology.org/amigo/term/GO:0032991	Cluster 4
organic substance metabolic process	biological_process	GO:0071704	305	820	1.14128	4.1e-05	0.00125358	ETH2_0101500|ETH2_0102400|ETH2_0102600|ETH2_0201600|ETH2_0203000|ETH2_0206600|ETH2_0208000|ETH2_0208600|ETH2_0301400|ETH2_0301900|ETH2_0310800|ETH2_0311700|ETH2_0311800|ETH2_0313800|ETH2_0400600|ETH2_0403300|ETH2_0403600|ETH2_0404000|ETH2_0406600|ETH2_0407500|ETH2_0411900|ETH2_0412400|ETH2_0415900|ETH2_0417100|ETH2_0418200|ETH2_0420400|ETH2_0507200|ETH2_0508500|ETH2_0511800|ETH2_0512300|ETH2_0512…	http://amigo.geneontology.org/amigo/term/GO:0071704	Cluster 4
translational initiation	biological_process	GO:0006413	9	9	3.06836	4.8e-05	0.0014318	ETH2_0612900|ETH2_0810000|ETH2_0911300|ETH2_1057700|ETH2_1136900|ETH2_1249800|ETH2_1303100|ETH2_1476100|ETH2_1599300	http://amigo.geneontology.org/amigo/term/GO:0006413	Cluster 4
mitochondrial envelope	cellular_component	GO:0005740	17	26	2.28018	9.6e-05	0.00155429	ETH2_0107000|ETH2_0210900|ETH2_0610400|ETH2_0627700|ETH2_0638500|ETH2_0813800|ETH2_0814800|ETH2_0947000|ETH2_1017100|ETH2_1040200|ETH2_1052300|ETH2_1127000|ETH2_1404500|ETH2_1454200|ETH2_1468700|ETH2_1528600|ETH2_1578600	http://amigo.geneontology.org/amigo/term/GO:0005740	Cluster 4
metabolic process	biological_process	GO:0008152	329	899	1.1229	5.9e-05	0.00171802	ETH2_0101500|ETH2_0102400|ETH2_0102600|ETH2_0102800|ETH2_0105000|ETH2_0105900|ETH2_0107000|ETH2_0201600|ETH2_0203000|ETH2_0206600|ETH2_0208000|ETH2_0208600|ETH2_0301400|ETH2_0301900|ETH2_0310800|ETH2_0311700|ETH2_0311800|ETH2_0313800|ETH2_0400600|ETH2_0403300|ETH2_0403600|ETH2_0404000|ETH2_0406600|ETH2_0407500|ETH2_0408500|ETH2_0411900|ETH2_0412400|ETH2_0415900|ETH2_0417100|ETH2_0418200|ETH2_0420…	http://amigo.geneontology.org/amigo/term/GO:0008152	Cluster 4
organelle envelope	cellular_component	GO:0031967	19	31	2.1374	0.00013	0.00192174	ETH2_0107000|ETH2_0210900|ETH2_0610400|ETH2_0627700|ETH2_0638500|ETH2_0813800|ETH2_0814800|ETH2_0947000|ETH2_1017100|ETH2_1040200|ETH2_1052300|ETH2_1124000|ETH2_1127000|ETH2_1251200|ETH2_1404500|ETH2_1454200|ETH2_1468700|ETH2_1528600|ETH2_1578600	http://amigo.geneontology.org/amigo/term/GO:0031967	Cluster 4
envelope	cellular_component	GO:0031975	19	31	2.1374	0.00013	0.00192174	ETH2_0107000|ETH2_0210900|ETH2_0610400|ETH2_0627700|ETH2_0638500|ETH2_0813800|ETH2_0814800|ETH2_0947000|ETH2_1017100|ETH2_1040200|ETH2_1052300|ETH2_1124000|ETH2_1127000|ETH2_1251200|ETH2_1404500|ETH2_1454200|ETH2_1468700|ETH2_1528600|ETH2_1578600	http://amigo.geneontology.org/amigo/term/GO:0031975	Cluster 4
cytosolic ribosome	cellular_component	GO:0022626	7	7	3.48733	0.00015	0.002125	ETH2_0524900|ETH2_0835200|ETH2_1026300|ETH2_1223000|ETH2_1436100|ETH2_1446700|ETH2_1566000	http://amigo.geneontology.org/amigo/term/GO:0022626	Cluster 4
tRNA metabolic process	biological_process	GO:0006399	34	60	1.73874	0.00012	0.00333546	ETH2_0102400|ETH2_0311800|ETH2_0406600|ETH2_0420400|ETH2_0517000|ETH2_0533500|ETH2_0534100|ETH2_0630700|ETH2_0633200|ETH2_0643100|ETH2_0655500|ETH2_0828200|ETH2_0828500|ETH2_0843900|ETH2_0855600|ETH2_0950400|ETH2_1011500|ETH2_1020900|ETH2_1057000|ETH2_1059600|ETH2_1106700|ETH2_1124900|ETH2_1132500|ETH2_1136200|ETH2_1250000|ETH2_1307400|ETH2_1313700|ETH2_1339400|ETH2_1350900|ETH2_1360700|ETH2_1506…	http://amigo.geneontology.org/amigo/term/GO:0006399	Cluster 4
cytoplasmic translation	biological_process	GO:0002181	10	11	2.78942	0.00012	0.00333546	ETH2_0522000|ETH2_0612900|ETH2_0810000|ETH2_0835200|ETH2_0911300|ETH2_1136900|ETH2_1249800|ETH2_1303100|ETH2_1476100|ETH2_1599300	http://amigo.geneontology.org/amigo/term/GO:0002181	Cluster 4
binding	molecular_function	GO:0005488	213	573	1.21525	5.3e-05	0.0033602	ETH2_0207000|ETH2_0301200|ETH2_0302000|ETH2_0304600|ETH2_0307300|ETH2_0308500|ETH2_0309200|ETH2_0311500|ETH2_0311800|ETH2_0312000|ETH2_0315400|ETH2_0403800|ETH2_0407400|ETH2_0412100|ETH2_0413000|ETH2_0415900|ETH2_0416600|ETH2_0417800|ETH2_0419500|ETH2_0509300|ETH2_0511500|ETH2_0514700|ETH2_0515900|ETH2_0518100|ETH2_0521300|ETH2_0524100|ETH2_0528600|ETH2_0529000|ETH2_0533600|ETH2_0534800|ETH2_0536…	http://amigo.geneontology.org/amigo/term/GO:0005488	Cluster 4
cytoplasmic translational initiation	biological_process	GO:0002183	8	8	3.06836	0.00015	0.00407667	ETH2_0612900|ETH2_0810000|ETH2_0911300|ETH2_1136900|ETH2_1249800|ETH2_1303100|ETH2_1476100|ETH2_1599300	http://amigo.geneontology.org/amigo/term/GO:0002183	Cluster 4
mitochondrial inner membrane	cellular_component	GO:0005743	14	21	2.32489	0.0003	0.00408	ETH2_0107000|ETH2_0610400|ETH2_0627700|ETH2_0638500|ETH2_0813800|ETH2_0814800|ETH2_0947000|ETH2_1017100|ETH2_1040200|ETH2_1052300|ETH2_1404500|ETH2_1454200|ETH2_1468700|ETH2_1528600	http://amigo.geneontology.org/amigo/term/GO:0005743	Cluster 4
cytosol	cellular_component	GO:0005829	13	19	2.38607	0.00034	0.00444615	ETH2_0105900|ETH2_0524900|ETH2_0740100|ETH2_0742700|ETH2_0835200|ETH2_1026300|ETH2_1223000|ETH2_1436100|ETH2_1446700|ETH2_1528000|ETH2_1535500|ETH2_1535700|ETH2_1566000	http://amigo.geneontology.org/amigo/term/GO:0005829	Cluster 4
organelle inner membrane	cellular_component	GO:0019866	14	22	2.21921	0.00062	0.00780741	ETH2_0107000|ETH2_0610400|ETH2_0627700|ETH2_0638500|ETH2_0813800|ETH2_0814800|ETH2_0947000|ETH2_1017100|ETH2_1040200|ETH2_1052300|ETH2_1404500|ETH2_1454200|ETH2_1468700|ETH2_1528600	http://amigo.geneontology.org/amigo/term/GO:0019866	Cluster 4
translation initiation factor activity	molecular_function	GO:0003743	18	27	2.17945	0.00014	0.007925	ETH2_0311800|ETH2_0407400|ETH2_0611200|ETH2_0612900|ETH2_0911300|ETH2_0918200|ETH2_0954100|ETH2_1012500|ETH2_1136900|ETH2_1249800|ETH2_1301200|ETH2_1303300|ETH2_1345300|ETH2_1476100|ETH2_1477100|ETH2_1566200|ETH2_1569400|ETH2_1599300	http://amigo.geneontology.org/amigo/term/GO:0003743	Cluster 4
catalytic activity, acting on RNA	molecular_function	GO:0140098	17	25	2.22304	0.00015	0.007925	ETH2_0537300|ETH2_0624100|ETH2_0633200|ETH2_0701700|ETH2_0701800|ETH2_0835500|ETH2_0919000|ETH2_1006300|ETH2_1059600|ETH2_1062300|ETH2_1133400|ETH2_1215600|ETH2_1446500|ETH2_1466500|ETH2_1522700|ETH2_1559800|ETH2_1592500	http://amigo.geneontology.org/amigo/term/GO:0140098	Cluster 4
organonitrogen compound metabolic process	biological_process	GO:1901564	158	394	1.23046	0.00041	0.0109007	ETH2_0102400|ETH2_0201600|ETH2_0203000|ETH2_0206600|ETH2_0208000|ETH2_0208600|ETH2_0301900|ETH2_0313800|ETH2_0400600|ETH2_0403600|ETH2_0404000|ETH2_0407500|ETH2_0418200|ETH2_0420400|ETH2_0507200|ETH2_0508500|ETH2_0517000|ETH2_0521900|ETH2_0522000|ETH2_0524900|ETH2_0612900|ETH2_0614600|ETH2_0619200|ETH2_0628600|ETH2_0628900|ETH2_0630700|ETH2_0635600|ETH2_0640800|ETH2_0643100|ETH2_0646100|ETH2_0654…	http://amigo.geneontology.org/amigo/term/GO:1901564	Cluster 4
small ribosomal subunit	cellular_component	GO:0015935	7	8	3.05142	0.00092	0.0111714	ETH2_0835600|ETH2_1223000|ETH2_1223600|ETH2_1412500|ETH2_1436100|ETH2_1553700|ETH2_1567100	http://amigo.geneontology.org/amigo/term/GO:0015935	Cluster 4
spliceosomal complex	cellular_component	GO:0005681	15	25	2.0924	0.00096	0.0112552	ETH2_0526900|ETH2_0528600|ETH2_0639800|ETH2_0914400|ETH2_0920700|ETH2_1049100|ETH2_1208900|ETH2_1260500|ETH2_1264300|ETH2_1304800|ETH2_1360200|ETH2_1361700|ETH2_1436400|ETH2_1513800|ETH2_1586700	http://amigo.geneontology.org/amigo/term/GO:0005681	Cluster 4
formation of cytoplasmic translation initiation complex	biological_process	GO:0001732	7	7	3.06836	0.00044	0.0114494	ETH2_0612900|ETH2_0810000|ETH2_0911300|ETH2_1249800|ETH2_1303100|ETH2_1476100|ETH2_1599300	http://amigo.geneontology.org/amigo/term/GO:0001732	Cluster 4
RNA methyltransferase activity	molecular_function	GO:0008173	10	12	2.72432	0.00028	0.0136554	ETH2_0537300|ETH2_0633200|ETH2_0701700|ETH2_0701800|ETH2_0919000|ETH2_1133400|ETH2_1215600|ETH2_1466500|ETH2_1559800|ETH2_1592500	http://amigo.geneontology.org/amigo/term/GO:0008173	Cluster 4
protein folding	biological_process	GO:0006457	23	39	1.80955	0.00075	0.0191094	ETH2_0611100|ETH2_0701200|ETH2_0734700|ETH2_0742700|ETH2_0931100|ETH2_0935300|ETH2_0951700|ETH2_1005300|ETH2_1034700|ETH2_1056100|ETH2_1148800|ETH2_1207900|ETH2_1225000|ETH2_1227800|ETH2_1305400|ETH2_1334700|ETH2_1402800|ETH2_1438000|ETH2_1468000|ETH2_1528000|ETH2_1535500|ETH2_1535700|ETH2_1585300	http://amigo.geneontology.org/amigo/term/GO:0006457	Cluster 4
tRNA processing	biological_process	GO:0008033	15	22	2.09206	0.00079	0.0197178	ETH2_0311800|ETH2_0406600|ETH2_0533500|ETH2_0534100|ETH2_0633200|ETH2_0828200|ETH2_0843900|ETH2_1057000|ETH2_1059600|ETH2_1106700|ETH2_1132500|ETH2_1250000|ETH2_1360700|ETH2_1506000|ETH2_1579800	http://amigo.geneontology.org/amigo/term/GO:0008033	Cluster 4
cytosolic large ribosomal subunit	cellular_component	GO:0022625	5	5	3.48733	0.00189	0.02142	ETH2_0524900|ETH2_0835200|ETH2_1026300|ETH2_1446700|ETH2_1566000	http://amigo.geneontology.org/amigo/term/GO:0022625	Cluster 4
regulation of transcription by RNA polymerase II	biological_process	GO:0006357	8	9	2.72743	0.00093	0.0227478	ETH2_0310800|ETH2_0520700|ETH2_0743500|ETH2_1029700|ETH2_1029800|ETH2_1030500|ETH2_1052200|ETH2_1126900	http://amigo.geneontology.org/amigo/term/GO:0006357	Cluster 4
catalytic activity, acting on a nucleic acid	molecular_function	GO:0140640	22	38	1.89268	0.00051	0.0230957	ETH2_0537300|ETH2_0624100|ETH2_0633200|ETH2_0701700|ETH2_0701800|ETH2_0835500|ETH2_0919000|ETH2_0954800|ETH2_1003300|ETH2_1006300|ETH2_1059600|ETH2_1062300|ETH2_1133400|ETH2_1139200|ETH2_1215600|ETH2_1304800|ETH2_1446500|ETH2_1466500|ETH2_1482300|ETH2_1522700|ETH2_1559800|ETH2_1592500	http://amigo.geneontology.org/amigo/term/GO:0140640	Cluster 4
RNA splicing	biological_process	GO:0008380	25	45	1.70464	0.00148	0.035491	ETH2_0101500|ETH2_0526900|ETH2_0528600|ETH2_0639800|ETH2_0710000|ETH2_0903100|ETH2_0914400|ETH2_0957800|ETH2_1028200|ETH2_1031700|ETH2_1032600|ETH2_1049100|ETH2_1209600|ETH2_1250000|ETH2_1251000|ETH2_1260500|ETH2_1264900|ETH2_1304800|ETH2_1307200|ETH2_1361500|ETH2_1361700|ETH2_1436400|ETH2_1453700|ETH2_1528100|ETH2_1586700	http://amigo.geneontology.org/amigo/term/GO:0008380	Cluster 4
snoRNA binding	molecular_function	GO:0030515	6	6	3.26918	0.0009	0.03804	ETH2_0604600|ETH2_0610500|ETH2_1020100|ETH2_1140700|ETH2_1551200|ETH2_1558800	http://amigo.geneontology.org/amigo/term/GO:0030515	Cluster 4
RNA splicing, via transesterification reactions	biological_process	GO:0000375	23	41	1.72127	0.00193	0.0437109	ETH2_0101500|ETH2_0526900|ETH2_0528600|ETH2_0639800|ETH2_0710000|ETH2_0903100|ETH2_0914400|ETH2_0957800|ETH2_1028200|ETH2_1031700|ETH2_1032600|ETH2_1049100|ETH2_1209600|ETH2_1251000|ETH2_1260500|ETH2_1304800|ETH2_1307200|ETH2_1361500|ETH2_1361700|ETH2_1436400|ETH2_1453700|ETH2_1528100|ETH2_1586700	http://amigo.geneontology.org/amigo/term/GO:0000375	Cluster 4
RNA splicing, via transesterification reactions with bulged adenosine as nucleophile	biological_process	GO:0000377	23	41	1.72127	0.00193	0.0437109	ETH2_0101500|ETH2_0526900|ETH2_0528600|ETH2_0639800|ETH2_0710000|ETH2_0903100|ETH2_0914400|ETH2_0957800|ETH2_1028200|ETH2_1031700|ETH2_1032600|ETH2_1049100|ETH2_1209600|ETH2_1251000|ETH2_1260500|ETH2_1304800|ETH2_1307200|ETH2_1361500|ETH2_1361700|ETH2_1436400|ETH2_1453700|ETH2_1528100|ETH2_1586700	http://amigo.geneontology.org/amigo/term/GO:0000377	Cluster 4
mRNA splicing, via spliceosome	biological_process	GO:0000398	23	41	1.72127	0.00193	0.0437109	ETH2_0101500|ETH2_0526900|ETH2_0528600|ETH2_0639800|ETH2_0710000|ETH2_0903100|ETH2_0914400|ETH2_0957800|ETH2_1028200|ETH2_1031700|ETH2_1032600|ETH2_1049100|ETH2_1209600|ETH2_1251000|ETH2_1260500|ETH2_1304800|ETH2_1307200|ETH2_1361500|ETH2_1361700|ETH2_1436400|ETH2_1453700|ETH2_1528100|ETH2_1586700	http://amigo.geneontology.org/amigo/term/GO:0000398	Cluster 4
methyltransferase activity	molecular_function	GO:0008168	27	52	1.69746	0.00124	0.0462447	ETH2_0408500|ETH2_0508100|ETH2_0537300|ETH2_0621900|ETH2_0633200|ETH2_0645100|ETH2_0700700|ETH2_0701700|ETH2_0701800|ETH2_0804800|ETH2_0848500|ETH2_0851400|ETH2_0919000|ETH2_0922800|ETH2_1025000|ETH2_1133400|ETH2_1151700|ETH2_1215600|ETH2_1413500|ETH2_1466500|ETH2_1480000|ETH2_1530500|ETH2_1538600|ETH2_1547100|ETH2_1559800|ETH2_1581800|ETH2_1592500	http://amigo.geneontology.org/amigo/term/GO:0008168	Cluster 4
transferase activity, transferring one-carbon groups	molecular_function	GO:0016741	27	52	1.69746	0.00124	0.0462447	ETH2_0408500|ETH2_0508100|ETH2_0537300|ETH2_0621900|ETH2_0633200|ETH2_0645100|ETH2_0700700|ETH2_0701700|ETH2_0701800|ETH2_0804800|ETH2_0848500|ETH2_0851400|ETH2_0919000|ETH2_0922800|ETH2_1025000|ETH2_1133400|ETH2_1151700|ETH2_1215600|ETH2_1413500|ETH2_1466500|ETH2_1480000|ETH2_1530500|ETH2_1538600|ETH2_1547100|ETH2_1559800|ETH2_1581800|ETH2_1592500	http://amigo.geneontology.org/amigo/term/GO:0016741	Cluster 4
peptidase complex	cellular_component	GO:1905368	19	23	3.5665	7.6e-10	8.61e-08	ETH2_0102500|ETH2_0305700|ETH2_0319200|ETH2_0400900|ETH2_0612800|ETH2_0622700|ETH2_0623500|ETH2_0718200|ETH2_0850200|ETH2_0941500|ETH2_1113600|ETH2_1137900|ETH2_1217000|ETH2_1303900|ETH2_1361100|ETH2_1445400|ETH2_1523400|ETH2_1557300|ETH2_1567400	http://amigo.geneontology.org/amigo/term/GO:1905368	Cluster 5
endopeptidase complex	cellular_component	GO:1905369	19	23	3.5665	7.6e-10	8.61e-08	ETH2_0102500|ETH2_0305700|ETH2_0319200|ETH2_0400900|ETH2_0612800|ETH2_0622700|ETH2_0623500|ETH2_0718200|ETH2_0850200|ETH2_0941500|ETH2_1113600|ETH2_1137900|ETH2_1217000|ETH2_1303900|ETH2_1361100|ETH2_1445400|ETH2_1523400|ETH2_1557300|ETH2_1567400	http://amigo.geneontology.org/amigo/term/GO:1905369	Cluster 5
proteasome complex	cellular_component	GO:0000502	17	19	3.86289	5.1e-10	8.61e-08	ETH2_0102500|ETH2_0305700|ETH2_0319200|ETH2_0400900|ETH2_0612800|ETH2_0623500|ETH2_0718200|ETH2_0850200|ETH2_0941500|ETH2_1113600|ETH2_1137900|ETH2_1217000|ETH2_1361100|ETH2_1445400|ETH2_1523400|ETH2_1557300|ETH2_1567400	http://amigo.geneontology.org/amigo/term/GO:0000502	Cluster 5
microtubule-based process	biological_process	GO:0007017	37	60	2.56292	2.9e-10	3.55e-07	ETH2_0203900|ETH2_0204000|ETH2_0210200|ETH2_0310600|ETH2_0318200|ETH2_0401900|ETH2_0408800|ETH2_0530600|ETH2_0530700|ETH2_0626500|ETH2_0638800|ETH2_0651500|ETH2_0722300|ETH2_0729200|ETH2_0818400|ETH2_0835700|ETH2_0937800|ETH2_1014800|ETH2_1057200|ETH2_1110000|ETH2_1114500|ETH2_1219000|ETH2_1311200|ETH2_1342800|ETH2_1354300|ETH2_1369700|ETH2_1373500|ETH2_1417400|ETH2_1445200|ETH2_1445600|ETH2_1445…	http://amigo.geneontology.org/amigo/term/GO:0007017	Cluster 5
organonitrogen compound catabolic process	biological_process	GO:1901565	31	49	2.62936	3.8e-09	2.32e-06	ETH2_0319200|ETH2_0400900|ETH2_0403100|ETH2_0511700|ETH2_0612800|ETH2_0632500|ETH2_0636800|ETH2_0645600|ETH2_0646700|ETH2_0656500|ETH2_0850200|ETH2_1007500|ETH2_1049200|ETH2_1050800|ETH2_1103900|ETH2_1113600|ETH2_1150000|ETH2_1151600|ETH2_1217000|ETH2_1239600|ETH2_1312100|ETH2_1403100|ETH2_1403400|ETH2_1413900|ETH2_1445400|ETH2_1460700|ETH2_1523400|ETH2_1553400|ETH2_1564800|ETH2_1567400|ETH2_1574…	http://amigo.geneontology.org/amigo/term/GO:1901565	Cluster 5
organic substance catabolic process	biological_process	GO:1901575	40	74	2.24653	1.3e-08	5.3e-06	ETH2_0319200|ETH2_0400900|ETH2_0403100|ETH2_0502500|ETH2_0504400|ETH2_0511700|ETH2_0612800|ETH2_0632500|ETH2_0636800|ETH2_0637500|ETH2_0645600|ETH2_0646700|ETH2_0656500|ETH2_0825800|ETH2_0850200|ETH2_0938900|ETH2_1007500|ETH2_1049200|ETH2_1050800|ETH2_1103900|ETH2_1113600|ETH2_1150000|ETH2_1151600|ETH2_1206100|ETH2_1217000|ETH2_1239600|ETH2_1259600|ETH2_1312100|ETH2_1312800|ETH2_1403100|ETH2_1403…	http://amigo.geneontology.org/amigo/term/GO:1901575	Cluster 5
protein catabolic process	biological_process	GO:0030163	28	44	2.64478	1.9e-08	5.81e-06	ETH2_0319200|ETH2_0400900|ETH2_0403100|ETH2_0511700|ETH2_0612800|ETH2_0632500|ETH2_0636800|ETH2_0645600|ETH2_0646700|ETH2_0656500|ETH2_0850200|ETH2_1007500|ETH2_1103900|ETH2_1113600|ETH2_1150000|ETH2_1217000|ETH2_1239600|ETH2_1312100|ETH2_1403100|ETH2_1403400|ETH2_1413900|ETH2_1445400|ETH2_1460700|ETH2_1523400|ETH2_1553400|ETH2_1564800|ETH2_1567400|ETH2_1574500	http://amigo.geneontology.org/amigo/term/GO:0030163	Cluster 5
catabolic process	biological_process	GO:0009056	41	79	2.15696	4e-08	9.78e-06	ETH2_0319200|ETH2_0400900|ETH2_0403100|ETH2_0502500|ETH2_0504400|ETH2_0511700|ETH2_0612800|ETH2_0632500|ETH2_0636800|ETH2_0637500|ETH2_0645600|ETH2_0646700|ETH2_0656500|ETH2_0825800|ETH2_0850200|ETH2_0856700|ETH2_0938900|ETH2_1007500|ETH2_1049200|ETH2_1050800|ETH2_1103900|ETH2_1113600|ETH2_1150000|ETH2_1151600|ETH2_1206100|ETH2_1217000|ETH2_1239600|ETH2_1259600|ETH2_1312100|ETH2_1312800|ETH2_1403…	http://amigo.geneontology.org/amigo/term/GO:0009056	Cluster 5
macromolecule catabolic process	biological_process	GO:0009057	31	55	2.34252	1.9e-07	3.87e-05	ETH2_0319200|ETH2_0400900|ETH2_0403100|ETH2_0511700|ETH2_0612800|ETH2_0632500|ETH2_0636800|ETH2_0637500|ETH2_0645600|ETH2_0646700|ETH2_0656500|ETH2_0850200|ETH2_0938900|ETH2_1007500|ETH2_1103900|ETH2_1113600|ETH2_1150000|ETH2_1217000|ETH2_1239600|ETH2_1312100|ETH2_1403100|ETH2_1403400|ETH2_1413900|ETH2_1440200|ETH2_1445400|ETH2_1460700|ETH2_1523400|ETH2_1553400|ETH2_1564800|ETH2_1567400|ETH2_1574…	http://amigo.geneontology.org/amigo/term/GO:0009057	Cluster 5
cell projection organization	biological_process	GO:0030030	12	13	3.83639	3.7e-07	6.46e-05	ETH2_0203900|ETH2_0210200|ETH2_0318200|ETH2_0608600|ETH2_0722300|ETH2_0918500|ETH2_1014800|ETH2_1053100|ETH2_1134500|ETH2_1216900|ETH2_1354300|ETH2_1445200	http://amigo.geneontology.org/amigo/term/GO:0030030	Cluster 5
cell projection assembly	biological_process	GO:0030031	10	10	4.15608	6.4e-07	7.83e-05	ETH2_0203900|ETH2_0210200|ETH2_0318200|ETH2_0722300|ETH2_0918500|ETH2_1014800|ETH2_1053100|ETH2_1134500|ETH2_1354300|ETH2_1445200	http://amigo.geneontology.org/amigo/term/GO:0030031	Cluster 5
cilium assembly	biological_process	GO:0060271	10	10	4.15608	6.4e-07	7.83e-05	ETH2_0203900|ETH2_0210200|ETH2_0318200|ETH2_0722300|ETH2_0918500|ETH2_1014800|ETH2_1053100|ETH2_1134500|ETH2_1354300|ETH2_1445200	http://amigo.geneontology.org/amigo/term/GO:0060271	Cluster 5
plasma membrane bounded cell projection assembly	biological_process	GO:0120031	10	10	4.15608	6.4e-07	7.83e-05	ETH2_0203900|ETH2_0210200|ETH2_0318200|ETH2_0722300|ETH2_0918500|ETH2_1014800|ETH2_1053100|ETH2_1134500|ETH2_1354300|ETH2_1445200	http://amigo.geneontology.org/amigo/term/GO:0120031	Cluster 5
proteolysis	biological_process	GO:0006508	28	50	2.32741	9.3e-07	0.000103399	ETH2_0318700|ETH2_0319200|ETH2_0403100|ETH2_0645600|ETH2_0656500|ETH2_0903200|ETH2_0924300|ETH2_1007500|ETH2_1056000|ETH2_1113600|ETH2_1150000|ETH2_1217000|ETH2_1236100|ETH2_1312100|ETH2_1357900|ETH2_1361100|ETH2_1366500|ETH2_1403100|ETH2_1403400|ETH2_1413900|ETH2_1445400|ETH2_1460700|ETH2_1523400|ETH2_1553400|ETH2_1564800|ETH2_1567400|ETH2_1574500|ETH2_1584000	http://amigo.geneontology.org/amigo/term/GO:0006508	Cluster 5
movement of cell or subcellular component	biological_process	GO:0006928	23	40	2.38975	5.1e-06	0.0004892	ETH2_0202500|ETH2_0204000|ETH2_0310600|ETH2_0408600|ETH2_0530600|ETH2_0638800|ETH2_0651500|ETH2_0722300|ETH2_0729200|ETH2_0818400|ETH2_0835700|ETH2_0937800|ETH2_1057200|ETH2_1110000|ETH2_1114500|ETH2_1219000|ETH2_1311200|ETH2_1373500|ETH2_1445600|ETH2_1445700|ETH2_1464300|ETH2_1505000|ETH2_1518300	http://amigo.geneontology.org/amigo/term/GO:0006928	Cluster 5
cilium organization	biological_process	GO:0044782	10	11	3.77826	5.6e-06	0.0004892	ETH2_0203900|ETH2_0210200|ETH2_0318200|ETH2_0722300|ETH2_0918500|ETH2_1014800|ETH2_1053100|ETH2_1134500|ETH2_1354300|ETH2_1445200	http://amigo.geneontology.org/amigo/term/GO:0044782	Cluster 5
plasma membrane bounded cell projection organization	biological_process	GO:0120036	10	11	3.77826	5.6e-06	0.0004892	ETH2_0203900|ETH2_0210200|ETH2_0318200|ETH2_0722300|ETH2_0918500|ETH2_1014800|ETH2_1053100|ETH2_1134500|ETH2_1354300|ETH2_1445200	http://amigo.geneontology.org/amigo/term/GO:0120036	Cluster 5
microtubule cytoskeleton	cellular_component	GO:0015630	12	16	3.23801	8.1e-06	0.0006885	ETH2_0210200|ETH2_0310600|ETH2_0401900|ETH2_0516400|ETH2_0530700|ETH2_0609700|ETH2_0818400|ETH2_1219000|ETH2_1417400|ETH2_1445600|ETH2_1450700|ETH2_1518300	http://amigo.geneontology.org/amigo/term/GO:0015630	Cluster 5
monocarboxylic acid metabolic process	biological_process	GO:0032787	18	29	2.57964	1.3e-05	0.00105993	ETH2_0403400|ETH2_0421000|ETH2_0502500|ETH2_0504400|ETH2_0734000|ETH2_0825800|ETH2_0847500|ETH2_1025500|ETH2_1107900|ETH2_1114800|ETH2_1206100|ETH2_1207500|ETH2_1259200|ETH2_1259600|ETH2_1312800|ETH2_1350500|ETH2_1554100|ETH2_1594100	http://amigo.geneontology.org/amigo/term/GO:0032787	Cluster 5
cellular protein catabolic process	biological_process	GO:0044257	19	32	2.46768	1.9e-05	0.00136688	ETH2_0319200|ETH2_0403100|ETH2_0645600|ETH2_0656500|ETH2_1007500|ETH2_1113600|ETH2_1150000|ETH2_1217000|ETH2_1312100|ETH2_1403100|ETH2_1403400|ETH2_1413900|ETH2_1445400|ETH2_1460700|ETH2_1523400|ETH2_1553400|ETH2_1564800|ETH2_1567400|ETH2_1574500	http://amigo.geneontology.org/amigo/term/GO:0044257	Cluster 5
proteolysis involved in cellular protein catabolic process	biological_process	GO:0051603	19	32	2.46768	1.9e-05	0.00136688	ETH2_0319200|ETH2_0403100|ETH2_0645600|ETH2_0656500|ETH2_1007500|ETH2_1113600|ETH2_1150000|ETH2_1217000|ETH2_1312100|ETH2_1403100|ETH2_1403400|ETH2_1413900|ETH2_1445400|ETH2_1460700|ETH2_1523400|ETH2_1553400|ETH2_1564800|ETH2_1567400|ETH2_1574500	http://amigo.geneontology.org/amigo/term/GO:0051603	Cluster 5
monocarboxylic acid biosynthetic process	biological_process	GO:0072330	11	14	3.2655	2.7e-05	0.00173795	ETH2_0403400|ETH2_0421000|ETH2_0847500|ETH2_1025500|ETH2_1107900|ETH2_1114800|ETH2_1207500|ETH2_1259200|ETH2_1350500|ETH2_1554100|ETH2_1594100	http://amigo.geneontology.org/amigo/term/GO:0072330	Cluster 5
organelle assembly	biological_process	GO:0070925	10	12	3.4634	2.6e-05	0.00173795	ETH2_0203900|ETH2_0210200|ETH2_0318200|ETH2_0722300|ETH2_0918500|ETH2_1014800|ETH2_1053100|ETH2_1134500|ETH2_1354300|ETH2_1445200	http://amigo.geneontology.org/amigo/term/GO:0070925	Cluster 5
microtubule-based movement	biological_process	GO:0007018	21	38	2.29678	3.1e-05	0.00189565	ETH2_0204000|ETH2_0310600|ETH2_0530600|ETH2_0638800|ETH2_0651500|ETH2_0722300|ETH2_0729200|ETH2_0818400|ETH2_0835700|ETH2_0937800|ETH2_1057200|ETH2_1110000|ETH2_1114500|ETH2_1219000|ETH2_1311200|ETH2_1373500|ETH2_1445600|ETH2_1445700|ETH2_1464300|ETH2_1505000|ETH2_1518300	http://amigo.geneontology.org/amigo/term/GO:0007018	Cluster 5
carbohydrate metabolic process	biological_process	GO:0005975	20	36	2.30894	4.4e-05	0.00256248	ETH2_0502500|ETH2_0504400|ETH2_0529200|ETH2_0613500|ETH2_0650300|ETH2_0720300|ETH2_0731500|ETH2_0819200|ETH2_0938900|ETH2_0947800|ETH2_1017800|ETH2_1044700|ETH2_1056500|ETH2_1155500|ETH2_1206100|ETH2_1259600|ETH2_1312800|ETH2_1317600|ETH2_1457500|ETH2_1540300	http://amigo.geneontology.org/amigo/term/GO:0005975	Cluster 5
fatty acid biosynthetic process	biological_process	GO:0006633	10	13	3.19699	8.9e-05	0.00494759	ETH2_0403400|ETH2_0421000|ETH2_0847500|ETH2_1025500|ETH2_1114800|ETH2_1207500|ETH2_1259200|ETH2_1350500|ETH2_1554100|ETH2_1594100	http://amigo.geneontology.org/amigo/term/GO:0006633	Cluster 5
microtubule	cellular_component	GO:0005874	8	10	3.45387	0.00015	0.006375	ETH2_0310600|ETH2_0401900|ETH2_0530700|ETH2_0609700|ETH2_0818400|ETH2_1219000|ETH2_1417400|ETH2_1518300	http://amigo.geneontology.org/amigo/term/GO:0005874	Cluster 5
supramolecular polymer	cellular_component	GO:0099081	8	10	3.45387	0.00015	0.006375	ETH2_0310600|ETH2_0401900|ETH2_0530700|ETH2_0609700|ETH2_0818400|ETH2_1219000|ETH2_1417400|ETH2_1518300	http://amigo.geneontology.org/amigo/term/GO:0099081	Cluster 5
supramolecular fiber	cellular_component	GO:0099512	8	10	3.45387	0.00015	0.006375	ETH2_0310600|ETH2_0401900|ETH2_0530700|ETH2_0609700|ETH2_0818400|ETH2_1219000|ETH2_1417400|ETH2_1518300	http://amigo.geneontology.org/amigo/term/GO:0099512	Cluster 5
polymeric cytoskeletal fiber	cellular_component	GO:0099513	8	10	3.45387	0.00015	0.006375	ETH2_0310600|ETH2_0401900|ETH2_0530700|ETH2_0609700|ETH2_0818400|ETH2_1219000|ETH2_1417400|ETH2_1518300	http://amigo.geneontology.org/amigo/term/GO:0099513	Cluster 5
cytoskeleton	cellular_component	GO:0005856	19	39	2.10332	0.00017	0.00642222	ETH2_0210200|ETH2_0310600|ETH2_0318400|ETH2_0401900|ETH2_0516400|ETH2_0530700|ETH2_0609700|ETH2_0651800|ETH2_0818400|ETH2_1109500|ETH2_1151100|ETH2_1219000|ETH2_1335800|ETH2_1336700|ETH2_1417400|ETH2_1445600|ETH2_1450700|ETH2_1518300|ETH2_1563300	http://amigo.geneontology.org/amigo/term/GO:0005856	Cluster 5
cellular catabolic process	biological_process	GO:0044248	27	58	1.93473	0.00013	0.00691261	ETH2_0319200|ETH2_0403100|ETH2_0637500|ETH2_0645600|ETH2_0656500|ETH2_0825800|ETH2_0856700|ETH2_0938900|ETH2_1007500|ETH2_1049200|ETH2_1050800|ETH2_1113600|ETH2_1150000|ETH2_1151600|ETH2_1217000|ETH2_1312100|ETH2_1403100|ETH2_1403400|ETH2_1413900|ETH2_1440200|ETH2_1445400|ETH2_1460700|ETH2_1523400|ETH2_1553400|ETH2_1564800|ETH2_1567400|ETH2_1574500	http://amigo.geneontology.org/amigo/term/GO:0044248	Cluster 5
cilium	cellular_component	GO:0005929	9	13	2.98893	0.00033	0.00935	ETH2_0205400|ETH2_0205800|ETH2_0210200|ETH2_0318400|ETH2_0608600|ETH2_0651800|ETH2_0722300|ETH2_1001000|ETH2_1109500	http://amigo.geneontology.org/amigo/term/GO:0005929	Cluster 5
cell projection	cellular_component	GO:0042995	9	13	2.98893	0.00033	0.00935	ETH2_0205400|ETH2_0205800|ETH2_0210200|ETH2_0318400|ETH2_0608600|ETH2_0651800|ETH2_0722300|ETH2_1001000|ETH2_1109500	http://amigo.geneontology.org/amigo/term/GO:0042995	Cluster 5
plasma membrane bounded cell projection	cellular_component	GO:0120025	9	13	2.98893	0.00033	0.00935	ETH2_0205400|ETH2_0205800|ETH2_0210200|ETH2_0318400|ETH2_0608600|ETH2_0651800|ETH2_0722300|ETH2_1001000|ETH2_1109500	http://amigo.geneontology.org/amigo/term/GO:0120025	Cluster 5
fatty acid metabolic process	biological_process	GO:0006631	11	16	2.85731	0.0002	0.00940769	ETH2_0403400|ETH2_0421000|ETH2_0825800|ETH2_0847500|ETH2_1025500|ETH2_1114800|ETH2_1207500|ETH2_1259200|ETH2_1350500|ETH2_1554100|ETH2_1594100	http://amigo.geneontology.org/amigo/term/GO:0006631	Cluster 5
microtubule bundle formation	biological_process	GO:0001578	6	6	4.15608	0.0002	0.00940769	ETH2_0203900|ETH2_0210200|ETH2_0318200|ETH2_1014800|ETH2_1354300|ETH2_1445200	http://amigo.geneontology.org/amigo/term/GO:0001578	Cluster 5
axoneme assembly	biological_process	GO:0035082	6	6	4.15608	0.0002	0.00940769	ETH2_0203900|ETH2_0210200|ETH2_0318200|ETH2_1014800|ETH2_1354300|ETH2_1445200	http://amigo.geneontology.org/amigo/term/GO:0035082	Cluster 5
cellular macromolecule catabolic process	biological_process	GO:0044265	21	42	2.07804	0.00022	0.00996518	ETH2_0319200|ETH2_0403100|ETH2_0637500|ETH2_0645600|ETH2_0656500|ETH2_1007500|ETH2_1113600|ETH2_1150000|ETH2_1217000|ETH2_1312100|ETH2_1403100|ETH2_1403400|ETH2_1413900|ETH2_1440200|ETH2_1445400|ETH2_1460700|ETH2_1523400|ETH2_1553400|ETH2_1564800|ETH2_1567400|ETH2_1574500	http://amigo.geneontology.org/amigo/term/GO:0044265	Cluster 5
proteasome regulatory particle	cellular_component	GO:0005838	5	5	4.31734	0.00049	0.0111067	ETH2_0400900|ETH2_0623500|ETH2_0718200|ETH2_1361100|ETH2_1567400	http://amigo.geneontology.org/amigo/term/GO:0005838	Cluster 5
proteasome core complex	cellular_component	GO:0005839	5	5	4.31734	0.00049	0.0111067	ETH2_0319200|ETH2_1113600|ETH2_1217000|ETH2_1445400|ETH2_1523400	http://amigo.geneontology.org/amigo/term/GO:0005839	Cluster 5
proteasome accessory complex	cellular_component	GO:0022624	5	5	4.31734	0.00049	0.0111067	ETH2_0400900|ETH2_0623500|ETH2_0718200|ETH2_1361100|ETH2_1567400	http://amigo.geneontology.org/amigo/term/GO:0022624	Cluster 5
microtubule cytoskeleton organization	biological_process	GO:0000226	9	12	3.11706	0.00029	0.0126668	ETH2_0203900|ETH2_0210200|ETH2_0318200|ETH2_0408800|ETH2_1014800|ETH2_1354300|ETH2_1369700|ETH2_1445200|ETH2_1471700	http://amigo.geneontology.org/amigo/term/GO:0000226	Cluster 5
cytoskeleton organization	biological_process	GO:0007010	10	15	2.77072	0.00058	0.02446	ETH2_0203900|ETH2_0210200|ETH2_0318200|ETH2_0408800|ETH2_1014800|ETH2_1354300|ETH2_1369700|ETH2_1445200|ETH2_1449400|ETH2_1471700	http://amigo.geneontology.org/amigo/term/GO:0007010	Cluster 5
polysaccharide metabolic process	biological_process	GO:0005976	5	5	4.15608	0.00083	0.0298556	ETH2_0613500|ETH2_0720300|ETH2_0938900|ETH2_1017800|ETH2_1155500	http://amigo.geneontology.org/amigo/term/GO:0005976	Cluster 5
cellular glucan metabolic process	biological_process	GO:0006073	5	5	4.15608	0.00083	0.0298556	ETH2_0613500|ETH2_0720300|ETH2_0938900|ETH2_1017800|ETH2_1155500	http://amigo.geneontology.org/amigo/term/GO:0006073	Cluster 5
glucan metabolic process	biological_process	GO:0044042	5	5	4.15608	0.00083	0.0298556	ETH2_0613500|ETH2_0720300|ETH2_0938900|ETH2_1017800|ETH2_1155500	http://amigo.geneontology.org/amigo/term/GO:0044042	Cluster 5
cellular polysaccharide metabolic process	biological_process	GO:0044264	5	5	4.15608	0.00083	0.0298556	ETH2_0613500|ETH2_0720300|ETH2_0938900|ETH2_1017800|ETH2_1155500	http://amigo.geneontology.org/amigo/term/GO:0044264	Cluster 5
axonemal dynein complex assembly	biological_process	GO:0070286	5	5	4.15608	0.00083	0.0298556	ETH2_0210200|ETH2_0318200|ETH2_1014800|ETH2_1354300|ETH2_1445200	http://amigo.geneontology.org/amigo/term/GO:0070286	Cluster 5
ubiquitin-dependent protein catabolic process	biological_process	GO:0006511	14	26	2.23789	0.00101	0.0333846	ETH2_0319200|ETH2_0403100|ETH2_0645600|ETH2_0656500|ETH2_1007500|ETH2_1113600|ETH2_1150000|ETH2_1413900|ETH2_1445400|ETH2_1460700|ETH2_1523400|ETH2_1553400|ETH2_1567400|ETH2_1574500	http://amigo.geneontology.org/amigo/term/GO:0006511	Cluster 5
modification-dependent protein catabolic process	biological_process	GO:0019941	14	26	2.23789	0.00101	0.0333846	ETH2_0319200|ETH2_0403100|ETH2_0645600|ETH2_0656500|ETH2_1007500|ETH2_1113600|ETH2_1150000|ETH2_1413900|ETH2_1445400|ETH2_1460700|ETH2_1523400|ETH2_1553400|ETH2_1567400|ETH2_1574500	http://amigo.geneontology.org/amigo/term/GO:0019941	Cluster 5
modification-dependent macromolecule catabolic process	biological_process	GO:0043632	14	26	2.23789	0.00101	0.0333846	ETH2_0319200|ETH2_0403100|ETH2_0645600|ETH2_0656500|ETH2_1007500|ETH2_1113600|ETH2_1150000|ETH2_1413900|ETH2_1445400|ETH2_1460700|ETH2_1523400|ETH2_1553400|ETH2_1567400|ETH2_1574500	http://amigo.geneontology.org/amigo/term/GO:0043632	Cluster 5
supramolecular complex	cellular_component	GO:0099080	8	13	2.65683	0.00223	0.0473875	ETH2_0310600|ETH2_0401900|ETH2_0530700|ETH2_0609700|ETH2_0818400|ETH2_1219000|ETH2_1417400|ETH2_1518300	http://amigo.geneontology.org/amigo/term/GO:0099080	Cluster 5
