# Supplementary material for: Comparative transcriptome profiling of Eimeria tenella in various developmental stages and functional analysis of an ApiAP2 transcription factor exclusively expressed during sporogony
Source: Parasit Vectors. 2023 Jul 19;16:241. doi: 10.1186/s13071-023-05828-8 (PMC10354945; doi:10.1186/s13071-023-05828-8)
Supplement: Supplementary file 5 — Additional file 5: Table S5. Expression patterns of DEGs related to parasite development. [file 13071_2023_5828_MOESM5_ESM.xls]

## Sheet: Supplementary dataset 5
Supplementary dataset 5. Expression patterns of DEGs related to parasite development.
GeneID	USO_1	USO_2	USO_3	SO8h_1	SO8h_2	SO8h_3	SO_1	SO_2	SO_3	SP_1	SP_2	SP_3	Mz108_1	Mz108_2	Mz108_3	Mz120_1	Mz120_2	Mz120_3	Gam132_1	Gam132_2	Gam132_3	cluster
ETH2_0101300	-0.250584	-0.188427	-0.27567	-0.634907	-0.618984	-0.648854	0.545383	0.380699	0.627794	-0.492895	-0.500559	-0.603735	-0.659546	-0.654347	-0.647045	-0.624422	-0.621525	-0.633392	1.66814	2.37349	2.45939	1
ETH2_0101700	-0.385096	-0.392533	-0.399178	-0.404129	-0.405732	-0.411512	-0.351634	-0.373339	-0.355337	-0.40825	-0.404608	-0.413869	-0.293383	-0.232091	-0.223207	-0.340046	-0.339925	-0.331066	3.47974	2.21896	0.766232	1
ETH2_0102300	-0.396162	-0.396162	-0.396162	-0.396162	-0.396162	-0.396162	-0.394555	-0.394758	-0.393083	-0.396162	-0.38827	-0.396162	-0.392182	-0.396162	-0.396162	-0.391396	-0.390635	-0.388735	2.36455	1.90583	2.82485	1
ETH2_0102500	-0.644902	-0.685971	-0.70692	-0.794725	-0.788743	-0.799285	1.05426	0.991845	1.02215	-0.734676	-0.743203	-0.766646	-0.663181	-0.710603	-0.728947	0.0868551	0.0623488	-0.0257979	1.84946	1.70747	2.01921	1
ETH2_0104900	-0.424459	-0.418457	-0.396369	-0.509755	-0.49557	-0.520049	-0.260717	-0.259924	-0.253681	-0.521051	-0.522027	-0.527044	-0.510423	-0.50875	-0.515509	-0.0948006	-0.0966397	-0.218761	2.00241	2.33881	2.71276	1
ETH2_0107100	-0.30542	-0.331676	-0.348311	-0.395796	-0.397221	-0.402457	-0.38819	-0.386395	-0.387633	-0.403633	-0.404057	-0.404057	-0.404057	-0.404057	-0.404057	-0.403045	-0.402883	-0.40248	2.51365	2.94173	1.52004	1
ETH2_0107300	-0.397664	-0.392854	-0.395647	-0.400351	-0.399192	-0.396075	-0.392745	-0.394384	-0.39879	-0.401135	-0.400656	-0.399234	-0.398693	-0.400066	-0.399617	-0.400455	-0.401625	-0.400713	2.35296	2.4634	2.35354	1
ETH2_0108000	-0.121689	-0.0318902	-0.0801602	-0.325464	-0.362429	-0.397966	-0.467953	-0.45812	-0.461133	-0.506385	-0.501142	-0.506385	-0.500437	-0.503222	-0.502764	-0.438318	-0.454062	-0.465679	2.18704	2.56281	2.33535	1
ETH2_0108200	-0.575514	-0.54415	-0.503775	-0.595375	-0.609381	-0.618303	-0.469962	-0.481024	-0.456217	-0.66857	-0.664368	-0.673362	-0.0749059	0.319836	0.0633663	0.00290194	-0.0291208	-0.276866	2.54329	1.98791	2.32359	1
ETH2_0202500	-0.370529	-0.370529	-0.370529	-0.370529	-0.35866	-0.370529	-0.370529	-0.370529	-0.368685	-0.351406	-0.361073	-0.331646	-0.370529	-0.355317	-0.366174	-0.366723	-0.363907	-0.354215	3.24867	2.5532	0.740169	1
ETH2_0202600	-0.410391	-0.412998	-0.415947	-0.410608	-0.402031	-0.40003	-0.421165	-0.404372	-0.417383	-0.424183	-0.431206	-0.421664	-0.440293	-0.428287	-0.438084	-0.179596	-0.16316	-0.202195	1.82791	1.64627	3.34941	1
ETH2_0203900	-0.37799	-0.375315	-0.37799	-0.373716	-0.372889	-0.374887	-0.31145	-0.292094	-0.306639	-0.373058	-0.364171	-0.37799	-0.37799	-0.376683	-0.375744	-0.377009	-0.367743	-0.37799	3.54688	2.03215	0.952313	1
ETH2_0204000	-0.480816	-0.468483	-0.469808	-0.477532	-0.47768	-0.472868	-0.297681	-0.347489	-0.340474	-0.285031	-0.338415	-0.448455	-0.446804	-0.378329	-0.408331	-0.358621	-0.279608	-0.36326	2.48187	2.51745	2.14036	1
ETH2_0204100	-0.789705	-0.788457	-0.798512	-0.782504	-0.787303	-0.801579	0.0697125	0.0889051	0.0625832	-0.659277	-0.627551	-0.704142	-0.535835	-0.556611	-0.55492	0.677414	0.728542	0.651972	2.33186	1.98102	1.79439	1
ETH2_0204200	-0.0167272	-0.119706	-0.101578	-0.36844	-0.344887	-0.397923	-0.411848	-0.377287	-0.341861	-0.502421	-0.505082	-0.503459	-0.501102	-0.500849	-0.49054	-0.49237	-0.492182	-0.501368	1.79411	2.21243	2.96309	1
ETH2_0205300	-0.421795	-0.421795	-0.421795	-0.421795	-0.421795	-0.421795	-0.351543	-0.353602	-0.361977	-0.376571	-0.421795	-0.39815	-0.421795	-0.421795	-0.404141	-0.398647	-0.385999	-0.301541	2.18397	2.18618	2.75818	1
ETH2_0205400	-0.414025	-0.419554	-0.416574	-0.419554	-0.419554	-0.419554	-0.359646	-0.293223	-0.372062	-0.388778	-0.400955	-0.373664	-0.416997	-0.416834	-0.393857	-0.411386	-0.414818	-0.413189	2.45559	2.26683	2.4418	1
ETH2_0205500	-0.387947	-0.400913	-0.397769	-0.407348	-0.401074	-0.403724	-0.394217	-0.388391	-0.379602	-0.37119	-0.385364	-0.377998	-0.409251	-0.409251	-0.409251	-0.397012	-0.408237	-0.409251	2.65184	2.43388	2.05206	1
ETH2_0205600	-0.537931	-0.501605	-0.468097	0.259388	0.558184	2.15374	-0.34726	-0.387457	-0.349895	-0.681876	-0.681876	-0.677049	-0.672998	-0.672434	-0.630521	-0.535392	-0.566789	-0.591663	1.18393	1.77595	2.37165	1
ETH2_0205700	-0.386647	-0.377885	-0.385046	-0.402065	-0.403719	-0.40389	-0.389867	-0.387675	-0.386093	-0.400429	-0.399085	-0.400823	-0.400718	-0.401618	-0.401581	-0.404066	-0.40019	-0.403285	2.07569	2.34832	2.71067	1
ETH2_0205800	-0.483101	-0.489149	-0.468302	-0.521765	-0.528895	-0.532621	-0.510223	-0.515075	-0.533907	-0.548619	-0.548619	-0.548619	-0.459483	-0.486685	-0.473719	0.27404	0.316355	0.164156	2.36488	2.13418	2.39518	1
ETH2_0206000	-0.406398	-0.406398	-0.406398	-0.406398	-0.406398	-0.403747	-0.360579	-0.388608	-0.391768	-0.397971	-0.377229	-0.393547	-0.400095	-0.406398	-0.400641	-0.403882	-0.40348	-0.406398	2.37819	2.50661	2.28153	1
ETH2_0206100	-0.389367	-0.394788	-0.394788	-0.391883	-0.392014	-0.391976	-0.393438	-0.392429	-0.392202	-0.388083	-0.394788	-0.394788	-0.393117	-0.394788	-0.391735	-0.394788	-0.394788	-0.390628	2.83305	2.44957	1.78777	1
ETH2_0206200	-0.392718	-0.392718	-0.391583	-0.392718	-0.392718	-0.392308	-0.391144	-0.388594	-0.389703	-0.388159	-0.386278	-0.387951	-0.391744	-0.392718	-0.392718	-0.392718	-0.392718	-0.392718	2.98948	2.2463	1.80615	1
ETH2_0206300	-0.393985	-0.39609	-0.39609	-0.39609	-0.39609	-0.393906	-0.391372	-0.395174	-0.392575	-0.39609	-0.395661	-0.39609	-0.39609	-0.39609	-0.39609	-0.39609	-0.39609	-0.39609	2.77307	2.35517	1.98751	1
ETH2_0206400	-0.373614	-0.374477	-0.374477	-0.374477	-0.374477	-0.373133	-0.373187	-0.373913	-0.373859	-0.373409	-0.372365	-0.366662	-0.374477	-0.374477	-0.374477	-0.374477	-0.374477	-0.374477	3.35581	2.20924	1.15986	1
ETH2_0206500	-0.395975	-0.402308	-0.402308	-0.402308	-0.402308	-0.402308	-0.378647	-0.381637	-0.388709	-0.402308	-0.398435	-0.402308	-0.402308	-0.399192	-0.402308	-0.39763	-0.398239	-0.401397	2.56569	2.3716	2.22335	1
ETH2_0210200	-0.485462	-0.486633	-0.481468	-0.483082	-0.481487	-0.487819	-0.46933	-0.45936	-0.459144	-0.487819	-0.487819	-0.487819	-0.288336	-0.305808	-0.343453	0.0900581	0.0239276	-0.0117397	3.04582	2.59991	0.94686	1
ETH2_0210500	-0.361455	-0.370344	-0.362047	-0.389027	-0.392507	-0.391957	-0.388427	-0.385645	-0.384767	-0.393779	-0.39477	-0.396591	-0.384637	-0.390302	-0.393104	-0.384143	-0.383952	-0.38286	2.99682	2.52027	1.41323	1
ETH2_0211100	-0.428446	-0.486545	-0.401737	-0.54806	-0.551992	-0.619765	-0.517445	-0.506618	-0.50831	-0.635082	-0.635082	-0.635082	-0.30737	-0.4705	-0.543624	0.527763	0.29212	0.18611	2.31017	2.07143	2.40807	1
ETH2_0211300	-0.176095	-0.184451	-0.120256	-0.417505	-0.415806	-0.416961	-0.398529	-0.395546	-0.396951	-0.421882	-0.421169	-0.422736	-0.423171	-0.422329	-0.422387	-0.418852	-0.419534	-0.4209	2.91619	2.79616	1.00271	1
ETH2_0212000	-0.349811	-0.364208	-0.353029	-0.392852	-0.399216	-0.399349	-0.350874	-0.353633	-0.357038	-0.375522	-0.373553	-0.378933	-0.409134	-0.396848	-0.401675	-0.404551	-0.402114	-0.406066	3.2231	2.23399	1.41131	1
ETH2_0300900	-0.344251	-0.343807	-0.351697	-0.357625	-0.356568	-0.356052	-0.355527	-0.356243	-0.352983	-0.361266	-0.364116	-0.363726	-0.362017	-0.362995	-0.361961	-0.35308	-0.356552	-0.355106	3.57105	2.09855	0.745976	1
ETH2_0303200	-0.319435	-0.324951	-0.330496	-0.400196	-0.398699	-0.398785	-0.399989	-0.397745	-0.399093	-0.406976	-0.40724	-0.40989	-0.411789	-0.411789	-0.411789	-0.404182	-0.404633	-0.404478	1.80223	2.26485	2.97507	1
ETH2_0304300	-0.385946	-0.322003	-0.285612	-0.428876	-0.387474	-0.334742	0.580408	0.42746	0.559853	-0.513351	-0.481622	-0.604646	-0.747406	-0.74455	-0.747059	-0.707398	-0.708076	-0.723281	2.26545	2.13767	2.1512	1
ETH2_0307700	-0.38107	-0.369978	-0.400298	-0.404985	-0.403316	-0.404985	-0.310765	-0.261646	-0.303838	-0.337758	-0.362436	-0.373819	-0.404985	-0.404985	-0.379266	-0.379292	-0.371462	-0.378707	3.25756	2.46802	0.908008	1
ETH2_0309300	-0.489341	-0.489341	-0.489341	-0.489341	-0.489341	-0.489341	-0.312407	-0.355376	-0.331152	-0.489341	-0.489341	-0.489341	-0.489341	-0.478986	-0.489341	-0.0307131	0.0515867	0.0649072	1.98432	1.56376	3.22682	1
ETH2_0310600	-0.38463	-0.372588	-0.399471	-0.399471	-0.397192	-0.399471	-0.381729	-0.395596	-0.393098	-0.399471	-0.39221	-0.381556	-0.322585	-0.346905	-0.349311	-0.368779	-0.325735	-0.368721	3.31938	2.19618	1.26296	1
ETH2_0310900	-0.35644	-0.335112	-0.519388	-0.623203	-0.623627	-0.632584	-0.389923	-0.392661	-0.379257	-0.613341	-0.606419	-0.632584	-0.479662	-0.529264	-0.47648	0.183266	0.35028	0.257239	1.84125	2.28028	2.67763	1
ETH2_0313100	-1.04145	-1.00018	-0.997241	0.475488	0.186542	-0.00395414	1.01195	1.0336	1.24847	-0.965355	-0.916028	-1.04145	-0.88967	-0.98092	-1.02413	0.443027	0.0126402	-0.073539	1.67369	1.04327	1.80524	1
ETH2_0313300	-0.235005	-0.249602	-0.259582	-0.232988	-0.301264	-0.336961	-0.386935	-0.378974	-0.383489	-0.404392	-0.403797	-0.404392	-0.404392	-0.404392	-0.401102	-0.403673	-0.404392	-0.401591	3.29582	2.54539	0.555712	1
ETH2_0316000	-0.337842	-0.335471	-0.345756	-0.394532	-0.393537	-0.392734	-0.392693	-0.392987	-0.392299	-0.397982	-0.398124	-0.398044	-0.398464	-0.398218	-0.39837	-0.397397	-0.397869	-0.39816	1.52378	2.40246	3.03424	1
ETH2_0317100	-0.513548	-0.550683	-0.354943	-0.665776	-0.704071	-0.659586	-0.0705784	-0.131978	-0.206333	-0.686397	-0.698245	-0.704071	-0.677632	-0.610345	-0.655775	0.28098	0.732155	0.430876	1.69033	2.0728	2.68282	1
ETH2_0317400	-0.776612	-0.8289	-0.822741	-0.428334	-0.434891	-0.696136	0.940373	1.19074	1.03488	-0.946285	-0.943612	-0.945683	-0.0922237	-0.303124	-0.252374	-0.382513	-0.307138	-0.438873	2.01122	1.15245	2.26978	1
ETH2_0318200	-0.398404	-0.399644	-0.396864	-0.395381	-0.39563	-0.3975	-0.396237	-0.396826	-0.398667	-0.398585	-0.399755	-0.4009	-0.395704	-0.4009	-0.399318	-0.400439	-0.397158	-0.399823	2.49456	2.29438	2.37879	1
ETH2_0318300	-0.371263	-0.371252	-0.372994	-0.372994	-0.371001	-0.370973	-0.371701	-0.372429	-0.371755	-0.372994	-0.372994	-0.372994	-0.372994	-0.372994	-0.372994	-0.372994	-0.372994	-0.372994	3.32876	2.29109	1.08346	1
ETH2_0318400	-0.519626	-0.50764	-0.500369	-0.500475	-0.519626	-0.519626	-0.403938	-0.391347	-0.323562	-0.497529	-0.519626	-0.519626	-0.508608	-0.449318	-0.509562	0.289675	0.4445	0.035616	3.05666	2.46251	0.901511	1
ETH2_0318500	-0.385795	-0.378745	-0.391599	-0.395366	-0.40642	-0.40642	-0.391009	-0.390713	-0.374435	-0.404295	-0.402216	-0.40642	-0.40642	-0.399656	-0.40642	-0.398803	-0.385808	-0.388614	2.278	2.04986	2.7913	1
ETH2_0318600	-0.237528	-0.257823	-0.254392	-0.422648	-0.426767	-0.421357	-0.423673	-0.424886	-0.420473	-0.436692	-0.436467	-0.435171	-0.42394	-0.430499	-0.425085	-0.419385	-0.422342	-0.431098	2.54341	2.2874	2.31942	1
ETH2_0318700	-0.400045	-0.401983	-0.401983	-0.401983	-0.401983	-0.401983	-0.392573	-0.395027	-0.399209	-0.343868	-0.341549	-0.334739	-0.401983	-0.401983	-0.401164	-0.399121	-0.401153	-0.401983	2.95317	2.38291	1.68823	1
ETH2_0318900	-0.512166	-0.513745	-0.50507	-0.515343	-0.515343	-0.515343	-0.369359	-0.351516	-0.327752	-0.440686	-0.452685	-0.483585	-0.238343	-0.289515	-0.351598	0.165126	0.0894849	-0.0728559	3.4528	2.21651	0.530979	1
ETH2_0319000	-0.380122	-0.380122	-0.380122	-0.380122	-0.380122	-0.378922	-0.369172	-0.356457	-0.36632	-0.371059	-0.371159	-0.380122	-0.370132	-0.374051	-0.376863	-0.380122	-0.374836	-0.376571	3.27254	2.33999	1.13386	1
ETH2_0400100	-0.301174	-0.308951	-0.176177	-0.388073	-0.401519	-0.375487	-0.389023	-0.374226	-0.389549	-0.401519	-0.401519	-0.401519	-0.401519	-0.401519	-0.401519	-0.401519	-0.401519	-0.401519	3.35287	2.19853	1.16645	1
ETH2_0400900	-0.600154	-0.627074	-0.621488	-0.739978	-0.743516	-0.743897	0.833437	0.647395	0.896092	-0.710753	-0.721232	-0.728301	-0.604178	-0.560092	-0.655585	-0.0396316	0.016706	-0.391892	2.27336	1.94768	1.8731	1
ETH2_0402200	-0.39157	-0.450076	-0.448512	-0.5326	-0.569392	-0.539609	-0.542002	-0.549878	-0.550827	-0.644013	-0.630015	-0.625039	-0.581721	-0.60857	-0.630864	0.919423	0.862421	0.689893	1.02896	1.79689	2.9971	1
ETH2_0402500	-0.145385	-0.138725	-0.213378	-0.501812	-0.497056	-0.489549	-0.444488	-0.438283	-0.435196	-0.462247	-0.45633	-0.44553	-0.51415	-0.520542	-0.523586	-0.243697	-0.272453	-0.274488	2.69902	2.57783	1.74004	1
ETH2_0403900	-0.370391	-0.37869	-0.375456	-0.390712	-0.392557	-0.39017	-0.385297	-0.387696	-0.377673	-0.397421	-0.39576	-0.39788	-0.394673	-0.39788	-0.395369	-0.394588	-0.393849	-0.395885	1.62256	2.45828	2.93111	1
ETH2_0404800	-0.673534	-0.728369	-0.700732	-0.717349	-0.737428	-0.746803	-0.235835	-0.196779	-0.00823783	-0.724147	-0.739334	-0.746803	-0.690317	-0.422405	-0.478525	1.15181	1.23028	0.465603	1.56109	1.71758	2.42022	1
ETH2_0405500	-0.348528	-0.348528	-0.348528	-0.348528	-0.348528	-0.348528	-0.342277	-0.326684	-0.348528	-0.348528	-0.348528	-0.285412	-0.348528	-0.348528	-0.33439	-0.218771	-0.255367	-0.2426	3.92109	1.61484	0.30337	1
ETH2_0405600	-0.387278	-0.387278	-0.387278	-0.387278	-0.387278	-0.387278	-0.38313	-0.358286	-0.36741	-0.366678	-0.373697	-0.378901	-0.284557	-0.201561	-0.255929	-0.292965	-0.344476	-0.348934	3.80967	1.54642	0.924107	1
ETH2_0406400	-0.559454	-0.503412	-0.525049	-0.606287	-0.646913	-0.654601	-0.519897	-0.520575	-0.482554	-0.598856	-0.623975	-0.586593	-0.645336	-0.634893	-0.629213	1.04314	1.08277	0.564592	1.76673	2.13018	2.1502	1
ETH2_0408600	-0.513283	-0.526909	-0.539684	-0.635297	-0.606175	-0.640063	-0.503859	-0.50636	-0.538536	1.00778	1.30108	1.58465	-0.546033	-0.603768	-0.613976	-0.575904	-0.596403	-0.583872	2.68132	1.60935	0.345941	1
ETH2_0409100	-0.35538	-0.355376	-0.35605	-0.350662	-0.352449	-0.355007	-0.351544	-0.352988	-0.35557	-0.354392	-0.352361	-0.35605	-0.35605	-0.349457	-0.354918	-0.347636	-0.342847	-0.346022	3.61064	2.07023	0.663889	1
ETH2_0409400	-0.581084	-0.248734	-0.464855	-0.422129	-0.613368	-0.615897	0.44511	0.637172	0.676023	-0.713671	-0.691709	-0.720036	-0.700992	-0.633958	-0.693945	-0.191674	-0.287998	-0.382363	2.21267	1.1648	2.82663	1
ETH2_0410400	-0.355153	-0.34479	-0.334013	-0.4056	-0.404872	-0.405914	-0.392044	-0.382052	-0.39685	-0.406449	-0.415412	-0.41311	-0.414707	-0.415412	-0.415412	-0.414849	-0.412799	-0.415412	2.09165	2.45575	2.59745	1
ETH2_0410500	-0.399035	-0.40024	-0.40024	-0.40024	-0.399315	-0.40024	-0.393036	-0.389226	-0.388594	-0.382724	-0.388447	-0.368869	-0.40024	-0.40024	-0.40024	-0.40024	-0.40024	-0.40024	2.72854	2.45448	1.92863	1
ETH2_0410600	-0.622316	-0.622316	-0.611922	-0.622316	-0.622316	-0.616687	1.23385	1.2605	1.17299	-0.523921	-0.480782	-0.481361	-0.615625	-0.622316	-0.618242	-0.622316	-0.622316	-0.622316	2.46047	1.70742	1.09183	1
ETH2_0410700	-0.387698	-0.398537	-0.392559	-0.397449	-0.400356	-0.400356	-0.399005	-0.395044	-0.390002	-0.400356	-0.400356	-0.400356	-0.400356	-0.400356	-0.400356	-0.400356	-0.398807	-0.400356	2.54198	2.23129	2.38939	1
ETH2_0410800	-0.378685	-0.364616	-0.367364	-0.384749	-0.374629	-0.379653	-0.38039	-0.378384	-0.382575	-0.38816	-0.388479	-0.388479	-0.388479	-0.387464	-0.387608	-0.388479	-0.387596	-0.384325	3.15923	2.34319	1.37769	1
ETH2_0410900	-0.291651	-0.274237	-0.248243	-0.403109	-0.388011	-0.403758	-0.3988	-0.394384	-0.398264	-0.423413	-0.420055	-0.42217	-0.423413	-0.423413	-0.423413	-0.423008	-0.423413	-0.423413	3.06437	2.14456	1.79724	1
ETH2_0411000	-0.373421	-0.370004	-0.364159	-0.376146	-0.3842	-0.378154	-0.38174	-0.379989	-0.381086	-0.294986	-0.318674	-0.304001	-0.38505	-0.38505	-0.38505	-0.38505	-0.38505	-0.384731	3.31655	2.39458	0.905411	1
ETH2_0411100	-0.398888	-0.393174	-0.397358	-0.398888	-0.397798	-0.393364	-0.398888	-0.398888	-0.39584	-0.398888	-0.398888	-0.398888	-0.398888	-0.398888	-0.398888	-0.395743	-0.398888	-0.398888	2.18063	2.49153	2.48778	1
ETH2_0411200	-0.267465	-0.255179	-0.258421	-0.365895	-0.37478	-0.363633	-0.305706	-0.307216	-0.30335	-0.385289	-0.39101	-0.380104	-0.393711	-0.392987	-0.393711	-0.390992	-0.389927	-0.392016	3.44948	2.36559	0.496319	1
ETH2_0411400	-0.422585	-0.394209	-0.370714	-0.480725	-0.478374	-0.466081	-0.46954	-0.466168	-0.472169	0.180823	0.119782	0.130044	-0.487706	-0.48258	-0.480369	-0.48001	-0.476549	-0.483208	3.29238	2.23152	0.956435	1
ETH2_0411500	-0.392323	-0.381966	-0.389948	-0.395488	-0.395555	-0.396988	-0.395594	-0.394552	-0.396988	-0.395834	-0.396988	-0.393468	-0.396988	-0.396988	-0.396988	-0.396988	-0.396988	-0.395914	2.77849	2.3964	1.93165	1
ETH2_0411600	-0.4474	-0.476354	-0.459911	-0.515698	-0.515838	-0.516543	-0.356269	-0.350224	-0.385739	0.0242806	0.0346696	0.109402	-0.51878	-0.51878	-0.51716	-0.51878	-0.517959	-0.517125	2.71215	2.39447	1.85759	1
ETH2_0412200	-0.568804	-0.5764	-0.57467	-0.700598	-0.7085	-0.694797	1.22337	1.0424	1.32992	-0.549629	-0.518428	-0.696794	-0.807419	-0.818927	-0.819349	-0.19488	-0.220906	-0.458927	1.96736	2.10343	1.24255	1
ETH2_0412500	-0.376865	-0.379776	-0.384212	-0.381849	-0.384212	-0.372776	-0.375429	-0.372702	-0.37685	-0.366946	-0.380618	-0.376452	-0.365181	-0.336504	-0.355655	-0.339715	-0.362814	-0.347846	3.3176	2.37907	0.939741	1
ETH2_0412600	-0.27504	-0.246401	-0.219492	-0.341978	-0.371898	-0.359286	-0.400456	-0.400655	-0.394707	-0.406043	-0.408478	-0.408013	-0.411135	-0.411078	-0.408758	-0.389506	-0.393785	-0.395871	3.42476	2.14812	1.0697	1
ETH2_0412900	-0.362306	-0.392362	-0.353651	-0.403627	-0.410905	-0.40941	-0.389953	-0.380351	-0.375632	-0.385882	-0.427312	-0.429262	-0.429262	-0.385343	-0.413097	-0.187877	-0.253094	-0.263185	3.31471	2.34231	0.99549	1
ETH2_0413400	-0.466606	-0.487881	-0.449659	-0.476478	-0.471549	-0.465803	-0.275924	-0.237899	-0.279769	-0.303679	-0.357766	-0.445077	-0.474759	-0.446016	-0.475896	-0.115982	-0.305631	-0.394002	2.69615	2.7879	1.44632	1
ETH2_0414700	-0.265577	-0.208382	-0.304881	-0.447027	-0.448182	-0.496046	-0.510937	-0.510672	-0.511515	-0.506669	-0.524684	-0.52237	-0.467948	-0.422108	-0.453432	-0.111351	-0.174014	-0.128471	1.82282	2.37458	2.81686	1
ETH2_0416000	-0.404567	-0.409346	-0.409346	-0.409346	-0.409346	-0.409346	-0.311153	-0.350077	-0.328967	-0.391614	-0.391811	-0.409346	-0.329769	-0.371732	-0.368967	-0.33346	-0.331568	-0.33646	3.11613	2.60881	0.98128	1
ETH2_0417000	-0.199377	-0.418077	-0.26664	-0.490675	-0.492383	-0.528474	-0.224026	-0.349452	-0.360223	-0.528474	-0.528474	-0.528474	-0.41249	-0.435961	-0.42916	-0.221738	-0.353955	-0.30749	2.0875	2.1773	2.81074	1
ETH2_0417300	-0.638859	-0.575999	-0.506954	-0.541335	-0.539925	-0.653131	0.0588244	0.047668	0.0987347	-0.696109	-0.714566	-0.709411	-0.697704	-0.701124	-0.685035	0.436026	0.219679	0.189247	2.23176	2.49819	1.88002	1
ETH2_0418100	-0.229103	-0.247006	-0.173557	-0.44643	-0.452051	-0.4475	-0.388952	-0.395916	-0.399019	-0.316456	-0.306248	-0.289644	-0.456479	-0.452695	-0.454042	-0.408191	-0.411594	-0.419958	3.31316	2.27421	1.10747	1
ETH2_0420100	-0.35373	-0.365112	-0.331498	-0.374781	-0.375163	-0.381664	-0.379112	-0.374737	-0.378927	-0.377965	-0.381692	-0.373038	-0.378596	-0.378794	-0.37773	-0.367346	-0.359671	-0.365096	3.35313	2.27822	1.0433	1
ETH2_0420200	-0.343702	-0.343489	-0.335778	-0.374839	-0.366623	-0.375682	-0.366168	-0.366278	-0.369455	-0.377216	-0.376011	-0.375729	-0.377216	-0.377216	-0.377216	-0.366295	-0.367928	-0.371543	3.43184	2.19995	0.976596	1
ETH2_0420600	-0.489244	-0.503733	-0.305802	-0.653001	-0.651796	-0.662064	-0.423279	-0.409099	-0.327166	-0.512224	-0.587236	-0.611852	-0.457773	-0.37664	-0.371034	0.228005	0.104806	0.103731	2.1471	2.06682	2.69148	1
ETH2_0420700	-0.259965	-0.291929	-0.308845	-0.525713	-0.514275	-0.51551	-0.504041	-0.496413	-0.503875	-0.529086	-0.518008	-0.532636	-0.394559	-0.463919	-0.44371	0.0496493	-0.000732522	0.0708871	1.55273	1.78573	3.34422	1
ETH2_0500100	-0.493822	-0.52063	-0.490961	-0.575309	-0.575176	-0.576142	-0.591185	-0.599162	-0.598947	-0.601391	-0.601391	-0.601391	-0.373928	-0.470357	-0.415277	0.725322	0.679891	0.277173	1.51497	2.08375	2.80396	1
ETH2_0502000	-0.509334	-0.524373	-0.525678	-0.547515	-0.547325	-0.545209	-0.543239	-0.542265	-0.544777	-0.54861	-0.548291	-0.549384	-0.344937	-0.219191	-0.271854	0.251036	0.25855	-0.0617036	2.64484	2.45055	1.7687	1
ETH2_0502500	-0.470666	-0.481652	-0.479914	-0.553325	-0.556566	-0.554819	0.239198	0.231358	0.217246	-0.552254	-0.555986	-0.556774	-0.505546	-0.521027	-0.519817	-0.433046	-0.426818	-0.426698	2.48967	2.15386	2.26358	1
ETH2_0502900	-0.355683	-0.364954	-0.369854	-0.383231	-0.392706	-0.390925	-0.385123	-0.385937	-0.377452	-0.415024	-0.414819	-0.413897	-0.415448	-0.413763	-0.415158	-0.414689	-0.415008	-0.414659	2.06493	2.65566	2.41774	1
ETH2_0504400	-0.608547	-0.613515	-0.611845	-0.613517	-0.610327	-0.614316	-0.59239	-0.58818	-0.589625	-0.348812	-0.311159	-0.325947	-0.21813	-0.0865068	-0.183626	0.0736095	-0.0194248	0.106984	2.17594	1.56252	3.01681	1
ETH2_0504500	-0.594537	-0.613913	-0.766412	-1.01862	-1.01862	-1.01862	0.70781	0.861933	0.912525	-0.901055	-0.736901	-0.930359	-0.714226	-0.702087	-0.666461	0.920191	0.804073	0.900405	1.04369	1.45163	2.07957	1
ETH2_0505100	-0.365842	-0.365693	-0.365546	-0.365515	-0.365778	-0.365853	-0.36534	-0.365683	-0.365803	-0.365739	-0.365801	-0.365873	-0.365892	-0.365673	-0.365683	-0.364655	-0.364921	-0.364829	1.08298	1.9385	3.55864	1
ETH2_0506300	-0.27528	-0.384204	-0.384157	-0.492911	-0.487924	-0.56902	-0.271873	-0.361044	-0.305423	-0.508767	-0.540409	-0.56888	-0.535684	-0.524905	-0.487818	-0.153034	-0.115575	-0.112394	2.50553	2.46704	2.10673	1
ETH2_0507100	-0.541249	-0.541249	-0.509418	-0.541249	-0.51858	-0.541249	-0.342667	-0.00151294	-0.107961	-0.541249	-0.441919	-0.541249	-0.541249	-0.541249	-0.491345	-0.0505021	0.0152665	-0.133342	1.66846	2.54879	2.69472	1
ETH2_0507300	-0.669348	-0.673956	-0.65884	-0.115025	-0.253951	-0.449599	0.657119	0.634983	0.536476	-0.673423	-0.676282	-0.676282	-0.657036	-0.648991	-0.629405	-0.469693	-0.383217	-0.396889	2.26873	1.18279	2.75185	1
ETH2_0511900	-0.412118	-0.412118	-0.412118	-0.412118	-0.412118	-0.412118	-0.385761	-0.389092	-0.353206	-0.412118	-0.412118	-0.412118	-0.412118	-0.412118	-0.412118	-0.325271	-0.381901	-0.385048	2.27259	2.47051	2.42258	1
ETH2_0512600	-0.630817	-0.630817	-0.630817	-0.630817	-0.630817	-0.630817	-0.630817	-0.630817	-0.630817	0.54567	1.86229	1.62462	-0.630817	-0.630817	-0.630817	-0.229359	-0.630817	-0.4744	1.45495	1.40046	2.01638	1
ETH2_0512900	-0.538894	-0.538894	-0.538894	-0.518398	-0.538894	-0.538894	0.257935	0.356927	0.397737	-0.523128	-0.518106	-0.538894	-0.538894	-0.522173	-0.538894	-0.441612	-0.39695	-0.460642	1.59694	2.21756	2.86506	1
ETH2_0513000	-0.565316	-0.579946	-0.582419	-0.584241	-0.592251	-0.592217	0.622734	0.587417	0.707325	-0.560364	-0.545737	-0.59106	-0.591736	-0.578667	-0.571263	-0.488429	-0.47284	-0.508137	2.23343	2.10758	2.14614	1
ETH2_0513400	-0.32314	-0.271082	-0.258911	-0.378191	-0.371509	-0.373696	-0.376888	-0.355992	-0.3753	-0.393653	-0.374051	-0.393653	-0.393653	-0.393653	-0.393653	-0.393653	-0.393653	-0.393653	3.38229	2.28467	0.941019	1
ETH2_0514000	-0.450024	-0.43971	-0.438734	-0.453432	-0.442965	-0.450779	-0.244571	-0.275416	-0.27532	-0.25105	-0.338769	-0.322266	-0.450279	-0.453432	-0.447672	-0.443361	-0.435912	-0.449508	1.89465	2.29321	2.87534	1
ETH2_0517200	-0.433214	-0.419825	-0.432874	-0.588405	-0.60887	-0.610112	-0.576481	-0.554661	-0.528518	-0.619573	-0.628306	-0.63199	-0.522397	-0.525314	-0.530196	0.420945	0.584034	0.597598	2.22654	2.19239	2.18923	1
ETH2_0517300	-0.407085	-0.356006	-0.195189	-0.624979	-0.654947	-0.623772	-0.581695	-0.559765	-0.554297	-0.643025	-0.658264	-0.657386	-0.639288	-0.634822	-0.646449	0.869315	0.756171	0.472929	1.93105	2.21228	2.19522	1
ETH2_0519100	-0.710573	-0.654585	-0.715596	0.0423118	0.422101	-0.552329	0.0641111	-0.0884577	0.0408308	-0.743548	-0.749344	-0.767935	-0.721515	-0.708397	-0.714462	-0.0248333	0.145359	-0.14241	2.21207	2.60038	1.76682	1
ETH2_0519500	-0.504334	-0.471339	-0.491491	-0.596862	-0.594849	-0.603136	0.0522176	-0.0709981	0.0280862	-0.486882	-0.503344	-0.543938	-0.617745	-0.593137	-0.610981	-0.0598635	-0.116881	-0.188974	2.20198	2.29511	2.47736	1
ETH2_0521000	-0.38614	-0.366526	-0.438081	-0.448481	-0.460364	-0.469574	-0.227551	-0.0534555	-0.0597693	-0.432999	-0.487319	-0.43269	-0.498803	-0.480328	-0.493514	-0.295391	-0.391568	-0.361909	1.48274	1.99003	3.31169	1
ETH2_0521400	-0.356647	-0.376233	-0.367351	-0.379002	-0.377638	-0.382158	-0.357964	-0.361662	-0.352662	-0.370628	-0.374957	-0.382158	-0.382158	-0.382158	-0.381329	-0.377085	-0.376274	-0.377075	3.19671	2.49562	1.0228	1
ETH2_0522700	-0.440597	-0.45109	-0.449909	-0.467359	-0.468641	-0.469454	-0.451433	-0.446871	-0.44774	-0.470374	-0.470678	-0.469788	-0.449943	-0.459168	-0.46071	-0.0682794	-0.0412012	-0.106811	2.23657	2.58552	2.26795	1
ETH2_0523900	-0.696322	-0.695773	-0.550003	-0.539719	-0.11991	-0.614675	0.991316	0.598071	0.762175	-0.782656	-0.782656	-0.782656	-0.782656	-0.740185	-0.709707	-0.304406	0.030859	-0.236067	2.4475	1.3468	2.16067	1
ETH2_0524000	-0.35038	-0.349905	-0.351314	-0.346437	-0.346657	-0.347319	-0.337369	-0.3437	-0.33662	-0.350159	-0.351314	-0.351314	-0.351314	-0.349936	-0.351314	-0.348901	-0.350514	-0.348091	3.54728	2.23833	0.476951	1
ETH2_0526400	-0.439293	-0.430935	-0.430046	-0.443432	-0.443432	-0.443432	-0.438793	-0.433975	-0.431581	-0.443432	-0.443432	-0.443432	-0.0566492	-0.0443022	0.0584912	-0.344065	-0.306911	-0.275466	3.40865	2.35663	0.468839	1
ETH2_0526800	-0.598952	-0.476311	-0.566842	-0.808315	-0.820729	-0.831323	0.244658	0.1934	0.300717	-0.331814	-0.360797	-0.615389	-0.790791	-0.778496	-0.790369	0.218808	0.2599	0.171024	2.31604	2.59806	1.46752	1
ETH2_0527000	-0.658757	-0.65702	-0.65726	-0.657437	-0.667439	-0.662016	-0.392275	-0.412668	-0.358983	-0.48477	-0.447305	-0.584239	-0.595186	-0.617212	-0.618253	1.15035	1.18685	0.641323	1.1235	1.44586	2.92293	1
ETH2_0527100	-0.871898	-0.838554	-0.478933	1.45112	1.67326	0.273939	0.423663	0.449216	0.50915	-0.864099	-0.884687	-0.904823	-0.904823	-0.904823	-0.904823	-0.321172	-0.256115	-0.525816	0.864048	0.473309	2.54287	1
ETH2_0527200	-0.784062	-0.788855	-0.762254	-0.768704	-0.81314	-0.840253	0.26381	0.24228	0.480141	-0.56926	-0.571847	-0.756948	-0.761642	-0.749157	-0.768449	0.845421	0.936439	0.384834	2.01277	1.79534	1.97354	1
ETH2_0527300	-0.0985751	-0.114492	-0.184249	-0.441248	-0.455817	-0.48447	-0.456907	-0.461366	-0.449208	-0.422729	-0.381365	-0.469035	-0.49347	-0.493265	-0.495963	-0.392233	-0.379279	-0.386149	2.63425	2.54952	1.87605	1
ETH2_0527400	-0.439839	-0.443698	-0.430368	-0.471701	-0.469326	-0.463797	0.0265968	-0.0386392	-0.0125777	-0.382815	-0.401446	-0.433281	-0.475237	-0.476364	-0.454133	-0.322216	-0.275026	-0.306035	3.32301	2.46142	0.485475	1
ETH2_0529200	-0.537036	-0.57697	-0.569605	-0.652797	-0.654517	-0.642841	0.541244	0.543538	0.538948	-0.642424	-0.643505	-0.636493	-0.595195	-0.601187	-0.60535	-0.210053	-0.224599	-0.348552	2.51209	2.15378	1.85152	1
ETH2_0529700	-0.386764	-0.386764	-0.386764	-0.386764	-0.373331	-0.386764	-0.386764	-0.386764	-0.386764	-0.386764	-0.386764	-0.386764	-0.37867	-0.386764	-0.379371	-0.386764	-0.386764	-0.386764	3.23918	1.75813	1.93552	1
ETH2_0529800	-0.386767	-0.423308	-0.442253	-0.38738	-0.314561	-0.22622	-0.444834	-0.445374	-0.44993	-0.476324	-0.453771	-0.436578	-0.471451	-0.476324	-0.458519	-0.19617	-0.273249	-0.276207	2.67734	1.72083	2.64105	1
ETH2_0530500	-0.380882	-0.384117	-0.383884	-0.387395	-0.387395	-0.387395	-0.375229	-0.376766	-0.382733	-0.358193	-0.361504	-0.321058	-0.387395	-0.387395	-0.387395	-0.382584	-0.387395	-0.387395	3.11159	2.52366	1.17086	1
ETH2_0530700	-0.375799	-0.35211	-0.353794	-0.467636	-0.428861	-0.439046	-0.388723	-0.377713	-0.44463	-0.433559	-0.41147	-0.377561	-0.45914	-0.4586	-0.467636	-0.253968	-0.329963	-0.31435	2.13143	2.33982	2.66331	1
ETH2_0530900	-0.303788	-0.321994	-0.329847	-0.368399	-0.375327	-0.373797	-0.37628	-0.378114	-0.371623	-0.386213	-0.381877	-0.374177	-0.386213	-0.382725	-0.386213	-0.360028	-0.355844	-0.373461	3.46891	2.14566	0.971348	1
ETH2_0531300	-0.400326	-0.360198	-0.367112	-0.414536	-0.439582	-0.485692	-0.0915053	-0.18329	-0.0756159	-0.381241	-0.465168	-0.418139	-0.526244	-0.526244	-0.511568	-0.426826	-0.459293	-0.50875	2.6812	2.51791	1.84223	1
ETH2_0531400	-0.337277	-0.341737	-0.220824	-0.476906	-0.524678	-0.45227	-0.404356	-0.302086	-0.360854	-0.537013	-0.462873	-0.546959	-0.529916	-0.53994	-0.50733	0.0511519	0.0185751	-0.301602	1.86844	1.62795	3.28051	1
ETH2_0531500	-0.400866	-0.401209	-0.401209	-0.400382	-0.400683	-0.401209	-0.385068	-0.391137	-0.392619	-0.397816	-0.39324	-0.390085	-0.401209	-0.39851	-0.40063	-0.400196	-0.398272	-0.401209	2.49225	2.51944	2.14386	1
ETH2_0532400	-0.736474	-0.765704	-0.744758	-0.811521	-0.799313	-0.835376	-0.698662	-0.612641	-0.624778	0.488838	0.660161	-0.169401	-0.785053	-0.759962	-0.755985	1.03105	1.24457	0.77842	1.30897	1.00901	2.57861	1
ETH2_0532700	-0.427059	-0.419275	-0.42103	-0.42213	-0.427564	-0.419498	-0.4076	-0.400824	-0.39951	-0.364474	-0.400531	-0.407348	-0.375339	-0.395619	-0.380376	-0.348225	-0.35987	-0.335306	2.50686	2.68357	1.92115	1
ETH2_0533100	-0.302393	-0.327485	-0.364846	-0.467076	-0.469686	-0.469958	-0.321318	-0.319001	-0.284485	-0.476004	-0.47659	-0.47659	-0.406961	-0.414647	-0.410194	-0.337438	-0.369134	-0.35971	2.80126	2.49256	1.75969	1
ETH2_0533200	-0.456626	-0.476725	-0.374242	-0.72222	-0.744799	-0.723344	0.362181	0.45273	0.389431	-0.750629	-0.757393	-0.757393	-0.737156	-0.676687	-0.757393	0.14332	0.170133	-0.00830439	2.06508	2.52066	1.83938	1
ETH2_0534500	-0.384284	-0.380195	-0.366038	-0.355964	-0.356824	-0.384663	-0.396537	-0.421244	-0.40362	-0.397971	-0.341513	-0.436846	-0.43825	-0.43825	-0.436678	-0.403888	-0.396804	-0.409332	2.63238	2.3491	2.16742	1
ETH2_0535200	-0.663786	-0.637112	-0.580563	-0.896896	-0.882839	-0.852911	0.415024	0.270484	0.431051	0.352398	0.346457	-0.237412	-0.786045	-0.739119	-0.793499	-0.262545	-0.256912	-0.579293	2.28263	1.95615	2.11473	1
ETH2_0536200	-0.400519	-0.380804	-0.314571	-0.527138	-0.53518	-0.533741	0.249697	0.262325	0.346258	-0.453527	-0.484777	-0.530819	-0.546052	-0.54656	-0.545632	-0.501548	-0.497177	-0.508956	1.06623	2.1922	3.19029	1
ETH2_0537700	-0.363183	-0.364484	-0.363709	-0.365208	-0.365471	-0.365217	-0.355456	-0.356722	-0.35541	-0.35981	-0.361672	-0.362018	-0.365471	-0.35936	-0.359947	-0.356537	-0.35791	-0.357569	3.40724	2.3437	0.74422	1
ETH2_0538700	-0.462217	-0.462217	-0.455488	-0.459707	-0.433467	-0.452501	-0.431901	-0.449993	-0.44658	-0.0298704	-0.193086	-0.177299	-0.462217	-0.462217	-0.456942	-0.425334	-0.41944	-0.429883	2.22052	2.3044	2.58544	1
ETH2_0600400	-0.76644	-0.77035	-0.766548	-0.771041	-0.770324	-0.771257	0.0446344	0.0377139	0.0989849	-0.253455	-0.216655	-0.186368	-0.501488	-0.596141	-0.580587	0.00431251	-0.0284088	0.0345781	2.3949	1.97439	2.38955	1
ETH2_0600700	-0.41804	-0.420555	-0.422937	-0.424317	-0.425683	-0.424361	-0.39142	-0.391315	-0.388607	-0.193563	-0.184191	-0.202727	-0.403686	-0.404796	-0.409897	-0.418783	-0.424955	-0.419818	3.22073	2.34924	1.19968	1
ETH2_0601000	-0.818421	-0.781727	-0.798585	-0.933685	-0.92916	-0.933929	0.0126295	-0.0706526	0.00313114	-0.232193	-0.27109	-0.277827	-0.705842	-0.621446	-0.695424	1.47063	1.20731	0.190575	1.50985	1.06204	2.61381	1
ETH2_0608700	-0.41974	-0.363267	-0.41974	-0.41974	-0.41974	-0.41974	-0.37781	-0.383109	-0.299245	-0.41974	-0.351101	-0.41974	-0.41974	-0.41974	-0.41974	-0.336844	-0.323598	-0.355144	1.84133	2.01296	3.13322	1
ETH2_0608800	-0.580836	-0.580264	-0.625993	-0.670703	-0.670703	-0.670703	-0.61905	-0.652652	-0.621224	-0.469771	-0.611514	-0.441218	-0.453264	-0.487064	-0.442898	0.901909	1.08214	1.1993	1.38518	1.14805	2.88128	1
ETH2_0609200	-0.553331	-0.478271	-0.48944	-0.604251	-0.614625	-0.604582	0.0217331	-0.0650011	0.0272777	-0.598665	-0.606733	-0.609757	-0.581796	-0.586059	-0.576463	0.226482	0.253108	0.00366997	1.5456	1.56994	3.32117	1
ETH2_0609300	-0.392674	-0.394166	-0.392955	-0.395832	-0.394266	-0.395521	-0.250336	-0.261121	-0.23846	-0.39601	-0.395727	-0.394082	-0.382494	-0.385797	-0.385155	-0.385703	-0.383383	-0.383654	3.36412	2.31011	0.933108	1
ETH2_0609500	-0.34242	-0.284324	-0.347191	-0.380046	-0.417535	-0.436715	-0.319182	-0.36547	-0.370295	-0.436848	-0.433191	-0.437318	-0.456434	-0.456434	-0.456434	-0.316081	-0.385896	-0.379875	1.81625	2.17587	3.02956	1
ETH2_0610100	-0.405568	-0.399096	-0.40336	-0.403775	-0.405039	-0.405787	-0.406556	-0.399137	-0.404434	-0.39586	-0.395978	-0.405438	-0.326552	-0.327791	-0.326386	-0.337937	-0.318506	-0.342846	3.25429	2.27276	1.28299	1
ETH2_0610200	-0.380032	-0.380032	-0.380032	-0.380032	-0.374224	-0.380032	-0.380032	-0.375093	-0.374617	-0.380032	-0.380032	-0.374324	-0.380032	-0.365144	-0.367246	-0.352091	-0.360589	-0.340841	3.26363	2.40221	1.03862	1
ETH2_0611300	-0.366714	-0.377419	-0.378293	-0.399029	-0.397511	-0.39953	-0.397734	-0.396697	-0.397284	-0.399735	-0.399709	-0.399735	-0.399735	-0.399735	-0.399735	-0.399606	-0.399322	-0.399559	2.40929	2.76896	1.92884	1
ETH2_0614100	-0.787309	-0.821238	-0.828335	-0.894019	-0.898338	-0.895504	-0.651105	-0.617867	-0.582603	-0.786772	-0.737214	-0.814016	0.179868	0.236806	0.605429	1.14307	1.03776	1.12894	1.95988	1.26735	1.75521	1
ETH2_0617300	-0.240485	-0.362066	-0.471781	0.184377	0.113045	-0.0201681	-0.493749	-0.572875	-0.384144	-0.693977	-0.693977	-0.56956	-0.693977	-0.693977	-0.484966	-0.206773	-0.164238	-0.255004	3.02382	1.46302	2.21746	1
ETH2_0617600	-0.388159	-0.386268	-0.388159	-0.388159	-0.388159	-0.388159	-0.383946	-0.374664	-0.380088	-0.386997	-0.375515	-0.386741	-0.388159	-0.388159	-0.386571	-0.370113	-0.388159	-0.380587	3.0557	2.45511	1.40595	1
ETH2_0618900	-0.51822	-0.503282	-0.492403	-0.522227	-0.55741	-0.571857	-0.478211	-0.481701	-0.441958	-0.621245	-0.623048	-0.624105	-0.522923	-0.539478	-0.504893	0.543063	0.485245	0.449701	1.60801	2.0845	2.83244	1
ETH2_0619100	-0.402805	-0.5239	-0.340022	-0.646546	-0.646546	-0.614929	-0.616192	-0.59351	-0.530241	-0.646546	-0.646546	-0.646546	-0.646546	-0.646546	-0.646546	1.5138	1.30222	0.569275	1.6918	1.29672	2.42015	1
ETH2_0620500	-0.243003	-0.226509	-0.263865	-0.369471	-0.399375	-0.398586	-0.371396	-0.37784	-0.383719	-0.456381	-0.456381	-0.456381	-0.451163	-0.452682	-0.443673	-0.427915	-0.441082	-0.435822	2.63855	2.66872	1.74798	1
ETH2_0620800	-0.644411	-0.664736	-0.663272	1.19216	1.9125	0.505102	-0.260778	-0.335197	-0.19487	-0.678293	-0.665166	-0.671603	-0.682166	-0.676376	-0.681479	-0.652587	-0.655144	-0.655888	1.53645	1.54	2.09576	1
ETH2_0622000	-0.272284	-0.320024	-0.311282	-0.480606	-0.409189	-0.530116	-0.0198046	-0.0300781	-0.0373334	-0.570264	-0.572701	-0.564365	-0.557557	-0.572064	-0.571165	-0.374499	-0.37718	-0.45104	2.58073	2.44602	1.9948	1
ETH2_0623500	-0.691688	-0.643752	-0.495474	-0.774752	-0.830098	-0.76755	0.216506	0.235554	0.294238	-0.646238	-0.635486	-0.808314	-0.938794	-0.914811	-0.944188	1.46456	1.37308	0.479083	1.59747	1.63368	1.79698	1
ETH2_0623700	-0.656903	-0.666386	-0.660666	-0.682564	-0.677797	-0.622404	-0.134614	-0.368522	-0.389239	-0.746832	-0.746832	-0.746832	-0.654392	-0.569872	-0.561085	1.43034	1.2133	0.978479	1.36209	1.50865	2.39208	1
ETH2_0624000	-0.503781	-0.500616	-0.502661	-0.589204	-0.605426	-0.560277	-0.612612	-0.60681	-0.616113	-0.624313	-0.621413	-0.625048	-0.534858	-0.533224	-0.552216	0.903779	0.933178	0.754804	2.54918	2.14303	1.3046	1
ETH2_0624700	-0.389279	-0.389279	-0.389279	-0.389279	-0.389279	-0.389279	-0.377601	-0.389279	-0.384805	-0.358349	-0.328104	-0.379846	-0.389279	-0.373902	-0.381356	-0.31078	-0.386602	-0.383882	3.17932	2.45178	1.14836	1
ETH2_0624800	-0.395937	-0.39906	-0.385595	-0.39906	-0.39906	-0.39906	-0.394393	-0.388868	-0.378943	-0.360435	-0.376142	-0.39906	-0.37017	-0.392915	-0.388505	-0.348316	-0.332182	-0.366707	3.23198	2.20115	1.44127	1
ETH2_0624900	-0.512414	-0.512414	-0.512414	-0.512414	-0.512414	-0.512414	-0.512414	-0.512414	-0.512414	-0.406843	-0.512414	-0.512414	0.750996	-0.0645304	-0.0316052	-0.449371	-0.512414	-0.463288	2.65379	2.03945	2.12038	1
ETH2_0626400	-0.532428	-0.470156	-0.530954	-0.615979	-0.633991	-0.631666	-0.599395	-0.612542	-0.608334	-0.633991	-0.62851	-0.633991	-0.591157	-0.563455	-0.604964	1.01634	1.09325	0.996741	1.52104	1.94478	2.31935	1
ETH2_0626500	-0.392972	-0.392972	-0.392972	-0.392972	-0.392972	-0.392972	-0.377187	-0.379182	-0.382892	-0.375552	-0.392972	-0.392972	-0.392972	-0.392972	-0.392972	-0.387771	-0.392972	-0.392972	1.71479	2.25976	3.03667	1
ETH2_0629800	-0.463107	-0.492736	-0.520971	-0.62958	-0.628718	-0.63727	-0.483452	-0.502163	-0.455299	-0.554896	-0.554281	-0.623672	-0.445116	-0.42341	-0.450426	0.476119	0.640568	0.201507	2.82178	2.19245	1.53268	1
ETH2_0629900	-0.455111	-0.352766	-0.520148	-0.807251	-0.8018	-0.831935	-0.506827	-0.2919	-0.273055	-0.855089	-0.847002	-0.855089	-0.368849	-0.409519	-0.360703	0.692853	0.95719	0.954253	2.43033	1.62059	1.88183	1
ETH2_0630600	-0.396774	-0.396774	-0.396774	-0.396774	-0.396774	-0.395495	-0.393092	-0.394629	-0.395598	-0.379505	-0.375678	-0.393676	-0.395254	-0.380613	-0.390528	-0.353098	-0.359487	-0.356595	2.99591	2.49202	1.45919	1
ETH2_0632200	-0.0749645	-0.115609	-0.181632	-0.273793	-0.206968	-0.177701	-0.46947	-0.474999	-0.479105	-0.505653	-0.501914	-0.508207	-0.52149	-0.52149	-0.520137	-0.519125	-0.517377	-0.515963	2.30979	2.39374	2.38207	1
ETH2_0632500	-0.494256	-0.572471	-0.516855	-0.737091	-0.77569	-0.763261	-0.275831	-0.345055	-0.223363	-0.736213	-0.705554	-0.741683	-0.391764	-0.448732	-0.49271	0.716866	0.662375	0.389829	2.05916	2.12596	2.26634	1
ETH2_0635000	-0.66757	-0.644906	-0.66757	-0.595145	-0.615706	-0.59746	-0.0113056	-0.300049	-0.103401	-0.66757	-0.66757	-0.66757	-0.625901	-0.490309	-0.629511	1.17879	0.663564	1.13413	2.44358	0.073069	2.4584	1
ETH2_0638800	-0.385772	-0.381124	-0.383195	-0.406937	-0.410015	-0.404057	-0.383797	-0.387943	-0.38901	-0.382397	-0.383093	-0.387874	-0.408834	-0.409387	-0.409476	-0.406716	-0.405096	-0.405976	2.753	2.11247	2.26523	1
ETH2_0640000	-0.540537	-0.347959	-0.415791	-0.602244	-0.675805	-0.556338	-0.668162	-0.6738	-0.680943	-0.690767	-0.723503	-0.748943	-0.634431	-0.46654	-0.509838	1.4059	1.45124	0.620135	1.80957	1.62349	2.02526	1
ETH2_0640300	-0.745782	-0.778804	-0.754744	-0.683635	-0.699646	-0.757003	0.755939	0.981117	0.825653	-0.828101	-0.822451	-0.831866	-0.521454	-0.682849	-0.646651	0.342314	0.463938	0.154114	2.82856	1.01186	1.38949	1
ETH2_0641100	-1.03087	-1.14039	-1.13895	-1.29282	-1.26476	-1.30169	1.07696	0.918769	0.857387	0.255874	0.363189	0.015124	-0.345474	-0.664709	-0.558267	0.449313	0.435513	0.447248	2.16492	1.48862	0.265023	1
ETH2_0642000	-0.679972	-0.700065	-0.68805	-0.757171	-0.749672	-0.754774	-0.540691	-0.535625	-0.559933	-0.558281	-0.531314	-0.499825	-0.389162	-0.52667	-0.586369	1.03695	1.30445	1.21935	1.72644	1.94745	1.82293	1
ETH2_0647000	-0.33594	-0.396122	-0.424907	-0.609457	-0.62031	-0.641365	1.08466	1.19751	1.18442	-0.608305	-0.586972	-0.616127	-0.685489	-0.6854	-0.686036	-0.66417	-0.665291	-0.670926	2.17203	2.13146	1.12673	1
ETH2_0647100	-0.355181	-0.419119	-0.362007	-0.414001	-0.415398	-0.424967	-0.248548	-0.273364	-0.325633	-0.389423	-0.405719	-0.444922	-0.444922	-0.407082	-0.417841	-0.42125	-0.43394	-0.444922	1.79353	2.34353	2.91118	1
ETH2_0650300	-0.0393049	-0.111155	-0.126171	-0.445059	-0.442935	-0.440246	-0.444324	-0.442537	-0.444061	-0.46089	-0.461161	-0.463165	-0.466722	-0.465397	-0.466722	-0.448064	-0.452296	-0.45354	2.52607	2.56281	1.98487	1
ETH2_0651200	-0.352861	-0.358534	-0.342668	-0.397049	-0.404558	-0.388256	-0.395276	-0.394429	-0.398032	-0.413517	-0.41239	-0.411297	-0.414454	-0.413623	-0.41585	-0.415014	-0.414234	-0.413679	2.61208	2.24994	2.2937	1
ETH2_0651300	-0.461474	-0.47321	-0.47321	-0.463775	-0.47321	-0.418409	-0.34168	-0.32766	-0.372415	-0.0377566	-0.0784679	-0.20759	-0.47321	-0.450117	-0.47321	-0.47321	-0.47321	-0.466455	2.81424	2.5968	1.52723	1
ETH2_0651400	-0.319592	-0.317506	-0.324557	-0.389333	-0.392771	-0.361535	-0.314682	-0.290957	-0.307474	-0.395379	-0.396107	-0.396835	-0.404559	-0.404559	-0.403694	-0.392839	-0.394474	-0.393659	3.47077	2.11584	1.0139	1
ETH2_0651500	-0.365877	-0.378708	-0.369734	-0.484699	-0.493808	-0.475521	-0.419063	-0.407155	-0.390327	-0.0351201	-0.0329975	-0.0712413	-0.519768	-0.515911	-0.518112	-0.516872	-0.512211	-0.512716	2.75833	2.34777	1.91374	1
ETH2_0651600	-0.371602	-0.387887	-0.388433	-0.39726	-0.395419	-0.399283	-0.376719	-0.384499	-0.381271	-0.38372	-0.393127	-0.380297	-0.399283	-0.399283	-0.399283	-0.399283	-0.399283	-0.399283	3.03125	2.1512	1.85276	1
ETH2_0651700	-0.396816	-0.396816	-0.344146	-0.396816	-0.396816	-0.396816	-0.360306	-0.36492	-0.32687	-0.366598	-0.396816	-0.396816	-0.396816	-0.396816	-0.396816	-0.390801	-0.396816	-0.396816	3.24388	2.02575	1.6458	1
ETH2_0651800	-0.485352	-0.479227	-0.475103	-0.502069	-0.499831	-0.499783	0.244231	0.260396	0.222925	-0.476491	-0.46172	-0.481865	-0.501888	-0.493721	-0.500746	-0.496101	-0.498793	-0.495965	3.11798	2.17744	1.32568	1
ETH2_0652100	-0.397438	-0.397438	-0.384924	-0.397438	-0.395953	-0.395932	-0.395992	-0.394912	-0.394668	-0.397438	-0.395071	-0.397438	-0.397438	-0.397438	-0.397438	-0.397438	-0.397438	-0.397438	2.76555	2.24039	2.12333	1
ETH2_0652200	-0.392807	-0.392807	-0.392807	-0.392807	-0.392807	-0.392807	-0.391246	-0.392125	-0.391312	-0.392807	-0.392807	-0.392807	-0.392807	-0.392807	-0.392807	-0.392807	-0.392807	-0.392807	2.82228	2.4775	1.76701	1
ETH2_0652300	-0.387515	-0.388219	-0.394985	-0.394985	-0.394985	-0.394985	-0.393311	-0.394985	-0.394985	-0.374195	-0.394528	-0.378076	-0.394985	-0.394985	-0.394985	-0.394985	-0.394985	-0.394985	2.63522	2.71967	1.70077	1
ETH2_0652400	-0.387597	-0.400258	-0.400258	-0.395895	-0.400258	-0.400258	-0.388095	-0.395535	-0.397669	-0.391309	-0.395833	-0.379789	-0.400258	-0.400258	-0.400258	-0.400258	-0.400258	-0.400258	2.73696	2.11966	2.27768	1
ETH2_0652500	-0.384402	-0.381887	-0.384402	-0.384402	-0.382484	-0.384402	-0.384402	-0.384402	-0.384402	-0.384402	-0.384402	-0.382516	-0.384402	-0.384402	-0.384402	-0.384402	-0.382261	-0.384402	2.95722	2.60379	1.34976	1
ETH2_0652600	-0.379643	-0.369815	-0.381126	-0.389552	-0.38711	-0.38958	-0.388003	-0.386198	-0.38849	-0.390418	-0.390418	-0.390418	-0.390418	-0.390418	-0.390418	-0.390418	-0.390418	-0.390418	3.08197	2.28352	1.60779	1
ETH2_0652700	-0.0245173	-0.0404241	-0.101297	-0.449465	-0.455393	-0.449986	-0.449354	-0.45474	-0.457305	-0.465776	-0.459572	-0.465776	-0.465776	-0.465776	-0.465776	-0.465776	-0.465776	-0.465776	2.17798	2.21064	2.67964	1
ETH2_0652800	-0.361826	-0.362416	-0.36178	-0.362416	-0.362416	-0.362416	-0.361887	-0.361337	-0.361909	-0.36227	-0.362416	-0.362416	-0.362416	-0.362416	-0.362416	-0.362416	-0.362416	-0.36228	3.44844	2.25329	0.818138	1
ETH2_0652900	-0.385345	-0.383291	-0.385345	-0.385345	-0.384823	-0.385345	-0.383312	-0.381348	-0.383397	-0.381138	-0.381184	-0.37816	-0.385345	-0.385345	-0.385345	-0.385345	-0.385345	-0.385345	3.10612	2.38368	1.4203	1
ETH2_0653000	-0.405066	-0.399468	-0.40899	-0.390888	-0.399255	-0.401227	-0.376913	-0.358826	-0.343824	-0.411965	-0.405214	-0.411965	-0.409412	-0.406535	-0.40497	-0.411965	-0.411965	-0.410377	2.41274	2.31884	2.43725	1
ETH2_0653100	-0.414412	-0.403668	-0.412221	-0.400833	-0.393428	-0.415199	-0.363569	-0.388987	-0.318836	-0.393805	-0.409276	-0.409925	-0.417963	-0.417963	-0.398459	-0.370751	-0.376896	-0.387305	2.57318	1.83813	2.68219	1
ETH2_0653400	-0.426447	-0.421575	-0.418456	-0.376478	-0.378845	-0.410079	-0.338708	-0.356401	-0.399498	-0.412444	-0.41853	-0.405192	-0.402071	-0.357634	-0.40847	-0.402125	-0.412323	-0.406638	2.14079	2.57237	2.43876	1
ETH2_0655400	-0.396764	-0.387899	-0.37821	-0.388699	-0.301107	-0.401518	-0.375188	-0.380655	-0.396869	-0.393178	-0.411614	-0.43113	-0.41864	-0.411809	-0.405203	-0.335943	-0.311271	-0.372497	1.63653	1.99259	3.26908	1
ETH2_0655900	-0.403592	-0.394467	-0.398705	-0.403592	-0.403592	-0.403592	-0.356166	-0.371038	-0.387367	-0.403592	-0.403592	-0.403592	-0.403592	-0.403592	-0.403592	-0.403592	-0.403592	-0.403592	2.60623	2.36834	2.17987	1
ETH2_0656000	-0.388303	-0.398285	-0.398285	-0.398285	-0.398285	-0.398285	-0.387098	-0.388511	-0.387569	-0.398285	-0.396759	-0.396403	-0.398285	-0.398285	-0.398285	-0.398285	-0.398285	-0.398285	2.69962	2.44057	1.98388	1
ETH2_0656300	-0.226282	-0.118973	-0.0707026	0.00178912	-0.187138	-0.133544	-0.509326	-0.504108	-0.523638	-0.542575	-0.542575	-0.542575	-0.446892	-0.496428	-0.500911	-0.515927	-0.515789	-0.528731	1.68879	2.25838	2.95715	1
ETH2_0656500	-0.383583	-0.380103	-0.400498	-0.448998	-0.446783	-0.448604	-0.436948	-0.439174	-0.431054	-0.442816	-0.445135	-0.450062	-0.445268	-0.43832	-0.444267	-0.197279	-0.182615	-0.218168	1.91632	2.39579	2.76757	1
ETH2_0657000	-0.402453	-0.411638	-0.397816	-0.312972	-0.369762	-0.390635	-0.386034	-0.395271	-0.39625	-0.407961	-0.40244	-0.408932	-0.417959	-0.411811	-0.406378	-0.414835	-0.418064	-0.414068	2.4656	2.43568	2.264	1
ETH2_0657100	-0.413235	-0.402428	-0.416054	-0.330864	-0.336035	-0.349158	-0.398791	-0.392408	-0.384338	-0.415568	-0.41374	-0.41935	-0.41935	-0.41183	-0.4116	-0.404672	-0.414112	-0.403513	2.05899	2.43013	2.64793	1
ETH2_0657600	-0.829232	-0.822361	-0.781828	0.101496	0.0265917	-0.150704	-0.0688511	-0.143285	0.115407	-0.649413	-0.732926	-0.855521	-0.917033	-0.849158	-0.879938	0.574543	0.442187	0.357171	1.92283	1.36114	2.77889	1
ETH2_0700500	-0.590152	-0.584404	-0.559371	-0.562602	-0.583575	-0.581262	-0.383189	-0.439167	-0.375548	-0.498322	-0.567449	-0.585843	-0.35768	-0.382248	-0.508115	0.369495	0.517945	0.252973	1.95755	1.27525	3.18572	1
ETH2_0702500	-0.376938	-0.382382	-0.38093	-0.396492	-0.397036	-0.39501	-0.396216	-0.395872	-0.395593	-0.398202	-0.398202	-0.397915	-0.396797	-0.396633	-0.396918	-0.378963	-0.38376	-0.384608	1.71749	2.46608	2.86489	1
ETH2_0703200	-0.131652	-0.339283	-0.305599	-0.65182	-0.644469	-0.650613	-0.369235	-0.331038	-0.368644	-0.608914	-0.584178	-0.607284	-0.48297	-0.525855	-0.52921	0.174296	0.0759871	-0.0258167	2.46614	2.59557	1.84459	1
ETH2_0703700	-0.368355	-0.39337	-0.51261	-0.774706	-0.778854	-0.780757	0.0726913	-0.117684	0.050771	0.857451	0.87466	1.01636	-0.814265	-0.814265	-0.814265	-0.784737	-0.766847	-0.808955	2.36611	1.97158	1.32004	1
ETH2_0705400	-0.232266	-0.256433	-0.249109	-0.427604	-0.406271	-0.434723	-0.173654	-0.158041	-0.226994	-0.494973	-0.494348	-0.486986	-0.504597	-0.504597	-0.502574	-0.495313	-0.500495	-0.500463	1.96448	2.26638	2.81858	1
ETH2_0705800	-0.961512	-0.920723	-0.914959	-0.704961	-0.574087	-0.709223	0.492884	0.317147	0.458807	-0.756859	-0.91147	-0.829594	0.140865	-0.0375335	-0.46862	0.292256	0.165517	-0.0822698	1.41959	1.77779	2.80696	1
ETH2_0707300	-0.373316	-0.395455	-0.431924	-0.396536	-0.410496	-0.435221	-0.3985	-0.374115	-0.377449	-0.432235	-0.418686	-0.420614	-0.443844	-0.384398	-0.440222	-0.190544	-0.245286	-0.143002	3.26016	2.35077	1.10091	1
ETH2_0710600	-0.218545	-0.156933	-0.0817607	-0.426862	-0.425417	-0.47385	-0.431984	-0.441838	-0.421615	-0.499377	-0.499377	-0.499377	-0.493688	-0.493326	-0.499377	-0.322233	-0.341338	-0.377855	2.3246	2.16963	2.61052	1
ETH2_0713400	-0.749566	-0.678483	-0.561658	-0.687151	-0.790636	-0.549981	0.695787	1.12484	1.00271	-0.712299	-0.765091	-0.791376	-0.833687	-0.544007	-0.608601	0.119013	0.0670731	0.126576	1.34527	0.801071	2.99019	1
ETH2_0714800	-0.424904	-0.391575	-0.413532	-0.499946	-0.511693	-0.502639	-0.185575	-0.181185	-0.183282	-0.375486	-0.429818	-0.490349	-0.510222	-0.495655	-0.488255	-0.29323	-0.324089	-0.387004	2.62553	2.48275	1.98016	1
ETH2_0717200	-0.800327	-0.832537	-0.79655	-0.576019	-0.811588	-0.660182	-0.679789	-0.785517	-0.779412	-0.848796	-0.848796	-0.836606	1.25868	1.32895	0.884957	0.404188	0.687443	-0.114184	1.97214	1.20409	1.62985	1
ETH2_0717300	-0.591535	-0.545403	-0.570738	-0.594225	-0.570138	-0.594578	-0.475351	-0.479821	-0.52994	-0.605261	-0.605261	-0.605261	-0.537536	-0.537737	-0.570467	0.719459	0.946814	0.329587	2.08104	2.17844	2.15791	1
ETH2_0717600	-0.521552	-0.52141	-0.519816	-0.149737	-0.0991261	-0.335741	-0.277461	-0.282034	-0.224882	-0.282027	-0.489326	-0.543833	-0.543833	-0.521911	-0.543833	-0.362807	-0.50566	-0.364298	2.14946	2.55373	2.3861	1
ETH2_0717900	-0.366162	-0.393185	-0.375299	-0.374702	-0.398631	-0.398631	-0.394588	-0.37567	-0.363772	-0.398631	-0.398631	-0.398631	-0.398631	-0.398631	-0.398631	-0.392636	-0.387042	-0.395517	3.04858	2.2426	1.71644	1
ETH2_0719100	-0.455278	-0.42975	-0.383166	-0.491093	-0.493437	-0.4994	-0.122641	-0.190144	-0.139773	-0.400365	-0.43264	-0.455781	-0.447262	-0.428305	-0.42099	-0.437106	-0.453406	-0.445353	2.37794	2.27546	2.47249	1
ETH2_0719400	-0.483568	-0.458161	-0.468765	-0.597162	-0.61907	-0.591181	1.40248	1.43522	1.26864	-0.654934	-0.627935	-0.633611	-0.667961	-0.673522	-0.667427	-0.566964	-0.612759	-0.568344	0.883544	1.38967	2.5118	1
ETH2_0722000	-0.361343	-0.405792	-0.383063	-0.404984	-0.413587	-0.423128	-0.420263	-0.405981	-0.404697	-0.299484	-0.202902	-0.394935	-0.429636	-0.429636	-0.426103	-0.415224	-0.422472	-0.413592	2.70183	2.62264	1.73235	1
ETH2_0723400	-0.385415	-0.413468	-0.382431	-0.674134	-0.658051	-0.673871	-0.357639	-0.350992	-0.296441	-0.112728	-0.0890732	-0.103821	-0.687504	-0.688802	-0.68121	-0.0709785	-0.0300884	-0.291617	2.12044	2.12244	2.70538	1
ETH2_0724400	-0.396892	-0.375306	-0.383925	-0.389395	-0.397785	-0.389908	-0.390529	-0.396139	-0.391157	-0.40545	-0.40196	-0.40545	-0.40545	-0.40545	-0.40545	-0.401236	-0.39934	-0.402987	2.21631	2.22778	2.69972	1
ETH2_0724900	-0.386191	-0.395949	-0.399301	-0.396701	-0.399882	-0.40268	-0.389926	-0.398985	-0.4002	-0.403831	-0.40459	-0.40459	-0.40459	-0.402176	-0.402517	-0.390095	-0.394083	-0.384117	2.36536	2.22471	2.57034	1
ETH2_0725800	-0.445541	-0.477949	-0.402018	-0.689898	-0.684992	-0.669957	0.757402	0.614867	0.764308	-0.347959	-0.407908	-0.444089	-0.735738	-0.729121	-0.734161	-0.557103	-0.584298	-0.56599	2.08895	2.04566	2.20554	1
ETH2_0728600	-0.402857	-0.401936	-0.399358	-0.402669	-0.403068	-0.403058	-0.391207	-0.38805	-0.391085	-0.397866	-0.400431	-0.399652	-0.403765	-0.39572	-0.396856	-0.390345	-0.385087	-0.389124	2.65715	2.39657	2.08842	1
ETH2_0729200	-0.244388	-0.234423	-0.260133	-0.395329	-0.389951	-0.366028	-0.366916	-0.331183	-0.365871	-0.453619	-0.440889	-0.453791	-0.460815	-0.460815	-0.460159	-0.456231	-0.455498	-0.452778	2.85681	2.4011	1.79091	1
ETH2_0729300	-0.382718	-0.387165	-0.389225	-0.40148	-0.40378	-0.400993	-0.397231	-0.397327	-0.399079	-0.418553	-0.418553	-0.414548	-0.400749	-0.417247	-0.418553	-0.37689	-0.36	-0.367754	2.16752	2.3631	2.62122	1
ETH2_0729600	-0.28973	-0.446882	-0.359944	-0.467878	-0.43723	-0.362784	0.88866	0.80754	0.787774	-0.569627	-0.582978	-0.598049	-0.746591	-0.753436	-0.753436	-0.753436	-0.739702	-0.752017	2.24701	1.96031	1.92244	1
ETH2_0729700	-0.389506	-0.389506	-0.389506	-0.389506	-0.389506	-0.387929	-0.387992	-0.384876	-0.38588	-0.204023	-0.215684	-0.246168	-0.384819	-0.389506	-0.389506	-0.389506	-0.389072	-0.388923	3.47156	2.20894	0.810913	1
ETH2_0729900	-0.281725	-0.281046	-0.38456	-0.423536	-0.469163	-0.49307	-0.52247	-0.566895	-0.53135	-0.627763	-0.619385	-0.629651	-0.595769	-0.60713	-0.616756	0.54818	0.667104	0.0879178	1.30279	1.92069	3.12358	1
ETH2_0730900	-0.38209	-0.373282	-0.369933	-0.269865	-0.275032	-0.329316	-0.406078	-0.413441	-0.385362	-0.415122	-0.408675	-0.420385	-0.41448	-0.418292	-0.411397	-0.384243	-0.374823	-0.355487	1.47367	1.96167	3.37196	1
ETH2_0731500	-0.531611	-0.539988	-0.581444	-0.292092	-0.266309	-0.359284	-0.00704725	0.107039	0.275788	-0.6397	-0.634192	-0.598925	-0.473039	-0.595389	-0.624478	0.0322517	0.0470303	-0.0227665	0.691071	1.17808	3.83501	1
ETH2_0731600	-0.184899	-0.225964	-0.226687	-0.349198	-0.425564	-0.38394	-0.470778	-0.474735	-0.470117	-0.502435	-0.505491	-0.503503	-0.503662	-0.505491	-0.504935	-0.247769	-0.231708	-0.221031	1.56748	2.38723	2.9832	1
ETH2_0732100	-0.301778	-0.270226	-0.384341	-0.642045	-0.642526	-0.65063	-0.614103	-0.620708	-0.634683	-0.602736	-0.589522	-0.626715	-0.63554	-0.614908	-0.630313	0.990463	0.817432	0.388414	2.25649	1.81973	2.18825	1
ETH2_0734000	-0.280771	-0.312288	-0.270408	-0.44012	-0.443587	-0.443587	-0.408138	-0.419656	-0.408858	-0.370903	-0.371049	-0.42569	-0.435607	-0.443587	-0.443587	-0.344833	-0.304113	-0.380286	1.8094	1.94196	3.1957	1
ETH2_0734100	-0.348416	-0.349948	-0.257098	-0.528455	-0.5584	-0.564903	0.802896	0.822241	0.796388	-0.559905	-0.524091	-0.60138	-0.718569	-0.717809	-0.718569	-0.708295	-0.707646	-0.710341	1.71159	2.09661	2.34409	1
ETH2_0735200	-0.416595	-0.416595	-0.416595	-0.409472	-0.416595	-0.411998	-0.382393	-0.399245	-0.391231	-0.416595	-0.399437	-0.414367	-0.416595	-0.394803	-0.386651	-0.343525	-0.340703	-0.371553	2.6573	2.35131	2.13634	1
ETH2_0738800	-0.776957	-0.725966	-0.682577	0.710956	1.53045	-0.409314	0.451822	0.454515	0.57818	-0.754651	-0.827307	-0.827307	-0.796254	-0.810794	-0.827307	-0.591777	-0.582896	-0.518194	1.68449	1.93249	1.78841	1
ETH2_0739600	-0.361941	-0.367368	-0.360299	-0.363119	-0.357821	-0.367707	-0.339862	-0.357946	-0.35155	-0.361302	-0.368542	-0.368401	-0.370395	-0.358095	-0.372401	-0.358417	-0.355998	-0.351141	3.48972	2.19818	0.804404	1
ETH2_0741400	-0.201441	-0.271882	-0.259568	-0.415515	-0.412397	-0.418716	-0.413267	-0.411604	-0.400074	-0.440266	-0.442684	-0.445049	-0.434317	-0.404151	-0.427895	-0.413632	-0.414409	-0.406658	2.72112	2.63878	1.67363	1
ETH2_0743100	-0.333566	-0.366178	-0.364665	-0.400504	-0.403532	-0.403643	-0.405799	-0.406494	-0.405581	-0.399345	-0.396142	-0.398493	-0.407866	-0.406535	-0.40727	-0.397849	-0.399914	-0.400335	2.54985	2.67653	1.87734	1
ETH2_0743800	-0.379707	-0.404958	-0.391349	-0.404958	-0.404958	-0.404958	-0.404958	-0.388475	-0.377848	-0.404958	-0.404958	-0.404958	-0.393278	-0.404958	-0.404958	-0.367657	-0.372512	-0.375891	2.6473	1.84095	2.60804	1
ETH2_0743900	-0.176907	-0.30719	-0.384099	-0.433137	-0.449363	-0.449363	-0.449363	-0.436189	-0.449363	-0.449363	-0.449363	-0.449363	-0.449363	-0.419578	-0.449363	-0.0990584	-0.172747	-0.193813	1.25447	1.97928	3.43323	1
ETH2_0744000	-0.660301	-0.737272	-0.727366	-0.788414	-0.767415	-0.784257	-0.532864	-0.486403	-0.5359	0.108879	0.342088	-0.142802	-0.654896	-0.635266	-0.741519	0.749153	0.635978	0.354709	1.21001	2.02254	2.77131	1
ETH2_0800900	-0.51333	-0.517868	-0.509777	-0.527121	-0.509476	-0.514598	0.626984	0.496144	0.543865	-0.484477	-0.489166	-0.495906	-0.527121	-0.527121	-0.527121	-0.525423	-0.523183	-0.527121	3.08036	2.25599	0.715462	1
ETH2_0803600	-0.360169	-0.328148	-0.363518	-0.349741	-0.326382	-0.356632	-0.33353	-0.32804	-0.326632	-0.372073	-0.361152	-0.355607	-0.368402	-0.366217	-0.36872	-0.351557	-0.365274	-0.360654	3.35464	2.50473	0.48307	1
ETH2_0805300	-0.385082	-0.385474	-0.382697	-0.399592	-0.403231	-0.378665	-0.438938	-0.438808	-0.437181	-0.446012	-0.445887	-0.446493	-0.442731	-0.442353	-0.443356	-0.245289	-0.236459	-0.26488	2.14734	1.98381	2.93198	1
ETH2_0805600	-0.379926	-0.363255	-0.330041	-0.476496	-0.541074	-0.558037	0.628968	0.386866	0.751468	-0.630856	-0.624386	-0.632916	-0.612435	-0.636138	-0.628922	-0.609329	-0.612361	-0.612789	2.39538	2.26832	1.81796	1
ETH2_0809900	-0.4355	-0.479485	-0.488349	-0.488349	-0.461302	-0.488349	-0.468605	-0.456725	-0.482045	-0.461112	-0.466801	-0.455121	-0.488349	-0.488349	-0.488349	0.0418762	0.0171928	-0.0168721	2.46923	2.17801	2.40735	1
ETH2_0810900	-0.584751	-0.557338	-0.61182	-0.61182	-0.61182	-0.61182	-0.470239	-0.48813	-0.495572	1.16267	0.464254	1.10371	-0.61182	-0.61182	-0.61182	-0.311918	-0.449503	-0.331383	3.28352	0.723524	1.23389	1
ETH2_0811800	-0.240516	-0.259658	-0.301359	-0.601993	-0.60941	-0.602724	-0.0789763	-0.0781391	-0.0675789	-0.438177	-0.434768	-0.548097	-0.605176	-0.611035	-0.618124	-0.238862	-0.225105	-0.383756	1.91453	2.12628	2.90265	1
ETH2_0812000	-0.43759	-0.405365	-0.388877	-0.415134	-0.447887	-0.416814	-0.37835	-0.398627	-0.387652	-0.423541	-0.420874	-0.440439	-0.365828	-0.260327	-0.316502	-0.395263	-0.401375	-0.440962	2.39284	2.62901	2.11955	1
ETH2_0812400	-0.321728	-0.342376	-0.330159	-0.399862	-0.402309	-0.398417	-0.391356	-0.388898	-0.385361	-0.420836	-0.421591	-0.421476	-0.421167	-0.421591	-0.421527	-0.421309	-0.420806	-0.421328	2.14095	2.50951	2.50164	1
ETH2_0812600	-0.866864	-0.874009	-0.887499	-0.934743	-0.932264	-0.934947	0.539694	0.499626	0.357918	-0.656224	-0.654531	-0.704242	-0.646661	-0.665198	-0.699587	0.99951	1.07277	1.14849	1.10056	1.72994	2.00826	1
ETH2_0812900	-0.519585	-0.361853	-0.399318	-0.539981	-0.264195	-0.542655	-0.0405355	-0.38591	-0.474687	-0.559288	-0.464547	-0.0741096	-0.575506	-0.316513	0.431407	-0.46993	-0.57907	-0.384086	3.26943	1.08734	2.16359	1
ETH2_0814600	-0.396668	-0.396606	-0.393706	-0.403505	-0.401673	-0.405587	-0.391865	-0.398039	-0.395404	-0.391205	-0.388871	-0.382465	-0.216223	-0.292687	-0.28757	-0.256073	-0.240377	-0.257471	3.52085	2.24517	0.529972	1
ETH2_0815100	-0.708504	0.392803	-0.708504	-0.121949	0.0615706	-0.140695	0.177327	-0.410854	-0.121046	-0.708504	-0.708504	-0.708504	-0.708504	0.0093012	-0.708504	-0.371716	-0.630383	-0.341087	1.39123	3.10861	1.95642	1
ETH2_0816000	-0.385415	-0.39902	-0.409518	-0.425229	-0.416395	-0.423104	-0.332775	-0.346447	-0.316429	-0.430779	-0.425954	-0.430779	-0.424393	-0.419136	-0.420779	-0.367408	-0.402056	-0.387073	2.28832	2.35845	2.51591	1
ETH2_0816100	-0.612488	-0.609069	-0.613167	-0.61153	-0.613167	-0.612111	-0.208538	-0.2074	-0.174081	-0.610649	-0.613167	-0.613167	-0.436127	-0.382152	-0.432545	0.336155	0.326822	0.0992478	2.64848	1.26658	2.67207	1
ETH2_0816400	-0.362078	-0.387676	-0.376831	-0.408747	-0.40815	-0.400777	-0.385765	-0.400605	-0.389246	-0.393147	-0.404879	-0.392001	-0.410126	-0.409282	-0.410126	-0.408859	-0.408656	-0.410126	2.49881	2.37055	2.29772	1
ETH2_0816500	-0.365057	-0.366716	-0.360884	-0.335109	-0.308204	-0.350762	-0.363608	-0.355814	-0.353059	-0.371823	-0.363548	-0.360338	-0.371823	-0.371823	-0.371823	-0.371823	-0.371823	-0.371823	3.41035	2.34354	0.731965	1
ETH2_0816600	-0.505616	-0.495529	-0.507721	-0.511093	-0.507354	-0.507275	-0.488873	-0.492748	-0.495248	0.239554	0.211385	0.311977	-0.513098	-0.513098	-0.513098	-0.513098	-0.513098	-0.511662	2.80776	2.05928	1.95866	1
ETH2_0816700	-0.398174	-0.399803	-0.399803	-0.399803	-0.399803	-0.398536	-0.38885	-0.391297	-0.39514	-0.399803	-0.399803	-0.394888	-0.399803	-0.399803	-0.399803	-0.399803	-0.399803	-0.398866	2.51596	2.22735	2.42028	1
ETH2_0816800	-0.386532	-0.386532	-0.386532	-0.386532	-0.386532	-0.386532	-0.385348	-0.38498	-0.383129	-0.382612	-0.386532	-0.386532	-0.386532	-0.386532	-0.386532	-0.386532	-0.386532	-0.386532	3.0172	2.46075	1.46956	1
ETH2_0817000	-0.38808	-0.389494	-0.387858	-0.388638	-0.390926	-0.387604	-0.386673	-0.389068	-0.386852	-0.390926	-0.390926	-0.390926	-0.390926	-0.390926	-0.390926	-0.390926	-0.390926	-0.390926	3.02612	2.27662	1.71078	1
ETH2_0817200	-0.406236	-0.364392	-0.396276	-0.380236	-0.406236	-0.377471	-0.382072	-0.38211	-0.373169	-0.406236	-0.39776	-0.406236	-0.406236	-0.406236	-0.406236	-0.406236	-0.406236	-0.400918	1.89851	2.62562	2.58639	1
ETH2_0817800	-0.410215	-0.411261	-0.41168	-0.39253	-0.38209	-0.398967	-0.315657	-0.319366	-0.31598	-0.408808	-0.40562	-0.410196	-0.412413	-0.413393	-0.410708	-0.3954	-0.398876	-0.391752	3.04942	2.23462	1.72088	1
ETH2_0818300	-0.316772	-0.316034	-0.432649	-0.432649	-0.432649	-0.432649	0.346597	-0.0922626	-0.0594234	-0.432649	-0.432649	-0.432649	-0.432649	-0.432649	-0.432649	-0.432649	-0.432649	-0.432649	3.56937	2.07906	0.413895	1
ETH2_0818400	-0.392533	-0.395538	-0.398482	-0.396459	-0.398371	-0.397756	-0.392184	-0.391206	-0.399032	-0.400118	-0.400118	-0.400118	-0.400118	-0.400118	-0.400118	-0.400118	-0.398818	-0.397062	2.58007	2.37978	2.19842	1
ETH2_0819100	-0.368836	-0.355605	-0.355574	-0.396699	-0.403024	-0.395959	-0.381841	-0.365373	-0.384203	-0.374649	-0.383676	-0.391362	-0.402617	-0.403736	-0.404462	-0.398328	-0.400581	-0.400175	3.0676	2.32851	1.57059	1
ETH2_0819200	-0.353518	-0.353511	-0.354614	-0.353439	-0.353212	-0.352625	-0.352158	-0.353899	-0.352654	-0.352807	-0.353497	-0.354614	-0.354614	-0.354614	-0.354614	-0.354614	-0.353519	-0.354508	3.48484	2.29261	0.58957	1
ETH2_0819600	-0.366435	-0.367525	-0.369614	-0.364835	-0.370308	-0.372024	-0.352816	-0.350865	-0.349624	-0.370641	-0.367922	-0.372024	-0.369956	-0.367625	-0.371079	-0.372024	-0.370109	-0.368807	3.28228	2.47005	0.841902	1
ETH2_0819800	-0.437806	-0.434032	-0.448845	-0.395593	-0.378225	-0.431662	-0.413101	-0.435634	-0.422507	-0.448845	-0.448845	-0.448845	-0.438632	-0.428932	-0.436408	-0.0221327	-0.160418	-0.124803	1.93405	1.45718	3.36403	1
ETH2_0823500	-0.363191	-0.371689	-0.368636	-0.371689	-0.369514	-0.371689	-0.361106	-0.358746	-0.367634	-0.371689	-0.368224	-0.371689	-0.366448	-0.363328	-0.359722	-0.33403	-0.330439	-0.339083	3.62289	1.86401	1.02165	1
ETH2_0823900	-0.458718	-0.458718	-0.458718	-0.458718	-0.458718	-0.455088	-0.444779	-0.414573	-0.428674	-0.354882	-0.390261	-0.353154	-0.273185	-0.26599	-0.316847	-0.160742	-0.282927	-0.260076	3.13867	2.54969	1.0064	1
ETH2_0824500	-0.259638	-0.28542	-0.280712	-0.421219	-0.421005	-0.42409	-0.411616	-0.414045	-0.413066	-0.41003	-0.423687	-0.420222	-0.4183	-0.417789	-0.418017	-0.425704	-0.424857	-0.425179	2.37067	2.73448	2.00945	1
ETH2_0825000	-0.367944	-0.37172	-0.369935	-0.402618	-0.402834	-0.402483	-0.402717	-0.402673	-0.402626	-0.403686	-0.403693	-0.403692	-0.40354	-0.403595	-0.403516	-0.401658	-0.401584	-0.401908	2.43261	2.58273	2.13709	1
ETH2_0825200	-0.0264351	-0.113471	-0.159003	-0.421043	-0.42994	-0.435839	-0.410003	-0.408802	-0.402965	-0.452192	-0.456183	-0.453191	-0.465032	-0.464592	-0.46519	-0.459075	-0.459806	-0.460414	2.87226	2.52269	1.54822	1
ETH2_0825800	-0.157991	-0.214379	-0.096466	-0.410079	-0.433969	-0.439413	-0.434324	-0.431242	-0.411057	-0.447294	-0.446409	-0.447294	-0.447294	-0.445871	-0.447294	-0.447294	-0.447294	-0.447294	1.8147	2.52163	2.71594	1
ETH2_0828300	-0.661042	-0.686294	-0.690313	-0.687683	-0.688543	-0.693559	-0.605581	-0.581912	-0.585615	-0.701497	-0.69638	-0.706729	-0.0132403	0.533592	0.541486	0.224388	0.158641	0.129867	1.74129	2.16175	2.50737	1
ETH2_0830000	-0.404373	-0.398761	-0.398362	-0.390922	-0.404373	-0.404373	-0.400206	-0.402553	-0.402377	-0.378506	-0.389025	-0.395958	-0.401793	-0.404373	-0.404373	-0.381718	-0.385264	-0.391534	2.31885	2.70518	2.11481	1
ETH2_0831600	-0.161774	-0.120347	-0.128736	-0.425587	-0.435413	-0.428098	-0.414061	-0.408913	-0.411674	-0.444301	-0.448318	-0.446588	-0.448318	-0.447942	-0.447995	-0.439852	-0.442099	-0.445019	3.04399	2.28112	1.61993	1
ETH2_0832100	-0.524138	-0.510328	-0.511579	-0.476376	-0.455953	-0.506547	-0.423378	-0.419759	-0.422881	-0.5272	-0.519504	-0.530407	-0.488464	-0.393841	-0.460557	0.241715	0.199203	-0.0684149	1.55951	2.24224	2.99666	1
ETH2_0832300	-0.367486	-0.367486	-0.367486	-0.367486	-0.363528	-0.367486	-0.367486	-0.367486	-0.362872	-0.367486	-0.362755	-0.367486	-0.355559	-0.357339	-0.365307	-0.350346	-0.34319	-0.345226	3.38744	2.36334	0.762711	1
ETH2_0832700	-0.491485	-0.571882	-0.560227	-0.604843	-0.714948	-0.71466	0.541999	-0.115613	0.157935	-0.685424	-0.735786	-0.735786	-0.560001	-0.522129	-0.689913	0.246624	0.612879	-0.298335	1.79022	1.98292	2.66846	1
ETH2_0834300	-0.205792	-0.21765	-0.237034	-0.438578	-0.432769	-0.440138	-0.372821	-0.343057	-0.361757	-0.436813	-0.447418	-0.439691	-0.448288	-0.462801	-0.444937	-0.450807	-0.455423	-0.444701	2.66827	2.54809	1.86411	1
ETH2_0834500	-0.601307	-0.580261	-0.622089	-0.622089	-0.622089	-0.622089	-0.218365	-0.052334	-0.279979	-0.544977	-0.59667	-0.622089	-0.583638	-0.601642	-0.341133	0.314222	0.232409	0.406552	2.20894	1.42825	2.92038	1
ETH2_0837500	-0.714792	-0.714597	-0.712396	1.63987	0.481789	-0.0156957	-0.194178	-0.113327	-0.195376	-0.726524	-0.707931	-0.745538	-0.745538	-0.533784	-0.68059	-0.177806	-0.0344122	-0.488945	1.46669	0.840132	3.07294	1
ETH2_0838800	-0.302194	-0.278203	-0.194381	-0.36627	-0.374043	-0.383954	-0.310326	-0.322962	-0.307851	-0.432189	-0.433148	-0.434086	-0.434086	-0.431068	-0.428902	-0.404634	-0.409124	-0.421728	1.50803	1.61778	3.54334	1
ETH2_0839200	-0.391104	-0.390851	-0.387631	-0.393643	-0.39482	-0.394346	-0.395179	-0.394741	-0.395526	-0.395759	-0.39558	-0.395896	-0.395896	-0.395896	-0.395397	-0.395405	-0.395769	-0.395683	2.2255	2.86757	2.00606	1
ETH2_0842000	-0.389962	-0.385259	-0.383503	-0.390419	-0.389609	-0.388665	-0.38707	-0.384689	-0.385622	-0.391571	-0.390154	-0.392291	-0.391214	-0.381978	-0.381466	-0.380248	-0.3883	-0.390951	3.0179	2.40737	1.54771	1
ETH2_0842100	-0.373594	-0.373594	-0.373594	-0.373594	-0.362125	-0.373594	-0.351268	-0.363842	-0.373594	-0.364355	-0.373594	-0.373594	-0.373594	-0.373594	-0.348346	-0.351525	-0.373594	-0.373594	2.43567	3.28914	0.899781	1
ETH2_0842700	-0.381423	-0.378465	-0.375894	-0.380213	-0.388488	-0.386196	-0.321136	-0.329268	-0.363139	-0.392889	-0.372728	-0.391807	-0.392889	-0.387248	-0.386833	-0.389713	-0.392889	-0.392889	3.29764	2.1996	1.30687	1
ETH2_0842900	-0.0785804	-0.125569	-0.141235	-0.427338	-0.427126	-0.428702	-0.422134	-0.419206	-0.422719	-0.431568	-0.431568	-0.431568	-0.431568	-0.431568	-0.431123	-0.431568	-0.431568	-0.431568	3.08051	2.51192	1.18385	1
ETH2_0844900	-0.340305	-0.360472	-0.382336	-0.37464	-0.367149	-0.384793	-0.35075	-0.340752	-0.34477	-0.407547	-0.398607	-0.394312	-0.407547	-0.407547	-0.407547	-0.401069	-0.407547	-0.407547	3.1545	2.33706	1.39368	1
ETH2_0846800	-0.415974	-0.384658	-0.351266	-0.431466	-0.42446	-0.425716	-0.187972	-0.228383	-0.200256	-0.427394	-0.432481	-0.429344	-0.443135	-0.441978	-0.441689	-0.426008	-0.439067	-0.436143	1.54685	2.49666	2.92388	1
ETH2_0847200	-0.387934	-0.394493	-0.270526	-0.41468	-0.41468	-0.41468	-0.409684	-0.384126	-0.41468	-0.41468	-0.41468	-0.41468	-0.41468	-0.41468	-0.40903	-0.355414	-0.374584	-0.380043	2.549	2.68399	1.86497	1
ETH2_0847500	-0.183951	-0.0609225	-0.200903	-0.398495	-0.421803	-0.413708	-0.421516	-0.40596	-0.419221	-0.482317	-0.481281	-0.482317	-0.481533	-0.482317	-0.475871	-0.349591	-0.356701	-0.320348	1.58642	1.97586	3.27648	1
ETH2_0848900	-0.39037	-0.393819	-0.394368	-0.396609	-0.396609	-0.393372	-0.386249	-0.388464	-0.388174	-0.384605	-0.380498	-0.388241	-0.395968	-0.395245	-0.394852	-0.391489	-0.386514	-0.387432	2.96866	2.33202	1.7322	1
ETH2_0851900	-0.769318	-0.753572	-0.781333	0.776111	1.10124	-0.136636	0.595177	0.6809	0.790715	-0.869566	-0.874199	-0.874199	-0.721726	-0.741525	-0.772917	-0.655634	-0.681676	-0.673701	1.65563	1.70713	1.9991	1
ETH2_0853300	-0.545934	-0.579526	-0.61355	-0.450463	-0.600573	-0.547769	0.295857	0.467833	0.729449	-0.592642	-0.61355	-0.61355	-0.61355	-0.61355	-0.584983	-0.189044	-0.237056	-0.399506	1.55953	1.61016	3.13242	1
ETH2_0854300	-0.218189	-0.116676	-0.290267	-0.485106	-0.467917	-0.517176	-0.465739	-0.469983	-0.468228	-0.521816	-0.52185	-0.524876	-0.465385	-0.495674	-0.520696	-0.086447	-0.228259	-0.208855	2.05668	2.56602	2.45043	1
ETH2_0854800	-0.35648	-0.35484	-0.359018	-0.361169	-0.362449	-0.36183	-0.350555	-0.348681	-0.349347	-0.35925	-0.358555	-0.361849	-0.357295	-0.359709	-0.357742	-0.357159	-0.359722	-0.359014	3.44233	2.32465	0.667684	1
ETH2_0857000	-0.339181	-0.31775	-0.207512	-0.39576	-0.395209	-0.350953	-0.33217	-0.331502	-0.327982	-0.430137	-0.41752	-0.429333	-0.428324	-0.433794	-0.431296	-0.396669	-0.405934	-0.404865	2.74309	2.94739	1.08541	1
ETH2_0858500	-0.423443	-0.422371	-0.422295	-0.423443	-0.423443	-0.423443	-0.397977	-0.404672	-0.38609	-0.31147	-0.347884	-0.378444	-0.298308	-0.372096	-0.383846	-0.277911	-0.238234	-0.298391	3.44906	2.10645	1.07826	1
ETH2_0900300	-0.374353	-0.371932	-0.376344	-0.38348	-0.381006	-0.379683	-0.33753	-0.335049	-0.331962	-0.347494	-0.341172	-0.3187	-0.368607	-0.377049	-0.373341	-0.378368	-0.37379	-0.369731	3.47457	2.20173	0.843293	1
ETH2_0900500	-0.378971	-0.363612	-0.377795	-0.379988	-0.379988	-0.379988	-0.36479	-0.372685	-0.365429	-0.379988	-0.360084	-0.379988	-0.379988	-0.379988	-0.379988	-0.378485	-0.378245	-0.379988	3.3295	2.21059	1.21989	1
ETH2_0901200	-0.262832	-0.463337	-0.541479	-0.584871	-0.584871	-0.584871	-0.284087	-0.138156	-0.00862111	-0.0122849	0.00598884	-0.402643	-0.584871	-0.545265	-0.584871	-0.46594	-0.377969	-0.399519	1.42331	2.84516	2.55203	1
ETH2_0901300	-0.384626	-0.382471	-0.686725	-0.668778	-0.697231	-0.723223	-0.293125	-0.21486	0.100772	-0.178782	-0.495435	-0.0590206	-0.723223	-0.689909	-0.666002	-0.298069	0.378979	-0.158064	2.3952	2.36436	2.08024	1
ETH2_0901500	-0.433302	-0.428056	-0.416447	-0.427715	-0.427967	-0.43195	-0.37878	-0.390206	-0.399727	-0.420409	-0.415239	-0.425437	-0.420444	-0.409371	-0.411282	-0.252369	-0.265129	-0.343307	2.54014	1.88071	2.67629	1
ETH2_0901600	-0.43418	-0.294886	-0.30997	-0.700075	-0.723605	-0.688172	-0.682298	-0.628079	-0.665415	-0.715561	-0.719628	-0.723605	-0.458858	-0.61482	-0.613693	1.3973	1.6387	0.745678	1.65368	2.02789	1.50959	1
ETH2_0901700	-0.692594	-0.648424	-0.760776	-1.04495	-1.05133	-1.03899	1.09747	1.0174	1.17868	-0.0192812	0.157161	-0.460672	-1.01649	-1.01818	-1.01951	0.327653	0.410479	0.0357862	2.08598	1.78404	0.676528	1
ETH2_0902600	-0.379468	-0.383654	-0.385989	-0.397044	-0.397459	-0.398529	-0.399724	-0.399574	-0.399836	-0.400795	-0.400795	-0.400779	-0.400795	-0.400781	-0.400795	-0.400419	-0.400327	-0.40041	2.4947	2.5661	2.08637	1
ETH2_0902700	-0.363331	-0.378679	-0.376604	-0.400155	-0.402249	-0.401996	-0.39218	-0.390106	-0.394055	-0.40651	-0.406612	-0.406394	-0.406612	-0.406612	-0.406612	-0.406612	-0.406541	-0.406612	2.17459	2.46107	2.52281	1
ETH2_0903400	-0.498704	-0.498494	-0.496137	-0.399256	-0.481075	-0.377857	-0.371697	-0.365038	-0.478601	-0.531634	-0.531634	-0.531634	-0.531634	-0.531634	-0.531634	0.210212	0.194758	-0.105181	1.79039	2.08971	2.97677	1
ETH2_0904400	-0.3861	-0.442853	-0.411129	-0.614095	-0.630912	-0.640046	-0.383084	-0.335345	-0.27813	-0.581915	-0.591196	-0.551148	-0.624058	-0.630523	-0.622601	0.37813	0.385808	0.163507	2.49103	2.08522	2.21944	1
ETH2_0905000	-0.509258	-0.503936	-0.501545	-0.417698	-0.384377	-0.449324	0.0790837	0.0803546	0.0709488	-0.478555	-0.484383	-0.481947	-0.525254	-0.518011	-0.52481	-0.455806	-0.456446	-0.447646	2.86086	2.32768	1.72007	1
ETH2_0908100	-0.655368	-0.551617	-0.452554	-0.652679	-0.665156	-0.695238	0.278393	0.314011	0.378516	-0.0513585	0.0979198	-0.180448	-0.73516	-0.679084	-0.715897	-0.48258	-0.466631	-0.551459	1.74723	1.69304	3.02612	1
ETH2_0908500	-0.726784	-0.715811	-0.709537	-0.746858	-0.752129	-0.753773	-0.671097	-0.677761	-0.666352	-0.778747	-0.777875	-0.778273	-0.00476844	0.75233	0.377957	1.13537	0.92022	0.118343	1.45768	1.44294	2.55492	1
ETH2_0911000	-0.477666	-0.479191	-0.477427	-0.477034	-0.480147	-0.479542	-0.37063	-0.390055	-0.396688	-0.0179561	0.0768947	-0.0111227	-0.480736	-0.479226	-0.472954	-0.459195	-0.46167	-0.446281	3.00492	2.48277	1.29294	1
ETH2_0913200	-0.309864	-0.388914	-0.426193	-0.613323	-0.629113	-0.641654	-0.15029	-0.168108	-0.142247	-0.668064	-0.668455	-0.666474	-0.632564	-0.643836	-0.640834	0.26231	0.26702	0.215706	2.64107	2.53879	1.46503	1
ETH2_0914600	-0.485489	-0.649795	-0.850219	0.520521	0.803846	0.537177	0.320938	0.644807	0.653124	-0.804649	-0.475851	0.019743	-0.984765	-0.984765	-0.914452	-0.923303	-0.984765	-0.936871	1.96897	1.87627	1.64953	1
ETH2_0916200	-0.570353	-0.562747	-0.557624	-0.574844	-0.572098	-0.577863	-0.502104	-0.4602	-0.408532	-0.54535	-0.550304	-0.56653	-0.452797	-0.467022	-0.463633	0.37904	0.477258	0.314772	2.05923	1.76861	2.83309	1
ETH2_0917800	-0.49485	-0.490879	-0.49485	-0.49485	-0.49485	-0.49485	-0.468316	-0.479396	-0.492026	0.0444272	0.217022	0.216638	-0.49485	-0.49485	-0.49485	-0.49485	-0.48809	-0.492579	2.33659	1.78781	2.76245	1
ETH2_0918500	-0.422337	-0.401259	-0.413477	-0.408651	-0.425559	-0.423496	-0.408033	-0.410502	-0.415404	-0.427565	-0.427565	-0.421649	-0.415474	-0.417278	-0.425357	-0.288551	-0.298808	-0.301937	2.23571	2.58524	2.33195	1
ETH2_0919400	-0.365413	-0.365378	-0.367102	-0.368702	-0.370914	-0.369691	-0.365335	-0.365527	-0.36107	-0.36411	-0.36058	-0.369432	-0.36946	-0.368981	-0.37025	-0.338408	-0.334897	-0.351238	3.481	2.18488	0.860606	1
ETH2_0919900	-0.50637	-0.474333	-0.866332	-0.882308	-0.929197	-0.929197	-0.319115	0.250986	0.135258	0.107751	-0.082081	-0.379177	-0.929197	-0.900507	-0.929197	0.933857	1.34396	0.363137	1.58858	0.64009	2.76339	1
ETH2_0922600	-0.372364	-0.350435	-0.370653	-0.423003	-0.409256	-0.407213	-0.2438	-0.188651	-0.20524	-0.416773	-0.398159	-0.420153	-0.447927	-0.447927	-0.447927	-0.442203	-0.434649	-0.446812	3.23244	2.12113	1.51957	1
ETH2_0924400	-0.196064	-0.488426	0.141863	-0.370899	-0.488426	-0.147113	-0.488426	-0.393003	-0.488426	-0.488426	-0.488426	-0.488426	-0.488426	-0.488426	-0.488426	-0.32647	-0.488426	-0.404291	2.31637	2.57089	2.18141	1
ETH2_0924700	-0.275754	-0.380979	-0.424195	-0.566457	-0.570042	-0.639392	-0.301714	-0.329091	-0.274995	-0.554254	-0.595501	-0.645792	-0.638184	-0.645792	-0.638843	0.635743	0.262901	0.580016	1.75242	0.890764	3.35914	1
ETH2_0927400	-0.437117	-0.46337	-0.409729	-0.472576	-0.449846	-0.242576	-0.472397	-0.46949	-0.486634	-0.553279	-0.541662	-0.538104	-0.479812	-0.53831	-0.520273	0.179974	0.0844472	-0.0113458	2.81477	2.54669	1.46064	1
ETH2_0930500	-0.301588	-0.276647	-0.306131	-0.360967	-0.365955	-0.335886	-0.365497	-0.362074	-0.355334	-0.384577	-0.384577	-0.384577	-0.384577	-0.377039	-0.382419	-0.383634	-0.380202	-0.383107	3.45167	2.27598	0.74714	1
ETH2_0930800	-0.405656	-0.405656	-0.405656	-0.405656	-0.405656	-0.405656	-0.401814	-0.405656	-0.405656	-0.402476	-0.402511	-0.405656	-0.405656	-0.365185	-0.405656	-0.394263	-0.370419	-0.361265	2.189	2.48441	2.48674	1
ETH2_0932000	-0.450992	-0.41981	-0.386193	-0.535605	-0.541436	-0.550523	-0.40077	-0.399285	-0.404326	-0.532995	-0.54128	-0.516743	-0.535489	-0.531808	-0.53474	0.172395	0.29954	0.0290598	2.52802	2.77837	1.47461	1
ETH2_0932500	-0.13843	-0.191227	-0.0955871	-0.458437	-0.463794	-0.460522	-0.361198	-0.357276	-0.363673	-0.465256	-0.465624	-0.465624	-0.464797	-0.464452	-0.465624	-0.465404	-0.465114	-0.464595	2.59272	2.54613	1.93778	1
ETH2_0932600	-0.343409	-0.34414	-0.343352	-0.343846	-0.34414	-0.34414	-0.339769	-0.341753	-0.339691	-0.34414	-0.343246	-0.34414	-0.34414	-0.34342	-0.34414	-0.339009	-0.339128	-0.338668	3.64436	2.10629	0.413618	1
ETH2_0933200	-0.254089	-0.336882	-0.360978	-0.423741	-0.429278	-0.464976	-0.502234	-0.476633	-0.497889	-0.55482	-0.561483	-0.563611	-0.520499	-0.563617	-0.569386	0.0734819	0.0534576	0.171481	2.2221	1.51809	3.04151	1
ETH2_0934400	-0.782481	-0.754835	-0.751411	-0.00613305	-0.0893606	-0.233757	0.905436	0.955029	1.37904	-0.800874	-0.802987	-0.800409	-0.61644	-0.735735	-0.759669	-0.371324	-0.463373	-0.574805	2.01678	0.944303	2.343	1
ETH2_0934500	-0.366391	-0.413304	-0.400018	-0.49946	-0.508279	-0.512623	-0.433355	-0.439418	-0.441811	-0.523281	-0.524284	-0.524969	-0.349931	-0.403738	-0.405091	-0.124728	-0.136779	-0.093149	2.1732	2.53077	2.39663	1
ETH2_0936000	-0.310208	-0.299311	-0.307004	-0.490413	-0.487207	-0.48594	-0.203211	-0.215376	-0.212308	-0.269148	-0.300276	-0.237921	-0.494504	-0.49446	-0.49268	-0.490801	-0.493918	-0.489632	3.20948	2.30339	1.26145	1
ETH2_0936400	-0.635306	-0.684543	-0.686276	-0.680243	-0.72001	-0.688672	-0.539768	-0.603998	-0.555745	0.797173	1.10313	1.07168	-0.642094	-0.658659	-0.644774	-0.297201	-0.343867	-0.428135	2.25628	1.58912	1.99189	1
ETH2_0936600	-0.475459	-0.453112	-0.435319	-0.488731	-0.488731	-0.484599	-0.222947	-0.168739	-0.1613	-0.39844	-0.424334	-0.442	-0.380677	-0.385132	-0.388544	-0.445597	-0.434156	-0.436785	2.49255	2.07473	2.54733	1
ETH2_0936700	-0.355623	-0.382395	-0.375502	-0.406912	-0.406526	-0.406501	-0.398698	-0.39571	-0.399104	-0.402892	-0.395432	-0.403023	-0.408324	-0.407748	-0.407335	-0.401837	-0.400298	-0.403943	2.59491	2.3403	2.2226	1
ETH2_0936800	-0.205463	-0.286003	-0.206386	-0.659053	-0.658756	-0.655299	-0.287063	-0.239364	-0.298194	0.451476	0.193315	0.110776	-0.686086	-0.686086	-0.686086	-0.671477	-0.626785	-0.649657	2.57	2.24693	1.92926	1
ETH2_0937000	-0.378239	-0.378871	-0.377288	-0.380958	-0.380982	-0.381479	-0.366954	-0.362867	-0.366869	-0.372663	-0.368401	-0.364123	-0.38118	-0.380204	-0.381479	-0.381479	-0.381479	-0.381479	3.29197	2.27612	1.1989	1
ETH2_0937100	-0.379598	-0.38597	-0.388188	-0.39166	-0.391753	-0.393725	-0.393725	-0.387018	-0.393725	-0.392137	-0.393725	-0.393725	-0.393725	-0.388671	-0.393725	-0.393725	-0.393725	-0.393725	2.70625	2.67807	1.65792	1
ETH2_0937200	-0.387988	-0.38373	-0.381714	-0.390797	-0.390797	-0.390797	-0.390797	-0.385296	-0.388786	-0.38906	-0.385644	-0.390797	-0.390797	-0.390797	-0.390797	-0.390797	-0.390797	-0.390797	3.00684	2.35707	1.63706	1
ETH2_0937500	-0.394785	-0.390135	-0.389478	-0.399377	-0.399377	-0.399377	-0.387369	-0.399377	-0.399377	-0.399377	-0.390952	-0.399377	-0.399377	-0.3926	-0.399377	-0.399377	-0.399377	-0.399377	2.19073	2.21573	2.73138	1
ETH2_0937600	-0.402573	-0.402573	-0.402573	-0.402573	-0.402573	-0.402573	-0.352518	-0.345223	-0.375062	-0.378123	-0.38914	-0.380202	-0.401557	-0.402573	-0.401645	-0.402573	-0.400691	-0.402573	2.95407	2.30289	1.79036	1
ETH2_0937700	-0.396398	-0.396398	-0.396398	-0.396398	-0.396398	-0.396398	-0.383869	-0.387016	-0.388254	-0.390472	-0.381748	-0.387813	-0.39252	-0.39463	-0.390326	-0.396398	-0.396398	-0.396398	2.90584	2.3411	1.81728	1
ETH2_0937800	-0.515233	-0.544845	-0.518653	-0.593785	-0.592094	-0.572019	-0.499143	-0.497559	-0.508754	0.77071	0.8179	0.808139	-0.636977	-0.627769	-0.631661	-0.626569	-0.622943	-0.623169	2.44543	1.97432	1.79467	1
ETH2_0938400	-0.70866	-0.71417	-0.707796	-0.659564	-0.681439	-0.702487	-0.114817	-0.0971481	-0.209733	-0.690601	-0.709576	-0.694648	-0.468378	-0.504243	-0.574498	0.896025	0.961826	0.687746	1.18476	1.54741	2.96	1
ETH2_0938700	-0.402818	-0.410117	-0.397714	-0.41751	-0.41751	-0.41751	-0.381831	-0.388738	-0.367559	-0.410695	-0.410771	-0.400883	-0.41751	-0.388599	-0.386474	-0.395806	-0.386045	-0.356202	2.62704	2.23454	2.29271	1
ETH2_0938900	-0.538316	-0.533727	-0.536616	-0.542203	-0.542203	-0.541195	-0.491375	-0.503296	-0.490268	-0.540601	-0.539033	-0.542203	-0.459492	-0.472087	-0.436003	0.594754	0.573307	0.14241	1.52377	1.69013	3.18425	1
ETH2_0939100	-0.832442	-0.832442	-0.830039	-0.814518	-0.822173	-0.828972	0.816706	0.983769	0.978677	-0.435364	-0.460216	-0.694516	-0.807692	-0.694253	-0.760858	0.254352	0.347801	0.19023	1.61434	1.0072	2.62041	1
ETH2_0940900	-0.150304	-0.215503	-0.183578	-0.40892	-0.417922	-0.424293	-0.419458	-0.414839	-0.415597	-0.447161	-0.447009	-0.447368	-0.445276	-0.446544	-0.446519	-0.447182	-0.446722	-0.446982	1.90439	2.37871	2.78808	1
ETH2_0941300	-0.348965	-0.375071	-0.205789	-0.30014	-0.409943	-0.416107	-0.431328	-0.409409	-0.426362	-0.464544	-0.464544	-0.464544	-0.464544	-0.451422	-0.464544	-0.17889	-0.178942	-0.288003	3.18601	2.41949	1.13759	1
ETH2_0941600	-0.532578	-0.501933	-0.395334	1.20688	1.54579	0.745456	-0.303626	-0.233017	-0.308592	-0.74043	-0.732268	-0.73683	-0.743205	-0.739769	-0.745276	-0.698973	-0.703081	-0.709839	2.25108	1.75989	1.31565	1
ETH2_0942400	-0.255862	-0.284386	-0.257374	-0.560285	-0.585924	-0.565732	-0.549471	-0.550398	-0.559048	-0.578828	-0.590495	-0.595309	-0.582222	-0.575127	-0.565028	0.295278	0.408973	0.165031	2.35298	2.54878	1.88445	1
ETH2_0942700	-0.385567	-0.385567	-0.385567	-0.383187	-0.385567	-0.383263	-0.37672	-0.369143	-0.373914	-0.381906	-0.381946	-0.382217	-0.373244	-0.368093	-0.381815	-0.383381	-0.381764	-0.383863	3.20671	2.31362	1.3264	1
ETH2_0943700	-0.3356	-0.346739	-0.341641	-0.365916	-0.364587	-0.365916	-0.336792	-0.325771	-0.344837	-0.361631	-0.356381	-0.364609	-0.365916	-0.359099	-0.362989	-0.32753	-0.339946	-0.351957	0.863932	1.68769	3.76623	1
ETH2_0944500	0.0144045	-0.168415	-0.110574	-0.467736	-0.471474	-0.471458	-0.415605	-0.430787	-0.425109	-0.461316	-0.470312	-0.472646	-0.440159	-0.438847	-0.413302	-0.414569	-0.410521	-0.426951	3.012	2.39289	1.49049	1
ETH2_0944800	-0.57151	-0.52814	-0.545702	-0.56766	-0.57151	-0.567783	0.204897	0.206807	0.391571	-0.57151	-0.57151	-0.57151	-0.57151	-0.562088	-0.567464	-0.115265	-0.300783	-0.37032	1.9551	1.96247	2.83343	1
ETH2_0945600	-0.307731	-0.340502	-0.315138	-0.373982	-0.374777	-0.33102	-0.237742	-0.224374	-0.249478	-0.465042	-0.460638	-0.480811	-0.505849	-0.504289	-0.504101	-0.476092	-0.476823	-0.48547	2.12479	2.32535	2.66372	1
ETH2_0946500	-0.353372	-0.659512	-0.469041	-0.671614	-0.782934	-0.769976	0.155406	0.385994	0.153123	-0.777615	-0.823716	-0.80697	-0.895389	-0.837737	-0.771608	1.22532	0.623027	0.377755	2.30886	1.36017	2.02982	1
ETH2_0946700	-0.484073	-0.491277	-0.440792	-0.576574	-0.557724	-0.606344	0.867786	0.896644	0.898174	-0.561985	-0.584952	-0.616945	-0.657655	-0.656698	-0.658504	-0.623922	-0.61525	-0.620988	2.27263	1.98197	1.83648	1
ETH2_0947800	-0.317344	-0.166766	-0.114844	-0.499466	-0.516759	-0.516684	-0.210796	-0.261673	-0.256762	-0.513445	-0.522181	-0.522181	-0.473172	-0.515232	-0.50726	-0.34741	-0.349737	-0.373795	2.41872	1.70045	2.86633	1
ETH2_0948200	-0.241153	-0.201173	-0.150716	-0.470216	-0.493011	-0.473149	-0.391378	-0.368105	-0.368088	-0.491259	-0.490323	-0.496965	-0.479799	-0.447693	-0.428638	-0.316356	-0.316715	-0.32965	1.60136	2.34297	3.01006	1
ETH2_0948400	-0.425334	-0.193078	-0.176562	-0.363484	-0.425334	-0.365461	-0.425334	-0.324899	-0.397803	-0.425334	-0.425334	-0.425334	-0.425334	-0.425334	-0.425334	-0.425334	-0.425334	-0.381057	2.82197	1.29966	2.75939	1
ETH2_0949900	-0.4454	-0.451372	-0.451274	-0.0635033	0.0891545	-0.34025	-0.346646	-0.365047	-0.339627	-0.500366	-0.500366	-0.500366	-0.485837	-0.500366	-0.497712	-0.447008	-0.454626	-0.474153	2.60928	2.19704	2.26844	1
ETH2_0951000	-0.352322	-0.368096	-0.361851	-0.386603	-0.39625	-0.395321	-0.395546	-0.389853	-0.392457	-0.407798	-0.405532	-0.412293	-0.409772	-0.41125	-0.409862	-0.404911	-0.405937	-0.407238	1.98263	2.34919	2.78107	1
ETH2_0951800	-0.39123	-0.396288	-0.384803	-0.400398	-0.403132	-0.399162	-0.391698	-0.392033	-0.398264	-0.401029	-0.400013	-0.403132	-0.403132	-0.403132	-0.403132	-0.398109	-0.398763	-0.402154	2.3211	2.39038	2.45813	1
ETH2_0952000	-0.363399	-0.348243	-0.360331	-0.366054	-0.366054	-0.364676	-0.360103	-0.363165	-0.36352	-0.364959	-0.366054	-0.366054	-0.366054	-0.366054	-0.366054	-0.366054	-0.364538	-0.362998	3.37262	2.36554	0.806199	1
ETH2_0952100	-0.615022	-0.360464	-0.686509	-0.318176	-0.591533	-0.498551	0.0843739	0.53309	0.450724	-0.770079	-0.770079	-0.770079	-0.142496	-0.388684	-0.442533	-0.0686055	-0.0229299	-0.602746	1.90751	0.73656	3.33623	1
ETH2_0953500	-0.785182	-0.783986	-0.782543	-0.786364	-0.786364	-0.786364	-0.766941	-0.765539	-0.765644	-0.722792	-0.726025	-0.748477	0.189216	0.580749	0.53948	0.884864	0.743	1.04637	1.50903	1.28017	2.43333	1
ETH2_0954000	-0.357554	-0.357554	-0.357554	-0.357554	-0.357554	-0.357554	-0.348572	-0.351732	-0.349505	-0.357074	-0.357317	-0.357554	-0.352173	-0.356409	-0.351001	-0.347816	-0.347921	-0.353983	3.61474	2.03704	0.724598	1
ETH2_0956300	-0.3999	-0.402837	-0.395997	-0.401649	-0.406542	-0.40651	-0.383258	-0.363182	-0.360908	-0.384904	-0.401547	-0.408826	-0.408826	-0.408826	-0.406312	-0.40443	-0.408826	-0.402832	2.55704	2.43564	2.16344	1
ETH2_0956400	-0.371495	-0.405277	-0.33871	-0.309655	-0.361194	-0.340265	-0.318825	-0.375686	-0.378656	-0.434235	-0.439492	-0.439492	-0.439492	-0.439492	-0.435901	-0.439492	-0.439492	-0.439492	2.43077	2.57815	2.13742	1
ETH2_0956500	-0.397212	-0.409047	-0.398557	-0.336878	-0.361339	-0.364655	-0.259385	-0.295212	-0.307249	-0.419014	-0.385983	-0.432051	-0.464225	-0.464225	-0.464225	-0.464225	-0.464225	-0.464225	2.34699	2.27242	2.53253	1
ETH2_0956600	-0.441383	-0.46701	-0.46701	-0.425802	-0.368645	-0.387228	-0.151057	-0.232806	-0.283582	-0.340219	-0.325951	-0.457343	-0.46701	-0.46701	-0.46701	-0.448082	-0.379197	-0.46701	1.7703	2.46368	2.80938	1
ETH2_0956700	-0.445667	-0.407912	-0.445667	-0.445667	-0.416867	-0.299674	-0.263458	-0.310973	-0.351683	-0.410865	-0.388306	-0.360751	-0.445667	-0.445667	-0.445667	-0.445667	-0.349254	-0.445667	2.2897	2.72299	2.11239	1
ETH2_1001000	-0.378378	-0.374413	-0.379034	-0.378506	-0.379034	-0.379034	-0.361389	-0.354626	-0.360253	-0.371326	-0.373016	-0.372105	-0.377213	-0.37258	-0.367948	-0.357231	-0.364986	-0.359024	3.04566	2.73631	0.878124	1
ETH2_1002900	-0.551833	-0.484014	-0.5066	-0.580952	-0.574554	-0.585358	-0.32113	-0.262821	-0.272948	-0.513252	-0.477612	-0.497314	-0.593272	-0.587996	-0.598088	0.310809	0.28227	0.128575	2.10957	1.56786	3.00866	1
ETH2_1003500	-0.422777	-0.421301	-0.387215	-0.46853	-0.463438	-0.461902	-0.392142	-0.383827	-0.383269	-0.273487	-0.189993	-0.355098	-0.448318	-0.480373	-0.474724	-0.367514	-0.38208	-0.385234	2.20736	2.34305	2.59082	1
ETH2_1004100	-0.528228	-0.528003	-0.544563	-0.563658	-0.563658	-0.563658	-0.193032	-0.182048	0.222476	0.0717679	-0.249466	0.0110602	-0.530881	-0.563658	-0.563658	-0.432813	-0.472607	-0.471894	2.90334	1.15766	2.58552	1
ETH2_1005100	-0.186592	-0.0954246	-0.206618	-0.43549	-0.435675	-0.433642	-0.418681	-0.412193	-0.404091	-0.419923	-0.439578	-0.435742	-0.439578	-0.434575	-0.439578	-0.412348	-0.422154	-0.414701	2.47044	3.02299	1.39315	1
ETH2_1005500	-0.360668	-0.335612	-0.354811	-0.362717	-0.361392	-0.3783	-0.362431	-0.369773	-0.367108	-0.380184	-0.379617	-0.379699	-0.374001	-0.379836	-0.380695	-0.376404	-0.369145	-0.377615	3.37166	2.27121	1.00714	1
ETH2_1008900	-0.202757	-0.239665	-0.317221	-0.571754	-0.580493	-0.581215	0.217073	0.320701	0.350909	-0.535795	-0.542344	-0.553358	-0.604369	-0.604369	-0.599798	-0.568413	-0.569618	-0.592694	2.48314	2.43988	1.85216	1
ETH2_1009500	-0.362561	-0.33532	-0.351066	-0.396978	-0.399329	-0.398228	-0.389673	-0.394257	-0.392651	-0.402823	-0.402625	-0.403192	-0.401895	-0.403445	-0.403445	-0.401712	-0.403445	-0.401516	2.7768	2.59228	1.67509	1
ETH2_1011200	-0.394431	-0.394431	-0.388845	-0.394431	-0.394431	-0.394431	-0.392495	-0.391894	-0.392576	-0.394431	-0.394431	-0.394431	-0.394431	-0.394431	-0.394431	-0.394431	-0.393321	-0.394431	2.92138	2.09597	2.06938	1
ETH2_1011400	-0.247325	-0.234465	-0.253009	-0.440131	-0.45432	-0.405707	-0.477154	-0.474865	-0.473318	-0.501974	-0.501516	-0.502021	-0.480386	-0.47761	-0.47219	-0.187343	-0.1752	-0.189294	2.15585	1.72156	3.07042	1
ETH2_1012400	-0.428659	-0.447852	-0.427458	-0.4427	-0.439153	-0.436999	-0.415971	-0.395203	-0.356829	-0.451213	-0.460672	-0.473826	-0.451938	-0.471709	-0.4502	0.107598	0.183923	-0.168064	1.09021	1.76714	3.56957	1
ETH2_1013500	-0.320351	-0.359896	-0.326334	-0.326798	-0.285022	-0.327301	-0.38811	-0.385465	-0.395015	-0.410276	-0.410276	-0.408178	-0.410276	-0.409364	-0.410276	-0.408907	-0.410276	-0.409743	3.1953	2.38913	1.21743	1
ETH2_1014000	-0.219779	-0.260822	-0.228538	-0.407092	-0.4089	-0.407001	-0.402954	-0.405161	-0.403856	-0.409424	-0.404368	-0.410344	-0.410253	-0.404432	-0.40894	-0.39929	-0.39975	-0.402743	2.97782	2.6875	1.12833	1
ETH2_1014600	-0.387929	-0.366138	-0.390751	-0.398539	-0.40292	-0.391676	-0.402301	-0.405082	-0.404759	-0.408427	-0.407801	-0.408427	-0.398945	-0.396326	-0.401499	-0.369819	-0.37243	-0.378342	2.58075	2.68346	1.82791	1
ETH2_1014700	-0.379711	-0.382529	-0.392549	-0.397526	-0.399575	-0.398914	-0.397403	-0.39612	-0.393927	-0.400217	-0.399961	-0.400217	-0.373891	-0.384159	-0.384305	-0.357252	-0.360425	-0.374686	2.76987	2.7296	1.4739	1
ETH2_1014800	-0.367673	-0.365379	-0.367496	-0.368116	-0.369937	-0.369937	-0.361477	-0.361807	-0.361833	-0.367836	-0.36509	-0.369937	-0.363652	-0.367709	-0.364197	-0.354048	-0.3486	-0.354298	3.47513	2.17556	0.898329	1
ETH2_1015200	-0.59375	-0.613747	-0.60714	-0.635986	-0.637524	-0.636122	-0.584534	-0.580697	-0.59127	-0.602262	-0.621449	-0.635585	-0.547754	-0.469424	-0.482426	1.02916	1.09914	0.811512	2.34729	1.83152	1.72104	1
ETH2_1017800	-0.29795	-0.308508	-0.314553	-0.50157	-0.493055	-0.502192	0.105443	0.0290025	0.0567216	-0.493798	-0.504249	-0.499688	-0.508177	-0.510143	-0.507839	-0.501348	-0.50688	-0.505117	1.50936	2.0868	3.16773	1
ETH2_1018500	-0.394866	-0.40152	-0.401062	-0.365576	-0.382201	-0.380551	-0.366743	-0.372153	-0.363728	-0.403562	-0.400194	-0.403562	-0.402489	-0.402706	-0.403317	-0.355177	-0.351667	-0.375868	1.60416	2.11869	3.20409	1
ETH2_1018700	-0.420503	-0.432316	-0.414167	-0.434282	-0.433806	-0.432011	-0.33643	-0.345555	-0.30379	-0.43742	-0.439452	-0.442093	-0.440096	-0.441031	-0.43662	-0.163033	-0.125839	-0.241411	1.26873	2.07365	3.37747	1
ETH2_1019000	-0.66487	-0.626107	-0.644111	-0.66487	-0.66487	-0.66487	-0.607309	-0.639727	-0.637301	-0.66487	-0.66487	-0.66487	-0.504517	-0.210103	-0.437044	1.19859	1.43036	0.787222	1.70009	2.07016	1.77389	1
ETH2_1019100	-0.432765	-0.342224	-0.366568	-0.348729	-0.454337	-0.407936	-0.502797	-0.522282	-0.515987	-0.52989	-0.52989	-0.52989	-0.378937	-0.371898	-0.387639	-0.0822495	-0.0606409	-0.277963	2.08902	2.10288	2.85073	1
ETH2_1021200	-0.417766	-0.411903	-0.408823	-0.417975	-0.428018	-0.420143	-0.42763	-0.429775	-0.424291	-0.433513	-0.433513	-0.433513	-0.424242	-0.420837	-0.414764	-0.225218	-0.193161	-0.224236	1.61276	2.44257	2.93398	1
ETH2_1021300	-0.372454	-0.372454	0.0321862	-0.33892	-0.372454	-0.372454	-0.278958	-0.318	-0.133623	-0.372454	-0.372454	-0.372454	-0.372454	-0.372454	-0.372454	-0.341647	-0.336724	-0.372454	1.7083	3.8674	0.236971	1
ETH2_1023400	-0.402814	-0.419897	-0.401483	-0.41303	-0.419897	-0.419897	-0.34331	-0.339049	-0.364874	-0.195392	-0.174373	-0.271675	-0.419897	-0.419897	-0.416289	-0.419897	-0.41258	-0.419897	3.30861	2.319	1.04654	1
ETH2_1023500	-0.400315	-0.400315	-0.400315	-0.400315	-0.400315	-0.400315	-0.400315	-0.371185	-0.400315	-0.262323	-0.400315	-0.400315	-0.400315	-0.400315	-0.400315	-0.400315	-0.400315	-0.348945	2.25406	3.06864	1.66448	1
ETH2_1023700	-0.373948	-0.331864	-0.373948	-0.373948	-0.373948	-0.373948	-0.373948	-0.373948	-0.373948	-0.322224	-0.373948	-0.310847	-0.373948	-0.373948	-0.373948	-0.373948	-0.373948	-0.373948	3.07623	2.75169	0.746232	1
ETH2_1024000	-0.442286	-0.442286	-0.442286	-0.442286	-0.442286	-0.442286	0.310518	-0.442286	0.158649	0.596173	0.276579	-0.188908	-0.442286	-0.442286	-0.442286	-0.442286	-0.442286	-0.442286	4.0683	0.561775	-0.0333765	1
ETH2_1024400	-0.226041	-0.269377	-0.312732	-0.402152	-0.398912	-0.397301	-0.36418	-0.355959	-0.352592	-0.416432	-0.429596	-0.431392	-0.443548	-0.44401	-0.437485	-0.423032	-0.429437	-0.413141	1.54784	2.3257	3.07377	1
ETH2_1025500	-0.381108	-0.337725	-0.36481	-0.42808	-0.437568	-0.426605	-0.389597	-0.405775	-0.398815	-0.445595	-0.445595	-0.445595	-0.439146	-0.440451	-0.433814	-0.215808	-0.19626	-0.195311	1.89028	1.59706	3.34031	1
ETH2_1028500	-0.333727	-0.34223	-0.327323	-0.392217	-0.393187	-0.40174	-0.398633	-0.398343	-0.400869	-0.413689	-0.413689	-0.413689	-0.413541	-0.413689	-0.413419	-0.412271	-0.413415	-0.412584	1.90487	2.52254	2.68085	1
ETH2_1028600	-0.255947	-0.230705	-0.233343	-0.335614	-0.42495	-0.417213	-0.42732	-0.423566	-0.405931	-0.442514	-0.420661	-0.446943	-0.446943	-0.446943	-0.442908	-0.386988	-0.41013	-0.418087	2.37485	1.70513	2.93673	1
ETH2_1030900	-0.409139	-0.379744	-0.386157	-0.529077	-0.522724	-0.511695	-0.47875	-0.475815	-0.481879	-0.513499	-0.51804	-0.515212	-0.0419446	-0.153214	-0.0869671	-0.247921	-0.260321	-0.197579	3.22968	2.2653	1.2147	1
ETH2_1033100	-0.162571	-0.226241	-0.222004	-0.480162	-0.451617	-0.510742	-0.525605	-0.517185	-0.529673	-0.550729	-0.555579	-0.554213	-0.451498	-0.420257	-0.444206	-0.103786	-0.0760344	-0.196924	2.07064	1.97071	2.93768	1
ETH2_1033600	-0.397599	-0.396547	-0.391393	-0.390909	-0.381032	-0.38943	-0.394498	-0.398803	-0.394343	-0.398151	-0.400475	-0.400295	-0.399207	-0.40034	-0.399192	-0.400088	-0.401468	-0.4	2.31876	2.08855	2.72646	1
ETH2_1033700	-0.529131	-0.482267	-0.458538	-0.112433	0.0616492	-0.314746	0.238495	0.275998	0.359601	-0.654779	-0.653714	-0.631963	-0.655867	-0.643744	-0.643969	-0.627265	-0.592537	-0.641684	2.62019	1.96493	2.12177	1
ETH2_1034100	-0.235131	-0.333361	-0.207333	-0.607652	-0.59432	-0.604118	0.0719869	-0.0328337	0.0513323	-0.428153	-0.449125	-0.510197	-0.605192	-0.590043	-0.609041	-0.425218	-0.46091	-0.403848	2.197	2.0926	2.68356	1
ETH2_1034600	-0.571058	-0.571058	-0.571058	-0.571058	-0.571058	-0.571058	0.237396	0.209578	0.101473	-0.324534	0.177731	-0.270306	-0.571058	-0.571058	-0.571058	-0.571058	-0.571058	-0.571058	2.92539	1.94021	1.85576	1
ETH2_1035900	-0.881393	-0.797882	-0.523597	2.72129	1.22078	1.76656	0.699715	0.0394757	0.276805	-0.830074	-0.526139	-0.537049	-0.881393	-0.636457	-0.881393	-0.697518	-0.525966	-0.618706	1.10885	0.173018	0.331072	1
ETH2_1036500	-0.355069	-0.320582	-0.32787	-0.389302	-0.40655	-0.395491	-0.39505	-0.400742	-0.395717	-0.410452	-0.410889	-0.410889	-0.410889	-0.409499	-0.409098	-0.39471	-0.39152	-0.406416	2.90117	2.42199	1.71757	1
ETH2_1036600	-0.387443	-0.3987	-0.376757	-0.40269	-0.384445	-0.391832	-0.388221	-0.394316	-0.393069	-0.405488	-0.407236	-0.405103	-0.407236	-0.404454	-0.407236	-0.404104	-0.403603	-0.405609	2.43563	2.27471	2.4572	1
ETH2_1037700	-0.519939	-0.531799	-0.534456	-0.534456	-0.532429	-0.534456	-0.225823	-0.245012	-0.207642	0.00500165	0.076503	0.060941	-0.517364	-0.534456	-0.527765	-0.459403	-0.488107	-0.483566	3.14714	2.1741	1.41299	1
ETH2_1038600	-0.321506	-0.333972	-0.331958	-0.407958	-0.401152	-0.404719	-0.372206	-0.362592	-0.35678	-0.424244	-0.427105	-0.410681	-0.431279	-0.431279	-0.427915	-0.409854	-0.42592	-0.421458	2.85575	2.11435	2.13248	1
ETH2_1038700	-0.409243	-0.408264	-0.412106	-0.410572	-0.409908	-0.408764	-0.396418	-0.394351	-0.391955	-0.361348	-0.34119	-0.358823	-0.412106	-0.409759	-0.412106	-0.406467	-0.406792	-0.412106	2.50032	2.43976	2.22219	1
ETH2_1039100	-0.346684	-0.360612	-0.33806	-0.413025	-0.402589	-0.409516	-0.37201	-0.364753	-0.373661	-0.441633	-0.439892	-0.444017	-0.440451	-0.430743	-0.42936	-0.358602	-0.376323	-0.399644	2.51449	2.55534	2.07174	1
ETH2_1039200	-0.342021	-0.361177	-0.319993	-0.403927	-0.396258	-0.352228	-0.368166	-0.36299	-0.35791	-0.428289	-0.434051	-0.431986	-0.445159	-0.44656	-0.44464	-0.414947	-0.415087	-0.41713	2.54545	2.51358	2.08349	1
ETH2_1039400	-0.39564	-0.392553	-0.395403	-0.392152	-0.395568	-0.397107	-0.334143	-0.350261	-0.334677	-0.388633	-0.382529	-0.392555	-0.398689	-0.398689	-0.398689	-0.398689	-0.396948	-0.398689	3.09174	2.34046	1.50941	1
ETH2_1039500	-0.366028	-0.355696	-0.350332	-0.37148	-0.373225	-0.366522	-0.360775	-0.356762	-0.350871	-0.37542	-0.37542	-0.37542	-0.37542	-0.37542	-0.37542	-0.37542	-0.37542	-0.37542	3.49787	2.02152	1.11108	1
ETH2_1039600	-0.197289	-0.240264	-0.121543	0.0467634	0.128916	0.13061	-0.480407	-0.479589	-0.465548	-0.55544	-0.551208	-0.535956	-0.596686	-0.596686	-0.596686	-0.596686	-0.596686	-0.596686	2.50246	2.51805	1.88056	1
ETH2_1039700	-0.370693	-0.372179	-0.366338	-0.383294	-0.385067	-0.378941	-0.381271	-0.381718	-0.381462	-0.385336	-0.385822	-0.385822	-0.385822	-0.385822	-0.385822	-0.385822	-0.385822	-0.385822	3.14263	2.38553	1.34471	1
ETH2_1039800	-0.251074	-0.274037	-0.161269	-0.216192	-0.271626	0.0419843	-0.445191	-0.436563	-0.446395	-0.468488	-0.469502	-0.463191	-0.473804	-0.473804	-0.473804	-0.473804	-0.473804	-0.473804	3.25244	2.26811	1.18382	1
ETH2_1039900	-0.266468	-0.292029	-0.271773	-0.35754	-0.36051	-0.362412	-0.375682	-0.370038	-0.374151	-0.377029	-0.389102	-0.379644	-0.389706	-0.389706	-0.389289	-0.384781	-0.383783	-0.386721	3.46992	2.21972	0.810722	1
ETH2_1040000	-0.281017	-0.351282	-0.326382	-0.43385	-0.435139	-0.416351	-0.338649	-0.34013	-0.315637	-0.455064	-0.452733	-0.444531	-0.462379	-0.462379	-0.459047	-0.36628	-0.391453	-0.409052	2.38577	2.14561	2.60997	1
ETH2_1040400	-0.396385	-0.383858	-0.366917	-0.396821	-0.38426	-0.393238	-0.366484	-0.372026	-0.363277	-0.398919	-0.400534	-0.417079	-0.419904	-0.420984	-0.418538	-0.393804	-0.405467	-0.404481	2.8458	2.25265	2.00453	1
ETH2_1040500	-0.350939	-0.34885	-0.378538	-0.398176	-0.386405	-0.398003	-0.375866	-0.386929	-0.381556	-0.430014	-0.430985	-0.430985	-0.430985	-0.430985	-0.430985	-0.371862	-0.406784	-0.393044	2.27932	2.54638	2.33619	1
ETH2_1040600	-0.293355	-0.324314	-0.313816	-0.430929	-0.418093	-0.452098	-0.386166	-0.342878	-0.421735	-0.471955	-0.468054	-0.471955	-0.377539	-0.453128	-0.471955	-0.307061	-0.313497	-0.299407	1.97578	1.98812	3.05404	1
ETH2_1044000	-0.409426	-0.402629	-0.406514	-0.409426	-0.403205	-0.409426	-0.34685	-0.356521	-0.353351	-0.399402	-0.379687	-0.404331	-0.409426	-0.409426	-0.409426	-0.407431	-0.409426	-0.409426	2.22897	2.17115	2.73521	1
ETH2_1044900	-0.353294	-0.378842	-0.290243	-0.399626	-0.40939	-0.412939	-0.341269	-0.370681	-0.353668	-0.407165	-0.416588	-0.416588	-0.416588	-0.416588	-0.410646	-0.415722	-0.412572	-0.416588	2.95459	2.32029	1.76411	1
ETH2_1045100	-0.0344989	-0.177673	-0.167718	-0.440159	-0.427202	-0.441832	-0.433027	-0.440867	-0.442487	-0.449984	-0.449984	-0.449984	-0.449984	-0.449984	-0.449984	-0.449984	-0.449984	-0.445965	2.67182	2.53808	1.84141	1
ETH2_1045200	-0.141473	-0.248321	-0.28905	-0.439401	-0.443915	-0.44529	-0.422947	-0.430693	-0.420696	-0.446704	-0.446704	-0.446704	-0.435779	-0.425253	-0.439796	-0.398394	-0.415577	-0.403308	2.18873	2.47568	2.4756	1
ETH2_1046100	-0.402347	-0.404383	-0.403286	-0.404383	-0.404383	-0.403591	-0.40134	-0.397737	-0.395274	-0.338583	-0.360172	-0.35522	-0.404383	-0.404383	-0.404383	-0.404383	-0.403511	-0.40409	2.84144	2.31698	1.93741	1
ETH2_1048200	-0.765671	-0.827178	-0.777453	-0.808634	-0.821276	-0.827178	0.821546	1.2305	1.19789	-0.765366	-0.681415	-0.56615	-0.7276	-0.683454	-0.742724	0.433483	0.378068	0.442817	0.736498	1.0232	2.73009	1
ETH2_1049200	-0.767722	-0.765825	-0.772162	-0.780047	-0.780581	-0.780409	-0.230983	-0.241723	-0.244429	-0.7755	-0.773489	-0.775474	0.397442	0.440608	0.454113	0.0190053	-0.0207493	-0.041166	1.98002	2.28219	2.17689	1
ETH2_1050800	-0.356858	-0.362359	-0.363422	-0.39713	-0.399676	-0.400269	-0.402729	-0.402878	-0.402996	-0.404566	-0.4044	-0.404593	-0.404608	-0.404674	-0.404642	-0.404459	-0.40447	-0.404597	2.57681	2.567	1.98551	1
ETH2_1050900	-0.717048	-0.717048	-0.717048	-0.713649	-0.717048	-0.717048	-0.694935	-0.697729	-0.700405	-0.715741	-0.701534	-0.717048	0.0789097	0.414406	0.233222	1.00515	0.94352	0.330528	1.44888	1.2264	2.84526	1
ETH2_1051100	-0.517051	-0.522296	-0.5096	-0.01267	-0.164568	-0.262668	0.0183986	0.0728895	0.035704	-0.566111	-0.566794	-0.56596	-0.566794	-0.566794	-0.564926	-0.560671	-0.56348	-0.561705	2.41847	2.51999	2.00664	1
ETH2_1051600	-0.293605	-0.336632	-0.364728	-0.70457	-0.690128	-0.688407	-0.530451	-0.521376	-0.528264	-0.727367	-0.730004	-0.726342	0.650259	0.586221	0.205788	-0.203465	-0.210494	-0.081228	3.10939	2.21439	0.571011	1
ETH2_1054400	-0.207325	-0.198226	-0.179365	-0.460927	-0.48929	-0.448945	-0.384865	-0.376157	-0.397402	-0.505655	-0.517152	-0.517152	-0.513876	-0.51541	-0.513412	-0.264119	-0.254778	-0.274123	2.40764	1.77347	2.83708	1
ETH2_1056500	-0.903777	-0.957699	-0.84245	-1.03031	-1.07003	-1.08993	0.84413	0.46036	0.891499	0.4906	0.559837	-0.170536	-0.876133	-0.902105	-0.998092	0.535378	0.509085	-0.366181	1.79925	1.05533	2.06176	1
ETH2_1056800	-0.64682	-0.632353	-0.683483	-0.897488	-0.897694	-0.900944	0.3921	0.393313	0.386857	-0.629771	-0.619781	-0.78651	-0.644941	-0.726965	-0.6786	0.521228	0.511191	0.503279	2.24569	1.97111	1.82058	1
ETH2_1057200	-0.408821	-0.41101	-0.39946	-0.342471	-0.359192	-0.347181	-0.370119	-0.350544	-0.366513	-0.431165	-0.434358	-0.444129	-0.429212	-0.418282	-0.408379	-0.363239	-0.340981	-0.400688	2.90943	2.44544	1.67088	1
ETH2_1058700	-0.372418	-0.37002	-0.368776	-0.385307	-0.386109	-0.384666	-0.302745	-0.298825	-0.301074	-0.283687	-0.317571	-0.359903	-0.387514	-0.384363	-0.386354	-0.379067	-0.385555	-0.382775	3.41744	2.35742	0.661866	1
ETH2_1059000	-0.530792	-0.530792	-0.530792	-0.527869	-0.529933	-0.52644	-0.00496771	0.0375418	0.0189296	-0.530792	-0.527714	-0.528682	-0.489924	-0.480451	-0.484488	-0.0884522	-0.0994419	-0.0945366	1.22931	1.71361	3.50667	1
ETH2_1059100	-0.147845	-0.192491	-0.190297	-0.284227	-0.331379	-0.359473	-0.36869	-0.355553	-0.37591	-0.463316	-0.459859	-0.462463	-0.463316	-0.461091	-0.46045	-0.421558	-0.416823	-0.440538	3.27479	2.36792	1.01257	1
ETH2_1059700	-0.40024	-0.40024	-0.40024	-0.398234	-0.40024	-0.40024	-0.40024	-0.398611	-0.394883	-0.394068	-0.354464	-0.385181	-0.358693	-0.351145	-0.374942	-0.302572	-0.257044	-0.216433	3.40072	2.26273	0.924258	1
ETH2_1061100	-0.347668	-0.357359	-0.350195	-0.368778	-0.373648	-0.371524	-0.385729	-0.384908	-0.388687	-0.388087	-0.388858	-0.390255	-0.389403	-0.390115	-0.389858	-0.356233	-0.353666	-0.361053	3.31879	2.26616	1.15107	1
ETH2_1061200	-0.551665	-0.542978	-0.54577	-0.552743	-0.552743	-0.550226	-0.543881	-0.546761	-0.545798	-0.526738	-0.530982	-0.538914	-0.451497	-0.429684	-0.449792	0.55344	0.49744	0.211815	2.83597	2.14544	1.61607	1
ETH2_1062000	-0.591741	-0.589864	-0.593594	-0.590615	-0.590749	-0.593594	-0.478665	-0.492584	-0.489471	1.11004	1.12063	1.38901	-0.589308	-0.588124	-0.58185	-0.579222	-0.580894	-0.577595	2.65455	1.88857	0.345074	1
ETH2_1100100	-0.140586	-0.189086	-0.213165	-0.292595	-0.317957	-0.316412	-0.502498	-0.50608	-0.465125	-0.504485	-0.496924	-0.528666	-0.514837	-0.544972	-0.542466	-0.317087	-0.343622	-0.327356	2.43441	1.93946	2.69004	1
ETH2_1100200	-0.876245	-0.897819	-0.892006	-0.889147	-0.889539	-0.889424	0.982206	0.779835	0.764108	0.908396	0.964247	0.263968	-0.842932	-0.895166	-0.884147	-0.389892	-0.401136	-0.514436	0.882162	1.25896	2.45801	1
ETH2_1100300	-0.398329	-0.390477	-0.401068	-0.402343	-0.403702	-0.400048	-0.376536	-0.383307	-0.388324	-0.405124	-0.404186	-0.404913	-0.400345	-0.404557	-0.406083	-0.388902	-0.395456	-0.398497	2.38184	2.15544	2.61493	1
ETH2_1100400	-0.729599	-0.673615	-0.658345	-0.681156	-0.733898	-0.611287	-0.0291317	-0.0837509	0.0068324	-0.748103	-0.748103	-0.70622	-0.688187	-0.602454	-0.693379	1.0355	1.15406	0.663063	1.47093	1.31269	2.74416	1
ETH2_1100800	-0.793012	-0.793012	-0.787352	-0.78668	-0.776888	-0.782795	0.252654	0.235347	0.295094	-0.793012	-0.793012	-0.793012	-0.705567	-0.72068	-0.726455	1.1812	1.30098	1.0446	1.80649	1.18517	1.94995	1
ETH2_1100900	-0.513248	-0.51495	-0.521817	-0.525631	-0.525631	-0.525631	-0.454257	-0.44942	-0.448398	0.441429	0.650324	0.897051	-0.525631	-0.52215	-0.519652	-0.506033	-0.513508	-0.517486	3.18745	2.11868	0.288512	1
ETH2_1101400	-0.191223	-0.167369	-0.329815	-0.544565	-0.541043	-0.5533	-0.45559	-0.452758	-0.465618	-0.557461	-0.555826	-0.557461	-0.557461	-0.5522	-0.546167	0.00329815	0.074582	-0.0343285	2.54573	2.46367	1.9749	1
ETH2_1101800	-0.673556	-0.67176	-0.66201	-0.639107	-0.633811	-0.661051	0.699128	0.836829	0.89054	-0.648162	-0.611319	-0.623718	-0.615748	-0.641938	-0.659979	-0.351802	-0.237685	-0.226566	2.43342	1.96327	1.73503	1
ETH2_1102200	-0.595689	-0.599824	-0.599824	-0.599824	-0.599824	-0.599824	-0.538032	-0.472963	-0.502158	0.157102	0.457233	-0.194264	-0.576872	-0.424887	-0.550909	-0.153926	0.193608	-0.0905275	1.88344	1.05056	3.35741	1
ETH2_1104100	-0.367	-0.365476	-0.365279	-0.374469	-0.374632	-0.373894	-0.37363	-0.372704	-0.372297	-0.375006	-0.374432	-0.374614	-0.374823	-0.374359	-0.374907	-0.374856	-0.374845	-0.374893	3.10561	2.62443	0.98208	1
ETH2_1104900	-0.363504	-0.375219	-0.358574	-0.402166	-0.40065	-0.400085	-0.400466	-0.40104	-0.397665	-0.403258	-0.402427	-0.402233	-0.40263	-0.397909	-0.396655	-0.393471	-0.395982	-0.397587	2.77825	2.45845	1.85482	1
ETH2_1106000	-0.338314	-0.207205	-0.225884	-0.40645	-0.455116	-0.433847	-0.328755	-0.356139	-0.305999	-0.469143	-0.456026	-0.471744	-0.475813	-0.465202	-0.453032	-0.35235	-0.388051	-0.36564	1.57268	2.34537	3.03667	1
ETH2_1106100	-0.422953	-0.422953	-0.422953	-0.422953	-0.422953	-0.422953	-0.421021	-0.412824	-0.415549	-0.315794	-0.320145	-0.196613	-0.422953	-0.412775	-0.422953	-0.422953	-0.418523	-0.419976	2.38067	2.14023	2.61891	1
ETH2_1107100	-0.370553	-0.341318	-0.364982	-0.42234	-0.434207	-0.427739	-0.129157	-0.0620236	-0.0999254	-0.372567	-0.373337	-0.417389	-0.442047	-0.442047	-0.438595	-0.437521	-0.442047	-0.437344	3.44594	2.21761	0.791587	1
ETH2_1107900	-0.577385	-0.57042	-0.562464	-0.560691	-0.556132	-0.539677	-0.466194	-0.455395	-0.508029	-0.568825	-0.509657	-0.566941	-0.519756	-0.522906	-0.55984	0.657226	0.768532	0.508176	1.50763	1.42988	3.17287	1
ETH2_1108000	-0.360713	-0.345712	-0.267301	-0.39572	-0.40298	-0.402918	-0.375807	-0.389345	-0.395963	-0.400238	-0.405679	-0.407466	-0.407466	-0.407466	-0.407466	-0.364301	-0.399957	-0.378034	3.1976	2.16755	1.54938	1
ETH2_1108100	-0.375812	-0.391933	-0.375219	-0.401419	-0.403787	-0.403787	-0.387284	-0.381681	-0.393248	-0.403787	-0.403787	-0.403787	-0.403787	-0.403787	-0.403787	-0.403787	-0.403787	-0.398702	2.05966	2.55436	2.52914	1
ETH2_1108200	-0.363029	-0.391029	-0.351403	-0.320696	-0.233749	-0.188766	-0.395348	-0.364779	-0.355682	-0.443872	-0.4525	-0.448644	-0.454814	-0.456055	-0.459079	-0.459079	-0.459079	-0.459079	2.88325	2.31035	1.86308	1
ETH2_1108300	-0.395067	-0.401778	-0.401295	-0.403145	-0.405983	-0.387548	-0.341705	-0.365587	-0.388029	-0.406487	-0.404444	-0.406027	-0.408575	-0.406914	-0.408575	-0.408575	-0.405682	-0.408575	2.138	2.49681	2.51918	1
ETH2_1108500	-0.394615	-0.389831	-0.394615	-0.392704	-0.394615	-0.394615	-0.394615	-0.393064	-0.387811	-0.394615	-0.394615	-0.394615	-0.394615	-0.394615	-0.394615	-0.391104	-0.394615	-0.389143	2.64246	2.66083	1.77575	1
ETH2_1108600	-0.39542	-0.391885	-0.39542	-0.39542	-0.39542	-0.39542	-0.391045	-0.390833	-0.388714	-0.39542	-0.39542	-0.39542	-0.39542	-0.39542	-0.39542	-0.39542	-0.39542	-0.394746	2.8517	2.28849	1.9575	1
ETH2_1108700	-0.381731	-0.382289	-0.379099	-0.379487	-0.374367	-0.376516	-0.388431	-0.39025	-0.389379	-0.389498	-0.389878	-0.39025	-0.39025	-0.39025	-0.39025	-0.39025	-0.39025	-0.39025	3.05995	2.37877	1.51395	1
ETH2_1108800	-0.412897	-0.412897	-0.41101	-0.412897	-0.410209	-0.412897	-0.338313	-0.313444	-0.320144	-0.402067	-0.409684	-0.397043	-0.412897	-0.412897	-0.412897	-0.412897	-0.412897	-0.412897	2.00971	2.51907	2.60211	1
ETH2_1108900	-0.422248	-0.422248	-0.410433	-0.413435	-0.418041	-0.413717	-0.315773	-0.297029	-0.294756	-0.418859	-0.408841	-0.397438	-0.422248	-0.422248	-0.419933	-0.422248	-0.422248	-0.422248	2.35922	2.4576	2.34717	1
ETH2_1109000	-0.392554	-0.385519	-0.385585	-0.396786	-0.38211	-0.384573	-0.390094	-0.391446	-0.384229	-0.405153	-0.407674	-0.40916	-0.408786	-0.407566	-0.40916	-0.408861	-0.408467	-0.407995	2.49808	2.25791	2.40973	1
ETH2_1109100	-0.376894	-0.37466	-0.37155	-0.381204	-0.376413	-0.3805	-0.295747	-0.304976	-0.296427	-0.354083	-0.358405	-0.35778	-0.385557	-0.385557	-0.385557	-0.385557	-0.385557	-0.385557	3.43525	2.25294	0.853791	1
ETH2_1109200	-0.350429	-0.351687	-0.346259	-0.350675	-0.348788	-0.347278	-0.347454	-0.351687	-0.348984	-0.346237	-0.351687	-0.350738	-0.351687	-0.351687	-0.351687	-0.351687	-0.351687	-0.351687	3.512	2.28024	0.509792	1
ETH2_1109300	-0.35635	-0.35635	-0.35635	-0.35635	-0.35635	-0.35635	-0.353243	-0.354993	-0.353374	-0.35635	-0.35635	-0.35635	-0.35635	-0.35635	-0.35635	-0.35635	-0.35635	-0.35635	3.36476	2.46199	0.5801	1
ETH2_1109400	-0.338305	-0.32452	-0.175449	-0.295914	-0.353538	-0.314461	-0.478593	-0.452747	-0.476713	-0.22988	-0.339962	-0.365469	-0.48812	-0.48812	-0.48812	-0.48812	-0.48812	-0.48812	2.03779	2.19458	2.8419	1
ETH2_1109600	-0.402122	-0.408599	-0.401798	-0.411265	-0.414386	-0.413223	-0.337502	-0.369101	-0.353402	-0.377302	-0.367367	-0.397689	-0.424484	-0.419307	-0.422261	-0.411368	-0.41885	-0.414263	2.4691	2.44341	2.25178	1
ETH2_1109700	-0.283363	-0.199682	-0.309001	-0.388696	-0.403409	-0.405315	-0.382796	-0.399261	-0.380519	-0.404133	-0.414774	-0.412343	-0.425182	-0.425182	-0.425182	-0.425182	-0.425182	-0.425182	2.71497	2.81421	1.4052	1
ETH2_1110000	-0.450222	-0.445518	-0.445183	-0.450222	-0.446634	-0.446584	-0.437998	-0.445645	-0.445204	-0.350496	-0.378758	-0.332086	-0.179966	-0.245578	-0.233003	-0.350105	-0.410182	-0.314367	3.37918	1.73325	1.69532	1
ETH2_1110200	-0.369574	-0.369536	-0.373356	-0.371522	-0.370945	-0.356331	-0.36886	-0.369054	-0.367026	-0.375478	-0.374274	-0.373993	-0.352719	-0.321259	-0.329746	-0.28099	-0.292867	-0.29392	3.42906	2.40477	0.477619	1
ETH2_1110300	-0.397133	-0.397122	-0.393188	-0.39819	-0.393476	-0.394089	-0.359309	-0.355666	-0.347702	-0.380877	-0.377297	-0.396235	-0.3989	-0.3989	-0.395915	-0.366939	-0.361076	-0.379586	3.19996	2.23469	1.45695	1
ETH2_1110500	-0.369431	-0.366786	-0.369832	-0.371523	-0.371523	-0.371523	-0.363317	-0.357867	-0.362165	-0.371523	-0.371523	-0.371523	-0.371523	-0.370494	-0.371523	-0.364184	-0.366595	-0.369115	3.36236	2.30771	0.961904	1
ETH2_1111000	-0.969124	-0.969124	-0.403937	-0.758349	-0.566619	-0.357006	0.793873	0.228814	-0.218547	-0.644861	-0.0872823	-0.969124	-0.969124	-0.195305	1.02457	0.192697	-0.519968	-0.290116	1.04295	1.7742	2.86139	1
ETH2_1111200	-0.320737	-0.171716	-0.0753779	-0.482054	-0.539876	-0.488488	0.00402481	0.0745215	0.0512153	-0.587531	-0.583198	-0.584448	-0.595353	-0.595353	-0.586193	-0.439224	-0.494755	-0.54544	2.04266	2.54294	2.37438	1
ETH2_1111300	-0.228397	-0.285225	-0.0984276	-0.514063	-0.486343	-0.589364	-0.0558491	0.0162692	-0.109527	-0.615567	-0.615567	-0.615567	-0.615567	-0.615567	-0.615567	-0.0684994	-0.370426	-0.412105	2.40436	1.72468	2.76632	1
ETH2_1111400	-0.683073	-0.683073	-0.683073	-0.683073	-0.683073	-0.683073	1.55019	0.892773	1.0448	-0.683073	-0.683073	-0.683073	-0.597994	-0.59259	-0.585938	-0.547221	0.163811	-0.180228	2.71367	0.8979	1.38848	1
ETH2_1111600	-0.220534	-0.297441	-0.279284	-0.263829	-0.124289	-0.41077	0.135709	-0.0921575	0.0233996	-0.586206	-0.572046	-0.597036	-0.597036	-0.597036	-0.592103	-0.543143	-0.579534	-0.570158	1.73817	1.87677	3.14856	1
ETH2_1111900	-0.467763	-0.505042	-0.517249	-0.667596	-0.667625	-0.676715	0.575386	0.563673	0.681028	-0.571013	-0.572067	-0.635996	-0.688431	-0.688074	-0.691484	-0.252462	-0.249985	-0.444348	2.12765	2.10445	2.24366	1
ETH2_1112600	-0.525514	-0.41285	-0.559778	-0.141733	-0.485728	-0.416665	-0.562812	-0.543234	-0.528907	-0.599834	-0.584683	-0.487688	-0.599834	-0.57546	-0.474237	0.49804	0.0580396	0.284197	1.65799	2.01101	2.98968	1
ETH2_1113200	-0.728355	-0.728738	-0.732367	-0.752098	-0.747419	-0.763429	0.368708	0.418895	0.460426	-0.755629	-0.757929	-0.767648	-0.576252	-0.62211	-0.623678	0.407267	0.36278	0.385775	1.98025	1.7251	2.44645	1
ETH2_1114500	-0.28632	-0.325186	-0.269135	-0.368169	-0.361235	-0.364841	-0.356866	-0.358667	-0.374094	-0.388759	-0.377273	-0.388759	-0.387179	-0.388759	-0.388759	-0.388759	-0.388759	-0.388759	3.48984	2.13539	0.925049	1
ETH2_1114600	-0.345577	-0.345438	-0.33211	-0.367408	-0.367408	-0.367408	-0.326628	-0.353158	-0.367408	-0.367408	-0.367408	-0.367408	-0.367408	-0.367408	-0.367408	-0.367408	-0.367408	-0.361126	3.57003	2.04757	0.855336	1
ETH2_1114800	-0.250861	-0.245166	-0.29829	-0.446965	-0.445932	-0.440107	-0.398333	-0.395874	-0.394767	-0.460891	-0.458243	-0.459802	-0.459556	-0.457341	-0.458452	-0.287103	-0.251913	-0.311759	1.78394	1.9214	3.21602	1
ETH2_1115600	-0.397273	-0.413887	-0.349802	-0.432928	-0.437427	-0.450814	-0.401195	-0.413312	-0.413281	-0.45502	-0.452497	-0.4559	-0.437871	-0.456525	-0.458303	-0.199445	-0.160115	-0.302127	2.36605	1.95333	2.76834	1
ETH2_1117100	-0.401862	-0.399428	-0.399255	-0.401862	-0.400005	-0.401862	-0.358482	-0.381334	-0.391474	-0.400366	-0.392986	-0.400037	-0.383959	-0.401862	-0.401862	-0.385782	-0.395646	-0.390724	2.76827	2.48386	1.83666	1
ETH2_1118300	-0.13749	-0.182287	-0.136244	-0.467734	-0.491699	-0.498501	-0.221462	-0.258201	-0.212381	-0.534342	-0.523204	-0.524729	-0.534355	-0.49804	-0.506059	-0.375717	-0.366763	-0.441896	2.80965	2.6248	1.47666	1
ETH2_1121300	-0.608723	-0.625684	-0.65152	-0.262455	0.19768	-0.472353	0.583329	0.66377	0.756101	-0.563847	-0.662338	-0.616571	-0.69787	-0.697528	-0.695879	-0.608726	-0.599851	-0.636289	2.05641	1.52725	2.61509	1
ETH2_1122000	-0.545178	-0.55536	-0.55069	-0.621505	-0.623887	-0.623579	1.47432	1.42725	1.42535	-0.623091	-0.610696	-0.631135	-0.644586	-0.643674	-0.636329	-0.624117	-0.629107	-0.631354	1.87479	1.73473	1.25785	1
ETH2_1122700	-0.720657	-0.752178	-0.65591	-0.752178	-0.752178	-0.752178	-0.61479	-0.64244	-0.680735	-0.631968	-0.662216	-0.680833	-0.319626	0.17304	0.304312	1.14139	1.59697	0.405891	2.00972	0.63	2.35656	1
ETH2_1122800	-0.476292	-0.330841	-0.531449	-0.586924	-0.525412	-0.380386	-0.359294	-0.485982	-0.458375	-0.619915	-0.619915	-0.604435	-0.619915	-0.579541	-0.550568	0.198426	0.698285	0.419282	3.08062	1.40439	1.92825	1
ETH2_1123800	-0.402033	-0.403104	-0.400795	-0.402243	-0.403104	-0.40227	-0.400703	-0.401006	-0.403104	-0.403104	-0.403104	-0.403104	-0.401122	-0.398889	-0.401294	-0.380164	-0.374664	-0.370434	2.4655	2.54906	2.13969	1
ETH2_1126100	-0.394577	-0.390593	-0.3898	-0.409077	-0.408335	-0.409077	-0.387408	-0.384467	-0.379671	-0.395626	-0.379812	-0.387926	-0.409077	-0.407175	-0.407444	-0.407649	-0.401624	-0.405183	2.46127	2.55049	2.14277	1
ETH2_1126700	-0.588643	-0.589984	-0.599868	-0.576495	-0.590006	-0.566938	-0.583296	-0.572491	-0.57147	-0.630869	-0.623906	-0.634267	-0.632664	-0.633944	-0.634515	1.2239	1.27553	0.886252	2.00208	1.76806	1.87354	1
ETH2_1127300	-0.364517	-0.361095	-0.398505	-0.426736	-0.414813	-0.420927	-0.427858	-0.421093	-0.420762	-0.280942	-0.297332	-0.310374	-0.448255	-0.452638	-0.44303	-0.410646	-0.390949	-0.394284	2.85077	2.31228	1.92171	1
ETH2_1127600	-0.334709	-0.353727	-0.370757	-0.385921	-0.383956	-0.381024	-0.404341	-0.404556	-0.40448	-0.4085	-0.405842	-0.408968	-0.410761	-0.410761	-0.410761	-0.409951	-0.410448	-0.410551	2.03905	2.82526	2.24571	1
ETH2_1130100	-0.290944	-0.413873	-0.412378	-0.315083	-0.261158	0.272225	-0.643149	-0.618413	-0.627432	-0.67581	-0.687754	-0.687754	-0.638212	-0.648022	-0.66105	0.507292	0.422251	0.109076	1.28978	1.79653	3.18389	1
ETH2_1132300	-0.379111	-0.42141	-0.393957	-0.477495	-0.484302	-0.467319	-0.413178	-0.398085	-0.409738	-0.0858877	-0.0512532	-0.191407	-0.494358	-0.486541	-0.482033	-0.457029	-0.464021	-0.476243	1.81748	2.48877	2.72712	1
ETH2_1134500	-0.268959	-0.29092	-0.292451	-0.522042	-0.523975	-0.498021	-0.227391	-0.225303	-0.247626	-0.276295	-0.281396	-0.326003	-0.53101	-0.543871	-0.535548	-0.508168	-0.510068	-0.498593	2.16671	2.42462	2.51631	1
ETH2_1135500	-0.527261	-0.54173	-0.535142	-0.391635	-0.248441	-0.474402	0.197126	0.132741	0.217789	-0.542198	-0.532615	-0.537483	-0.513926	-0.527514	-0.524595	-0.451165	-0.449934	-0.47212	3.08659	2.09006	1.54585	1
ETH2_1136300	-0.216815	-0.410851	-0.352188	-0.451654	-0.251263	-0.412121	-0.281846	-0.300827	-0.375934	-0.70183	-0.728444	-0.706798	-0.688631	-0.563785	-0.611275	0.16508	0.299665	0.000856248	1.27159	2.23792	3.07915	1
ETH2_1137500	-0.359114	-0.355766	-0.358194	-0.359101	-0.358713	-0.359701	-0.352364	-0.345342	-0.350391	-0.347024	-0.354475	-0.350774	-0.358088	-0.361111	-0.357287	-0.353939	-0.35836	-0.361762	3.4994	2.2467	0.655411	1
ETH2_1138100	-0.359244	-0.347651	-0.338556	-0.404411	-0.403191	-0.403417	-0.39659	-0.400515	-0.401218	-0.403431	-0.405473	-0.405473	-0.405473	-0.405473	-0.404636	-0.404009	-0.402644	-0.404332	2.33662	2.83266	1.92646	1
ETH2_1139700	-0.351637	-0.351231	-0.351665	-0.351391	-0.352852	-0.351739	-0.3531	-0.353083	-0.352788	-0.353972	-0.353912	-0.353972	-0.353522	-0.353972	-0.353972	-0.353469	-0.353764	-0.353636	3.35367	2.50253	0.497477	1
ETH2_1140500	-0.376915	-0.380718	-0.369406	-0.400182	-0.394049	-0.402751	-0.401289	-0.401809	-0.401748	-0.395833	-0.393841	-0.398037	-0.407513	-0.405039	-0.407762	-0.405587	-0.406695	-0.406828	2.15111	2.52737	2.47752	1
ETH2_1141300	-0.440772	-0.440714	-0.44381	-0.448681	-0.447665	-0.449257	-0.444091	-0.441413	-0.443337	-0.443786	-0.445763	-0.449273	-0.247482	-0.327871	-0.326314	-0.208535	-0.214587	-0.192867	2.32689	1.38402	3.14531	1
ETH2_1141400	-0.477751	-0.47316	-0.477722	-0.501306	-0.504977	-0.504931	-0.46916	-0.465555	-0.472372	-0.502928	-0.504323	-0.498443	-0.334545	-0.379384	-0.310843	0.127329	0.150313	0.0712368	1.13038	2.02878	3.36936	1
ETH2_1141500	-0.515811	-0.518199	-0.458048	-0.501205	-0.515085	-0.522643	-0.47755	-0.479574	-0.496999	-0.537098	-0.546626	-0.546626	-0.35657	-0.372291	-0.394736	0.0982614	0.203508	0.208641	1.76423	1.80272	3.16169	1
ETH2_1141600	-0.538413	-0.463734	-0.45318	-0.612153	-0.272509	-0.612153	-0.391759	-0.0826606	-0.295475	-0.612153	-0.612153	-0.612153	-0.612153	-0.467049	-0.238303	0.259289	0.209033	0.236682	0.80271	3.46644	1.90184	1
ETH2_1142100	-0.50181	-0.501054	-0.463769	-0.5895	-0.600014	-0.60204	-0.569516	-0.597271	-0.573787	-0.604	-0.609628	-0.607083	-0.25262	-0.33145	-0.457523	0.541224	0.391286	0.63663	1.24147	1.99248	3.05797	1
ETH2_1142700	-0.57941	-0.61441	-0.491365	-0.588262	-0.484747	-0.34261	0.379841	0.341514	0.188745	-0.648579	-0.722134	-0.722134	-0.127964	-0.230651	-0.370391	-0.256542	-0.355349	-0.229259	0.8753	1.26917	3.70924	1
ETH2_1142800	-0.260481	-0.350345	-0.356993	-0.529937	-0.533259	-0.425508	-0.0396511	0.127921	-0.194312	0.457118	0.0118452	-0.0169092	-0.603473	-0.603473	-0.603473	-0.603473	-0.525121	-0.603473	2.90641	2.84891	-0.102324	1
ETH2_1143400	-0.213629	-0.253513	-0.262657	-0.429041	-0.435545	-0.433503	-0.335149	-0.341122	-0.323524	-0.440194	-0.439573	-0.438223	-0.441738	-0.442004	-0.441701	-0.4089	-0.404357	-0.418385	2.86391	2.68933	1.34952	1
ETH2_1143800	-0.37843	0.00759499	-0.479121	-0.479771	-0.443145	-0.568502	0.205514	0.199166	-0.0887879	-0.540553	-0.474392	-0.541905	-0.495807	-0.48939	-0.443046	-0.475847	-0.36297	-0.366376	0.73016	1.96062	3.52499	1
ETH2_1144400	-0.417947	-0.406134	-0.416204	-0.421253	-0.41315	-0.414538	-0.369278	-0.396888	-0.376871	-0.44966	-0.442635	-0.449212	-0.334421	-0.405532	-0.409268	-0.160467	-0.169638	-0.233759	1.44202	1.74356	3.50128	1
ETH2_1144500	-0.684727	-1.2305	-1.08342	-1.0111	-1.12576	-1.01811	-0.109052	-0.11717	0.283216	0.37274	0.354973	1.39453	-0.91493	-0.693522	-0.654047	0.230779	1.45777	0.340116	2.30373	0.80915	1.09534	1
ETH2_1145100	-0.574136	-0.57218	-0.570044	-0.661812	-0.673192	-0.681487	-0.143812	-0.113642	-0.121661	0.478539	0.553187	0.680344	-0.68343	-0.683216	-0.685227	-0.635449	-0.615825	-0.63449	2.71357	2.03234	1.59162	1
ETH2_1146400	-0.572498	-0.718092	-0.716354	-0.303115	0.301725	-0.440046	-0.479356	-0.528471	-0.455659	-0.69747	-0.727682	-0.605084	-0.540284	-0.455738	-0.660436	0.387801	0.558014	0.515765	1.28493	1.69041	3.16164	1
ETH2_1147500	-0.404064	-0.398667	-0.382867	-0.404064	-0.382107	-0.394325	-0.385364	-0.391228	-0.396387	-0.373108	-0.348305	-0.374391	-0.404064	-0.404064	-0.404064	-0.396142	-0.404064	-0.404064	2.62812	2.73331	1.68991	1
ETH2_1148700	-0.419384	-0.416131	-0.41099	-0.423658	-0.418737	-0.4195	-0.269583	-0.307187	-0.273008	-0.417711	-0.419084	-0.423658	-0.423658	-0.421555	-0.422755	-0.418134	-0.423658	-0.422428	2.45861	2.51668	2.17552	1
ETH2_1149500	-0.278483	-0.318159	-0.318254	-0.494988	-0.487187	-0.49931	-0.487174	-0.48886	-0.487212	-0.549016	-0.547656	-0.546593	-0.526274	-0.53431	-0.532107	0.0989792	0.0517282	0.0621543	2.18787	1.75374	2.94111	1
ETH2_1149800	-0.618289	-0.626793	-0.610065	-0.628884	-0.635351	-0.632603	-0.603393	-0.604733	-0.603115	-0.464221	-0.512942	-0.431899	1.51181	1.61555	0.941275	-0.636819	-0.637683	-0.634198	2.3679	1.61213	0.832313	1
ETH2_1150000	-0.298686	-0.368855	-0.277863	-0.390505	-0.378985	-0.417218	-0.176931	-0.148528	-0.174599	-0.521459	-0.522196	-0.517765	-0.534855	-0.522472	-0.530212	-0.394684	-0.398993	-0.41284	1.90868	2.05771	3.02126	1
ETH2_1150700	-0.359814	-0.336405	-0.351762	-0.395142	-0.396719	-0.40078	-0.389931	-0.392099	-0.393553	-0.398734	-0.399653	-0.403011	-0.407087	-0.395127	-0.396816	-0.402099	-0.401302	-0.399313	2.80127	2.6155	1.60258	1
ETH2_1151600	-0.219867	-0.322815	-0.264221	-0.533725	-0.528756	-0.529379	-0.532566	-0.517582	-0.530037	-0.537572	-0.537572	-0.537572	-0.38353	-0.34456	-0.349171	-0.0336191	-0.0555607	-0.121185	2.98223	2.36064	1.53642	1
ETH2_1152100	-0.350307	-0.370563	-0.363017	-0.387635	-0.384501	-0.396646	-0.399809	-0.398078	-0.396374	-0.404172	-0.406952	-0.409133	-0.407484	-0.402117	-0.40612	-0.393333	-0.380883	-0.387587	1.77985	2.30759	2.95727	1
ETH2_1154200	-0.711219	-0.733371	-0.715184	-0.191558	-0.0373112	-0.328649	0.405187	0.670727	0.571884	-0.751835	-0.761071	-0.746493	-0.763349	-0.756022	-0.747617	-0.130792	-0.103079	-0.210424	2.63025	2.45951	0.950415	1
ETH2_1154700	-0.0587635	-0.105097	-0.036783	-0.402568	-0.410516	-0.417379	-0.34766	-0.379063	-0.305467	-0.424436	-0.424436	-0.424436	-0.424436	-0.424436	-0.424436	-0.393186	-0.416669	-0.380951	3.39679	2.4262	0.377732	1
ETH2_1155300	-0.425289	-0.505097	-0.537387	-0.620424	-0.59979	-0.578342	-0.256686	-0.222934	-0.255838	-0.584668	-0.570066	-0.5527	-0.206291	-0.18314	-0.170343	-0.14326	-0.197394	-0.0252404	1.46695	1.7558	3.41215	1
ETH2_1155500	-0.293466	-0.309598	-0.285025	-0.364558	-0.384176	-0.367263	-0.383932	-0.393809	-0.383872	-0.413036	-0.414672	-0.41345	-0.456193	-0.456792	-0.45449	-0.441257	-0.449987	-0.447359	1.97291	2.70251	2.43752	1
ETH2_1201500	-0.468748	-0.46275	-0.446644	-0.458235	-0.46985	-0.453184	-0.372466	-0.344974	-0.379265	-0.441219	-0.418365	-0.461859	-0.458131	-0.450154	-0.459462	-0.108199	-0.100627	-0.164947	1.89088	1.85971	3.16849	1
ETH2_1203000	-0.309931	-0.30574	-0.339216	-0.386178	-0.386899	-0.389139	-0.380412	-0.38732	-0.382898	-0.387898	-0.383442	-0.389709	-0.378198	-0.379627	-0.377958	-0.387546	-0.375915	-0.387602	3.37667	2.17269	1.16626	1
ETH2_1203100	-0.391908	-0.401765	-0.397817	-0.399343	-0.398858	-0.401308	-0.390049	-0.393663	-0.385267	-0.387583	-0.392507	-0.398174	-0.407296	-0.405133	-0.405438	-0.395118	-0.400705	-0.390847	2.28588	2.15925	2.69765	1
ETH2_1203400	-0.35607	-0.357055	-0.35829	-0.359388	-0.359522	-0.355091	-0.362735	-0.362372	-0.362455	-0.367113	-0.366906	-0.367184	-0.364456	-0.363948	-0.362488	-0.357886	-0.356764	-0.355565	3.4132	2.33362	0.748473	1
ETH2_1203500	-0.392163	-0.392163	-0.392163	-0.392163	-0.392163	-0.392163	-0.392163	-0.385462	-0.390327	-0.362007	-0.357632	-0.378609	-0.392163	-0.392163	-0.392163	-0.376999	-0.392163	-0.392163	2.97605	2.50442	1.47652	1
ETH2_1203600	-0.394909	-0.390504	-0.389881	-0.398094	-0.394807	-0.395874	-0.392759	-0.394527	-0.396146	-0.399259	-0.399259	-0.399259	-0.399259	-0.399259	-0.399259	-0.399259	-0.399259	-0.399259	2.71129	2.26695	2.16259	1
ETH2_1203700	-0.421116	-0.421116	-0.419254	-0.421116	-0.421116	-0.421116	-0.344322	-0.332603	-0.349099	-0.353015	-0.354034	-0.326958	-0.421116	-0.421116	-0.420386	-0.420159	-0.421116	-0.419625	2.76471	2.38503	1.95864	1
ETH2_1203800	-0.391198	-0.391198	-0.391198	-0.391198	-0.391198	-0.391198	-0.391198	-0.391198	-0.391198	-0.391198	-0.391198	-0.391198	-0.391198	-0.391198	-0.391198	-0.391198	-0.391198	-0.391198	2.97515	2.2842	1.78222	1
ETH2_1203900	-0.375925	-0.378835	-0.378835	-0.378835	-0.376601	-0.37657	-0.375574	-0.375036	-0.378835	-0.368939	-0.355704	-0.36786	-0.378835	-0.378835	-0.378835	-0.378835	-0.378835	-0.378835	3.27602	2.31537	1.16916	1
ETH2_1204000	-0.398863	-0.398863	-0.398863	-0.396023	-0.398863	-0.398863	-0.390945	-0.38964	-0.384957	-0.398863	-0.398863	-0.398863	-0.397229	-0.398863	-0.398863	-0.397558	-0.398863	-0.39683	2.50871	2.04597	2.586	1
ETH2_1204100	-0.39664	-0.39664	-0.39664	-0.39664	-0.395435	-0.38809	-0.395467	-0.394591	-0.39664	-0.377229	-0.391841	-0.391903	-0.39664	-0.39664	-0.39664	-0.39664	-0.39664	-0.39664	2.82527	1.92119	2.35113	1
ETH2_1204200	-0.394804	-0.391729	-0.39151	-0.394804	-0.394804	-0.393615	-0.393662	-0.390815	-0.392617	-0.394804	-0.394804	-0.394804	-0.394804	-0.394804	-0.394804	-0.394804	-0.394804	-0.393925	2.8823	2.25203	1.95638	1
ETH2_1204300	-0.397389	-0.397389	-0.394557	-0.395277	-0.397389	-0.397389	-0.396408	-0.397389	-0.393629	-0.397389	-0.397389	-0.397389	-0.397389	-0.397389	-0.397389	-0.397389	-0.397389	-0.397389	2.46038	2.07061	2.61233	1
ETH2_1204500	-0.412641	-0.408111	-0.418337	-0.421531	-0.421531	-0.421531	-0.383889	-0.363498	-0.396078	-0.352805	-0.369878	-0.289617	-0.421531	-0.421531	-0.421531	-0.410587	-0.412646	-0.416414	2.50675	2.30733	2.34961	1
ETH2_1205600	-0.35873	-0.36024	-0.358938	-0.359269	-0.358849	-0.3593	-0.354373	-0.3561	-0.352241	-0.35912	-0.358024	-0.358417	-0.36024	-0.36024	-0.359475	-0.354217	-0.358429	-0.359197	3.54648	2.12496	0.77397	1
ETH2_1206100	-0.558854	-0.554783	-0.562874	-0.559642	-0.562874	-0.562874	-0.520823	-0.484153	-0.539856	-0.510668	-0.44241	-0.562874	-0.547998	-0.507503	-0.511924	0.553497	0.68023	0.443559	1.72014	1.50427	3.08842	1
ETH2_1206300	-0.177731	-0.349144	-0.39915	-0.573808	-0.573808	-0.562598	-0.0276502	-0.0802151	0.000908529	-0.400118	-0.344787	-0.524908	-0.570477	-0.566722	-0.570765	-0.427535	-0.336304	-0.39558	3.0809	1.98831	1.81119	1
ETH2_1207400	-0.18716	-0.26207	-0.21855	-0.152033	-0.100887	0.34228	-0.402184	-0.39796	-0.390525	-0.480671	-0.474866	-0.460958	-0.49098	-0.49098	-0.49098	-0.484626	-0.475779	-0.482933	3.59273	1.9905	0.518633	1
ETH2_1207700	-0.608477	-0.55277	-0.572726	-0.864115	-0.920475	-0.919798	0.907642	0.961453	1.15533	-0.877464	-0.852517	-0.843902	-0.789338	-0.718725	-0.769061	0.287625	0.370277	0.452037	1.37271	1.7016	2.08069	1
ETH2_1208100	-0.355826	-0.354635	-0.320791	-0.499302	-0.511678	-0.48698	-0.521626	-0.495113	-0.497294	-0.534513	-0.542897	-0.542897	-0.497749	-0.472208	-0.500516	0.0458379	0.0783664	-0.00610553	2.57048	2.08336	2.36208	1
ETH2_1209000	-0.860437	-0.900255	-0.887808	-1.05884	-1.06744	-0.931962	0.369587	0.213712	-0.057379	-0.904455	-0.931377	-0.874594	-0.0530355	-0.0988419	-0.089738	0.912198	1.32619	0.926886	1.53565	1.41774	2.01421	1
ETH2_1212000	-0.436284	-0.458678	-0.461816	-0.356055	-0.270952	-0.434139	0.0427527	0.0478024	0.025592	-0.472543	-0.450081	-0.44196	-0.560269	-0.567354	-0.56726	-0.459737	-0.454683	-0.460329	1.47412	2.01162	3.25025	1
ETH2_1212200	-0.794534	-0.964231	-1.02055	-1.33264	-1.34479	-1.34431	0.265398	0.338797	0.147789	0.0959927	0.179031	0.0139823	-0.222823	-0.568953	-0.502714	0.478496	0.552967	0.675432	2.15533	2.04303	1.14931	1
ETH2_1214900	-0.381916	-0.381916	-0.381916	-0.381916	-0.381916	-0.381916	-0.33457	-0.326549	-0.337277	-0.346741	-0.3453	-0.356319	-0.375454	-0.367189	-0.376014	-0.375283	-0.378497	-0.381055	3.36886	2.33148	0.891408	1
ETH2_1215300	-0.376526	-0.366035	-0.360591	-0.382686	-0.384448	-0.382783	-0.387646	-0.388823	-0.38824	-0.390844	-0.390844	-0.390909	-0.390811	-0.3907	-0.390279	-0.390595	-0.390909	-0.390235	1.5049	2.31088	3.11812	1
ETH2_1215400	-0.0705016	-0.103031	-0.0791675	-0.490293	-0.487078	-0.487547	-0.471429	-0.471987	-0.463628	-0.493702	-0.494172	-0.49396	-0.491638	-0.484823	-0.479978	-0.339934	-0.314504	-0.371612	2.50912	2.17176	2.4081	1
ETH2_1215700	-0.580092	-0.418295	-0.452833	0.11646	0.868145	0.171988	0.201881	0.0365228	0.276599	-0.739856	-0.631291	-0.726463	-0.739856	-0.68746	-0.709857	-0.634964	-0.466139	-0.65812	0.997211	1.40959	3.36683	1
ETH2_1216000	-0.356466	-0.364738	-0.344633	-0.354554	-0.381025	-0.380791	-0.382965	-0.387455	-0.384307	-0.394483	-0.397572	-0.397125	-0.396493	-0.396405	-0.39577	-0.39714	-0.392749	-0.396729	1.46316	2.26034	3.1779	1
ETH2_1216800	-0.162586	-0.146259	-0.207973	-0.456009	-0.450708	-0.461303	-0.306268	-0.320312	-0.312707	-0.479888	-0.482531	-0.480186	-0.483399	-0.483399	-0.4822	-0.459284	-0.449351	-0.464608	2.31926	2.71236	2.05736	1
ETH2_1216900	-0.355649	-0.356334	-0.346836	-0.368583	-0.370262	-0.375272	-0.347138	-0.352089	-0.341962	-0.3697	-0.366274	-0.377829	-0.377829	-0.377021	-0.377829	-0.377222	-0.377125	-0.375938	3.36879	2.33364	0.888468	1
ETH2_1217000	-0.385183	-0.4469	-0.473464	-0.719586	-0.719291	-0.724561	0.614305	0.57853	0.54423	-0.726818	-0.718279	-0.722567	-0.659212	-0.696043	-0.689689	-0.141388	-0.136412	-0.164104	1.82139	2.06398	2.50106	1
ETH2_1217900	-0.560087	-0.552889	-0.590267	-0.617322	-0.624496	-0.637375	-0.552141	-0.565114	-0.584769	1.47143	1.17155	1.77449	-0.65297	-0.638327	-0.655922	-0.630055	-0.57249	-0.612487	2.12835	1.55147	0.949419	1
ETH2_1219000	-0.375875	-0.412278	-0.41615	-0.536657	-0.523625	-0.535252	-0.412348	-0.402545	-0.411179	-0.102042	-0.0940082	-0.0192502	-0.541323	-0.530962	-0.53803	-0.385293	-0.382129	-0.403126	1.8419	2.5034	2.67677	1
ETH2_1219200	-0.431855	-0.419113	-0.387596	-0.624982	-0.611299	-0.593019	-0.564264	-0.544992	-0.522586	-0.679824	-0.664313	-0.681864	-0.621108	-0.457738	-0.571837	0.993177	0.876946	0.445304	1.99009	1.33107	2.7398	1
ETH2_1221100	-0.450811	-0.45314	-0.452279	-0.46331	-0.465244	-0.465244	-0.101289	-0.118234	-0.129519	-0.39979	-0.384333	-0.446188	-0.453004	-0.417911	-0.436789	-0.3773	-0.33543	-0.373178	3.24082	2.31608	1.16609	1
ETH2_1221700	-0.314473	-0.259768	-0.312102	-0.396234	-0.391045	-0.376554	-0.386445	-0.364855	-0.373795	-0.433178	-0.430055	-0.429326	-0.433178	-0.433178	-0.433178	-0.425636	-0.427711	-0.433178	2.05504	2.01294	2.9859	1
ETH2_1222000	-0.199164	-0.194766	-0.204971	-0.372298	-0.384644	-0.357831	-0.403142	-0.413825	-0.408255	-0.43281	-0.437243	-0.43717	-0.439856	-0.439856	-0.439856	-0.439856	-0.438636	-0.438216	3.12489	2.33319	1.42431	1
ETH2_1222200	-0.50647	-0.54623	-0.543078	-0.687985	-0.686667	-0.686422	-0.53486	-0.516721	-0.509365	-0.3916	-0.305194	-0.369737	-0.66567	-0.656352	-0.652256	0.808438	0.757517	0.257169	2.13988	2.41273	1.88287	1
ETH2_1225300	-0.408938	-0.396539	-0.428727	-0.616785	-0.620579	-0.668443	-0.342582	-0.294806	-0.292255	-0.579967	-0.540122	-0.682429	-0.174977	0.473357	0.267936	-0.413387	-0.43669	-0.52646	3.0605	1.86061	1.76128	1
ETH2_1226700	-0.238836	-0.292857	-0.309232	-0.402962	-0.401065	-0.403566	-0.397988	-0.400194	-0.398474	-0.405654	-0.40579	-0.40438	-0.40579	-0.40579	-0.405697	-0.40579	-0.40579	-0.40579	2.89902	2.67899	1.31763	1
ETH2_1226800	-0.204141	-0.180703	-0.228777	-0.453899	-0.440575	-0.428037	-0.346895	-0.326497	-0.361534	-0.44927	-0.460234	-0.457262	-0.460234	-0.444729	-0.460234	-0.451504	-0.453484	-0.457967	2.07599	2.10177	2.88821	1
ETH2_1227400	-0.384696	-0.388149	-0.384311	-0.388052	-0.389642	-0.387718	-0.38336	-0.383831	-0.383624	-0.388419	-0.3845	-0.385911	-0.389642	-0.388182	-0.388389	-0.356398	-0.359136	-0.341533	1.40397	2.1989	3.25262	1
ETH2_1227500	-0.384383	-0.385471	-0.384744	-0.388616	-0.388405	-0.388109	-0.381174	-0.379308	-0.379542	-0.388515	-0.387751	-0.388973	-0.388973	-0.388827	-0.388472	-0.354526	-0.353398	-0.369715	1.36362	2.32654	3.17874	1
ETH2_1228100	-0.343389	-0.318065	-0.307144	-0.385032	-0.38709	-0.383875	-0.377739	-0.379132	-0.373507	-0.387585	-0.385759	-0.388769	-0.388769	-0.383658	-0.38669	-0.386144	-0.388066	-0.386566	3.28813	2.3198	1.12905	1
ETH2_1228200	-0.846794	-0.846794	-0.846794	-0.765475	-0.846794	-0.846794	-0.544492	-0.648719	-0.702004	0.842105	0.699671	0.603123	-0.0982145	-0.548248	-0.5904	0.423222	0.279581	-0.0899992	2.25831	0.514003	2.60151	1
ETH2_1230200	-0.409476	-0.444833	-0.444926	-0.691422	-0.700462	-0.713284	0.109285	0.137259	0.100132	-0.642109	-0.604033	-0.685846	-0.695569	-0.725297	-0.730381	0.400858	0.347675	0.103757	2.44059	2.78272	1.06537	1
ETH2_1231300	0.0171446	-0.185216	0.0138234	-0.436038	-0.449775	-0.451416	-0.447592	-0.432692	-0.445111	-0.471767	-0.47261	-0.474612	-0.476563	-0.472748	-0.474378	-0.474653	-0.472134	-0.472843	2.49176	2.4234	2.16402	1
ETH2_1233100	-0.390121	-0.390615	-0.390082	-0.390217	-0.390235	-0.390615	-0.389507	-0.390292	-0.390615	-0.390309	-0.389406	-0.390615	-0.390615	-0.390615	-0.390615	-0.390615	-0.390615	-0.390615	2.83704	1.6291	2.56018	1
ETH2_1233200	-0.391842	-0.392289	-0.391808	-0.39193	-0.391946	-0.392289	-0.391955	-0.391998	-0.391969	-0.392013	-0.391743	-0.392289	-0.392289	-0.392289	-0.392289	-0.392289	-0.392289	-0.392289	2.76357	1.71406	2.58018	1
ETH2_1233400	-0.398151	-0.398454	-0.398184	-0.398479	-0.398576	-0.398009	-0.398032	-0.39814	-0.397751	-0.398426	-0.398279	-0.398576	-0.398576	-0.398576	-0.398576	-0.398487	-0.398472	-0.398576	2.40639	2.43422	2.32971	1
ETH2_1233600	-0.396283	-0.397045	-0.39668	-0.396909	-0.396915	-0.396781	-0.396222	-0.395552	-0.396439	-0.397045	-0.397045	-0.397045	-0.396967	-0.396962	-0.396902	-0.397045	-0.397045	-0.396753	2.46793	2.61439	2.05931	1
ETH2_1233700	-0.397067	-0.397127	-0.396725	-0.397593	-0.397755	-0.397902	-0.39603	-0.396225	-0.396293	-0.397863	-0.397824	-0.397902	-0.397902	-0.397902	-0.397902	-0.39776	-0.397407	-0.397496	2.17885	2.62985	2.34397	1
ETH2_1233800	-0.0982852	-0.275275	-0.00168958	-0.514796	-0.423442	-0.514796	-0.336958	-0.281749	-0.0463244	-0.367604	-0.514796	-0.514796	-0.514796	-0.514796	-0.514796	-0.514796	-0.514796	-0.514796	2.9102	1.97573	2.09336	1
ETH2_1233900	-0.397747	-0.398404	-0.398315	-0.398552	-0.398271	-0.398096	-0.39713	-0.398122	-0.39829	-0.398235	-0.398552	-0.398552	-0.398552	-0.398552	-0.398552	-0.398498	-0.397925	-0.39792	2.34181	2.49673	2.32973	1
ETH2_1239000	-0.114113	-0.210162	-0.249385	-0.433001	-0.418703	-0.430205	-0.415818	-0.415359	-0.419978	-0.436623	-0.434784	-0.437272	-0.437558	-0.437558	-0.436919	-0.435883	-0.43691	-0.437123	2.73503	2.57477	1.72755	1
ETH2_1240400	-0.354291	-0.408694	-0.221233	-0.253617	-0.322492	-0.309977	-0.59361	-0.581371	-0.574323	-0.569484	-0.601537	-0.481715	-0.654426	-0.574345	-0.637233	0.22479	0.217118	0.103897	1.69787	1.63453	3.26015	1
ETH2_1242000	-0.727101	-0.745237	-0.669119	-0.671292	-0.58965	-0.573355	0.528044	0.444154	0.460566	-0.203218	-0.313363	-0.251868	-0.794775	-0.781747	-0.786677	-0.0877587	-0.158022	-0.349816	1.47564	1.78015	3.01444	1
ETH2_1242500	-0.404618	-0.390982	-0.399069	-0.411805	-0.403256	-0.406613	-0.383368	-0.376915	-0.399127	-0.396925	-0.350349	-0.347444	-0.413613	-0.409188	-0.402212	-0.342192	-0.382791	-0.367018	1.88185	1.95972	3.14592	1
ETH2_1243400	-0.386724	-0.375854	-0.382187	-0.397338	-0.408058	-0.408058	-0.366215	-0.381947	-0.37561	-0.394864	-0.379517	-0.397998	-0.408058	-0.406746	-0.404678	-0.354878	-0.377219	-0.371222	3.06353	2.30862	1.60502	1
ETH2_1244300	-0.766941	-0.768942	-0.785727	-0.262484	-0.40892	-0.510516	0.196943	0.0840946	0.0926277	-0.797486	-0.796152	-0.787609	-0.545184	-0.484081	-0.563358	0.240303	0.176248	0.0237642	2.18308	2.13784	2.3425	1
ETH2_1246100	-0.368691	-0.434212	-0.45843	-0.467286	-0.467286	-0.454497	-0.455008	-0.440469	-0.461405	-0.452042	-0.467286	-0.467286	-0.467286	-0.418783	-0.397861	-0.182062	-0.157601	-0.107888	2.33882	2.49274	2.29383	1
ETH2_1246300	-0.469315	-0.477561	-0.476967	-0.485912	-0.485912	-0.480746	-0.468551	-0.470745	-0.453838	-0.479754	-0.475762	-0.483408	-0.393786	-0.417328	-0.421402	0.23122	0.227806	0.0843734	3.41508	2.01746	0.965047	1
ETH2_1246400	-0.383326	-0.384456	-0.384102	-0.387323	-0.387727	-0.388454	-0.314325	-0.322547	-0.325418	-0.387567	-0.387719	-0.390021	-0.39191	-0.391574	-0.391917	-0.391864	-0.391772	-0.391843	1.29397	2.19083	3.30906	1
ETH2_1247100	-0.0621785	-0.11602	-0.18345	-0.414256	-0.421655	-0.427098	-0.423952	-0.42953	-0.421649	-0.447091	-0.447963	-0.450467	-0.450467	-0.449795	-0.450467	-0.449459	-0.450467	-0.449681	1.77541	2.06615	3.10409	1
ETH2_1249700	-0.65378	-0.662895	-0.688198	-0.650017	-0.675726	-0.680116	1.39626	1.33187	1.56391	-0.551602	-0.509183	-0.574417	-0.697372	-0.697994	-0.693321	-0.492604	-0.450834	-0.53107	1.60904	1.57542	1.73263	1
ETH2_1250400	-0.825599	-0.616686	-0.5347	0.426153	0.465214	-0.421683	0.8341	0.4482	0.987127	-0.825599	-0.825599	-0.809936	-0.710369	-0.784749	-0.790517	-0.181616	-0.363242	-0.598585	2.67952	0.291567	2.15699	1
ETH2_1251800	-0.434587	-0.164591	-0.269252	-0.550095	-0.625106	-0.560334	-0.584402	-0.550163	-0.560653	-0.509678	-0.646305	-0.63936	-0.561145	-0.619134	-0.615192	0.781484	0.765183	0.487486	1.59677	1.00496	3.25411	1
ETH2_1252000	-0.427785	-0.417566	-0.425654	-0.368095	-0.282391	-0.399487	-0.386911	-0.363416	-0.328648	-0.427919	-0.429066	-0.42963	-0.424511	-0.42963	-0.428071	-0.39217	-0.389343	-0.405746	2.50033	2.19083	2.46488	1
ETH2_1252600	-0.392491	-0.427257	-0.42562	-0.440248	-0.409801	-0.446459	-0.222612	-0.260771	-0.247618	-0.302651	-0.311364	-0.347126	-0.467956	-0.487015	-0.487015	-0.487015	-0.487015	-0.487015	2.31019	2.26837	2.55849	1
ETH2_1254600	-0.736662	-0.70087	-0.718075	-0.767029	-0.829761	-0.782032	-0.873963	-0.871798	-0.874909	1.30371	1.54549	0.293282	-0.652912	-0.762848	-0.795173	1.19871	1.02756	0.156121	1.27428	0.568374	1.9985	1
ETH2_1255000	-0.441268	-0.438562	-0.438509	-0.451357	-0.43248	-0.445204	-0.279673	-0.304193	-0.274143	-0.356094	-0.278105	-0.346194	-0.464966	-0.458304	-0.459245	-0.425583	-0.421465	-0.424047	2.36879	2.16666	2.60394	1
ETH2_1255700	-0.611064	-0.609867	-0.613414	-0.602079	-0.600787	-0.602441	1.43297	1.12988	1.4343	-0.611961	-0.613414	-0.613414	-0.613414	-0.613414	-0.613414	-0.613414	-0.606369	-0.613414	1.44931	1.67513	2.03029	1
ETH2_1256900	-0.520241	-0.549205	-0.454204	-0.563825	-0.54152	-0.495983	-0.0427693	0.00518729	0.309647	-0.509917	-0.483859	-0.492579	-0.563825	-0.520943	-0.563825	-0.225813	-0.277586	-0.434218	2.15401	2.00972	2.76176	1
ETH2_1257000	-0.577145	-0.580052	-0.54613	-0.555504	-0.582976	-0.563856	0.264192	0.11053	0.238223	-0.609488	-0.603806	-0.611258	-0.573243	-0.570066	-0.566828	-0.0947931	-0.131569	-0.295643	2.14676	2.17423	2.52842	1
ETH2_1258000	-0.377785	-0.370612	-0.502255	-0.588399	-0.567847	-0.579507	-0.444758	-0.392921	-0.452312	0.433682	0.211551	0.346883	-0.591495	-0.591495	-0.591495	-0.585806	-0.583248	-0.571548	2.03134	2.37295	2.39508	1
ETH2_1258300	-0.521278	-0.680289	-0.348793	-0.744683	-0.662899	-0.707619	-0.278584	-0.24029	-0.372039	0.310726	-0.147415	-0.288566	-0.671547	-0.751757	-0.682753	0.150575	0.0802003	-0.111189	2.30304	1.54275	2.82241	1
ETH2_1259200	-0.16103	-0.195905	-0.12359	-0.406156	-0.393726	-0.363586	-0.418285	-0.419379	-0.414257	-0.460897	-0.455981	-0.459579	-0.470977	-0.471541	-0.470746	-0.469226	-0.469275	-0.470672	2.56393	2.5378	1.99307	1
ETH2_1259600	-0.362538	-0.362152	-0.362179	-0.364282	-0.36401	-0.364292	-0.359448	-0.362217	-0.358933	-0.363547	-0.363899	-0.36304	-0.36458	-0.36458	-0.36458	-0.364101	-0.363229	-0.363191	3.4664	2.20653	0.861873	1
ETH2_1260900	-0.514319	-0.525807	-0.58091	-0.562262	-0.582581	-0.619791	0.407931	0.350533	0.370866	-0.625202	-0.622367	-0.618531	-0.584599	-0.629181	-0.609915	-0.146679	-0.0450486	-0.072708	1.2015	1.67786	3.33121	1
ETH2_1261300	-0.318538	-0.320649	-0.232807	-0.407018	-0.310464	-0.430036	-0.278433	-0.298622	-0.280047	-0.513919	-0.515989	-0.515989	-0.503605	-0.460013	-0.507506	-0.408464	-0.394149	-0.441831	2.34146	2.5132	2.28342	1
ETH2_1261800	-0.619561	-0.619561	-0.619561	-0.184269	-0.515654	-0.619561	-0.316151	-0.133603	-0.32892	-0.326582	-0.247049	-0.619561	-0.619561	-0.619561	-0.619561	0.280206	0.53993	0.198436	2.75663	0.392131	2.84138	1
ETH2_1262500	-0.330347	-0.308036	-0.359938	-0.253766	-0.400362	-0.254538	0.0159012	-0.0897358	-0.102907	-0.592395	-0.592581	-0.593825	-0.609221	-0.609221	-0.609221	-0.403242	-0.236316	-0.393905	3.29294	1.50569	1.92502	1
ETH2_1263300	-0.370228	-0.423295	-0.362664	-0.5581	-0.566579	-0.560999	0.684016	0.595753	0.659139	-0.66162	-0.675714	-0.632344	-0.714738	-0.697929	-0.704812	-0.417247	-0.416884	-0.503406	1.86148	1.72362	2.74255	1
ETH2_1263400	-0.179856	-0.245248	-0.205857	-0.529843	-0.529581	-0.532298	-0.354038	-0.365026	-0.370419	-0.51447	-0.524593	-0.510123	-0.48121	-0.462976	-0.458775	-0.233335	-0.278964	-0.307536	2.65574	2.41805	2.01036	1
ETH2_1263600	-0.411118	-0.417577	-0.406287	-0.456178	-0.443046	-0.449064	-0.414846	-0.416622	-0.428985	-0.435386	-0.43281	-0.451043	-0.421306	-0.407981	-0.433543	0.0164165	3.71e-05	-0.000217828	3.36397	2.32567	0.719917	1
ETH2_1264000	-0.366005	-0.388675	-0.378532	-0.442087	-0.446535	-0.451145	-0.124384	-0.144675	-0.134289	-0.423528	-0.415747	-0.419441	-0.468949	-0.467962	-0.46878	-0.465392	-0.465941	-0.466004	1.57326	2.35416	3.01065	1
ETH2_1301800	-0.390306	-0.390229	-0.39765	-0.390025	-0.399013	-0.398966	-0.393359	-0.390916	-0.397669	-0.396952	-0.396341	-0.396586	-0.402385	-0.396983	-0.401457	-0.399141	-0.391097	-0.393537	2.79816	2.18638	2.13807	1
ETH2_1302900	-0.395654	-0.445026	-0.443135	-0.394612	-0.375274	-0.433059	-0.365503	-0.335795	-0.362877	-0.44302	-0.471615	-0.441714	-0.471615	-0.39038	-0.432546	-0.174014	-0.219821	-0.180784	1.53082	1.84879	3.39684	1
ETH2_1303000	-0.457945	-0.422624	-0.445334	-0.396807	-0.439983	-0.457945	-0.396754	-0.423579	-0.407703	-0.410917	-0.325579	-0.427052	-0.452533	-0.423413	-0.433231	-0.280805	-0.207402	-0.235741	2.70708	1.71938	2.61889	1
ETH2_1303500	-0.444437	-0.51276	-0.510307	-0.347491	-0.43544	-0.467232	-0.0223133	-0.122205	-0.0934633	-0.547248	-0.547248	-0.547248	-0.547248	-0.521959	-0.547248	-0.0283471	-0.194965	-0.24645	2.11581	1.29702	3.27078	1
ETH2_1303700	-0.40408	-0.401367	-0.413546	-0.353423	-0.361565	-0.271803	-0.318818	-0.348383	-0.34409	-0.424083	-0.424612	-0.424612	-0.419072	-0.423771	-0.424612	-0.388911	-0.385771	-0.385467	1.81274	1.84861	3.25664	1
ETH2_1304200	-0.403353	-0.360131	-0.390131	-0.404288	-0.408122	-0.40441	-0.351111	-0.369211	-0.336444	-0.393376	-0.402289	-0.390133	-0.408122	-0.40343	-0.408122	-0.397555	-0.391782	-0.387537	2.95901	2.41482	1.63572	1
ETH2_1304500	-0.372057	-0.391049	-0.388681	-0.41105	-0.415258	-0.41863	-0.398405	-0.397283	-0.401105	-0.256071	-0.260185	-0.33835	-0.424354	-0.423952	-0.422973	-0.421487	-0.419979	-0.420121	1.6476	2.27341	3.05998	1
ETH2_1304900	-0.398924	-0.398924	-0.398924	-0.385889	-0.398924	-0.390512	-0.374695	-0.393632	-0.385385	-0.395582	-0.398924	-0.392808	-0.398924	-0.398924	-0.398924	-0.390941	-0.38735	-0.388037	2.08465	2.04099	2.95059	1
ETH2_1308900	-0.338319	-0.316856	-0.318981	-0.398974	-0.394766	-0.410618	-0.400368	-0.393394	-0.380851	-0.466751	-0.465309	-0.459728	-0.454118	-0.460244	-0.454453	-0.310335	-0.346832	-0.345523	2.31082	2.05165	2.75394	1
ETH2_1309000	-0.396755	-0.396755	-0.39487	-0.396755	-0.396755	-0.396755	-0.395448	-0.395613	-0.392999	-0.392428	-0.396755	-0.396755	-0.396755	-0.396755	-0.393799	-0.396755	-0.396755	-0.396755	2.76157	2.29925	2.0654	1
ETH2_1309200	-0.377586	-0.377586	-0.377586	-0.376873	-0.377586	-0.374825	-0.377586	-0.377586	-0.376317	-0.377586	-0.377586	-0.376917	-0.377586	-0.373223	-0.377586	-0.377586	-0.376827	-0.377586	3.25763	2.31407	1.21432	1
ETH2_1309300	-0.33859	-0.33088	-0.380389	-0.40383	-0.392701	-0.324846	-0.376749	-0.384903	-0.377888	-0.385899	-0.40383	-0.40383	-0.40383	-0.40383	-0.40383	-0.40383	-0.391411	-0.40383	2.18317	3.19379	1.53794	1
ETH2_1309400	-0.340571	-0.366334	-0.383111	-0.392428	-0.379158	-0.378975	-0.353681	-0.364219	-0.342939	-0.349668	-0.392428	-0.392428	-0.392428	-0.392428	-0.392428	-0.328592	-0.37762	-0.387453	1.77994	3.50936	1.41759	1
ETH2_1309500	-0.39955	-0.39955	-0.39955	-0.311052	-0.3573	-0.382416	-0.374876	-0.39955	-0.39955	-0.39955	-0.39955	-0.39955	-0.39955	-0.39955	-0.39955	-0.39955	-0.39955	-0.39955	2.97968	2.3484	1.69126	1
ETH2_1310000	-0.39927	-0.41527	-0.426281	-0.435481	-0.437034	-0.434331	-0.32718	-0.323788	-0.333795	-0.343103	-0.364477	-0.376131	-0.439378	-0.440952	-0.439514	-0.400741	-0.40306	-0.415493	2.20475	2.40236	2.54818	1
ETH2_1311600	-0.314175	-0.351825	-0.327512	-0.419746	-0.425104	-0.413816	-0.353668	-0.353116	-0.362658	-0.396758	-0.401536	-0.409843	-0.43031	-0.428641	-0.428877	-0.424361	-0.422685	-0.420064	1.95331	2.24539	2.88599	1
ETH2_1312200	-0.363777	-0.369632	-0.358789	-0.332611	-0.358532	-0.359849	-0.334772	-0.339036	-0.340613	-0.373576	-0.373576	-0.373576	-0.373576	-0.370684	-0.368608	-0.361272	-0.365182	-0.36568	3.35648	2.43145	0.695413	1
ETH2_1312600	-0.341781	-0.324654	-0.322726	-0.301512	-0.333659	-0.316294	-0.38845	-0.387608	-0.388672	-0.403791	-0.403031	-0.403791	-0.403134	-0.403791	-0.403391	-0.401038	-0.400192	-0.400488	1.37772	1.88454	3.46574	1
ETH2_1314400	-0.40649	-0.292526	-0.437361	-0.527767	-0.535596	-0.546111	0.157022	0.150845	0.337528	-0.559872	-0.559927	-0.561806	-0.56483	-0.562858	-0.561443	-0.471565	-0.444643	-0.496768	1.99641	2.29954	2.58822	1
ETH2_1314700	-0.133403	-0.251919	-0.224088	-0.122179	-0.318214	-0.374248	-0.42374	-0.547389	-0.494837	-0.579157	-0.643292	-0.643292	-0.315491	-0.524251	-0.402313	-0.209235	-0.280537	-0.364744	1.79425	1.85008	3.20801	1
ETH2_1314800	-0.386477	-0.354537	-0.411451	-0.615438	-0.622901	-0.612595	-0.349668	-0.351265	-0.363148	-0.62165	-0.615299	-0.629833	-0.568725	-0.594196	-0.587792	0.441071	0.435945	0.0184546	2.02224	2.46886	2.29841	1
ETH2_1314900	-0.365801	-0.365801	-0.365801	-0.365801	-0.365801	-0.365801	-0.345531	-0.294968	-0.307551	-0.365801	-0.365801	-0.365801	-0.365801	-0.365801	-0.365801	-0.365801	-0.365801	-0.365801	2.44492	3.36504	0.625114	1
ETH2_1317100	-0.311022	-0.333347	-0.40152	-0.593226	-0.599887	-0.600602	-0.0267229	-0.00296855	-0.0123253	-0.559281	-0.554881	-0.578051	-0.537782	-0.570993	-0.567261	-0.213879	-0.166047	-0.247649	1.8766	1.99783	3.00301	1
ETH2_1317900	-0.368781	-0.355967	-0.368781	-0.368781	-0.368781	-0.368781	-0.318832	-0.314755	-0.334605	-0.360907	-0.368781	-0.368781	-0.368781	-0.368781	-0.368781	-0.357025	-0.368781	-0.357788	3.3264	2.49111	0.638953	1
ETH2_1318000	-0.357077	-0.357807	-0.358497	-0.358106	-0.358159	-0.358144	-0.342179	-0.336143	-0.350832	-0.338274	-0.350708	-0.357064	-0.359294	-0.35784	-0.354924	-0.34565	-0.348534	-0.350789	3.58754	2.12036	0.632116	1
ETH2_1319500	-0.649251	-0.746583	-0.736092	-0.715282	-0.716696	-0.716282	0.526128	0.803693	0.883593	-0.39746	-0.472761	-0.401441	-0.728574	-0.641243	-0.647892	-0.0995694	-0.49645	-0.276012	2.20411	2.16341	1.86066	1
ETH2_1319600	-0.764842	-0.811951	-0.742493	-0.752356	-0.776083	-0.809315	0.554646	0.15355	0.286956	-0.860166	-0.882852	-0.892335	-0.505056	-0.397467	-0.53661	0.819489	0.788796	0.363237	2.41053	1.46634	1.88798	1
ETH2_1321600	-0.355177	-0.359407	-0.341577	-0.364654	-0.365624	-0.370784	-0.365427	-0.362673	-0.365412	-0.371008	-0.369545	-0.362526	-0.375601	-0.373774	-0.375078	-0.374687	-0.375601	-0.370614	3.40539	2.26117	0.9326	1
ETH2_1321700	-0.365237	-0.364753	-0.365127	-0.364377	-0.364842	-0.36445	-0.36031	-0.36265	-0.362264	-0.366068	-0.366652	-0.36345	-0.366652	-0.366652	-0.366652	-0.363865	-0.364228	-0.364209	3.3527	2.38449	0.825245	1
ETH2_1322400	-0.197452	-0.283168	-0.20386	-0.381352	-0.407449	-0.410281	-0.266518	-0.230943	-0.27164	-0.530916	-0.524932	-0.526806	-0.497668	-0.480459	-0.503998	-0.371753	-0.36513	-0.39847	1.59262	2.00064	3.25953	1
ETH2_1323400	-0.414518	-0.414518	-0.414518	-0.414518	-0.414518	-0.408041	-0.414518	-0.414518	-0.41154	-0.409371	-0.409428	-0.414518	-0.325971	-0.381763	-0.400453	-0.380708	-0.346787	-0.342664	2.71545	2.32887	2.08855	1
ETH2_1323500	-0.393415	-0.378923	-0.3923	-0.400054	-0.407724	-0.407724	-0.407724	-0.398383	-0.407724	-0.407724	-0.397514	-0.407724	-0.407724	-0.407724	-0.407724	-0.376017	-0.366865	-0.380271	2.63985	2.25542	2.25799	1
ETH2_1323700	-0.193221	-0.252785	-0.270828	-0.386491	-0.405426	-0.400462	-0.410618	-0.41452	-0.408295	-0.414208	-0.415794	-0.416578	-0.417126	-0.417126	-0.416513	-0.414982	-0.414328	-0.416082	3.10052	2.39834	1.38653	1
ETH2_1323800	-0.521579	-0.53196	-0.53196	-0.515267	-0.53196	-0.53196	-0.446636	-0.457418	-0.435366	0.0522646	0.0775348	-0.179508	-0.272655	-0.337897	-0.444242	-0.439949	-0.398568	-0.358687	3.2127	1.951	1.64212	1
ETH2_1325300	-0.803489	-0.812871	-0.832256	-0.0471765	-0.41334	-0.556446	0.013871	-0.217116	-0.118393	-0.951512	-0.902841	-0.939369	-0.756845	-0.666445	-0.635042	1.59171	1.49629	0.645774	1.99869	1.56481	1.342	1
ETH2_1325700	-0.459949	-0.433623	-0.459949	-0.438917	-0.459949	-0.459949	-0.420856	-0.400182	-0.422501	-0.427593	-0.411953	-0.420475	-0.435748	-0.44708	-0.393636	-0.1508	-0.00055873	-0.234102	2.97828	2.51208	1.38746	1
ETH2_1327200	-0.144218	-0.482391	-0.492476	-0.643026	-0.643026	-0.611968	-0.508851	-0.317417	-0.314565	-0.445598	-0.594216	-0.311849	-0.495358	-0.309302	-0.288984	-0.245127	-0.0960882	0.0115468	2.76415	1.6536	2.51517	1
ETH2_1327500	-0.318879	-0.329251	-0.336731	-0.346844	-0.35382	-0.340457	-0.39479	-0.395163	-0.393347	-0.412243	-0.411578	-0.409418	-0.412378	-0.405516	-0.409431	-0.356197	-0.377652	-0.378634	1.47276	1.89267	3.4169	1
ETH2_1327900	-0.634122	-0.653271	-0.657228	-0.687608	-0.687116	-0.68649	0.614159	0.640059	0.660624	-0.482969	-0.532656	-0.40693	-0.674804	-0.697385	-0.699953	-0.207827	-0.230212	-0.309081	2.64097	1.89162	1.80022	1
ETH2_1328400	-0.453975	-0.390191	-0.463556	-0.548153	-0.548153	-0.544081	-0.403505	-0.442276	-0.417082	-0.308711	-0.263367	-0.137617	-0.523951	-0.522414	-0.512785	-0.150114	-0.238897	-0.177755	2.34304	1.93902	2.76453	1
ETH2_1329100	-0.516611	-0.534434	-0.534434	-0.534434	-0.534434	-0.5323	-0.51497	-0.520115	-0.517752	-0.347051	-0.266956	-0.205496	-0.0600635	-0.189109	-0.130127	-0.310639	-0.364138	-0.299282	2.9248	2.4353	1.55225	1
ETH2_1329600	-0.258951	-0.274369	-0.130459	-0.334055	-0.369941	-0.410722	-0.332357	-0.356052	-0.374882	-0.456276	-0.405353	-0.446272	-0.483504	-0.479134	-0.466132	-0.371289	-0.411981	-0.43069	1.4588	1.97813	3.35548	1
ETH2_1330800	-0.145537	-0.0849385	-0.0944963	-0.319017	-0.371566	-0.424234	-0.280244	-0.339583	-0.233285	-0.476943	-0.447251	-0.501168	-0.546662	-0.538924	-0.546662	-0.544726	-0.533187	-0.517992	1.69185	2.30257	2.95199	1
ETH2_1332100	-0.35993	-0.367	-0.3784	-0.379101	-0.385992	-0.381279	-0.373501	-0.381701	-0.372423	-0.364245	-0.377004	-0.386946	-0.386536	-0.37694	-0.380639	-0.281409	-0.267342	-0.287823	3.41165	2.33334	0.74323	1
ETH2_1332500	-0.50686	-0.50686	-0.50686	-0.50686	-0.50686	-0.50686	-0.50686	-0.50686	-0.50686	-0.50686	-0.50686	-0.50686	-0.180903	-0.50686	-0.432432	0.664218	-0.0918532	-0.0252324	2.6198	2.71918	1.3164	1
ETH2_1334200	-0.0532576	-0.0860123	-0.147723	-0.418325	-0.430371	-0.44011	-0.437003	-0.43245	-0.434044	-0.471016	-0.467659	-0.46858	-0.471016	-0.471016	-0.470198	-0.466247	-0.465761	-0.466185	2.4317	2.52696	2.13832	1
ETH2_1334900	-0.420312	-0.40176	-0.402528	-0.492648	-0.491008	-0.426272	-0.17504	-0.206779	-0.154526	-0.257755	-0.201169	-0.156808	-0.554354	-0.535315	-0.551659	-0.552193	-0.548016	-0.549158	2.59653	2.14039	2.34038	1
ETH2_1336100	-0.668254	-0.323787	-0.602384	-0.587789	-0.637747	-0.41477	-0.0439409	-0.353239	-0.317349	0.43779	1.26137	0.693624	-0.725242	-0.669172	-0.725242	-0.598966	-0.725242	-0.725242	0.969586	1.87305	2.88294	1
ETH2_1337700	-0.366622	-0.367837	-0.344156	-0.344598	-0.352975	-0.357217	-0.365696	-0.352462	-0.368717	-0.386928	-0.39114	-0.39114	-0.39114	-0.387119	-0.386536	-0.382085	-0.364887	-0.380556	3.39053	2.19477	1.09651	1
ETH2_1338000	-0.379757	-0.400818	-0.392211	-0.198505	-0.238478	-0.317215	-0.391685	-0.389017	-0.390065	-0.425372	-0.422777	-0.425372	-0.425372	-0.423285	-0.419546	-0.417537	-0.410378	-0.417435	1.38513	2.39498	3.10471	1
ETH2_1338400	-0.655199	-0.655199	-0.655199	-0.540374	-0.480776	-0.609726	1.03283	0.972073	0.741082	-0.63914	-0.655199	-0.655199	-0.655199	-0.636037	-0.649714	-0.429838	-0.424414	-0.408595	1.87958	1.77577	2.34847	1
ETH2_1339000	-0.774311	-0.786493	-0.738969	-0.664105	-0.726422	-0.738196	1.05986	0.966035	1.09675	-0.38658	-0.430462	-0.613016	-0.711517	-0.745435	-0.759394	0.0204624	0.0223268	-0.236691	2.83646	1.56946	0.740236	1
ETH2_1339500	-0.0903499	-0.248663	-0.246961	-0.458754	-0.449327	-0.458754	-0.454166	-0.390617	-0.406017	-0.435971	-0.428713	-0.454122	-0.401951	-0.458754	-0.458754	-0.431544	-0.427196	-0.43755	2.29801	2.36827	2.47188	1
ETH2_1339600	-0.0122291	-0.114849	-0.161985	-0.226551	-0.341211	-0.3085	-0.479687	-0.471389	-0.483944	-0.504971	-0.490788	-0.502852	-0.45696	-0.460962	-0.412595	-0.431189	-0.43454	-0.438396	1.45059	1.91884	3.36417	1
ETH2_1339700	-0.593075	-0.465123	-0.56214	-0.0459967	-0.124021	-0.321139	0.325304	0.99401	0.817825	-0.698471	-0.698471	-0.698471	-0.649719	-0.667362	-0.689566	-0.4805	-0.328299	-0.607479	2.35514	0.294123	2.84343	1
ETH2_1340200	-0.372662	-0.380398	-0.462688	-0.617525	-0.685601	-0.671583	-0.531574	-0.480481	-0.502363	-0.694491	-0.662224	-0.694367	-0.646938	-0.610435	-0.528213	0.904284	0.84636	0.850166	1.64152	1.52996	2.76925	1
ETH2_1340900	-0.319728	-0.374326	-0.26693	-0.483726	-0.484457	-0.49078	-0.253742	-0.288299	-0.283135	0.107074	-0.0115252	0.0547172	-0.558214	-0.543022	-0.544442	-0.518296	-0.531759	-0.528096	3.4432	2.14893	0.726555	1
ETH2_1341400	-0.367367	-0.386202	-0.395769	-0.395187	-0.386413	-0.377699	-0.411921	-0.383459	-0.391194	-0.383439	-0.39588	-0.38381	-0.321896	-0.35813	-0.370961	-0.315346	-0.297242	-0.312511	3.38167	2.26256	0.990197	1
ETH2_1342800	-0.237257	-0.216603	-0.141844	-0.42497	-0.42023	-0.421272	-0.383369	-0.392198	-0.392842	-0.448449	-0.462891	-0.462588	-0.45634	-0.464188	-0.460604	-0.45479	-0.456921	-0.440996	2.51049	2.32895	2.29892	1
ETH2_1343000	-0.439329	-0.443611	-0.433262	-0.414672	-0.429981	-0.439803	-0.326309	-0.322849	-0.363048	-0.427093	-0.443442	-0.400797	-0.456792	-0.43961	-0.449414	-0.121436	-0.168825	-0.240696	1.91379	1.4554	3.39178	1
ETH2_1345000	-0.389216	-0.381864	-0.39227	-0.400071	-0.397293	-0.400071	-0.387905	-0.376452	-0.362519	-0.390001	-0.392326	-0.400071	-0.400071	-0.400071	-0.400071	-0.397398	-0.400071	-0.400071	2.34913	2.89393	1.82475	1
ETH2_1346200	-0.365055	-0.279049	-0.295345	-0.402801	-0.401098	-0.4052	-0.367227	-0.386613	-0.392036	-0.430774	-0.430774	-0.430774	-0.428985	-0.430774	-0.427507	-0.430774	-0.430774	-0.428549	2.41748	2.33441	2.41222	1
ETH2_1350500	-0.385837	-0.375226	-0.35396	-0.43667	-0.427345	-0.419008	-0.418028	-0.414121	-0.410117	-0.46338	-0.464933	-0.464933	-0.450995	-0.461227	-0.456446	-0.137589	-0.1767	-0.23153	2.3463	1.57516	3.02658	1
ETH2_1351000	-0.378546	-0.372374	-0.415452	-0.498164	-0.491512	-0.491016	-0.284271	-0.292399	-0.28707	-0.51347	-0.518916	-0.502575	-0.485755	-0.513761	-0.51276	-0.0569739	0.0181931	-0.107029	1.4949	1.8295	3.37946	1
ETH2_1352800	-0.327094	-0.324919	-0.327964	-0.330167	-0.330883	-0.326849	-0.337024	-0.337786	-0.337352	-0.343253	-0.342791	-0.343437	-0.343802	-0.344018	-0.344018	-0.343863	-0.343958	-0.343911	3.56053	2.28492	0.227639	1
ETH2_1353400	-0.33877	-0.308709	-0.314873	-0.484125	-0.490678	-0.480776	-0.416538	-0.441218	-0.415684	-0.461927	-0.495168	-0.461081	-0.440519	-0.43593	-0.444463	-0.156569	-0.124298	-0.127959	3.18845	2.21521	1.43563	1
ETH2_1354300	-0.431579	-0.434257	-0.431159	-0.43697	-0.43697	-0.435921	-0.292962	-0.295324	-0.326033	-0.351119	-0.354543	-0.348503	-0.429489	-0.431666	-0.414193	-0.421042	-0.396561	-0.399735	2.11023	2.01095	2.94685	1
ETH2_1354400	-0.427686	-0.427686	-0.427686	-0.427686	-0.427686	-0.427686	-0.427686	-0.427686	-0.427686	0.253704	0.246153	1.40112	-0.427686	-0.427686	-0.427686	-0.427686	-0.427686	-0.427686	0.417928	0.231134	3.86524	1
ETH2_1354500	-0.395041	-0.264945	-0.289876	-0.681613	-0.684251	-0.641088	0.236751	0.0481342	0.124171	-0.734387	-0.734449	-0.740001	-0.740001	-0.704275	-0.740001	0.185293	0.162065	-0.0398685	2.63908	1.83837	2.15594	1
ETH2_1355400	-0.581988	-0.581988	-0.581988	-0.579526	-0.581988	-0.581988	-0.568259	-0.563997	-0.579796	-0.581988	-0.580115	-0.581988	-0.295854	-0.310823	-0.26372	0.662018	0.577488	0.302798	1.56262	1.54208	3.169	1
ETH2_1356100	-0.347708	-0.30194	-0.248806	-0.456305	-0.45194	-0.454136	-0.389753	-0.385134	-0.352174	-0.459258	-0.439203	-0.434086	-0.422454	-0.452295	-0.451017	-0.251716	-0.284721	-0.36664	2.8483	2.64364	1.45733	1
ETH2_1356200	-0.418639	-0.42449	-0.37501	-0.412212	-0.472031	-0.464915	-0.309353	-0.269216	-0.317711	-0.50005	-0.497537	-0.504731	-0.492204	-0.491204	-0.475601	-0.0745005	0.00386586	-0.319482	3.05761	2.44798	1.30943	1
ETH2_1356700	-0.501224	-0.496763	-0.487007	-0.535209	-0.543288	-0.530715	0.493368	0.38325	0.522831	-0.523771	-0.527709	-0.536852	-0.549822	-0.549768	-0.549895	-0.548978	-0.546355	-0.550405	1.63837	2.15266	2.78728	1
ETH2_1357000	-0.28952	-0.176444	-0.0854495	-0.620326	-0.620326	-0.448684	-0.537933	-0.332404	-0.186239	-0.620326	-0.620326	-0.620326	-0.620326	-0.56608	-0.294218	-0.0502082	0.18258	-0.429928	2.65907	2.34676	1.93066	1
ETH2_1357900	-0.360466	-0.360718	-0.36091	-0.357312	-0.365059	-0.373083	-0.375118	-0.376694	-0.375032	-0.380709	-0.380714	-0.381109	-0.381093	-0.380618	-0.381181	-0.380546	-0.380609	-0.380632	1.27021	2.03991	3.42148	1
ETH2_1360100	-0.249711	-0.241871	-0.254003	-0.457043	-0.482768	-0.480874	-0.513527	-0.517033	-0.510168	-0.537696	-0.535639	-0.539801	-0.528258	-0.532826	-0.527341	0.12896	0.137442	-0.0842817	2.96466	2.48684	1.27494	1
ETH2_1361100	-0.523544	-0.552139	-0.589548	-0.774434	-0.778156	-0.768297	0.0206028	-0.098759	-0.0318729	-0.755887	-0.730163	-0.780809	-0.335291	-0.516264	-0.559974	0.476563	0.485786	0.295003	1.9454	2.09259	2.47919	1
ETH2_1362400	-0.501997	-0.369316	-0.430939	-0.237	-0.451393	-0.501997	-0.0833212	-0.222292	-0.266082	-0.216622	0.364799	-0.0792444	-0.501997	-0.501997	-0.501997	-0.501997	-0.501997	-0.501997	0.952564	1.22252	3.83231	1
ETH2_1365500	-0.476739	-0.512474	-0.551228	-0.685466	-0.694363	-0.688621	-0.519353	-0.457197	-0.410555	-0.663568	-0.675188	-0.663751	-0.402605	-0.313308	-0.407626	0.775441	0.858635	0.245049	2.71686	2.19492	1.33114	1
ETH2_1366500	-0.366168	-0.366808	-0.36244	-0.375529	-0.376093	-0.376672	-0.377847	-0.377312	-0.376931	-0.379116	-0.37853	-0.379129	-0.376566	-0.37129	-0.373384	-0.373702	-0.373202	-0.374615	1.35845	1.92081	3.45608	1
ETH2_1367100	-0.885312	-0.885249	-0.895258	-0.895258	-0.895258	-0.895258	0.877103	1.11894	1.10683	-0.650769	-0.563761	-0.769572	-0.794048	-0.809637	-0.830129	0.684103	0.763947	0.660304	1.93374	1.29768	1.32686	1
ETH2_1367500	-0.36055	-0.360098	-0.360065	-0.36055	-0.36055	-0.36055	-0.359206	-0.36055	-0.359906	-0.359437	-0.360413	-0.359871	-0.36055	-0.356566	-0.358839	-0.360218	-0.359587	-0.36055	3.42375	2.32782	0.726494	1
ETH2_1368300	-0.738236	-0.662406	-0.738236	-0.738236	-0.738236	-0.620947	-0.0344637	0.614405	0.583106	-0.691637	-0.738236	-0.681386	-0.598818	-0.738236	-0.610898	1.34881	0.0686104	0.714615	1.86414	0.388162	2.74813	1
ETH2_1369700	-0.21174	-0.299462	-0.379824	-0.590576	-0.612652	-0.635301	-0.39831	-0.412866	-0.421526	-0.684384	-0.690669	-0.683001	0.197824	0.0805177	0.193833	-0.456093	-0.452345	-0.40405	2.57067	2.46554	1.82441	1
ETH2_1370100	-0.365202	-0.377522	-0.289299	-0.72517	-0.725126	-0.725977	0.850093	0.682318	0.90696	-0.736799	-0.731745	-0.739865	-0.712652	-0.732374	-0.730786	-0.214465	-0.25665	-0.482227	2.22381	1.84248	2.04019	1
ETH2_1370200	-0.377814	-0.390573	-0.381421	-0.387723	-0.372825	-0.381215	-0.389349	-0.386912	-0.380513	-0.410745	-0.40987	-0.410745	-0.397499	-0.407928	-0.410745	-0.350994	-0.349419	-0.377782	1.66753	2.18874	3.11781	1
ETH2_1370500	-0.494632	-0.545705	-0.349937	-0.506881	-0.479798	-0.561405	-0.404561	-0.409463	-0.414134	-0.604187	-0.63727	-0.641116	-0.712625	-0.712625	-0.704617	0.606976	0.58238	0.452047	1.85154	2.43277	2.25324	1
ETH2_1371400	-0.592015	-0.592015	-0.592015	-0.592015	-0.592015	-0.592015	-0.512252	-0.536268	-0.485046	-0.592015	-0.592015	-0.592015	-0.503133	-0.439722	-0.402594	0.626162	0.925977	0.48627	2.29598	1.16334	2.70942	1
ETH2_1371600	-0.435877	-0.393394	-0.425319	-0.575658	-0.576021	-0.553885	0.457707	0.483208	0.545221	-0.589743	-0.589155	-0.590713	-0.59223	-0.588767	-0.589681	-0.468206	-0.458293	-0.473593	1.53283	1.82547	3.0561	1
ETH2_1372200	-0.510714	-0.499754	-0.493104	-0.333395	-0.322595	-0.434424	-0.0163295	-0.0112636	0.029126	-0.500611	-0.497392	-0.510714	-0.425069	-0.47053	-0.492308	-0.414181	-0.415083	-0.432356	2.9217	2.63564	1.19336	1
ETH2_1372600	-0.345332	-0.348565	-0.341594	-0.340766	-0.346083	-0.348565	-0.341317	-0.339067	-0.341622	-0.276573	-0.269461	-0.286354	-0.348565	-0.348565	-0.345833	-0.3414	-0.348565	-0.345774	3.75873	1.94026	0.305013	1
ETH2_1373500	-0.37644	-0.375211	-0.3732	-0.375318	-0.376201	-0.376323	-0.374407	-0.374411	-0.374522	-0.362512	-0.369267	-0.374512	-0.373275	-0.36824	-0.369643	-0.368274	-0.370731	-0.370931	3.39789	2.14996	1.15556	1
ETH2_1373700	-0.321648	-0.41507	-0.364719	-0.402552	-0.41507	-0.41507	-0.368534	-0.323595	-0.359348	-0.41507	-0.41507	-0.403323	-0.41507	-0.41507	-0.41507	-0.380569	-0.41507	-0.379224	1.97493	2.02888	3.03534	1
ETH2_1373800	-0.299214	-0.294219	-0.3889	-0.431485	-0.471025	-0.448213	-0.273533	-0.31198	-0.329743	-0.487671	-0.522786	-0.506721	-0.489955	-0.480887	-0.438825	-0.286882	-0.276547	-0.298108	2.03061	2.0289	2.97718	1
ETH2_1373900	-0.599468	-0.585304	-0.593302	-0.561159	-0.597151	-0.517177	-0.749102	-0.75651	-0.742162	-0.688778	-0.70822	-0.723564	-0.0195705	-0.453975	-0.413222	1.31673	1.29993	0.661157	1.41073	1.50286	2.51726	1
ETH2_1400400	-0.359035	-0.297688	-0.267151	-0.44047	-0.44797	-0.450255	-0.364647	-0.362955	-0.343504	-0.359271	-0.347384	-0.378593	-0.441434	-0.449634	-0.438577	-0.414704	-0.398306	-0.400487	3.12355	2.17792	1.66059	1
ETH2_1400800	-0.35171	-0.507634	-0.438326	-0.767021	-0.754872	-0.757671	-0.43554	-0.377248	-0.396622	-0.49209	-0.448801	-0.442367	-0.613949	-0.62182	-0.556715	0.436302	0.39939	0.428928	2.28201	2.23324	2.18251	1
ETH2_1401100	-0.374177	-0.368899	-0.373771	-0.379389	-0.375388	-0.375333	-0.379389	-0.379389	-0.371928	-0.36972	-0.379389	-0.379389	-0.379389	-0.379389	-0.379389	-0.379389	-0.379389	-0.379389	1.21066	2.30859	3.26325	1
ETH2_1401500	-0.372819	-0.377562	-0.377562	-0.377562	-0.377562	-0.377562	-0.377562	-0.377562	-0.374167	-0.377562	-0.374661	-0.377562	-0.377562	-0.377562	-0.377562	-0.377562	-0.377562	-0.377562	1.27413	2.19257	3.31837	1
ETH2_1401600	-0.360861	-0.362774	-0.361452	-0.366675	-0.365931	-0.365166	-0.357986	-0.361931	-0.360433	-0.366675	-0.366675	-0.366675	-0.366675	-0.366675	-0.366675	-0.366675	-0.365845	-0.366675	0.957061	2.10228	3.50311	1
ETH2_1403100	-0.419965	-0.447246	-0.431516	-0.461017	-0.450512	-0.439717	-0.246296	-0.184103	-0.270025	-0.456786	-0.431726	-0.450693	-0.435698	-0.454285	-0.449454	-0.385213	-0.3731	-0.358628	2.25649	2.48468	2.40481	1
ETH2_1403200	-0.736482	-0.708282	-0.736482	-0.668894	-0.725726	-0.671054	0.802464	0.708594	0.77781	-0.190592	-0.188072	-0.366498	-0.710558	-0.667556	-0.594415	-0.260443	-0.304399	-0.430043	1.27976	1.16949	3.22138	1
ETH2_1403600	-0.4997	-0.50612	-0.503101	-0.518768	-0.514803	-0.519782	0.104946	0.10507	0.153655	-0.502569	-0.504592	-0.510896	-0.502986	-0.502968	-0.513615	-0.394251	-0.411464	-0.450339	2.23692	2.29111	2.46425	1
ETH2_1404400	-0.395905	-0.401999	-0.405502	-0.41214	-0.41128	-0.408654	-0.399591	-0.398254	-0.398116	-0.41214	-0.41214	-0.41214	-0.404889	-0.401675	-0.410248	-0.186796	-0.230872	-0.265539	3.19469	2.41218	1.16102	1
ETH2_1404600	-0.334414	-0.340706	-0.352093	-0.354668	-0.330048	-0.382633	-0.37996	-0.38597	-0.371595	-0.409095	-0.410135	-0.410135	-0.410135	-0.410135	-0.410135	-0.407649	-0.404369	-0.409167	1.64326	2.02479	3.24499	1
ETH2_1405300	-0.431669	-0.602138	-0.582947	-0.821494	-0.822045	-0.81598	-0.777014	-0.79573	-0.779399	-0.821182	-0.833691	-0.833691	-0.0103147	0.0419794	0.264451	1.41108	1.19797	0.818037	1.74723	1.608	1.83855	1
ETH2_1405900	-0.281562	-0.26864	-0.298046	-0.40696	-0.381405	-0.368721	-0.25316	-0.264004	-0.247886	-0.43003	-0.4436	-0.4436	-0.4436	-0.4436	-0.4436	-0.4436	-0.4436	-0.4436	3.22572	2.37228	1.15121	1
ETH2_1406500	-0.0391045	-0.113146	-0.212743	-0.355708	-0.311669	-0.102819	-0.402336	-0.361548	-0.389972	-0.498466	-0.518985	-0.501978	-0.543733	-0.543733	-0.543733	-0.541974	-0.542203	-0.540993	2.25137	2.21839	2.59509	1
ETH2_1407900	-0.354058	-0.361912	-0.356474	-0.364137	-0.35941	-0.362991	-0.33486	-0.339395	-0.33507	-0.366185	-0.357029	-0.352396	-0.365943	-0.366673	-0.366673	-0.35619	-0.357217	-0.357597	3.51669	2.20627	0.691253	1
ETH2_1408300	-0.383945	-0.383945	-0.383945	-0.383945	-0.383945	-0.383945	-0.383035	-0.382619	-0.382491	-0.373142	-0.364815	-0.352683	-0.383945	-0.383945	-0.383945	-0.382145	-0.383249	-0.383945	3.24358	2.24491	1.35515	1
ETH2_1408400	-0.401071	-0.401071	-0.399444	-0.401071	-0.401071	-0.401071	-0.397687	-0.3991	-0.391346	-0.309574	-0.291198	-0.259832	-0.401071	-0.401071	-0.401071	-0.399956	-0.398484	-0.401071	2.97064	2.64335	1.24227	1
ETH2_1408700	-0.366484	-0.34872	-0.360028	-0.477745	-0.470705	-0.479698	-0.469009	-0.473669	-0.484117	-0.423011	-0.455314	-0.471794	-0.488673	-0.488556	-0.48967	-0.00756324	-0.0374866	-0.12217	2.03957	1.77732	3.09752	1
ETH2_1410100	-0.373788	-0.373788	-0.373788	-0.371506	-0.373788	-0.373788	-0.365307	-0.373788	-0.371757	-0.373788	-0.373788	-0.373788	-0.355411	-0.373788	-0.373788	-0.369596	-0.373788	-0.370521	3.35588	2.25628	1.07739	1
ETH2_1413400	-0.366352	-0.366319	-0.367065	-0.371534	-0.371534	-0.371534	-0.369211	-0.371196	-0.37005	-0.371534	-0.371534	-0.371534	-0.371534	-0.371534	-0.371096	-0.371151	-0.37109	-0.371534	1.32383	1.80537	3.53814	1
ETH2_1415400	-0.833869	-0.520208	-0.69671	-0.920294	-0.907025	-0.893389	-0.468258	-0.593081	-0.338821	-0.877536	-0.888581	-0.789883	1.31843	0.27016	0.350371	0.956436	0.338292	-0.0149773	1.73291	2.1287	1.64733	1
ETH2_1416000	-0.390317	-0.391775	-0.389801	-0.393789	-0.392534	-0.392761	-0.391047	-0.390483	-0.390021	-0.389849	-0.390632	-0.389881	-0.395788	-0.39586	-0.39586	-0.395456	-0.395325	-0.395231	1.75796	2.50333	2.80512	1
ETH2_1416900	-0.451911	-0.465529	-0.461674	-0.706105	-0.681083	-0.732482	0.29066	0.319006	0.427682	-0.768566	-0.772093	-0.780928	-0.77834	-0.76422	-0.781127	0.412634	0.363662	-0.0468111	1.96948	2.24526	2.16249	1
ETH2_1417100	-0.504916	-0.519023	-0.529516	-0.299472	-0.156108	-0.512959	-0.0370869	-0.126278	-0.196034	-0.529263	-0.440849	-0.372474	-0.592342	-0.549333	-0.567718	-0.269475	-0.392631	-0.483318	2.42706	2.36997	2.28177	1
ETH2_1418100	-0.289407	-0.306225	-0.311374	-0.600735	-0.614914	-0.594559	-0.579397	-0.583159	-0.594907	-0.609336	-0.609905	-0.612104	-0.294359	-0.106798	-0.0762866	-0.0485798	-0.0886316	-0.0595339	2.08129	2.31482	2.58411	1
ETH2_1418400	-0.440286	-0.403112	-0.405113	-0.437481	-0.430732	-0.423354	-0.296663	-0.318407	-0.283088	-0.439193	-0.444899	-0.444899	-0.376607	-0.444899	-0.444899	-0.274513	-0.274952	-0.312126	2.05148	1.60349	3.24026	1
ETH2_1418600	-0.372156	-0.353759	-0.36804	-0.388519	-0.398985	-0.393575	-0.390835	-0.386552	-0.370626	-0.409375	-0.407995	-0.409375	-0.408332	-0.408265	-0.406516	-0.409375	-0.409375	-0.408726	2.03597	2.19718	2.86723	1
ETH2_1418700	-0.368708	-0.36596	-0.36282	-0.365414	-0.363467	-0.366582	-0.367687	-0.366925	-0.36773	-0.359419	-0.357017	-0.368708	-0.368708	-0.368708	-0.364093	-0.351563	-0.35935	-0.349847	3.27548	2.5154	0.751827	1
ETH2_1419800	-0.189861	-0.251233	-0.27127	-0.253897	-0.329574	-0.250827	-0.386771	-0.374584	-0.390357	-0.428109	-0.427652	-0.423827	-0.431083	-0.431083	-0.431083	-0.429899	-0.431083	-0.428315	3.30235	2.42853	0.829624	1
ETH2_1420100	-0.331218	-0.323224	-0.365128	-0.345835	-0.403013	-0.344193	-0.398211	-0.38288	-0.403413	-0.427199	-0.428332	-0.428332	-0.428332	-0.428332	-0.425235	-0.425625	-0.425193	-0.419895	2.24713	2.16012	2.72634	1
ETH2_1420200	-0.243528	-0.415284	-0.502341	-0.569416	-0.574919	-0.567565	0.355848	0.403852	0.432556	-0.564094	-0.571227	-0.569882	-0.572008	-0.576983	-0.574711	-0.542224	-0.537246	-0.53055	2.03254	2.09628	2.59089	1
ETH2_1420400	-0.588951	-0.559599	-0.598832	-0.441434	-0.517465	-0.616038	0.481662	0.412267	0.68019	-0.625217	-0.65195	-0.66073	-0.547841	-0.66073	-0.575818	-0.0616384	-0.150375	-0.189759	1.62549	0.85222	3.39454	1
ETH2_1420500	-0.370127	-0.410025	-0.362096	-0.0219497	-0.246396	-0.406397	0.333019	0.314968	0.389644	-0.694845	-0.701452	-0.702774	-0.708145	-0.705703	-0.708896	-0.520409	-0.50732	-0.519519	2.03512	1.59333	2.91997	1
ETH2_1422000	-0.590399	-0.679838	-0.629393	0.286933	3.42985	-0.0472081	-0.0848432	-0.329604	-0.0897651	-0.617522	-0.572866	-0.698635	-0.295311	-0.401257	-0.583681	-0.489235	-0.594736	-0.494959	1.06715	0.942575	1.47274	1
ETH2_1424900	-0.527531	-0.542853	-0.524784	-0.598111	-0.5617	-0.614314	1.26614	1.14298	1.28071	-0.678993	-0.687052	-0.693931	-0.68931	-0.692411	-0.685638	-0.504551	-0.522929	-0.592801	1.75534	1.76342	1.90831	1
ETH2_1425900	-0.542664	-0.693568	-0.673314	-0.928903	-0.927081	-0.936295	1.06068	1.17656	1.06327	-0.667438	-0.709035	-0.748972	-0.574823	-0.735061	-0.650773	0.156141	0.0869052	-0.0214077	1.98316	2.07475	1.20787	1
ETH2_1427200	-0.556383	-0.556263	-0.568531	-0.273002	-0.29394	-0.416707	-0.282551	-0.2752	-0.257552	-0.518668	-0.559883	-0.55627	-0.452556	-0.47585	-0.484557	-0.100355	-0.203123	-0.270689	2.40178	2.39369	2.30662	1
ETH2_1428300	-0.188304	-0.127083	-0.207704	-0.346187	-0.251779	-0.401559	-0.419505	-0.359115	-0.356528	-0.475046	-0.48315	-0.48315	-0.434657	-0.431577	-0.48315	-0.410558	-0.387733	-0.460523	1.59118	1.64228	3.47385	1
ETH2_1428400	-0.37313	-0.345376	-0.405367	-0.304029	-0.226399	-0.357457	-0.328779	-0.325957	-0.346096	-0.36057	-0.456127	-0.352156	-0.513262	-0.513262	-0.513262	-0.40483	-0.39322	-0.413404	1.8938	1.83092	3.20796	1
ETH2_1428500	-0.24756	-0.28933	-0.276163	-0.421781	-0.408824	-0.417248	-0.390375	-0.395169	-0.399966	-0.4258	-0.42086	-0.423716	-0.428312	-0.428312	-0.421448	-0.422312	-0.424833	-0.426559	2.61702	2.67903	1.77252	1
ETH2_1429500	-0.409635	-0.392064	-0.390814	-0.402616	-0.409635	-0.399443	-0.403112	-0.366895	-0.403386	-0.398837	-0.334888	-0.409635	-0.409635	-0.375278	-0.394882	-0.361275	-0.357287	-0.394561	1.793	2.1547	3.06618	1
ETH2_1429600	-0.430148	-0.423641	-0.436574	-0.436574	-0.436574	-0.436574	-0.426972	-0.428185	-0.436574	-0.420679	-0.428714	-0.436574	-0.246346	-0.227942	-0.268257	-0.427082	-0.37052	-0.381098	2.06625	2.2146	2.81818	1
ETH2_1430400	-0.400067	-0.390914	-0.35065	-0.401838	-0.364006	-0.409105	-0.395598	-0.391405	-0.396167	-0.409105	-0.409105	-0.409105	-0.409105	-0.409105	-0.37092	-0.352362	-0.335552	-0.375292	2.98119	2.44846	1.54975	1
ETH2_1430500	-0.330281	-0.295402	-0.270535	-0.33399	-0.349974	-0.35509	-0.396912	-0.388818	-0.384728	-0.409051	-0.400734	-0.405779	-0.399584	-0.40718	-0.410055	-0.390154	-0.392477	-0.399937	3.11363	2.59761	1.00945	1
ETH2_1431000	-0.0527868	-0.184913	-0.02513	-0.422786	-0.437459	-0.452072	-0.428305	-0.425733	-0.435362	-0.469444	-0.460344	-0.462708	-0.469444	-0.469444	-0.469444	-0.449661	-0.447774	-0.466019	2.01455	2.13541	2.87886	1
ETH2_1431200	-0.359254	-0.358593	-0.362267	-0.363957	-0.361791	-0.360053	-0.360677	-0.361092	-0.36104	-0.361049	-0.361273	-0.361119	-0.363957	-0.363957	-0.363957	-0.363494	-0.363957	-0.363957	3.51078	2.13556	0.869101	1
ETH2_1431400	-0.359847	-0.359629	-0.359928	-0.362268	-0.362198	-0.362273	-0.361791	-0.361885	-0.361588	-0.362051	-0.362128	-0.362157	-0.36243	-0.36243	-0.362421	-0.362415	-0.362404	-0.362406	3.43882	2.2768	0.79663	1
ETH2_1432200	-0.289553	-0.302421	-0.377698	-0.402105	-0.454123	-0.475201	-0.457097	-0.527743	-0.409655	-0.520751	-0.565692	-0.565692	-0.458128	-0.508494	-0.565692	0.0998578	-0.0178932	-0.264554	2.2229	2.43249	2.40724	1
ETH2_1433100	-0.625533	-0.69076	-0.48548	-0.763303	-0.783593	-0.801697	0.506801	0.471623	0.46805	-0.241808	-0.286963	-0.394787	-0.959612	-0.928333	-0.916415	0.165111	0.397645	0.0329697	2.09189	0.905908	2.83828	1
ETH2_1433700	-0.457199	-0.439476	-0.411819	-0.474699	-0.474699	-0.474699	-0.450726	-0.442332	-0.438165	-0.447642	-0.449726	-0.464796	-0.450414	-0.420174	-0.344078	-0.150474	-0.14364	-0.173364	2.51656	2.51636	2.0752	1
ETH2_1433800	-0.370667	-0.361212	-0.366971	-0.385686	-0.393274	-0.389633	-0.363485	-0.359665	-0.350576	-0.364473	-0.351661	-0.365482	-0.352702	-0.330226	-0.338328	-0.344554	-0.313803	-0.342812	3.51961	2.17621	0.749389	1
ETH2_1436700	-0.202147	-0.133832	-0.0886351	-0.131431	-0.308718	-0.238534	-0.47738	-0.470088	-0.449036	-0.503765	-0.52548	-0.516649	-0.522773	-0.516843	-0.518063	-0.483336	-0.492895	-0.501902	2.51188	2.4052	2.16443	1
ETH2_1437600	-0.376623	-0.400673	-0.393917	-0.515054	-0.513679	-0.516339	-0.500273	-0.50425	-0.501981	-0.520168	-0.520753	-0.519327	-0.498675	-0.504712	-0.501587	0.219551	0.222676	0.0887639	2.70756	2.65246	1.397	1
ETH2_1439500	-0.390561	-0.389584	-0.393329	-0.39435	-0.39435	-0.392876	-0.384441	-0.380129	-0.382147	-0.392007	-0.39435	-0.39435	-0.39435	-0.383167	-0.390348	-0.383156	-0.362705	-0.385082	3.04423	2.33846	1.59859	1
ETH2_1440200	-0.451316	-0.557407	-0.6014	-0.835109	-0.828415	-0.840379	1.35257	1.4353	1.37818	-0.795898	-0.778913	-0.774279	-0.584698	-0.52744	-0.465159	-0.36313	-0.385872	-0.288877	1.31348	1.75453	1.84423	1
ETH2_1441300	-0.403259	-0.403259	-0.403259	-0.39974	-0.400739	-0.403259	-0.386909	-0.375406	-0.381333	-0.400552	-0.399244	-0.401608	-0.402247	-0.401106	-0.403259	-0.403259	-0.402322	-0.398221	2.4747	2.32143	2.37285	1
ETH2_1442100	-0.339582	-0.329833	-0.336437	-0.546868	-0.558971	-0.555964	-0.0109091	-0.0198099	-0.0132305	-0.557674	-0.558837	-0.567281	-0.560419	-0.566331	-0.563046	-0.294517	-0.273116	-0.333267	1.93511	2.33677	2.7142	1
ETH2_1442600	-0.809568	-0.413091	-0.479269	-0.598405	-0.809568	-0.673291	-0.384363	-0.552395	-0.0576111	-0.620067	-0.702481	-0.710488	-0.809568	-0.637292	-0.77258	1.29202	1.29035	1.18081	1.71014	1.80792	1.7488	1
ETH2_1445200	-0.538678	-0.538678	-0.538678	-0.538678	-0.538678	-0.538678	0.353208	0.355847	0.325997	-0.449471	-0.419583	-0.500587	-0.538678	-0.538678	-0.535631	-0.538678	-0.538678	-0.538678	1.96607	2.35617	2.47344	1
ETH2_1445400	-0.233478	-0.285833	-0.337449	-0.59961	-0.5988	-0.59961	-0.553095	-0.553807	-0.557696	-0.583297	-0.587349	-0.591649	-0.589849	-0.57729	-0.587574	0.36053	0.339957	0.438254	1.846	2.23559	2.61606	1
ETH2_1445600	-0.264025	-0.209272	-0.150823	-0.402741	-0.362723	-0.330705	-0.344414	-0.380638	-0.328664	-0.39944	-0.424205	-0.383921	-0.411856	-0.424205	-0.424205	-0.424205	-0.401336	-0.424205	3.62243	1.83061	1.03855	1
ETH2_1445700	-0.170896	-0.150338	-0.0248085	-0.298381	-0.298299	0.0453248	-0.490995	-0.488608	-0.462669	-0.508833	-0.50734	-0.51078	-0.513517	-0.512216	-0.513893	-0.510159	-0.513392	-0.515456	2.82372	2.41421	1.70733	1
ETH2_1445800	-0.40839	-0.411895	-0.414257	-0.400106	-0.414257	-0.41243	-0.365157	-0.366766	-0.364704	-0.362007	-0.388422	-0.341661	-0.413171	-0.414257	-0.412274	-0.409923	-0.40521	-0.414257	2.66802	2.49936	1.95177	1
ETH2_1446100	-0.388921	-0.45791	-0.483567	-0.613536	-0.611547	-0.61298	-0.595056	-0.595098	-0.595205	-0.583125	-0.585312	-0.585694	-0.462692	-0.476594	-0.487871	0.53334	0.518662	0.630942	1.77948	1.8482	2.82448	1
ETH2_1446200	-0.37953	-0.360253	-0.374755	-0.407993	-0.407993	-0.407993	-0.386726	-0.394058	-0.387621	-0.402126	-0.396388	-0.407993	-0.407993	-0.400992	-0.403985	-0.407993	-0.401898	-0.406628	2.64122	2.41442	2.08728	1
ETH2_1446300	-0.330686	-0.277156	-0.257568	-0.344433	-0.322223	-0.330911	-0.421368	-0.397132	-0.412462	-0.429897	-0.433146	-0.423235	-0.433146	-0.433146	-0.433146	-0.433146	-0.430896	-0.433146	2.72744	2.74405	1.50535	1
ETH2_1448100	-0.801949	-0.801282	-0.809919	-0.738245	-0.837785	-0.81353	0.189367	0.324448	0.0253838	-0.480897	-0.760256	-0.759914	-0.712857	-0.612178	-0.843489	0.873303	1.37572	0.842202	1.67815	2.09173	1.572	1
ETH2_1448300	-0.628101	-0.634598	-0.618562	-0.608919	-0.625234	-0.620704	1.07032	1.11274	1.05925	-0.560657	-0.559324	-0.59289	-0.607883	-0.628543	-0.623759	-0.529783	-0.536921	-0.549065	2.12826	2.17614	1.37824	1
ETH2_1449400	-0.659977	-0.737048	-0.674506	-0.780533	-0.780767	-0.785717	0.423622	0.437062	0.439648	-0.749827	-0.769943	-0.783285	-0.726063	-0.722274	-0.780269	0.74311	0.675311	0.41675	1.99804	1.53253	2.28414	1
ETH2_1449500	-0.406623	-0.406623	-0.406623	-0.406623	-0.406623	-0.40014	-0.405586	-0.403904	-0.398673	-0.385157	-0.373507	-0.393005	-0.404054	-0.406623	-0.406623	-0.383036	-0.389972	-0.386645	2.35331	2.36631	2.45042	1
ETH2_1450700	-0.42854	-0.42854	-0.42854	-0.426841	-0.426918	-0.42854	-0.425382	-0.420262	-0.422489	-0.284751	-0.186808	-0.269069	-0.42854	-0.42854	-0.42854	-0.425418	-0.42854	-0.423674	2.57256	2.41202	2.15535	1
ETH2_1456000	-0.164485	-0.123355	-0.0901847	-0.291152	-0.262556	-0.323242	-0.405123	-0.364335	-0.411833	-0.43569	-0.440177	-0.471485	-0.564553	-0.554712	-0.564553	-0.483292	-0.496011	-0.46861	2.9185	2.48302	1.51382	1
ETH2_1457500	-0.360741	-0.355014	-0.373093	-0.408175	-0.409218	-0.404911	-0.375496	-0.369291	-0.382776	-0.394372	-0.405381	-0.400241	-0.422241	-0.420677	-0.421794	-0.420284	-0.421333	-0.420411	2.27246	2.49036	2.40263	1
ETH2_1457700	-0.515437	-0.524778	-0.529704	-0.555745	-0.553532	-0.554142	0.0119087	-0.0425425	0.0111571	-0.451439	-0.432309	-0.517594	-0.511574	-0.492835	-0.508422	-0.185448	-0.218235	-0.375631	2.77314	2.41155	1.76161	1
ETH2_1458700	-0.427322	-0.428739	-0.427733	-0.462791	-0.455357	-0.456477	-0.180515	-0.183685	-0.171747	-0.450115	-0.463564	-0.451176	-0.46815	-0.449295	-0.463926	-0.380143	-0.391063	-0.416356	2.55984	2.21606	2.35225	1
ETH2_1458900	-0.370969	-0.374632	-0.358565	-0.319412	-0.351885	-0.395354	-0.339018	-0.348377	-0.344944	-0.438555	-0.439882	-0.412365	-0.441106	-0.436823	-0.444906	-0.340235	-0.358697	-0.405897	1.99044	1.69503	3.23615	1
ETH2_1459500	-0.330291	-0.355298	-0.337459	-0.70325	-0.701605	-0.70182	-0.238714	-0.24001	-0.2296	-0.694138	-0.694947	-0.699967	-0.642418	-0.668208	-0.660676	0.456085	0.435628	0.372539	2.32877	2.26625	2.03913	1
ETH2_1460800	-0.432452	-0.431505	-0.431306	-0.432816	-0.434309	-0.434309	-0.430146	-0.422184	-0.422344	-0.413058	-0.420678	-0.423799	-0.415407	-0.431568	-0.428031	-0.0405716	0.0143883	-0.15101	1.08033	2.06325	3.43752	1
ETH2_1461600	-0.323798	-0.22873	-0.166836	0.37647	0.0937518	-0.119051	-0.228462	-0.266976	-0.187554	-0.668454	-0.669614	-0.675751	-0.664184	-0.666791	-0.659418	-0.572951	-0.599546	-0.620974	2.52838	2.25995	2.06054	1
ETH2_1462100	-0.378635	-0.377523	-0.377444	-0.378635	-0.378635	-0.378635	-0.377809	-0.37575	-0.377844	-0.378635	-0.377959	-0.378635	-0.376591	-0.378635	-0.378635	-0.371292	-0.37485	-0.37482	3.05254	2.62153	1.11689	1
ETH2_1462300	-0.447455	-0.447455	-0.447455	-0.447455	-0.447455	-0.447455	-0.262304	-0.138652	-0.270096	-0.210622	-0.33724	-0.0565507	-0.447455	-0.447455	-0.428421	-0.447455	-0.447455	-0.447455	2.14589	3.39147	1.08854	1
ETH2_1463000	-0.398881	-0.40214	-0.396871	-0.40214	-0.40214	-0.40214	-0.393618	-0.400013	-0.390478	-0.400125	-0.399151	-0.376325	-0.40214	-0.392522	-0.40214	-0.36002	-0.343519	-0.344936	2.88041	2.53526	1.59363	1
ETH2_1463800	-0.137618	-0.184645	-0.121716	-0.498659	-0.496631	-0.494351	-0.114815	-0.157912	-0.129979	-0.507825	-0.505412	-0.514184	-0.513209	-0.515724	-0.515306	-0.494367	-0.491605	-0.505767	2.63939	2.75522	1.50512	1
ETH2_1464300	-0.374778	-0.377865	-0.365862	-0.392681	-0.389046	-0.384878	-0.392712	-0.39531	-0.395787	-0.399944	-0.399549	-0.39751	-0.399944	-0.399944	-0.399944	-0.399944	-0.399944	-0.399944	2.91938	2.30383	1.84238	1
ETH2_1465600	-0.361167	-0.36899	-0.365388	-0.400275	-0.400483	-0.399801	-0.372892	-0.375658	-0.374171	-0.397918	-0.397756	-0.398316	-0.394309	-0.396227	-0.396712	-0.366274	-0.367134	-0.375888	1.45921	2.29928	3.15088	1
ETH2_1468500	-0.529225	-0.551944	-0.559182	-0.59844	-0.602839	-0.605155	-0.297603	-0.308279	-0.299624	-0.560035	-0.5606	-0.59262	0.291479	0.383184	0.179006	-0.309503	-0.306239	-0.388629	3.27254	2.21875	0.724962	1
ETH2_1473700	-0.9301	-0.953918	-0.958312	-0.981314	-1.00038	-1.00362	0.661459	0.379394	0.639096	-0.232465	-0.18328	-0.501452	-0.821608	-0.873876	-0.879307	1.40651	1.37469	0.367605	1.64675	1.28933	1.55479	1
ETH2_1474200	-0.356958	-0.355908	-0.345974	-0.402171	-0.404674	-0.40128	-0.385593	-0.38949	-0.383516	-0.405526	-0.406874	-0.409056	-0.409056	-0.409056	-0.409056	-0.409056	-0.405388	-0.407413	1.84899	2.55041	2.69664	1
ETH2_1474400	-0.45889	-0.162288	-0.361734	-0.162812	-0.276776	-0.0686542	-0.221064	-0.330327	-0.347416	-0.43898	-0.452984	-0.542946	-0.542946	-0.542946	-0.542946	-0.542946	-0.524945	-0.542946	2.07783	2.33136	2.65535	1
ETH2_1475500	-0.538194	-0.461214	-0.518471	-0.678682	-0.667448	-0.682861	0.583412	0.613597	0.558796	-0.468733	-0.47577	-0.532874	-0.684452	-0.686781	-0.678269	-0.283132	-0.378278	-0.459209	1.78728	1.97113	2.68015	1
ETH2_1476000	-0.0592102	-0.1137	-0.192858	-0.421815	-0.440953	-0.444915	-0.407583	-0.439105	-0.40214	-0.446098	-0.430688	-0.412035	-0.467422	-0.467422	-0.467422	-0.466601	-0.467422	-0.466142	2.1064	2.96116	1.94598	1
ETH2_1476700	-0.338906	-0.328341	-0.344542	-0.53882	-0.5583	-0.553734	-0.0380157	-0.124336	0.00720983	-0.519988	-0.515927	-0.55652	-0.563368	-0.563368	-0.561974	-0.287864	-0.270704	-0.399029	2.24872	2.34674	2.46107	1
ETH2_1477200	-0.0825593	-0.243642	-0.242772	-0.414743	-0.415955	-0.414781	-0.414828	-0.413001	-0.411096	-0.413157	-0.415955	-0.415955	-0.413164	-0.413729	-0.415955	-0.412613	-0.409494	-0.401195	2.94171	2.73448	1.08841	1
ETH2_1477300	-0.399731	-0.401919	-0.399213	-0.374308	-0.391068	-0.392581	-0.384853	-0.383233	-0.376242	-0.403639	-0.405024	-0.399692	-0.381777	-0.404199	-0.395144	-0.401469	-0.400684	-0.397451	2.88905	1.99214	2.21104	1
ETH2_1477600	-0.362581	-0.35928	-0.355862	-0.382976	-0.394734	-0.405126	-0.353734	-0.348784	-0.330979	-0.346975	-0.382414	-0.386938	-0.429738	-0.435818	-0.432645	-0.42819	-0.430992	-0.428793	1.65399	2.31664	3.02593	1
ETH2_1480200	-0.716278	-0.73843	-0.718356	-0.672229	-0.640263	-0.691348	0.856573	0.700411	0.912884	-0.679652	-0.663964	-0.693264	-0.782104	-0.784285	-0.782171	0.198992	0.145899	-0.100136	1.66756	1.76017	2.41999	1
ETH2_1480400	-0.213316	-0.275564	-0.33186	-0.588793	-0.593878	-0.596506	-0.546647	-0.523868	-0.54372	-0.562426	-0.556841	-0.575075	-0.269503	-0.326682	-0.356669	0.0130472	0.0211173	-0.111202	2.77085	2.40464	1.7629	1
ETH2_1480800	-0.383403	-0.390578	-0.387056	-0.39595	-0.3959	-0.395964	-0.395442	-0.394796	-0.394642	-0.396385	-0.395944	-0.396385	-0.39455	-0.396207	-0.395623	-0.394254	-0.393141	-0.395139	2.43197	2.79693	1.86245	1
ETH2_1480900	-0.0697748	-0.15229	-0.252386	-0.1974	-0.24396	-0.0630776	-0.46032	-0.440507	-0.467169	-0.506186	-0.529899	-0.5237	-0.529899	-0.529899	-0.529899	-0.459096	-0.478283	-0.469997	1.67722	2.16819	3.05833	1
ETH2_1481000	-0.520796	-0.619681	-0.684246	-0.579768	-0.546614	-0.698968	-0.477723	-0.282792	-0.324763	-0.758695	-0.758695	-0.758695	-0.332718	-0.456674	-0.447441	0.941772	0.615261	0.756316	1.74448	1.2489	2.94154	1
ETH2_1502500	-0.348542	-0.351557	-0.354609	-0.354609	-0.354609	-0.354609	-0.345543	-0.352629	-0.352438	-0.354609	-0.354609	-0.354609	-0.354609	-0.354609	-0.354609	-0.354609	-0.349412	-0.354609	3.45783	2.34358	0.554023	1
ETH2_1502600	-0.364683	-0.364683	-0.364683	-0.364683	-0.364683	-0.364683	-0.335719	-0.347813	-0.327689	-0.364683	-0.364683	-0.364683	-0.364683	-0.364683	-0.364683	-0.364683	-0.364683	-0.364683	3.10624	2.76447	0.610756	1
ETH2_1504700	-0.435374	-0.43356	-0.435374	-0.433925	-0.435374	-0.435374	-0.423926	-0.423607	-0.416021	-0.180653	-0.136072	-0.140941	-0.414529	-0.423846	-0.422428	-0.333524	-0.335007	-0.329034	3.22378	2.50306	0.861728	1
ETH2_1504800	-0.365708	-0.362244	-0.361997	-0.357405	-0.356899	-0.360349	-0.363136	-0.358966	-0.362423	-0.364289	-0.359392	-0.363976	-0.365708	-0.358934	-0.361829	-0.36486	-0.365708	-0.365048	3.42366	2.2984	0.796812	1
ETH2_1505000	-0.393244	-0.393244	-0.393244	-0.393244	-0.386296	-0.393244	-0.390785	-0.391096	-0.393244	-0.392227	-0.393244	-0.392003	-0.393244	-0.391625	-0.393244	-0.393244	-0.393244	-0.393244	2.22585	1.88223	2.95489	1
ETH2_1505100	-0.399034	-0.389473	-0.391866	-0.399034	-0.399034	-0.398295	-0.390516	-0.394073	-0.391554	-0.398447	-0.399034	-0.398317	-0.398155	-0.399034	-0.399034	-0.399034	-0.399034	-0.399034	2.59235	2.49397	2.05568	1
ETH2_1505200	-0.658823	-0.658801	-0.656659	-0.659511	-0.662332	-0.660967	1.10935	1.16376	1.11893	-0.354735	-0.372092	-0.33671	-0.662332	-0.65888	-0.662332	-0.661684	-0.661581	-0.662332	2.03403	1.60495	1.95876	1
ETH2_1505300	-0.36747	-0.386592	-0.384805	-0.399675	-0.396672	-0.400618	-0.399193	-0.399782	-0.395297	-0.402568	-0.403854	-0.402285	-0.402411	-0.399763	-0.403854	-0.403854	-0.403854	-0.403854	2.5292	2.15402	2.47318	1
ETH2_1505400	-0.396245	-0.390524	-0.399643	-0.396	-0.397034	-0.396117	-0.398796	-0.394467	-0.397211	-0.399643	-0.399643	-0.399643	-0.399643	-0.399643	-0.399643	-0.399643	-0.399643	-0.399643	2.51889	2.42614	2.21779	1
ETH2_1505600	-0.401501	-0.401501	-0.389311	-0.396955	-0.39282	-0.401501	-0.401501	-0.371974	-0.401501	-0.401501	-0.401501	-0.401501	-0.401501	-0.401501	-0.401501	-0.393149	-0.401501	-0.398247	2.20223	2.41315	2.54509	1
ETH2_1506700	-0.374159	-0.379709	-0.371733	-0.379709	-0.379709	-0.378269	-0.368652	-0.364012	-0.354554	-0.373417	-0.374052	-0.373429	-0.378853	-0.370609	-0.379709	-0.36673	-0.377332	-0.374918	3.45149	1.9789	1.28916	1
ETH2_1506800	-0.296227	-0.332735	-0.344822	-0.466526	-0.464538	-0.485857	-0.462944	-0.459394	-0.448066	-0.49601	-0.497604	-0.495938	-0.47785	-0.480218	-0.477073	-0.0239229	-0.0734342	-0.0899256	2.59631	2.86661	1.41017	1
ETH2_1507300	-0.280176	-0.358492	-0.319457	-0.379172	-0.387508	-0.423704	-0.394521	-0.398984	-0.384732	-0.400607	-0.429834	-0.414977	-0.429834	-0.414335	-0.429834	-0.41529	-0.396097	-0.416234	2.19232	1.95456	2.92691	1
ETH2_1508000	-0.336499	-0.36378	-0.305164	-0.423275	-0.423353	-0.424905	-0.366578	-0.343749	-0.358837	-0.434036	-0.437747	-0.434917	-0.369057	-0.356578	-0.33255	-0.405064	-0.408836	-0.400192	3.16696	2.20701	1.55115	1
ETH2_1509100	-0.457048	-0.298125	-0.282473	-0.183582	-0.325633	0.0806581	-0.309431	-0.397262	-0.342448	-0.54325	-0.565297	-0.597035	-0.578325	-0.541433	-0.586106	-0.345411	-0.39391	-0.40141	2.1698	2.33565	2.56206	1
ETH2_1509500	-0.398578	-0.398578	-0.398578	-0.398578	-0.398578	-0.398578	-0.398578	-0.39257	-0.391991	-0.398578	-0.398578	-0.398578	-0.398578	-0.398578	-0.398578	-0.398578	-0.398578	-0.398578	2.3913	2.22212	2.54839	1
ETH2_1509700	-0.519336	-0.519336	-0.519336	-0.519336	-0.519336	-0.519336	-0.472293	-0.478238	-0.459252	0.0257694	-0.0957852	0.098176	-0.480506	-0.519336	-0.519336	-0.348828	-0.321582	-0.26568	2.05774	1.99042	2.90474	1
ETH2_1509800	-0.432446	-0.435687	-0.430314	-0.437323	-0.437323	-0.434792	-0.381447	-0.358795	-0.351219	-0.353878	-0.323982	-0.371091	-0.437323	-0.398936	-0.418092	-0.372484	-0.384404	-0.381183	2.68809	2.27716	2.17547	1
ETH2_15101400	-0.0769429	-0.0938034	-0.0890313	-0.363403	-0.37696	-0.390276	-0.432105	-0.430979	-0.431116	-0.48662	-0.484175	-0.486383	-0.484404	-0.485257	-0.484469	-0.440412	-0.435295	-0.44659	1.60978	2.2568	3.05164	1
ETH2_15101600	-0.598215	-0.590373	-0.633627	-0.875253	-0.857347	-0.877681	0.828744	0.453202	0.564823	-0.581637	-0.701335	-0.695377	-0.845802	-0.781673	-0.861984	0.890409	0.901325	-0.0841002	1.50749	1.29679	2.54162	1
ETH2_15102200	-0.382256	-0.395867	-0.441477	-0.536365	-0.533708	-0.532799	-0.516534	-0.513533	-0.521427	-0.53218	-0.530247	-0.533834	-0.383775	-0.363781	-0.349698	0.13166	0.1074	0.0874491	1.5824	1.96845	3.19013	1
ETH2_15103000	-0.458353	-0.558232	-0.607089	-0.827003	-0.819727	-0.828296	0.31105	0.363037	0.253944	-0.0331792	0.0932978	0.270159	-0.488122	-0.640297	-0.636335	-0.592657	-0.582335	-0.626887	2.64339	2.37449	1.38914	1
ETH2_1512000	-0.49516	-0.521571	-0.506675	-0.50917	-0.53045	-0.53045	-0.43816	-0.449823	-0.464146	-0.391319	-0.452213	-0.503824	-0.387617	-0.356844	-0.362719	0.326447	0.176183	0.139823	3.56606	1.71818	0.973448	1
ETH2_1512100	-0.374024	-0.370988	-0.37294	-0.36594	-0.36206	-0.374024	-0.277857	-0.294276	-0.303495	-0.374024	-0.372794	-0.372127	-0.374024	-0.374024	-0.374024	-0.37291	-0.374024	-0.373735	3.42758	2.33004	0.699673	1
ETH2_1512600	-0.491774	-0.609635	-0.568561	-0.860322	-0.874301	-0.873648	0.827862	0.877726	0.57015	-0.0574185	0.215432	-0.356903	-0.807853	-0.852402	-0.852268	-0.424901	-0.343059	-0.512641	1.67505	2.29427	2.0252	1
ETH2_1516200	-0.396836	-0.393489	-0.401779	-0.397805	-0.401779	-0.401779	-0.400548	-0.39909	-0.398241	-0.401779	-0.401275	-0.401779	-0.390347	-0.393674	-0.401083	-0.390827	-0.378492	-0.386607	2.68508	2.38248	2.06964	1
ETH2_1517500	-0.533369	-0.622425	-0.526429	-0.622425	-0.622425	-0.622425	-0.422797	-0.564291	-0.622425	-0.622425	-0.622425	-0.622425	-0.581231	-0.534804	-0.5848	1.54824	1.39921	0.197687	2.11155	1.70731	1.76312	1
ETH2_1517800	-0.258249	-0.288878	-0.265425	-0.398674	-0.38503	-0.411233	-0.423369	-0.422125	-0.420401	-0.443202	-0.443598	-0.44143	-0.44199	-0.441891	-0.44175	-0.351876	-0.360109	-0.397472	2.58501	2.77016	1.68153	1
ETH2_1518300	-0.395436	-0.39647	-0.3955	-0.418934	-0.40987	-0.408642	-0.311292	-0.346379	-0.325112	-0.382911	-0.396306	-0.413002	-0.428898	-0.428898	-0.422614	-0.425236	-0.420404	-0.416058	2.58869	2.4742	2.07907	1
ETH2_1518400	-0.408064	-0.408064	-0.362148	-0.408064	-0.404794	-0.408064	-0.36987	-0.405283	-0.392819	-0.397526	-0.366382	-0.369498	-0.345012	-0.370345	-0.285689	-0.310531	-0.284	-0.256061	3.13902	2.68023	0.732964	1
ETH2_1518600	-0.744464	-0.763488	-0.762511	-0.781555	-0.779725	-0.774819	0.316223	0.452577	0.376633	0.853251	0.848052	0.81838	-0.77684	-0.766722	-0.774301	-0.461836	-0.474903	-0.480536	2.94838	1.65522	0.0729858	1
ETH2_1518800	-0.748378	-0.732903	-0.755422	-0.726803	-0.693279	-0.739873	1.08876	1.1514	1.27601	-0.605377	-0.581433	-0.71178	-0.671775	-0.744865	-0.715241	0.0799571	0.0904115	-0.350319	2.09481	0.829533	2.16657	1
ETH2_1519100	-0.323314	-0.331436	-0.328327	-0.341749	-0.37984	-0.375433	-0.329578	-0.335189	-0.324974	-0.347097	-0.339717	-0.380669	-0.417604	-0.410923	-0.419252	-0.346836	-0.334598	-0.358243	3.47008	2.27805	0.676649	1
ETH2_1521000	-0.435335	-0.431444	-0.430746	-0.472714	-0.468846	-0.471144	-0.348315	-0.346868	-0.352241	-0.467867	-0.468936	-0.47411	-0.463476	-0.451118	-0.456287	-0.146885	-0.136156	-0.262352	2.66256	2.47692	1.94536	1
ETH2_1521100	-0.393523	-0.385924	-0.370314	-0.389516	-0.394625	-0.395173	-0.390787	-0.397772	-0.391491	-0.39367	-0.392682	-0.404698	-0.403199	-0.400172	-0.405937	-0.382024	-0.388337	-0.395703	2.93727	2.18587	1.9524	1
ETH2_1521300	-0.484989	-0.396278	-0.379112	-0.58718	-0.612291	-0.629058	-0.47304	-0.48175	-0.439896	-0.656253	-0.65159	-0.666031	-0.66008	-0.663362	-0.669634	0.9244	1.00632	0.277446	2.26118	2.2076	1.7736	1
ETH2_1522400	-0.393646	-0.407415	-0.407415	-0.406031	-0.406094	-0.406075	-0.406129	-0.400674	-0.396328	-0.394642	-0.398994	-0.393131	-0.3899	-0.388788	-0.381238	-0.379448	-0.364659	-0.360857	2.45568	2.80348	1.8223	1
ETH2_1522500	-0.366076	-0.362255	-0.366076	-0.36455	-0.363162	-0.366076	-0.366076	-0.361119	-0.363359	-0.366076	-0.366076	-0.366076	-0.366076	-0.366076	-0.362868	-0.363272	-0.359571	-0.344223	3.17449	2.65348	0.711094	1
ETH2_1524000	-0.344365	-0.369609	-0.46017	-0.55855	-0.629502	-0.64704	0.284844	0.222457	0.322164	-0.726999	-0.702757	-0.719675	-0.705296	-0.707897	-0.711278	0.140569	0.254251	0.016562	2.69859	2.71341	0.630294	1
ETH2_1524500	-0.392398	-0.415096	-0.430622	-0.500692	-0.503939	-0.513078	-0.274609	-0.265077	-0.251686	-0.278234	-0.268347	-0.382396	-0.512918	-0.507152	-0.5032	-0.283164	-0.264462	-0.215353	1.28729	2.18982	3.28531	1
ETH2_1524700	-0.384157	-0.4057	-0.373528	-0.475593	-0.497072	-0.501818	-0.0639161	-0.0915056	-0.0482833	-0.509561	-0.502347	-0.515383	-0.534019	-0.522431	-0.528318	-0.371442	-0.354371	-0.371989	2.72629	2.21527	2.10987	1
ETH2_1524800	-0.393379	-0.39371	-0.39035	-0.399324	-0.399266	-0.399442	-0.398577	-0.398857	-0.398482	-0.398635	-0.398688	-0.399224	-0.399756	-0.399756	-0.399727	-0.399161	-0.399238	-0.399427	2.30355	2.54168	2.31977	1
ETH2_1526300	-0.260053	-0.207275	-0.318162	-0.457417	-0.46515	-0.466454	-0.286757	-0.293686	-0.285476	-0.412615	-0.41887	-0.428122	-0.473555	-0.473555	-0.473555	-0.473555	-0.473555	-0.471454	2.34497	2.52163	2.27267	1
ETH2_1528900	-0.355087	-0.354602	-0.353986	-0.35604	-0.355309	-0.35604	-0.353904	-0.352308	-0.354335	-0.35604	-0.35604	-0.354243	-0.35604	-0.35604	-0.355235	-0.355337	-0.35604	-0.355766	3.48252	2.28204	0.627835	1
ETH2_1529100	-0.467264	-0.44456	-0.46275	-0.475878	-0.48671	-0.459781	-0.441052	-0.445668	-0.46087	-0.112126	-0.133725	-0.0492946	-0.594016	-0.598959	-0.593413	-0.206262	-0.177603	-0.159644	2.21394	1.37922	3.17642	1
ETH2_1529600	-0.483253	-0.433242	-0.452072	-0.519313	-0.526363	-0.528099	-0.516686	-0.5175	-0.517845	-0.526807	-0.52827	-0.53052	-0.264076	-0.350384	-0.351772	0.0252427	0.0665414	-0.0820258	2.15207	2.34271	2.54166	1
ETH2_1529700	-0.343249	-0.337282	-0.344718	-0.384674	-0.382533	-0.385403	-0.372946	-0.371633	-0.36936	-0.335936	-0.331751	-0.321483	-0.380539	-0.385139	-0.385335	-0.376496	-0.377331	-0.373885	3.13188	2.69312	0.734698	1
ETH2_1529800	-0.316706	-0.458687	-0.468629	-0.782844	-0.798133	-0.800549	-0.482358	-0.436926	-0.468467	0.972482	0.917108	1.18768	-0.65866	-0.69741	-0.707518	-0.57792	-0.610042	-0.61548	1.99999	1.87761	1.92546	1
ETH2_1530700	-0.725248	-0.696354	-0.621505	-0.74776	-0.781952	-0.759886	1.00814	0.925362	0.73495	-0.738117	-0.781952	-0.771256	-0.736051	-0.719188	-0.656179	0.102808	0.450626	-0.133302	1.54362	1.76101	2.34222	1
ETH2_1531100	-0.642565	-0.764526	-0.746268	-0.899213	-0.898524	-0.898598	0.963529	1.16946	1.0896	0.523715	0.687948	0.96865	-0.905108	-0.884419	-0.907255	-0.749394	-0.751758	-0.762788	1.17376	1.37833	1.85542	1
ETH2_1533800	-0.383054	-0.376139	-0.381202	-0.380292	-0.383054	-0.377706	-0.372785	-0.377447	-0.367069	-0.37668	-0.37675	-0.383054	-0.383054	-0.371222	-0.383054	-0.324686	-0.338905	-0.347458	3.38783	2.19788	1.0979	1
ETH2_1534000	-0.401911	-0.401911	-0.401911	-0.401911	-0.401911	-0.401911	-0.392152	-0.389122	-0.381656	-0.399219	-0.401911	-0.396984	-0.3858	-0.38906	-0.401911	-0.401911	-0.398182	-0.399405	2.16684	2.32509	2.65684	1
ETH2_1534400	-0.462516	-0.462164	-0.464272	-0.479817	-0.46482	-0.380969	-0.576202	-0.61106	-0.588091	-0.62323	-0.621959	-0.632422	-0.592744	-0.599679	-0.570875	0.756092	0.728318	0.149443	1.79211	2.1308	2.57406	1
ETH2_1535100	-0.343282	-0.318306	-0.281158	-0.397699	-0.422271	-0.368726	-0.254762	-0.283834	-0.266199	-0.433528	-0.443834	-0.455148	-0.479618	-0.490543	-0.487991	-0.468054	-0.464451	-0.469386	2.62467	2.1412	2.36292	1
ETH2_1536700	-0.517987	-0.517987	-0.517987	-0.149925	-0.11635	-0.263488	-0.322521	-0.26184	-0.424367	-0.517987	-0.517987	-0.517987	-0.154968	-0.517987	-0.517987	0.0133655	-0.40594	-0.32978	3.49748	1.82836	1.23388	1
ETH2_1537700	-0.214939	-0.209245	-0.203001	-0.41745	-0.40155	-0.417603	-0.388709	-0.399924	-0.403175	-0.419262	-0.422777	-0.409053	-0.447732	-0.444644	-0.445964	-0.418753	-0.423981	-0.421537	1.5738	2.15638	3.17912	1
ETH2_1539200	-0.499656	-0.480621	-0.477015	-0.459568	-0.486017	-0.470824	-0.513041	-0.51911	-0.51381	-0.527766	-0.527805	-0.531327	-0.516677	-0.505832	-0.524028	0.372472	0.537855	0.100041	3.12301	1.98437	1.43535	1
ETH2_1540300	-0.268569	-0.298032	-0.297576	-0.411954	-0.410651	-0.415044	-0.418075	-0.414418	-0.415327	-0.419924	-0.421968	-0.420242	-0.418206	-0.416216	-0.415954	-0.404414	-0.405202	-0.408582	2.66057	2.61496	1.80482	1
ETH2_1540400	-0.343757	-0.384534	-0.415396	-0.612995	-0.616348	-0.618787	0.216221	0.245864	0.185195	-0.561228	-0.558198	-0.558489	-0.576035	-0.59128	-0.585962	-0.346049	-0.35395	-0.364562	1.93349	2.16752	2.73928	1
ETH2_1542000	-0.173914	-0.18135	-0.112859	-0.45517	-0.454872	-0.461448	-0.340474	-0.342015	-0.338671	-0.475969	-0.475999	-0.472018	-0.474608	-0.47784	-0.476088	-0.470848	-0.465411	-0.471563	2.27515	2.33735	2.50862	1
ETH2_1542300	-0.399514	-0.378834	-0.379891	-0.396312	-0.399164	-0.395388	-0.392858	-0.395012	-0.392275	-0.405093	-0.405825	-0.405825	-0.402906	-0.403109	-0.401826	-0.400873	-0.396703	-0.396972	2.09225	2.54215	2.51398	1
ETH2_1543400	-0.295028	-0.208393	-0.352264	-0.331408	-0.352584	-0.304375	-0.359188	-0.352348	-0.359855	-0.46011	-0.46011	-0.46011	-0.46011	-0.46011	-0.46011	-0.46011	-0.46011	-0.46011	2.67855	2.62087	1.75701	1
ETH2_1543700	-0.388712	-0.392716	-0.391314	-0.394024	-0.393591	-0.392582	-0.387466	-0.386575	-0.385773	-0.39547	-0.395315	-0.393559	-0.397625	-0.397536	-0.397807	-0.397182	-0.397099	-0.397014	1.78881	2.58124	2.71131	1
ETH2_1543900	-0.401562	-0.393604	-0.378831	-0.397323	-0.397515	-0.397459	-0.377927	-0.384355	-0.373262	-0.398301	-0.366096	-0.397584	-0.401562	-0.380814	-0.401562	-0.387933	-0.388014	-0.384873	3.0578	2.21483	1.73594	1
ETH2_1544400	-0.454552	-0.451049	-0.450209	-0.447918	-0.454622	-0.449873	-0.445593	-0.45204	-0.44387	-0.350345	-0.36982	-0.360089	-0.453077	-0.449459	-0.450423	-0.0901576	-0.118958	-0.209172	1.84701	1.84584	3.20838	1
ETH2_1544700	-0.398798	-0.410837	-0.401161	-0.431019	-0.435076	-0.437529	-0.210817	-0.21821	-0.200677	-0.379662	-0.3771	-0.389423	-0.445528	-0.44471	-0.445066	-0.401389	-0.40083	-0.418895	2.76025	2.85385	1.23263	1
ETH2_1545700	-0.373966	-0.374884	-0.374751	-0.376755	-0.375328	-0.376755	-0.363556	-0.354299	-0.361449	-0.37618	-0.368795	-0.376054	-0.376755	-0.374011	-0.372827	-0.371261	-0.371977	-0.370869	3.44627	2.05416	1.19004	1
ETH2_1546500	-0.292563	-0.317027	-0.329187	-0.406965	-0.406576	-0.408007	-0.405279	-0.405964	-0.405225	-0.409963	-0.411143	-0.410882	-0.412222	-0.412113	-0.41226	-0.411622	-0.41181	-0.411645	2.61497	2.67001	1.79547	1
ETH2_1547900	-0.371252	-0.422094	-0.37672	-0.445732	-0.467494	-0.448768	-0.460753	-0.453751	-0.435204	-0.248015	-0.226535	-0.183852	-0.467494	-0.417189	-0.431916	-0.449723	-0.410814	-0.412101	2.63714	2.19861	2.29366	1
ETH2_1548200	-0.165871	-0.231278	-0.258531	-0.463528	-0.462728	-0.462641	-0.440449	-0.44495	-0.443606	-0.414126	-0.408053	-0.420596	-0.451332	-0.444834	-0.442479	-0.29554	-0.312271	-0.297683	1.76589	1.79273	3.30188	1
ETH2_1548400	-0.471424	-0.4412	-0.460743	-0.126941	0.0462033	-0.290707	-0.347249	-0.357424	-0.335195	-0.511575	-0.51224	-0.51289	-0.50207	-0.50086	-0.49627	-0.384099	-0.373539	-0.427829	2.92353	2.14219	1.94033	1
ETH2_1549200	-0.635231	-0.647446	-0.637022	-0.661464	-0.669648	-0.662991	-0.65453	-0.654866	-0.658739	-0.592253	-0.60215	-0.583814	-0.0880976	-0.358442	-0.377235	1.1692	1.17566	0.980384	2.69124	1.87589	0.591547	1
ETH2_1549300	-0.3912	-0.382167	-0.411842	-0.460481	-0.463277	-0.443422	-0.489925	-0.473744	-0.481141	-0.336383	-0.284737	-0.345361	-0.484794	-0.482521	-0.476324	-0.0763238	-0.045716	0.0153337	3.41823	2.14764	0.948155	1
ETH2_1550500	-0.347358	-0.302504	-0.38639	-0.387566	-0.408137	-0.425557	-0.291213	-0.221695	-0.259071	-0.567592	-0.599486	-0.582193	-0.588884	-0.548745	-0.58254	-0.0725574	-0.0374457	-0.292767	2.53397	1.52057	2.84716	1
ETH2_1550800	-0.531782	-0.607257	-0.56047	-0.724986	-0.676647	-0.727787	1.26929	1.45378	1.25773	-0.615299	-0.564142	-0.692042	-0.708743	-0.707062	-0.70835	-0.3361	-0.348565	-0.451646	1.78966	0.961085	2.22934	1
ETH2_1551400	-0.395326	-0.39557	-0.396099	-0.395243	-0.396017	-0.39603	-0.393294	-0.392901	-0.393035	-0.39623	-0.396255	-0.396224	-0.396255	-0.396255	-0.396255	-0.396225	-0.396184	-0.396219	1.94111	2.52789	2.65063	1
ETH2_1551500	-0.360853	-0.352228	-0.367321	-0.364978	-0.367107	-0.371813	-0.374367	-0.377706	-0.375761	-0.379663	-0.379663	-0.378018	-0.379663	-0.379663	-0.379663	-0.379663	-0.379663	-0.379663	1.27692	2.01824	3.4323	1
ETH2_1551600	-0.395575	-0.394885	-0.389666	-0.394473	-0.393997	-0.395575	-0.382262	-0.384392	-0.382332	-0.39388	-0.393899	-0.394024	-0.394941	-0.395575	-0.395575	-0.394563	-0.394988	-0.394392	2.92176	2.30267	1.84056	1
ETH2_1552000	-0.342469	-0.30118	-0.349423	-0.518448	-0.519315	-0.515959	-0.469644	-0.469214	-0.467344	-0.523224	-0.522965	-0.523224	-0.442754	-0.44641	-0.428214	-0.0258628	-0.0169033	-0.131017	1.85321	2.44016	2.7202	1
ETH2_1552300	-0.125059	-0.15947	-0.212891	-0.459883	-0.462386	-0.462386	-0.357688	-0.34043	-0.362095	-0.452758	-0.462386	-0.461603	-0.461426	-0.460344	-0.454493	-0.45702	-0.450828	-0.461789	2.50494	2.69197	1.86802	1
ETH2_1553200	-0.365976	-0.365976	-0.364862	-0.365976	-0.365976	-0.365976	-0.351305	-0.353834	-0.360799	-0.362142	-0.36408	-0.365197	-0.365976	-0.363943	-0.363357	-0.365213	-0.365976	-0.365381	3.23284	2.57536	0.733752	1
ETH2_1553300	-0.462528	-0.56458	-0.454338	-0.623797	-0.586073	-0.639608	-0.684793	-0.659719	-0.641372	-0.668437	-0.712802	-0.699292	-0.435023	-0.388835	-0.55125	0.905222	0.986812	0.904401	2.35718	1.8111	1.80773	1
ETH2_1553400	-0.116494	-0.184982	-0.171558	-0.572115	-0.581598	-0.591005	-0.218796	-0.215884	-0.197233	-0.52727	-0.520737	-0.543538	-0.550797	-0.581473	-0.575267	-0.234774	-0.217242	-0.358091	1.83508	2.22063	2.90314	1
ETH2_1554100	-0.205877	-0.241223	-0.239819	-0.432637	-0.433049	-0.429193	-0.426291	-0.427003	-0.422884	-0.445192	-0.445429	-0.445613	-0.447071	-0.447093	-0.447455	-0.385253	-0.395797	-0.406466	2.56758	2.50669	2.04907	1
ETH2_1554400	-0.403819	-0.35346	-0.376383	-0.400019	-0.342898	-0.361425	-0.311997	-0.34479	-0.365334	-0.375282	-0.402424	-0.410069	-0.410069	-0.410069	-0.404788	-0.400837	-0.410069	-0.381291	2.67194	2.94414	1.24894	1
ETH2_1556200	-0.389766	-0.388655	-0.39014	-0.382872	-0.387477	-0.391637	-0.390453	-0.389645	-0.391316	-0.392147	-0.392483	-0.392483	-0.381423	-0.38179	-0.384218	-0.261637	-0.236539	-0.313666	3.39756	2.21998	1.02081	1
ETH2_1556800	-0.375455	-0.341597	-0.347848	-0.363043	-0.372456	-0.370157	-0.364315	-0.3774	-0.373038	-0.381056	-0.379343	-0.381056	-0.378465	-0.370034	-0.378689	-0.339684	-0.318679	-0.358489	3.59004	1.85459	1.12618	1
ETH2_1556900	-0.386814	-0.334748	-0.397148	-0.388839	-0.365415	-0.373019	-0.389426	-0.383656	-0.374958	-0.397148	-0.397148	-0.397148	-0.397148	-0.392064	-0.397148	-0.366616	-0.379443	-0.349564	3.32066	1.94327	1.60352	1
ETH2_1557000	-0.397199	-0.394239	-0.392085	-0.397183	-0.393455	-0.397905	-0.399195	-0.397959	-0.396774	-0.399893	-0.399898	-0.400185	-0.40014	-0.400385	-0.399488	-0.396071	-0.397428	-0.39687	2.15358	2.46305	2.53972	1
ETH2_1557300	-0.45558	-0.46113	-0.488427	-0.647039	-0.641692	-0.667639	-0.407967	-0.461457	-0.454492	-0.668685	-0.660323	-0.673193	-0.485076	-0.536588	-0.534805	0.575993	0.566135	0.546169	2.1442	2.04106	2.37053	1
ETH2_1558000	-0.277162	-0.257688	-0.242606	-0.35031	-0.379565	-0.360945	-0.20592	-0.182031	-0.222043	-0.455063	-0.457753	-0.461678	-0.454751	-0.460625	-0.454447	-0.456937	-0.449308	-0.45152	3.16793	2.58602	0.826401	1
ETH2_1559000	-0.40304	-0.401937	-0.397038	-0.403464	-0.403543	-0.405204	-0.393883	-0.381891	-0.386613	-0.403866	-0.403881	-0.405204	-0.405204	-0.400945	-0.403375	-0.340455	-0.364412	-0.367207	2.80102	1.77891	2.49124	1
ETH2_1560200	-0.382992	-0.382992	-0.382992	-0.263258	-0.382992	-0.382992	-0.271715	-0.212865	-0.03656	-0.382992	-0.382992	-0.382992	-0.382992	-0.382992	-0.382992	-0.382992	-0.382992	-0.382992	3.90323	1.1754	1.06766	1
ETH2_1560600	-0.355917	-0.394172	-0.405794	-0.543797	-0.544053	-0.543787	-0.544929	-0.541094	-0.54477	-0.563263	-0.562269	-0.563263	-0.524478	-0.525052	-0.527838	0.499771	0.497443	0.213663	1.72026	1.60207	3.15128	1
ETH2_1562000	-0.694168	-0.710308	-0.66012	-0.47069	-0.564552	-0.658388	0.644834	0.596638	0.582463	-0.656336	-0.647181	-0.684987	-0.660535	-0.669121	-0.636068	-0.172368	-0.111627	-0.193759	1.91627	2.56598	1.88403	1
ETH2_1563300	-0.0526039	-0.117006	-0.123048	-0.398096	-0.382917	-0.420247	-0.387008	-0.399588	-0.380828	-0.435506	-0.435538	-0.438389	-0.417903	-0.433802	-0.438389	-0.421172	-0.421416	-0.419606	3.49077	2.06007	0.972219	1
ETH2_1563400	-0.359779	-0.336002	-0.359167	-0.367638	-0.367638	-0.367638	-0.338277	-0.341988	-0.339513	-0.367638	-0.367638	-0.367638	-0.367638	-0.367638	-0.360998	-0.338615	-0.28012	-0.304313	3.64337	2.02897	0.627532	1
ETH2_1564000	-0.410639	-0.437637	-0.431313	-0.452833	-0.459757	-0.45831	-0.189288	-0.222636	-0.168825	-0.389762	-0.384294	-0.418373	-0.44858	-0.458974	-0.457947	-0.408604	-0.399469	-0.421552	2.97634	2.22573	1.81672	1
ETH2_1564500	-0.385422	-0.384622	-0.386626	-0.370434	-0.361646	-0.375229	-0.363752	-0.370169	-0.361637	-0.389739	-0.387895	-0.388127	-0.387713	-0.390992	-0.390992	-0.38613	-0.386871	-0.390409	1.44369	2.14122	3.2735	1
ETH2_1564800	-0.227026	-0.396857	-0.430921	-0.778615	-0.787736	-0.802891	0.522215	0.481006	0.416649	-0.570658	-0.613579	-0.541665	-0.769392	-0.772062	-0.783903	-0.132153	-0.116993	-0.189459	1.91387	2.15011	2.43006	1
ETH2_1566600	-0.429057	-0.4238	-0.428623	-0.347178	-0.337628	-0.38922	-0.283143	-0.270135	-0.212036	-0.494731	-0.488959	-0.479032	-0.491804	-0.486548	-0.500633	-0.407236	-0.328954	-0.348208	2.32842	2.40253	2.41597	1
ETH2_1566900	-0.401878	-0.41848	-0.409532	-0.401795	-0.412107	-0.41848	-0.356454	-0.339908	-0.347182	-0.374843	-0.388019	-0.384034	-0.41464	-0.41848	-0.416726	-0.374028	-0.393591	-0.389813	1.75959	2.45422	2.84618	1
ETH2_1567000	-0.0913493	-0.0861299	-0.0983111	-0.473479	-0.475476	-0.491105	-0.481146	-0.475478	-0.472099	-0.500578	-0.50198	-0.503175	-0.481581	-0.461452	-0.49337	-0.287987	-0.280663	-0.398151	1.97357	2.39758	2.68236	1
ETH2_1567400	-0.281178	-0.27444	-0.373444	-0.666988	-0.700282	-0.702392	-0.246604	-0.217302	-0.22853	-0.411156	-0.39786	-0.563271	-0.613179	-0.632756	-0.634418	-0.0278007	0.0404821	-0.0391221	2.14733	2.56735	2.25556	1
ETH2_1568300	-0.441256	-0.456227	-0.451621	-0.43419	-0.349987	-0.421669	-0.27174	-0.280132	-0.271469	-0.390795	-0.457102	-0.360138	-0.454693	-0.480391	-0.465361	-0.190635	-0.165117	-0.254012	1.15274	1.92864	3.51516	1
ETH2_1570200	-0.8689	-0.866527	-0.871244	-0.839212	-0.853253	-0.858476	0.913154	0.914075	0.876637	-0.869795	-0.858344	-0.871244	-0.526512	-0.596851	-0.732625	1.17826	1.07211	0.371069	1.61542	0.684256	1.988	1
ETH2_1575800	-0.870987	-0.923322	-0.916971	-0.985413	-0.996612	-1.00613	-0.330543	-0.315975	-0.384867	-0.216955	-0.225343	-0.108469	-0.267985	-0.547636	-0.499923	1.0403	0.953861	1.00247	2.00418	1.76314	1.83318	1
ETH2_1576100	-0.390759	-0.354439	-0.362668	-0.502028	-0.428948	-0.509285	-0.382681	-0.304774	-0.340477	-0.784535	-0.725114	-0.757744	0.414675	-0.0519231	-8.96e-05	-0.432512	-0.47379	-0.528749	2.26086	2.24888	2.4061	1
ETH2_1576400	-0.539042	-0.522744	-0.538554	-0.663564	-0.657723	-0.657621	-0.328586	-0.35101	-0.386833	-0.581194	-0.545633	-0.568543	-0.422058	-0.471954	-0.519555	0.315089	0.451931	0.237179	2.54593	2.3761	1.82839	1
ETH2_1577400	-0.39292	-0.342316	-0.339299	-0.295042	-0.225036	-0.305295	-0.644395	-0.651888	-0.609721	-0.729225	-0.744797	-0.748803	-0.64478	-0.527544	-0.600292	0.439705	0.378996	0.261532	2.29255	2.24248	2.18608	1
ETH2_1577500	-0.571984	-0.571984	-0.571984	-0.571984	-0.571984	-0.571984	-0.571984	-0.502765	-0.571984	0.411673	0.465623	2.5481	-0.571984	-0.571984	-0.303188	-0.571984	-0.571984	-0.083739	0.852202	2.75678	0.719117	1
ETH2_1582200	-0.388782	-0.388782	-0.388782	-0.388782	-0.388782	-0.388782	-0.388782	-0.376436	-0.388782	-0.388782	-0.388782	-0.388782	-0.388782	-0.388782	-0.388782	-0.388782	-0.388782	-0.388782	2.96424	2.46671	1.55478	1
ETH2_1582800	-0.373704	-0.373899	-0.367659	-0.401214	-0.401154	-0.401704	-0.390172	-0.382013	-0.383952	-0.406219	-0.406717	-0.406717	-0.406717	-0.406717	-0.406037	-0.406717	-0.404648	-0.406717	2.48853	2.63317	2.01097	1
ETH2_1583000	-0.0864031	-0.171377	-0.195857	-0.419319	-0.422895	-0.4216	-0.436304	-0.437107	-0.437533	-0.447195	-0.446866	-0.447144	-0.448996	-0.448828	-0.448996	-0.448912	-0.448874	-0.448865	2.40923	2.76125	1.8926	1
ETH2_1585200	-0.677097	-0.668865	-0.741014	-0.878827	-0.871216	-0.871912	0.612047	0.621435	0.598152	-0.783406	-0.763549	-0.854198	-0.834474	-0.849253	-0.856271	0.980913	0.984191	0.932994	1.29835	1.73587	1.88613	1
ETH2_1588200	-0.625364	-0.665843	-0.588638	-0.570106	-0.504865	-0.455164	0.164606	-0.279061	0.150991	-0.425311	-0.527271	-0.584277	-0.488505	-0.526457	-0.57327	0.0127027	-0.0335294	-0.314352	2.72729	1.67247	2.43395	1
ETH2_1588700	-0.714236	-0.775552	-0.625556	-0.842995	-0.881502	-0.587525	-0.587829	-0.644923	-0.731614	0.195924	0.521255	0.235283	-0.908424	-0.954879	-0.871008	1.32009	1.20556	0.6969	1.65864	1.07451	2.21788	1
ETH2_1591000	-0.394405	-0.285235	-0.467418	0.696845	0.344634	0.319274	-0.332172	-0.29916	-0.269754	-0.8004	-0.703239	-0.693856	-0.767739	-0.8004	-0.8004	-0.389706	-0.301399	-0.480368	2.67118	1.41615	2.33757	1
ETH2_1592600	-0.383318	-0.384742	-0.385228	-0.3886	-0.389124	-0.389032	-0.386601	-0.38692	-0.386876	-0.389124	-0.388907	-0.389124	-0.389124	-0.389124	-0.389124	-0.389124	-0.389099	-0.389124	2.65486	2.82696	1.5005	1
ETH2_1594100	-0.129685	-0.14707	-0.0970423	-0.433531	-0.445042	-0.434913	-0.437472	-0.430336	-0.434565	-0.450196	-0.445982	-0.452273	-0.448981	-0.449235	-0.446787	-0.441305	-0.450101	-0.444379	2.82724	2.43446	1.7572	1
ETH2_1594500	-0.424918	-0.446909	-0.436194	-0.497666	-0.504078	-0.463268	-0.462451	-0.479768	-0.465902	-0.50113	-0.49669	-0.504225	-0.424579	-0.455727	-0.468501	0.110697	0.0679492	-0.0870981	2.95177	2.00505	1.98365	1
ETH2_1595000	-0.368332	-0.37337	-0.370445	-0.404763	-0.412755	-0.404485	-0.397533	-0.403135	-0.405831	-0.388288	-0.37747	-0.352259	-0.414498	-0.41152	-0.413219	-0.414498	-0.409312	-0.411013	2.0149	2.48402	2.63381	1
ETH2_1596300	-0.394315	-0.394499	-0.393705	-0.398682	-0.398929	-0.398691	-0.398544	-0.398714	-0.398548	-0.399395	-0.399436	-0.399416	-0.399436	-0.39943	-0.399436	-0.399112	-0.399101	-0.399157	2.34001	2.4918	2.33674	1
ETH2_1597900	-0.402752	-0.396347	-0.402505	-0.405925	-0.405925	-0.40469	-0.370367	-0.381073	-0.383217	-0.395134	-0.37391	-0.384382	-0.364834	-0.401243	-0.391181	-0.186825	-0.139586	-0.224236	3.52952	2.14324	0.741366	1
ETH2_1598400	-0.424877	-0.43692	-0.444225	-0.538945	-0.537954	-0.559736	-0.580406	-0.587965	-0.59013	-0.602086	-0.603131	-0.603131	-0.479255	-0.480946	-0.523538	0.753711	0.715423	0.0535272	1.72291	1.94914	2.79853	1
ETH2_1599000	-0.674814	-0.694439	-0.706628	-0.814134	-0.804757	-0.817677	1.12153	1.0723	1.0952	-0.2796	-0.258034	-0.514823	-0.782305	-0.787404	-0.782773	-0.232992	-0.241464	-0.4417	1.74369	1.62558	2.17525	1
ETH2_1599400	-0.322325	-0.289575	-0.237624	-0.407734	-0.42432	-0.426094	-0.429816	-0.430292	-0.430138	-0.44498	-0.44498	-0.44498	-0.442123	-0.44498	-0.443489	-0.327664	-0.329327	-0.385558	1.92706	2.59621	2.58274	1
ETH2_0101200	1.13918	2.2478	2.56069	0.91263	0.464996	0.67409	-0.372282	-0.401381	-0.325157	-0.676434	-0.686556	-0.732307	-0.763995	-0.764443	-0.764938	-0.76494	-0.764033	-0.764615	0.107404	0.108316	-0.434033	2
ETH2_0101900	2.15187	2.21441	2.36534	-0.458638	-0.48881	-0.487744	-0.492649	-0.481341	-0.483928	-0.543338	-0.543338	-0.543338	-0.542969	-0.542945	-0.543338	-0.540391	-0.543338	-0.542419	0.69858	0.544744	-0.196416	2
ETH2_0103100	2.21609	2.47392	1.30394	-0.331531	0.399541	0.480777	0.629522	0.636464	0.451188	-0.689052	-0.706897	-0.758136	-0.758136	-0.758136	-0.758136	-0.706568	-0.758136	-0.573289	-0.5438	-0.695515	-0.554113	2
ETH2_0103200	2.18108	2.60022	1.67562	-0.684194	-0.635812	-0.665602	-0.0767721	-0.145388	-0.143063	-0.793976	-0.803094	-0.752639	-0.785172	-0.834134	-0.822782	0.345104	0.27623	0.0130018	0.192588	-0.415176	0.273966	2
ETH2_0103300	1.25225	1.87658	1.65454	-0.388759	-0.692836	-0.215773	-0.251848	0.889992	0.217187	1.28351	-0.00811023	1.08877	-1.11884	-1.11884	-0.863071	-1.04431	-1.11884	-1.11884	0.236317	0.31404	-0.873134	2
ETH2_0103400	1.97607	2.04859	2.54806	-0.450583	-0.511622	-0.632479	-0.0376157	0.41908	-0.227784	0.0500931	0.534873	-0.436584	-0.88452	-0.672105	-0.610884	-0.725059	-0.88452	-0.791325	0.0475155	-0.400419	-0.358779	2
ETH2_0103800	1.40036	1.28694	1.45703	0.586452	0.334995	0.323701	-0.778855	-0.77413	-0.755921	-1.15446	-1.15634	-1.15401	-0.868189	-0.952381	-0.925954	1.46244	1.45021	0.926289	-0.0544736	-0.120287	-0.533401	2
ETH2_0104500	2.37801	2.01336	2.71453	-0.317792	-0.333744	-0.365158	-0.279845	-0.215072	-0.286072	-0.349104	-0.3855	-0.377196	-0.476461	-0.465205	-0.471628	-0.453223	-0.442159	-0.458353	-0.476461	-0.476461	-0.476461	2
ETH2_0105200	2.10301	2.22793	2.19737	0.773306	0.447126	0.563707	-0.422876	-0.424244	-0.427547	-0.591125	-0.590924	-0.591389	-0.590611	-0.589416	-0.5894	-0.587511	-0.587341	-0.587257	-0.574876	-0.575104	-0.582837	2
ETH2_0105300	1.91886	1.78599	2.05886	-0.0653952	-0.37571	0.0617243	0.638815	0.542458	0.743604	-0.461028	-0.521043	-0.684894	-1.02662	-1.02282	-1.02498	-0.980965	-0.969534	-0.9727	0.522458	0.266891	-0.43398	2
ETH2_0106600	1.77488	2.60394	2.449	0.272977	-0.0821599	0.227136	-0.458995	-0.477234	-0.463644	-0.591574	-0.589189	-0.591574	-0.591273	-0.590934	-0.591299	-0.583173	-0.584336	-0.587646	-0.0160558	-0.157274	-0.371573	2
ETH2_0107600	1.84193	2.50236	2.63726	-0.317794	-0.355837	-0.317807	-0.310642	-0.327809	-0.305884	-0.528382	-0.529954	-0.543391	-0.557696	-0.557608	-0.556872	-0.554031	-0.552535	-0.553361	0.073649	0.0409334	-0.226523	2
ETH2_0107900	0.560892	1.35412	1.76425	1.69613	0.909358	2.31473	-0.521459	-0.530601	-0.523646	-0.774988	-0.780556	-0.787334	-0.715626	-0.687121	-0.68897	-0.657088	-0.673723	-0.711928	-0.0681326	-0.0818248	-0.396485	2
ETH2_0200800	1.81365	2.27662	2.59677	0.0970602	-0.144374	-0.0529263	-0.153303	-0.201507	-0.105153	-0.797561	-0.800347	-0.835944	-0.904922	-0.877027	-0.886731	-0.116866	-0.0604434	-0.297425	0.0151742	-0.107728	-0.457007	2
ETH2_0201000	1.51052	2.25026	2.85982	-0.447134	-0.448551	-0.395674	-0.478622	-0.482989	-0.479998	-0.544195	-0.543884	-0.544195	-0.541653	-0.541191	-0.542561	-0.540512	-0.542016	-0.542438	0.45986	0.600754	-0.065612	2
ETH2_0202100	1.69916	1.96083	2.55796	-0.342638	-0.418421	-0.331004	-0.208926	-0.317148	-0.214113	-0.823793	-0.792636	-0.817254	-0.755565	-0.778702	-0.787658	0.699746	0.817925	0.510478	-0.611234	-0.621565	-0.425455	2
ETH2_0202900	2.03047	1.98621	2.3397	0.430094	0.145753	0.88139	-0.556216	-0.586729	-0.560629	-0.809177	-0.807614	-0.804389	-0.784878	-0.761815	-0.775192	-0.442711	-0.435082	-0.491699	0.254168	0.00124285	-0.252894	2
ETH2_0203100	1.59933	1.88683	2.28132	1.22653	0.721525	0.661575	-0.592192	-0.56702	-0.569211	-0.78211	-0.783695	-0.783573	-0.783428	-0.780029	-0.781339	-0.687422	-0.697469	-0.720544	0.157885	0.143135	-0.150106	2
ETH2_0204800	1.8167	1.63799	1.40973	-1.31641	-1.32132	-1.36358	0.819232	0.910832	0.784325	-1.08451	-1.07501	-1.27395	-0.012502	0.451387	0.292627	0.0669234	0.00932767	0.0888048	-0.20757	-0.122881	-0.510139	2
ETH2_0207100	0.937201	1.53414	1.63745	1.6528	1.18716	1.77682	-0.687335	-0.69406	-0.690404	-0.783381	-0.777786	-0.782125	-0.743819	-0.74888	-0.753874	-0.718127	-0.717223	-0.742868	0.350555	0.118847	-0.35509	2
ETH2_0207300	0.858547	1.33188	1.92174	1.58067	0.608658	2.14448	-0.614887	-0.614876	-0.601358	-0.753465	-0.752727	-0.754991	-0.753849	-0.754991	-0.752906	-0.749524	-0.74548	-0.751441	0.123134	0.24265	-0.211262	2
ETH2_0207600	1.44672	1.4099	1.72174	-0.355862	-0.323512	-0.198368	0.257854	0.25652	0.241115	1.21347	1.48664	1.10669	-0.922224	-0.921264	-0.920742	-0.913553	-0.914398	-0.921486	-0.923076	-0.912062	-0.914105	2
ETH2_0208100	1.76486	1.58475	2.20864	0.949031	0.982097	1.31901	-0.207093	-0.164514	-0.187162	-0.747486	-0.736396	-0.740582	-0.72424	-0.717243	-0.738348	-0.487373	-0.519368	-0.559169	-0.749255	-0.775677	-0.754476	2
ETH2_0208500	1.46226	1.91908	2.22876	-0.731109	-0.699298	-0.69295	0.971954	0.827668	1.02555	-0.848126	-0.825848	-0.844504	-0.829541	-0.839401	-0.851735	-0.387619	-0.364179	-0.531446	0.275597	0.10957	-0.374677	2
ETH2_0208700	1.06073	1.66496	2.10303	1.81437	1.0713	1.12312	-0.631655	-0.625059	-0.602537	-0.717262	-0.719438	-0.727398	-0.730405	-0.722564	-0.716937	-0.723047	-0.705373	-0.719702	-0.0486751	-0.0582925	-0.389163	2
ETH2_0209400	1.67637	2.2846	2.71949	0.362026	0.0290888	0.23541	-0.566394	-0.597784	-0.546345	-0.669778	-0.66242	-0.669778	-0.651227	-0.628346	-0.63589	-0.47131	-0.443033	-0.561288	0.138201	-0.0282891	-0.313306	2
ETH2_0209500	1.44484	2.21824	2.91988	0.304749	0.0316915	0.22789	-0.527246	-0.534523	-0.508055	-0.685394	-0.685687	-0.683669	-0.660222	-0.6625	-0.663688	-0.406819	-0.405389	-0.538457	0.147958	0.0314184	-0.365019	2
ETH2_0210300	0.869337	1.43498	1.87422	1.56839	1.05464	2.01	-0.579823	-0.573555	-0.578461	-0.740453	-0.740258	-0.740224	-0.740006	-0.740252	-0.740425	-0.738962	-0.738763	-0.739122	-0.0444582	-0.0133666	-0.363443	2
ETH2_0210400	2.46365	2.01824	2.51086	-0.225521	-0.16973	-0.0381504	-0.0638585	0.011081	-0.0648883	-0.54065	-0.537454	-0.533927	-0.55059	-0.553617	-0.555279	-0.554655	-0.55347	-0.552848	-0.513134	-0.495292	-0.500761	2
ETH2_0210600	1.07625	2.12737	2.03414	1.40312	0.257744	0.438872	-0.402397	-0.396571	-0.372127	-1.04421	-1.02221	-1.10171	-1.07572	-1.0915	-1.0934	0.309305	0.392393	-0.0652008	0.102693	0.0943949	-0.57125	2
ETH2_0211700	0.334778	0.302019	0.359161	2.25117	2.40734	2.14155	-0.307973	-0.305776	-0.313245	-0.571052	-0.571007	-0.571094	-0.573028	-0.572988	-0.573005	-0.573013	-0.572993	-0.572973	-0.572606	-0.57235	-0.572911	2
ETH2_0211800	2.50869	2.28975	2.36206	-0.343192	-0.334055	-0.278255	-0.37145	-0.362714	-0.367311	-0.436106	-0.438533	-0.435687	-0.437832	-0.43768	-0.43804	-0.399287	-0.407356	-0.404591	-0.421735	-0.429701	-0.416981	2
ETH2_0211900	2.12331	2.12872	2.74667	-0.206039	-0.292416	-0.237005	-0.201189	-0.234315	-0.226986	-0.568092	-0.573688	-0.578832	-0.586168	-0.578116	-0.583711	-0.585505	-0.585351	-0.586094	-0.0789468	-0.13443	-0.161817	2
ETH2_0212100	1.2345	1.79849	1.96319	-0.926728	-0.981685	-0.958737	-0.41456	-0.469377	-0.319873	-0.849615	-0.867932	-0.98359	-0.829715	-0.538519	-0.51844	1.38344	1.24609	0.933831	0.199797	0.146752	-0.247321	2
ETH2_0212300	1.21548	1.48098	1.62651	-0.918321	-0.970533	-0.943138	0.714087	0.683319	0.872249	-0.844109	-0.907451	-1.03378	-1.10555	-1.08369	-1.09186	1.1728	1.19515	0.428089	-0.102148	-0.143961	-0.244119	2
ETH2_0300100	1.87525	2.20966	2.17474	0.808656	0.375784	0.348783	-0.308221	-0.324862	-0.275936	-0.793652	-0.791942	-0.79285	-0.788408	-0.791122	-0.793853	-0.762073	-0.772294	-0.770709	0.268956	0.134329	-0.230233	2
ETH2_0301000	1.78236	2.52139	2.40804	-0.48395	-0.495493	-0.498532	-0.360332	-0.374409	-0.358389	-0.581698	-0.582417	-0.582903	-0.58312	-0.58114	-0.58312	-0.536824	-0.54248	-0.55929	0.587549	0.504747	-0.0999951	2
ETH2_0301300	0.502231	0.558793	0.874936	2.25161	1.72841	2.40304	-0.318955	-0.305061	-0.30593	-0.615726	-0.61555	-0.61609	-0.616045	-0.61609	-0.61609	-0.615764	-0.615754	-0.615723	-0.614959	-0.615429	-0.615851	2
ETH2_0301800	2.41847	2.24099	2.12418	-0.124637	-0.205915	-0.113967	-0.214512	-0.280041	-0.262872	-0.615084	-0.514781	-0.643002	-0.784404	-0.788065	-0.794231	-0.620183	-0.592099	-0.588693	0.569043	-0.124819	-0.0853753	2
ETH2_0302200	2.21342	2.19793	2.51542	-0.147111	-0.131849	-0.184504	-0.216832	-0.25994	-0.259945	-0.618402	-0.614136	-0.630903	-0.645507	-0.644744	-0.655501	-0.621346	-0.626381	-0.638266	0.151821	0.0532985	-0.23652	2
ETH2_0304000	1.16785	1.73816	2.05041	1.29264	1.34367	1.07285	-0.410643	-0.438323	-0.439303	-0.829015	-0.829241	-0.82101	-0.824703	-0.832487	-0.830388	-0.816739	-0.815086	-0.823936	0.229135	0.0463902	-0.230232	2
ETH2_0305300	0.340927	0.225859	0.215589	1.95732	2.45056	2.4512	-0.39524	-0.392126	-0.399064	-0.535341	-0.534744	-0.534122	-0.539064	-0.539064	-0.539049	-0.539064	-0.539064	-0.539059	-0.538754	-0.538809	-0.538889	2
ETH2_0305400	0.243577	0.0813568	0.188313	2.39566	2.57603	1.91998	-0.286696	-0.266565	-0.267958	-0.548754	-0.544219	-0.544299	-0.550288	-0.550288	-0.550288	-0.549555	-0.550288	-0.549717	-0.548384	-0.547321	-0.550288	2
ETH2_0305600	2.1954	2.25628	2.47809	-0.139909	-0.0951994	0.0467451	-0.355295	-0.351073	-0.357323	-0.600697	-0.602819	-0.608616	-0.637636	-0.63572	-0.638272	-0.603564	-0.603334	-0.619349	0.133787	0.0478183	-0.309313	2
ETH2_0306100	1.74867	1.94044	2.03687	1.09212	0.772224	1.00861	-0.537461	-0.542155	-0.546638	-0.759267	-0.762434	-0.766292	-0.76613	-0.763731	-0.76043	-0.734558	-0.72942	-0.742582	0.135581	0.114712	-0.438127	2
ETH2_0306500	3.04123	1.63832	1.941	0.102618	0.186925	0.248357	-0.472533	-0.522848	-0.572642	-0.0649635	-0.0720889	-0.0661477	-0.707943	-0.707943	-0.707943	-0.545051	-0.3301	-0.52661	-0.587042	-0.566652	-0.707943	2
ETH2_0306700	1.21735	1.18568	1.28283	1.2372	1.61057	2.32775	-0.482278	-0.397565	-0.405777	-0.75189	-0.752857	-0.754917	-0.758234	-0.758234	-0.755758	-0.755528	-0.754468	-0.755704	-0.212706	-0.162326	-0.403127	2
ETH2_0307000	2.40504	2.25737	2.14304	0.239175	0.108825	0.236006	-0.520363	-0.398168	-0.467161	-0.638538	-0.66937	-0.656832	-0.66937	-0.554916	-0.66937	-0.607997	-0.66937	-0.611981	0.0321231	-0.0234648	-0.26468	2
ETH2_0308200	1.46639	2.07428	2.55466	-0.681373	-0.66134	-0.656198	-0.696714	-0.68075	-0.670253	-0.73977	-0.743429	-0.748235	-0.679511	-0.673739	-0.702039	0.742246	0.630033	0.0298657	0.407444	0.302497	0.125931	2
ETH2_0310100	2.09569	2.19056	2.70848	-0.0565912	-0.124035	0.010568	-0.165842	-0.16048	-0.150355	-0.547687	-0.539257	-0.566256	-0.558182	-0.543977	-0.546788	-0.452099	-0.464428	-0.456658	-0.558783	-0.562063	-0.551811	2
ETH2_0312200	1.82148	2.43191	1.89733	-0.711366	-0.793389	-0.791197	0.0343582	-0.0322543	0.0524487	-0.921739	-0.927765	-0.93095	-0.87314	-0.859562	-0.881224	0.323947	0.385489	0.10167	0.420337	0.319401	-0.0657831	2
ETH2_0312700	1.0645	1.69859	1.49681	1.20747	0.516666	0.506916	0.83719	0.895535	0.897859	-1.11966	-1.12409	-1.21376	-1.2192	-1.24921	-1.24856	-0.30719	-0.256214	-0.592452	-0.0929599	-0.136292	-0.561939	2
ETH2_0313500	2.11145	2.27637	2.24705	0.0752	0.0169854	0.188861	0.0194021	0.0142739	0.0605556	-0.817821	-0.827612	-0.816895	-0.674581	-0.760335	-0.784759	-0.758997	-0.646477	-0.749737	-0.0196701	0.0383749	-0.191643	2
ETH2_0314700	2.31897	2.04332	2.00776	0.404221	0.504536	0.694108	-0.420904	-0.417197	-0.432071	-0.730417	-0.729791	-0.730152	-0.732362	-0.732362	-0.732362	-0.732362	-0.732316	-0.732362	0.185217	0.0493293	-0.352801	2
ETH2_0314800	2.23503	2.20047	2.47121	-0.488592	-0.457027	-0.480017	-0.364446	-0.372286	-0.374831	-0.550362	-0.550238	-0.550391	-0.550593	-0.550601	-0.550649	-0.550631	-0.550649	-0.550628	0.37079	0.304174	-0.0897311	2
ETH2_0314900	2.02207	2.33951	2.66802	-0.353661	-0.345206	-0.322317	-0.394096	-0.396917	-0.395733	-0.51869	-0.519597	-0.519173	-0.519519	-0.519684	-0.519702	-0.519117	-0.519434	-0.51918	0.0733743	0.0391739	-0.260114	2
ETH2_0317000	1.05714	1.94151	2.15832	1.62477	0.976607	0.95274	-0.460581	-0.497488	-0.453782	-0.771186	-0.771945	-0.769642	-0.700443	-0.706875	-0.712352	-0.755688	-0.758851	-0.753258	-0.00547335	-0.055317	-0.538198	2
ETH2_0400200	2.04276	2.22327	2.32379	-0.0977562	-0.184721	-0.186857	-0.522613	-0.524445	-0.527064	-0.645952	-0.644891	-0.645051	-0.647038	-0.647038	-0.645925	-0.642176	-0.644031	-0.643249	0.763596	0.501842	-0.00644712	2
ETH2_0401700	1.59974	0.265623	3.49904	0.318346	-0.131803	-0.543033	-0.342898	-0.36819	-0.159609	1.27908	-0.215412	-0.543033	-0.543033	-0.543033	-0.543033	-0.543033	-0.313587	-0.543033	-0.543033	-0.543033	-0.543033	2
ETH2_0402300	2.27344	2.07224	2.16671	-0.654009	-0.607081	-0.6605	-0.534895	-0.553501	-0.522125	-0.762942	-0.761887	-0.76439	-0.620168	-0.669395	-0.651541	0.201829	0.136087	-0.138218	0.766624	0.27354	0.0101841	2
ETH2_0402800	2.32784	2.12896	2.4676	-0.170142	-0.0975779	0.0401536	-0.321636	-0.328772	-0.356066	-0.736723	-0.734397	-0.745031	-0.729049	-0.74605	-0.748168	-0.227949	-0.135326	-0.232929	-0.113008	-0.192882	-0.348851	2
ETH2_0402900	1.16565	1.47198	1.66369	1.31099	1.35253	1.87742	-0.445479	-0.458366	-0.434997	-0.833876	-0.833959	-0.835178	-0.832172	-0.83196	-0.833451	-0.766578	-0.765291	-0.781703	0.0545901	0.0383985	-0.282242	2
ETH2_0407800	2.21422	2.48112	2.15026	-0.513365	-0.49902	-0.509012	-0.453524	-0.455513	-0.450005	-0.529135	-0.529135	-0.529135	-0.529135	-0.529135	-0.528381	-0.512343	-0.513478	-0.518615	0.58964	0.299857	-0.13616	2
ETH2_0410200	1.84146	2.27739	2.04524	-0.751374	-0.799008	-0.794372	0.656014	0.59443	0.756858	-0.435274	-0.460349	-0.672953	-0.760008	-0.786404	-0.793009	-0.627773	-0.654518	-0.618661	0.212956	0.0998866	-0.330532	2
ETH2_0411800	1.39328	1.70516	1.69831	1.30476	1.28296	1.16703	0.271884	0.186117	0.32076	-0.699621	-0.704348	-0.747684	-0.843087	-0.773317	-0.815391	-0.87045	-0.860011	-0.866416	-0.590209	-0.695697	-0.86403	2
ETH2_0412700	1.80974	2.57356	2.39982	-0.478151	-0.48229	-0.478097	-0.458297	-0.44799	-0.447169	-0.543301	-0.542351	-0.543284	-0.543374	-0.543374	-0.543374	-0.543286	-0.543374	-0.543306	0.415322	0.46181	0.0207778	2
ETH2_0413900	1.66923	1.41731	1.93691	1.53631	0.825546	0.962351	0.32536	0.33364	0.278518	-0.746272	-0.709829	-0.767752	-0.785924	-0.785813	-0.784482	-0.784883	-0.786053	-0.787669	-0.776815	-0.782031	-0.787669	2
ETH2_0414400	1.10996	1.82886	1.97375	1.74392	0.799419	0.97556	-0.431953	-0.476312	-0.439244	-0.815075	-0.801575	-0.820398	-0.833928	-0.833928	-0.833928	-0.822669	-0.826247	-0.825671	0.327325	0.194119	-0.191992	2
ETH2_0414500	1.49676	2.0131	2.39518	0.8233	0.304033	0.569029	0.112523	0.0658547	0.148757	-0.843339	-0.86406	-0.87274	-0.900035	-0.889947	-0.882795	-0.860562	-0.848818	-0.860924	0.0799097	-0.0206155	-0.164617	2
ETH2_0415000	1.64884	1.8779	1.97146	-0.449117	-0.457586	-0.486948	1.12371	1.03209	1.38439	-0.713713	-0.707358	-0.726861	-0.726861	-0.726861	-0.726861	-0.554137	-0.599382	-0.570854	-0.492318	-0.631522	-0.468012	2
ETH2_0415200	1.99884	1.94371	2.62725	0.517717	0.310188	0.162159	-0.257974	-0.319579	-0.254591	-0.758895	-0.761319	-0.761825	-0.759697	-0.766324	-0.760697	-0.588914	-0.615313	-0.634901	-0.0201489	0.0040263	-0.303711	2
ETH2_0416100	1.58404	2.32038	2.56402	0.22193	-0.138767	0.348285	-0.505296	-0.509468	-0.504593	-0.677653	-0.677814	-0.682931	-0.6853	-0.6853	-0.6853	-0.685117	-0.6853	-0.6853	0.360068	0.484951	-0.0755369	2
ETH2_0416800	1.85523	0.58276	1.64236	1.63702	1.11034	0.17859	0.120267	-0.342295	-0.433586	-0.919807	-1.0496	-1.03418	-0.981936	-0.849697	-0.142984	0.44035	0.751475	0.606444	-1.24727	-0.985651	-0.937834	2
ETH2_0417400	1.31276	0.881574	1.77593	1.35728	0.875691	1.13781	0.442542	0.4028	0.365406	-1.13616	-1.12598	-1.13333	0.635929	0.147358	-0.277448	-1.15313	-1.15163	-1.14895	-0.719379	-0.714028	-0.775037	2
ETH2_0420800	1.06463	0.840734	1.26089	1.40999	1.46546	2.54645	-0.122919	-0.026209	-0.0284773	-0.652147	-0.664954	-0.649976	-0.753734	-0.753734	-0.753734	-0.752323	-0.753734	-0.750436	-0.610805	-0.612397	-0.702569	2
ETH2_0420900	2.05361	1.97043	2.66462	-0.270084	-0.357942	-0.361457	0.378654	0.220193	0.294318	-0.572146	-0.618916	-0.647734	-0.786263	-0.766717	-0.773298	-0.193899	-0.168862	-0.243014	-0.637963	-0.69935	-0.484177	2
ETH2_0421100	1.91627	2.22195	2.55654	-0.548521	-0.510068	-0.499878	-0.38524	-0.388061	-0.369609	-0.578689	-0.588092	-0.582294	-0.596092	-0.596494	-0.597064	-0.542705	-0.542357	-0.555756	0.525909	0.584003	0.076246	2
ETH2_0501200	0.904489	1.20919	1.25744	0.513597	0.478657	0.536423	1.69525	1.30872	1.60953	-0.750057	-0.709715	-0.865078	-1.12326	-1.12034	-1.1153	-0.730375	-0.736689	-0.867267	-0.371072	-0.500883	-0.623257	2
ETH2_0501900	2.86045	2.20836	2.02787	-0.391721	-0.315442	-0.376055	-0.318566	-0.335353	-0.333773	-0.423641	-0.432633	-0.391498	-0.432633	-0.432633	-0.432633	-0.432633	-0.432633	-0.430541	-0.404736	-0.400032	-0.379525	2
ETH2_0502300	0.898325	1.64716	2.02213	1.48802	0.72048	1.44325	-0.829312	-0.828111	-0.83057	-0.966257	-0.966452	-0.97344	-0.929636	-0.87811	-0.897862	0.189769	0.30405	-0.197293	-0.0822011	-0.0561408	-0.277811	2
ETH2_0503000	2.64433	1.99724	2.44571	-0.264728	-0.254479	-0.244516	-0.192658	-0.226294	-0.201275	-0.465203	-0.451071	-0.475193	-0.498187	-0.496521	-0.498187	-0.460044	-0.470629	-0.48698	-0.468948	-0.475407	-0.456955	2
ETH2_0503200	1.26757	2.06464	1.93564	-0.61173	-0.840665	-0.587391	0.28216	0.238888	0.333296	-0.711991	-0.541777	-0.954462	-1.15459	-1.1307	-1.15272	1.18381	1.10049	0.166895	0.00352354	-0.342716	-0.548179	2
ETH2_0503400	1.36658	1.36922	1.66845	0.429677	0.177229	0.472979	0.638167	0.778889	0.755487	-1.1426	-1.13614	-1.27051	-1.44561	-1.42268	-1.42105	0.337509	0.396304	0.449186	-0.063604	-0.160851	-0.776625	2
ETH2_0503900	1.00051	1.55954	2.02416	1.76674	1.29747	1.01527	-0.650778	-0.64926	-0.643326	-0.758009	-0.757453	-0.757838	-0.758009	-0.758009	-0.758009	-0.757925	-0.758009	-0.757944	0.181303	0.250561	-0.330994	2
ETH2_0505200	1.51176	1.32758	1.48201	-0.692275	-0.718066	-0.793888	1.56572	1.50547	1.46479	-0.788669	-0.807139	-0.815891	-0.910868	-0.890306	-0.920546	-0.419175	-0.359443	-0.590102	0.295735	-0.128813	-0.317883	2
ETH2_0509100	2.51378	2.08449	2.04894	-0.478413	-0.398596	-0.420147	-0.297339	-0.28444	-0.296589	-0.636155	-0.642121	-0.645288	-0.662742	-0.662069	-0.664513	-0.606559	-0.610519	-0.620259	0.512124	0.585925	0.180487	2
ETH2_0511100	1.30588	1.8487	2.59281	0.750389	0.594572	0.783961	-0.685852	-0.702619	-0.687177	-0.796208	-0.795894	-0.799799	-0.766537	-0.756264	-0.758815	-0.612391	-0.602915	-0.655054	0.512814	0.324149	-0.0937513	2
ETH2_0511600	1.19423	1.60871	1.69226	1.43072	1.10557	1.80618	-0.540114	-0.514891	-0.527501	-0.790792	-0.789037	-0.790595	-0.790792	-0.790792	-0.790792	-0.790792	-0.790792	-0.790792	0.118567	0.0743308	-0.332888	2
ETH2_0513500	2.27861	2.17963	2.37833	-0.464293	-0.476338	-0.459948	-0.453717	-0.449748	-0.45699	-0.56422	-0.559042	-0.56263	-0.56176	-0.562999	-0.561869	-0.505342	-0.517764	-0.524647	0.51329	0.407485	-0.0760507	2
ETH2_0513800	0.782471	1.19792	1.55019	1.58394	1.61613	2.13753	-0.552533	-0.55916	-0.564626	-0.715734	-0.718805	-0.717685	-0.721873	-0.721768	-0.721873	-0.720927	-0.720593	-0.719293	-0.0729845	-0.163342	-0.476991	2
ETH2_0514500	1.658	2.30335	2.09729	-0.458238	-0.554236	-0.527213	-0.702693	-0.658222	-0.66725	-0.768071	-0.775064	-0.813697	-0.820672	-0.832185	-0.850196	0.722401	0.719468	0.303767	0.462453	0.27977	-0.11876	2
ETH2_0515200	2.13272	1.88102	2.7251	-0.130401	0.383192	0.296386	-0.271678	-0.313616	-0.389254	-0.706875	-0.71367	-0.707656	-0.729674	-0.713529	-0.708293	-0.0944444	-0.171632	-0.357927	-0.456801	-0.597863	-0.355111	2
ETH2_0515800	1.86738	1.78783	2.38123	1.08846	0.949021	-0.0595683	-0.542587	-0.55965	-0.629088	-0.8634	-0.918222	-0.92396	-0.738722	-0.846566	-0.652903	-0.0529591	-0.445122	-0.377811	-0.122623	-0.226524	-0.114212	2
ETH2_0516200	2.37457	2.35617	2.33368	-0.531182	-0.500719	-0.502085	-0.418399	-0.41056	-0.422641	-0.464735	-0.445434	-0.437326	-0.558104	-0.558942	-0.561382	-0.403553	-0.358905	-0.452264	0.0199611	0.0536439	-0.111783	2
ETH2_0517400	2.1546	1.83469	2.51124	-0.133998	-0.145958	-0.0633553	0.392239	0.448451	0.379431	-0.721328	-0.703869	-0.732781	-0.768658	-0.763595	-0.748897	-0.752202	-0.751484	-0.74795	-0.181273	-0.202	-0.303302	2
ETH2_0517800	2.50389	2.14758	1.92398	0.0597118	-0.151404	-0.388746	0.13052	0.134767	0.10617	-0.793086	-0.768735	-0.799922	-0.827289	-0.846199	-0.851874	-0.567522	-0.546767	-0.626479	0.286272	0.165003	-0.289868	2
ETH2_0518000	1.91628	2.22784	2.0449	-0.634275	-0.748333	-0.67962	0.616573	0.500381	0.61222	-0.484418	-0.476718	-0.727716	-1.03162	-1.03357	-1.03452	-0.251075	-0.277208	-0.523729	0.182395	0.115834	-0.313612	2
ETH2_0518300	1.57826	1.7276	1.43776	0.920898	0.496171	0.926639	0.836795	0.684667	0.866618	-0.902391	-0.898689	-0.935971	-0.979965	-0.979965	-0.979965	-0.978963	-0.979965	-0.978014	-0.23712	-0.113356	-0.511041	2
ETH2_0518400	1.55758	1.79194	1.49534	1.10894	0.677114	1.04517	0.592877	0.490118	0.647289	-0.899046	-0.906954	-0.936033	-0.95552	-0.95552	-0.95552	-0.954032	-0.954579	-0.95436	-0.215834	-0.197948	-0.521031	2
ETH2_0518500	0.459333	0.377882	0.338718	2.08996	2.322	2.33679	-0.352401	-0.337052	-0.349172	-0.570194	-0.570523	-0.569266	-0.57547	-0.57544	-0.5754	-0.575238	-0.575206	-0.575221	-0.574642	-0.574394	-0.575069	2
ETH2_0520300	1.68143	2.38562	2.63906	-0.397239	-0.425296	-0.311085	-0.472589	-0.467069	-0.450999	-0.652047	-0.648143	-0.65573	-0.644713	-0.635471	-0.641895	-0.354492	-0.378825	-0.506234	0.497131	0.394144	0.0444469	2
ETH2_0520400	1.97255	2.03497	1.97848	0.803806	0.165018	-0.293241	-0.338978	-0.313248	-0.329512	-1.04847	-1.00675	-1.2344	-0.934518	-0.947543	-0.954715	0.453956	0.404018	0.0898121	-0.0158139	0.0383427	-0.523766	2
ETH2_0520900	1.79779	2.15103	2.68263	-0.466465	-0.477335	-0.478551	-0.421061	-0.424756	-0.408923	-0.554699	-0.557739	-0.562347	-0.563395	-0.563948	-0.563632	-0.562807	-0.56143	-0.56329	0.680464	0.631794	-0.21334	2
ETH2_0522600	1.75546	2.35942	2.42225	-0.525546	-0.510195	-0.523514	-0.514053	-0.519235	-0.512332	-0.591692	-0.591936	-0.59194	-0.588005	-0.584675	-0.587057	-0.450742	-0.439711	-0.518132	0.810272	0.6874	0.0139745	2
ETH2_0525800	0.0285396	0.0723059	0.288691	2.54085	2.71229	1.38735	0.0171561	0.0293192	-0.0655088	-0.647125	-0.613124	-0.625288	-0.61412	-0.586771	-0.602641	-0.657415	-0.635925	-0.626219	-0.37426	-0.500456	-0.52765	2
ETH2_0525900	1.96072	1.96379	2.17605	0.676045	0.643182	1.01908	-0.369696	-0.345725	-0.346874	-0.731745	-0.728485	-0.724445	-0.875768	-0.868472	-0.872882	-0.622754	-0.63185	-0.661063	-0.130374	-0.156672	-0.37206	2
ETH2_0528800	0.0783777	0.045308	0.0842447	2.20872	2.34217	2.46819	-0.486465	-0.484907	-0.491322	-0.473739	-0.492378	-0.474085	-0.499329	-0.390103	-0.363316	-0.455405	-0.458786	-0.45726	-0.56505	-0.570722	-0.564145	2
ETH2_0531600	2.3735	2.1776	2.01089	-0.676549	-0.628148	-0.67135	0.13982	0.113201	0.061641	-0.688867	-0.686079	-0.734318	-0.742006	-0.748092	-0.741531	-0.486113	-0.475905	-0.494194	0.540616	0.309362	0.0465175	2
ETH2_0531900	1.97925	2.39791	2.31223	-0.481764	-0.539707	-0.566366	-0.175583	-0.214828	-0.142552	-0.828348	-0.822664	-0.836788	-0.73482	-0.740393	-0.740698	0.0349429	0.1017	-0.272892	0.39719	0.152853	-0.278671	2
ETH2_0534900	1.0279	1.6266	1.98783	1.38453	1.04873	1.77828	-0.665393	-0.672991	-0.666351	-0.719931	-0.72	-0.719739	-0.719853	-0.719814	-0.719869	-0.71927	-0.719076	-0.719181	0.0257999	0.00890939	-0.407113	2
ETH2_0536000	1.51323	1.90326	1.83501	1.33359	0.679664	1.03191	0.145803	0.0968344	0.158786	-0.79997	-0.797882	-0.87717	-0.919874	-0.917893	-0.915793	-0.906666	-0.902856	-0.902332	-0.0761831	-0.120919	-0.560545	2
ETH2_0537600	0.74239	1.70098	1.7875	1.59843	0.936443	1.87865	-0.534645	-0.528627	-0.513336	-0.766151	-0.763621	-0.77177	-0.783779	-0.783682	-0.783531	-0.780053	-0.777402	-0.778198	0.0970934	0.155312	-0.332007	2
ETH2_0538200	1.37164	1.93702	2.57655	0.813911	0.42384	0.763139	-0.707541	-0.71012	-0.712533	-0.788136	-0.794545	-0.808732	-0.650305	-0.7172	-0.721348	-0.594489	-0.569956	-0.667456	0.485857	0.214723	-0.144324	2
ETH2_0538800	2.38469	2.37075	1.88439	-0.572795	-0.579762	-0.597375	-0.0683615	-0.0872523	-0.0400049	-0.53497	-0.544174	-0.601238	-0.661284	-0.662371	-0.662073	-0.648546	-0.648263	-0.653649	0.457939	0.59487	-0.130523	2
ETH2_0539000	0.785115	1.34086	1.50713	0.969084	0.342968	1.10043	1.15977	1.11842	1.2942	-0.914449	-0.943043	-0.979868	-1.0366	-1.03538	-1.0311	-0.889437	-0.88976	-0.953618	-0.222632	-0.16385	-0.55825	2
ETH2_0600100	2.10577	1.96307	1.66991	-0.581603	-0.503293	-0.369649	-0.396044	-0.303609	-0.362801	0.908764	0.81337	1.13648	-0.97226	-0.973853	-0.962284	-0.802374	-0.853412	-0.825028	-0.185967	-0.230778	-0.274412	2
ETH2_0601100	1.49772	2.20154	2.47087	0.211047	0.138561	0.425099	-0.0695531	-0.155063	-0.0348512	-0.821637	-0.829425	-0.833091	-0.866904	-0.858908	-0.861393	-0.772847	-0.790678	-0.822316	0.356424	0.462618	-0.0472231	2
ETH2_0603900	1.75286	2.16066	2.12121	0.991085	0.857238	0.718621	-0.485494	-0.511156	-0.49597	-0.703982	-0.703252	-0.703982	-0.703982	-0.703982	-0.703982	-0.7031	-0.701426	-0.703982	-0.0776651	-0.152679	-0.547035	2
ETH2_0604200	1.33549	1.72427	1.51448	1.13879	0.987111	0.802035	0.798096	0.530101	0.696768	-0.988195	-0.972009	-0.996794	-0.994465	-0.99776	-0.991799	-0.826353	-0.846732	-0.926523	-0.0360988	-0.338289	-0.612122	2
ETH2_0604300	1.49562	1.54655	2.02445	0.837009	0.805897	1.39038	0.361299	0.000521929	0.261087	-1.17793	-1.20034	-1.18665	-0.967023	-0.899675	-0.892178	-0.302971	-0.418691	-0.511882	-0.24233	-0.457794	-0.465348	2
ETH2_0609000	0.97249	1.3857	1.77967	1.13185	0.742675	1.65803	0.700008	0.395683	0.48646	-1.10846	-1.10846	-1.09498	-1.03409	-1.05134	-1.09336	-0.28718	-0.312786	-0.604699	-0.482983	-0.781358	-0.292872	2
ETH2_0609100	1.01618	1.03054	1.72311	-0.0293043	-0.586888	-0.590915	1.26573	0.978295	1.13222	-1.2402	-1.2265	-1.17261	-1.17804	-1.15206	-1.11719	0.864738	0.889331	0.30339	-0.32706	-0.52877	-0.0539978	2
ETH2_0611000	1.28628	1.85302	2.08201	1.39666	0.919722	1.0559	-0.651304	-0.648628	-0.645923	-0.768911	-0.767501	-0.769155	-0.769155	-0.767468	-0.768877	-0.76438	-0.762939	-0.766232	0.223028	0.184217	-0.150371	2
ETH2_0611500	1.71009	2.36548	2.6415	-0.487858	-0.485222	-0.463827	-0.447631	-0.452899	-0.44887	-0.544659	-0.544174	-0.545154	-0.545154	-0.54476	-0.543801	-0.538353	-0.540352	-0.544232	0.627861	0.389692	-0.0576748	2
ETH2_0612400	2.17647	2.12857	1.93429	0.52396	0.552039	0.436624	-0.342105	-0.338353	-0.35161	-0.668296	-0.719839	-0.703242	-0.842014	-0.842014	-0.842014	-0.81985	-0.821545	-0.829061	0.391048	0.202567	-0.225633	2
ETH2_0612600	1.41232	1.99681	2.33945	1.04568	0.987428	0.296595	-0.444976	-0.519951	-0.457423	-0.770941	-0.777579	-0.789796	-0.791678	-0.794132	-0.79612	-0.748812	-0.762957	-0.778174	0.389359	0.202099	-0.237205	2
ETH2_0612700	-0.274942	-0.333424	-0.297375	1.67466	3.59395	1.11847	0.0438152	0.0750408	0.122611	-0.471526	-0.472892	-0.460842	-0.486451	-0.486065	-0.485788	-0.485002	-0.482753	-0.485548	-0.461228	-0.469733	-0.474984	2
ETH2_0613300	1.40268	1.68382	1.63136	0.403989	0.147639	0.353771	0.229566	0.057577	0.207662	-1.17789	-1.16984	-1.24371	-1.22976	-1.25668	-1.24427	1.07227	1.0309	0.511935	-0.318405	-0.471321	-0.621287	2
ETH2_0613400	2.25738	1.99015	2.18658	-0.578147	-0.496367	-0.552397	0.248631	0.241681	0.180107	-0.675037	-0.676601	-0.670756	-0.718729	-0.711778	-0.718729	-0.71612	-0.718729	-0.716696	0.579221	0.524854	-0.25851	2
ETH2_0614800	1.44221	2.51172	2.85194	-0.365923	-0.39689	-0.362461	-0.489069	-0.470907	-0.474549	-0.562214	-0.561614	-0.563671	-0.530284	-0.516548	-0.51779	-0.353345	-0.374067	-0.413166	0.29439	0.11371	-0.261468	2
ETH2_0614900	2.29429	2.01566	2.34784	-0.617125	-0.605785	-0.563866	0.406623	0.370613	0.355228	-0.715329	-0.693415	-0.733764	-0.24483	-0.194813	-0.056274	-0.423335	-0.376155	-0.416964	-0.698161	-0.710564	-0.739882	2
ETH2_0616600	1.25539	2.29231	2.81163	0.532368	0.111716	0.303759	-0.585884	-0.588915	-0.582321	-0.638977	-0.639989	-0.639886	-0.640286	-0.640443	-0.640518	-0.638437	-0.638782	-0.639357	0.221496	0.232789	-0.247653	2
ETH2_0617500	1.27564	2.18239	2.09346	-0.644397	-0.741429	-0.691022	-0.801575	-0.813656	-0.78332	-0.946117	-0.956128	-0.952134	-0.507604	-0.397229	-0.23233	0.872625	1.05316	0.798247	0.267249	0.184911	-0.260738	2
ETH2_0618300	1.16594	2.07747	2.01739	1.5746	0.829394	1.06352	-0.55608	-0.567298	-0.543714	-0.735514	-0.737567	-0.734685	-0.737166	-0.736569	-0.737085	-0.720482	-0.720833	-0.729861	0.0272191	-0.0502026	-0.448489	2
ETH2_0618400	2.18923	2.37386	2.32822	-0.0576882	-0.228485	-0.0447895	-0.42902	-0.407292	-0.424269	-0.615909	-0.61153	-0.645019	-0.664876	-0.663027	-0.659712	-0.535199	-0.529675	-0.532184	0.362222	0.0915433	-0.296413	2
ETH2_0619800	2.71264	2.19373	1.85428	0.0334729	0.103186	0.10968	-0.39325	-0.38729	-0.392905	-0.642641	-0.643309	-0.644089	-0.650124	-0.650124	-0.650124	-0.649972	-0.650065	-0.650006	0.141972	0.151146	-0.29621	2
ETH2_0620000	-0.526933	-0.501188	-0.49022	2.30967	2.53538	1.89564	0.398161	0.43095	0.345442	-0.536123	-0.536223	-0.545123	-0.524929	-0.530805	-0.532827	-0.518252	-0.53889	-0.526278	-0.517201	-0.545123	-0.545123	2
ETH2_0620700	2.22139	2.15182	2.36956	-0.495837	-0.495141	-0.508831	-0.444615	-0.434928	-0.441687	-0.554814	-0.554912	-0.554713	-0.554863	-0.555008	-0.554876	-0.552345	-0.55239	-0.5537	0.674245	0.506515	-0.114872	2
ETH2_0621000	2.1161	2.21336	2.32453	-0.744228	-0.731525	-0.712478	-0.112009	-0.0978556	-0.086376	0.0249864	-0.0248424	0.0352437	-0.79753	-0.800819	-0.80112	-0.691563	-0.692589	-0.707954	0.292573	0.249153	-0.255059	2
ETH2_0621100	1.81169	2.05254	2.28952	0.29283	0.365217	0.57381	-0.563703	-0.575214	-0.572841	-0.760821	-0.762607	-0.763552	-0.759602	-0.760586	-0.762451	-0.719096	-0.719132	-0.729163	0.593067	0.573716	-0.103621	2
ETH2_0621200	2.51249	2.15916	2.09453	-0.569657	-0.556702	-0.557162	-0.381009	-0.378309	-0.380996	-0.58796	-0.587525	-0.585662	-0.586827	-0.593025	-0.591191	-0.445878	-0.454174	-0.495789	0.597316	0.415075	-0.0266976	2
ETH2_0621400	1.20091	1.49013	1.89647	1.53207	1.62538	1.04465	-0.586597	-0.605211	-0.591153	-0.778328	-0.778657	-0.776769	-0.779665	-0.780212	-0.78011	-0.779462	-0.778683	-0.779401	0.132791	0.17322	-0.301374	2
ETH2_0622400	2.08798	2.1399	2.86016	-0.429328	-0.415938	-0.406287	-0.304605	-0.313577	-0.320859	-0.518044	-0.519956	-0.521384	-0.376821	-0.365152	-0.390368	-0.325882	-0.332903	-0.309925	-0.371306	-0.443367	-0.422342	2
ETH2_0622500	2.43872	2.08912	2.45248	-0.274691	0.118926	-0.552839	-0.0358339	-0.00817684	-0.0430263	-0.552839	-0.552839	-0.506777	-0.552839	-0.552839	-0.552839	-0.552839	-0.552839	-0.552839	-0.552839	-0.24862	-0.453723	2
ETH2_0622800	1.38949	1.61182	1.76252	1.17007	1.0563	1.2405	0.318027	0.102314	0.296516	-0.954473	-0.951504	-0.961289	-0.968001	-0.965116	-0.96699	-0.861659	-0.885167	-0.920156	0.0758563	-0.143265	-0.445792	2
ETH2_0623200	2.26311	2.26275	2.62491	-0.383461	-0.385708	-0.38942	-0.307815	-0.318443	-0.318521	-0.420803	-0.422143	-0.4192	-0.422143	-0.422143	-0.416283	-0.421183	-0.420658	-0.420896	-0.421312	-0.419552	-0.421088	2
ETH2_0623400	2.21004	2.18041	2.4306	-0.530205	-0.509944	-0.497052	-0.199214	-0.226027	-0.170183	-0.555837	-0.544922	-0.57293	-0.634369	-0.634919	-0.634781	-0.604389	-0.614735	-0.613465	0.466274	0.257185	-0.00154571	2
ETH2_0625600	2.09801	2.03897	2.02291	0.51185	0.445179	0.34901	-0.421498	-0.422683	-0.422784	-0.782772	-0.781146	-0.787385	-0.807361	-0.807804	-0.807534	-0.804679	-0.80459	-0.804266	0.500501	0.490045	-0.00196852	2
ETH2_0625900	1.42232	2.14827	2.51884	-0.32713	-0.320411	-0.0439462	-0.765668	-0.752224	-0.763168	-0.839303	-0.815126	-0.851987	-0.836051	-0.809056	-0.818813	0.44405	0.412032	0.26014	0.64874	0.259971	-0.171486	2
ETH2_0626100	1.22489	1.66315	1.69551	2.03591	0.951492	1.05165	-0.582259	-0.57006	-0.564442	-0.908664	-0.910358	-0.910358	-0.904655	-0.906651	-0.901965	-0.342152	-0.342315	-0.533824	0.178609	0.0547994	-0.478299	2
ETH2_0626300	1.29304	2.59411	2.63938	0.332429	-0.176768	0.214819	-0.478049	-0.463399	-0.462628	-0.689849	-0.688631	-0.686692	-0.555262	-0.577206	-0.505232	-0.663112	-0.670317	-0.670879	0.223765	0.194646	-0.204157	2
ETH2_0627100	1.33527	1.72936	1.72825	1.45659	0.97321	1.07332	0.103718	-0.0509382	0.0556711	-1.06414	-1.02823	-1.07128	-1.09357	-1.09706	-1.09728	-0.516486	-0.553197	-0.615761	0.105263	-0.0659082	-0.306795	2
ETH2_0627600	1.14587	1.77532	1.82566	1.40161	0.810387	1.60053	-0.697384	-0.692534	-0.684674	-0.786924	-0.786544	-0.786924	-0.782204	-0.784476	-0.781457	-0.733615	-0.743006	-0.760424	0.285605	0.336648	-0.161463	2
ETH2_0627800	2.12583	2.38079	2.06925	0.219683	-0.102985	-0.143419	-0.525324	-0.504033	-0.501755	-0.663616	-0.662107	-0.665831	-0.665831	-0.664069	-0.661897	-0.647048	-0.644353	-0.652637	0.67499	0.492854	-0.258496	2
ETH2_0628200	1.9722	1.84772	1.72405	0.957814	0.715079	1.09694	-0.196953	-0.16032	-0.189273	-1.03673	-1.03043	-1.05246	-1.00405	-1.02509	-1.02272	-0.0899081	-0.117326	-0.243237	-0.173661	-0.313629	-0.658021	2
ETH2_0629000	0.960249	1.135	1.32174	1.77034	1.25285	1.80469	0.391531	0.402217	0.388805	-0.90498	-0.90953	-0.91345	-0.724745	-0.797298	-0.821297	-0.557784	-0.552434	-0.61991	-0.883526	-0.88596	-0.856503	2
ETH2_0629400	1.47067	2.40671	2.61961	-0.484546	-0.527964	-0.507543	-0.604597	-0.600983	-0.611108	-0.698932	-0.700768	-0.702055	-0.677143	-0.665212	-0.677169	0.175858	0.142416	-0.220877	0.46932	0.398626	-0.00430882	2
ETH2_0631100	1.34047	1.78458	1.36331	0.317568	0.72973	0.296816	-0.912039	-0.820584	-0.891892	-1.23355	-1.23326	-1.23506	-0.435748	-0.566869	-0.577364	1.1593	1.15497	1.15256	-0.245472	-0.563211	-0.584266	2
ETH2_0631500	2.04436	1.30851	2.97061	-0.689947	-0.595454	-0.663116	0.120504	-0.160077	-0.208261	-0.696562	-0.696806	-0.71861	-0.38879	-0.402919	-0.58305	0.334683	0.48772	0.450994	-0.650205	-0.71861	-0.544975	2
ETH2_0635300	2.06504	2.1333	2.00809	0.630291	0.241755	0.0507094	-0.0238149	-0.0778739	-0.0425516	-0.857583	-0.843051	-0.854136	-0.851665	-0.854886	-0.842139	-0.825183	-0.835663	-0.833913	0.345315	0.373321	-0.105367	2
ETH2_0636100	2.3656	2.09553	2.56259	-0.528136	-0.489721	-0.301152	-0.0663063	-0.113333	-0.079573	-0.473614	-0.460478	-0.62622	-0.645756	-0.640661	-0.632628	-0.137991	-0.133379	-0.428918	-0.392381	-0.423191	-0.450287	2
ETH2_0636200	1.96034	1.97816	2.46978	-0.665878	-0.743847	-0.635844	0.218294	0.246673	0.282471	-0.435435	-0.477998	-0.755742	-0.861287	-0.822626	-0.838772	0.334094	0.406234	0.179962	-0.542615	-0.635067	-0.660897	2
ETH2_0636400	2.08668	1.77056	2.00551	0.912981	0.399968	0.0083682	-0.618394	-0.640426	-0.696716	-0.95509	-0.917963	-1.07609	-0.928029	-1.05673	-1.02755	0.341583	0.271286	0.186923	0.145834	-0.0781566	-0.134533	2
ETH2_0636700	0.57987	1.16439	1.54242	1.6152	1.7245	2.03206	-0.618045	-0.637308	-0.633363	-0.437783	-0.329315	-0.478182	-0.82371	-0.825715	-0.825202	-0.824384	-0.810782	-0.82339	0.197995	-0.180213	-0.609041	2
ETH2_0638100	1.39937	2.39433	2.73328	-0.388248	-0.503079	-0.456763	-0.509633	-0.508347	-0.490881	-0.599828	-0.596565	-0.610059	-0.570002	-0.542431	-0.582722	-0.431327	-0.456331	-0.478726	0.67118	0.585372	-0.0585842	2
ETH2_0638300	1.10492	1.67939	1.73695	1.6641	1.13183	1.57529	-0.536329	-0.500494	-0.520657	-0.78102	-0.780865	-0.781111	-0.781508	-0.779955	-0.781508	-0.775095	-0.77452	-0.779236	0.0369096	0.00599232	-0.363074	2
ETH2_0638400	1.80419	2.27021	2.72993	-0.337347	-0.362906	-0.295523	-0.377967	-0.372223	-0.382568	-0.580938	-0.578822	-0.581535	-0.582489	-0.582911	-0.582654	-0.582238	-0.58226	-0.581075	0.453305	0.299824	-0.193994	2
ETH2_0639100	1.23422	1.69691	1.80749	0.75197	0.211954	0.217963	0.499369	0.403097	0.615432	-1.35726	-1.35636	-1.39469	-1.21686	-1.11874	-1.11507	0.639383	0.647718	-0.173712	-0.10418	-0.358512	-0.530114	2
ETH2_0642700	1.80406	1.75967	1.52123	1.10264	1.03475	1.43432	-0.297992	-0.310904	-0.298222	-0.888907	-0.876635	-0.880859	-0.869681	-0.891434	-0.890463	-0.797342	-0.797686	-0.815922	0.127999	0.102424	-0.271042	2
ETH2_0643000	2.27874	2.27732	2.27379	-0.528161	-0.491352	-0.471224	-0.381436	-0.376291	-0.379098	-0.567024	-0.567575	-0.567637	-0.568175	-0.568175	-0.568147	-0.567262	-0.567144	-0.567579	0.430217	0.43742	0.0387953	2
ETH2_0643300	1.30408	1.73165	1.81464	1.2845	1.07947	1.42635	-0.521296	-0.555322	-0.52018	-0.8228	-0.819946	-0.826516	-0.830454	-0.827333	-0.829016	-0.794796	-0.804367	-0.816775	0.297647	0.314141	-0.283689	2
ETH2_0643400	1.3026	1.76925	1.86005	1.1291	1.08918	1.60842	-0.633971	-0.655217	-0.657179	-0.759042	-0.759506	-0.761841	-0.762883	-0.757451	-0.761716	-0.747081	-0.750468	-0.753747	0.183859	0.219221	-0.401568	2
ETH2_0643600	1.65423	1.28107	1.05194	-0.450222	-0.416791	-0.0563914	0.550177	0.535974	0.438993	-0.533341	-0.534367	-0.52558	-1.5281	-1.5523	-1.53595	1.4475	1.40411	0.459017	-0.230137	-0.668848	-0.790992	2
ETH2_0644300	2.58823	2.23951	2.30723	-0.337103	-0.298855	-0.253256	-0.263492	-0.252693	-0.269435	-0.462941	-0.459911	-0.45445	-0.470071	-0.470071	-0.470071	-0.469705	-0.469753	-0.469714	-0.430583	-0.419846	-0.41301	2
ETH2_0644900	1.74994	1.61747	1.43682	1.29438	1.52512	1.4632	-0.464461	-0.452119	-0.46836	-0.520167	-0.549723	-0.527904	-0.821971	-0.821856	-0.821872	-0.821193	-0.821068	-0.821263	-0.2132	-0.298924	-0.662853	2
ETH2_0645200	2.01996	2.17188	2.34103	0.293395	0.39393	0.397168	-0.562046	-0.57564	-0.566022	-0.6201	-0.635451	-0.622284	-0.694766	-0.694254	-0.695749	-0.682217	-0.685183	-0.685724	0.337627	0.18596	-0.421508	2
ETH2_0645400	1.1049	1.19423	1.54944	1.92158	1.41384	1.6901	-0.0409752	-0.0035423	-0.08426	-0.756343	-0.74713	-0.753818	-0.754795	-0.746463	-0.747858	-0.756343	-0.753476	-0.756343	-0.650364	-0.631239	-0.691128	2
ETH2_0645700	1.80706	1.16173	1.89539	-0.78322	-0.841864	-0.828949	0.662907	0.590697	0.507402	0.791544	0.795986	0.934206	-1.33983	-1.31197	-1.28631	-0.610345	-0.620455	-0.597649	-0.398606	-0.365405	-0.162323	2
ETH2_0646500	1.6644	2.30613	2.56645	-0.481288	-0.502481	-0.477728	-0.467476	-0.479012	-0.472327	-0.544076	-0.53383	-0.568645	-0.573404	-0.57452	-0.574994	-0.552858	-0.549591	-0.558873	0.895368	0.564398	-0.0856432	2
ETH2_0647300	2.08802	2.1162	2.58716	0.266919	0.201375	0.454851	-0.301113	-0.314479	-0.288209	-0.582362	-0.58244	-0.584578	-0.589425	-0.589425	-0.589124	-0.581516	-0.575972	-0.583878	-0.495597	-0.510454	-0.545964	2
ETH2_0647400	2.00406	2.03059	2.57015	0.127343	-0.214028	0.111381	-0.279411	-0.155735	-0.14361	-0.911453	-0.890251	-0.894219	-0.856009	-0.797003	-0.77381	-0.445644	-0.438577	-0.42683	-0.00477981	0.0954994	0.292338	2
ETH2_0647500	0.398146	0.344466	0.295871	2.31006	2.38788	2.07627	-0.275704	-0.272897	-0.293007	-0.57915	-0.579304	-0.579184	-0.582101	-0.582017	-0.581995	-0.581691	-0.581766	-0.581716	-0.5802	-0.581145	-0.580819	2
ETH2_0647600	1.96936	1.67346	2.44385	0.800524	0.205592	1.13547	-0.568629	-0.549551	-0.57203	-0.67809	-0.688495	-0.682339	-0.761746	-0.77861	-0.769625	-0.634996	-0.648483	-0.621235	-0.00914698	-0.115537	-0.149749	2
ETH2_0650400	1.7752	2.1477	2.62278	0.527916	0.0486614	0.461007	-0.440959	-0.442342	-0.435355	-0.678901	-0.666127	-0.687178	-0.699829	-0.693861	-0.691759	-0.664961	-0.655041	-0.671825	0.115108	0.0708877	-0.341125	2
ETH2_0650600	2.01961	1.56346	2.5464	0.653994	0.329155	0.94875	0.053445	0.0500483	-0.00398349	-0.682787	-0.691239	-0.691239	-0.684917	-0.685636	-0.685465	-0.666001	-0.680507	-0.65715	-0.680312	-0.681023	-0.674597	2
ETH2_0651100	2.12816	2.48644	2.28706	-0.24953	-0.26823	-0.206404	-0.337225	-0.331816	-0.339007	-0.622413	-0.620352	-0.622605	-0.622721	-0.621145	-0.617699	-0.587091	-0.588518	-0.597056	0.291798	0.235896	-0.197541	2
ETH2_0653500	1.97313	2.26304	2.28997	-0.743814	-0.766308	-0.744729	0.276636	0.302774	0.164775	-0.657353	-0.717299	-0.767714	-0.626471	-0.595876	-0.588532	-0.58115	-0.5895	-0.491808	0.384977	0.355177	-0.139927	2
ETH2_0654000	0.849825	1.7556	1.93923	1.64118	0.915869	1.50517	-0.596689	-0.611511	-0.592172	-0.78216	-0.765399	-0.813371	-0.8355	-0.833094	-0.836416	-0.685739	-0.675675	-0.745085	0.122264	0.254081	-0.210409	2
ETH2_0655700	2.09305	2.12508	2.44656	-0.605276	-0.590413	-0.570949	-0.275012	-0.29164	-0.327739	-0.66446	-0.663425	-0.66446	-0.662894	-0.659465	-0.655165	-0.413854	-0.386856	-0.477942	0.558009	0.549793	0.13706	2
ETH2_0656400	0.958545	1.42045	1.91585	2.02903	1.31103	1.28248	-0.603488	-0.617288	-0.598132	-0.717834	-0.717834	-0.717834	-0.709994	-0.708025	-0.715307	-0.714152	-0.713991	-0.711953	-0.130582	-0.10233	-0.438641	2
ETH2_0657400	1.67305	2.02803	2.74725	-0.536251	-0.557184	-0.568231	-0.0233254	-0.0614259	0.013173	-0.654429	-0.660463	-0.676268	-0.687742	-0.684925	-0.692696	-0.628265	-0.62802	-0.655625	0.563578	0.565078	0.124691	2
ETH2_0700300	2.54458	1.66722	2.45281	0.263334	0.208485	0.629465	-0.299993	-0.252036	-0.329612	-0.594004	-0.595326	-0.591317	-0.585724	-0.590979	-0.597373	-0.52348	-0.533547	-0.52827	-0.587213	-0.580565	-0.57645	2
ETH2_0700600	1.3557	1.61996	1.76665	1.45144	1.60175	1.11117	-0.307403	-0.307054	-0.3269	-0.800614	-0.803823	-0.800143	-0.817026	-0.817026	-0.817026	-0.816549	-0.816012	-0.816613	-0.0344086	-0.103769	-0.522291	2
ETH2_0702100	1.8375	1.84614	1.80819	1.70907	0.675208	0.279682	-0.57817	-0.566295	-0.551073	-0.783322	-0.769889	-0.782569	-0.783322	-0.777429	-0.778261	-0.733177	-0.730296	-0.728157	0.431207	0.213665	-0.238709	2
ETH2_0702900	1.94306	1.91016	2.23358	0.458108	0.615402	0.710458	-0.570289	-0.573199	-0.571198	-0.750025	-0.749708	-0.750454	-0.751004	-0.751192	-0.751049	-0.750619	-0.750816	-0.750086	0.466559	0.395674	-0.263364	2
ETH2_0703900	1.91827	2.07402	2.64094	0.0403594	0.0876255	0.213859	-0.237035	-0.241917	-0.221392	-0.717766	-0.71725	-0.724739	-0.755913	-0.754411	-0.756386	-0.666189	-0.666531	-0.697414	0.311999	0.1318	-0.261935	2
ETH2_0705200	1.3588	1.69538	2.09066	-0.439471	-0.400181	-0.374363	1.31811	1.11617	1.34654	-0.736058	-0.741677	-0.742089	-0.778337	-0.777302	-0.778094	-0.777809	-0.77829	-0.777762	-0.0878989	-0.186237	-0.550088	2
ETH2_0705700	1.87135	2.07669	2.05246	0.304726	0.289815	0.045237	0.443638	0.490606	0.504545	-0.928806	-0.900466	-0.983388	-1.07985	-1.06346	-1.05005	-0.529731	-0.567305	-0.566326	0.0563528	-0.117432	-0.348595	2
ETH2_0705900	1.08691	1.03854	1.45228	1.01248	1.10793	1.99268	0.378107	0.305316	0.295443	-0.205373	-0.29164	-0.440327	-1.44772	-1.4625	-1.46728	-0.162439	-0.222401	-0.497437	-0.759842	-0.79365	-0.919079	2
ETH2_0706600	1.2225	1.404	1.82756	1.44778	1.43554	1.61815	-0.668073	-0.670112	-0.6716	-0.745521	-0.746156	-0.746515	-0.746952	-0.743964	-0.746707	-0.734562	-0.740015	-0.743539	0.0446609	0.0064185	-0.302886	2
ETH2_0707100	2.15414	2.21584	2.70852	-0.183951	-0.25109	-0.353401	-0.215854	-0.19673	-0.228469	-0.525749	-0.533487	-0.543808	-0.543685	-0.536972	-0.543126	-0.481338	-0.483078	-0.468535	-0.304444	-0.401482	-0.283303	2
ETH2_0707400	-0.0306761	-0.00573449	0.0129798	2.2826	2.37092	2.29894	-0.0527136	-0.0212741	-0.0336506	-0.569359	-0.569386	-0.569445	-0.573121	-0.573126	-0.573145	-0.569141	-0.569259	-0.569427	-0.560412	-0.561078	-0.564498	2
ETH2_0707500	2.58488	2.06627	2.31007	-0.40482	-0.550158	-0.430559	-0.008273	0.0597657	0.231876	-0.423745	-0.48795	-0.194971	-0.589301	-0.589301	-0.57853	-0.504561	-0.545621	-0.581964	-0.418087	-0.417795	-0.527215	2
ETH2_0707800	1.77159	2.17255	2.46756	0.847713	0.278019	0.273958	-0.317816	-0.353892	-0.330059	-0.854344	-0.851122	-0.859315	-0.761412	-0.752558	-0.724619	-0.497188	-0.409489	-0.640351	0.0377014	-0.120397	-0.376525	2
ETH2_0708200	1.26658	2.21155	2.07306	1.31053	0.50177	0.466175	-0.696957	-0.702942	-0.656221	-0.88418	-0.882768	-0.912815	-0.933471	-0.924054	-0.930148	-0.125105	-0.126382	-0.494562	0.389203	0.338808	-0.28807	2
ETH2_0708700	0.144071	0.196488	0.316499	2.02809	2.10038	2.72878	-0.335795	-0.330348	-0.334348	-0.542467	-0.542206	-0.542056	-0.543233	-0.543374	-0.54314	-0.543543	-0.543594	-0.543488	-0.542174	-0.542085	-0.542453	2
ETH2_0709400	1.79501	1.66571	2.17508	1.04492	0.588277	1.52131	-0.315981	-0.351063	-0.331988	-0.731047	-0.712625	-0.762215	-0.759393	-0.75817	-0.772107	-0.522263	-0.498713	-0.547096	-0.568717	-0.585419	-0.573514	2
ETH2_0709600	2.16664	2.07238	2.32446	0.611274	0.318703	0.689845	-0.324418	-0.315718	-0.337008	-0.612063	-0.616681	-0.623178	-0.633415	-0.637363	-0.640917	-0.586206	-0.57408	-0.601004	-0.567445	-0.553334	-0.56047	2
ETH2_0710700	0.260375	0.356254	0.352802	2.06798	1.0732	1.27974	0.11131	0.398476	0.224938	-1.56909	-1.57736	-1.57958	-0.460482	-0.412065	-0.15187	0.913727	0.880193	0.601909	-0.870257	-1.01426	-0.88594	2
ETH2_0711100	2.63852	2.05317	2.19881	-0.00396125	-0.0429152	-0.0988546	-0.0971163	-0.0951442	-0.0811371	-0.651558	-0.649534	-0.650326	-0.658258	-0.65956	-0.657932	-0.646054	-0.649741	-0.648663	-0.21311	-0.205258	-0.181365	2
ETH2_0711200	0.427587	0.336511	0.344667	1.93689	2.29975	2.50275	-0.306997	-0.30064	-0.314812	-0.571818	-0.572271	-0.570372	-0.579827	-0.580215	-0.580225	-0.579078	-0.579241	-0.578808	-0.578683	-0.577915	-0.577252	2
ETH2_0712300	1.78235	2.27245	2.23425	0.895728	0.307275	0.301167	-0.479035	-0.480774	-0.476345	-0.739459	-0.739041	-0.739153	-0.735855	-0.736966	-0.735605	-0.702721	-0.695638	-0.708206	0.331383	0.173173	-0.328976	2
ETH2_0712700	0.195622	0.2312	0.288204	2.179	2.28105	2.43901	-0.382732	-0.377586	-0.382335	-0.537313	-0.537232	-0.536546	-0.540312	-0.540301	-0.540308	-0.540036	-0.540064	-0.54003	-0.539661	-0.539792	-0.539839	2
ETH2_0713500	2.76495	2.13255	2.19144	-0.465952	-0.434711	-0.37803	-0.233298	-0.255085	-0.261784	-0.501371	-0.454702	-0.504323	-0.499908	-0.504323	-0.504323	-0.458496	-0.406201	-0.432902	-0.37612	-0.261749	-0.155653	2
ETH2_0713600	2.49609	1.37237	1.83297	0.256011	0.197878	1.56086	0.130285	0.194972	0.216362	-0.784403	-0.774405	-0.783846	-0.773667	-0.778873	-0.77828	-0.408524	-0.470944	-0.548677	-0.668975	-0.750176	-0.737033	2
ETH2_0716100	0.805481	1.5538	1.96546	1.79917	0.992899	1.33473	-0.558493	-0.585788	-0.564648	-1.00546	-1.00381	-1.00721	-0.978069	-0.957791	-0.931891	-0.12162	-0.150872	-0.512604	0.0478727	0.010992	-0.132137	2
ETH2_0716200	1.20328	2.34055	2.42838	0.829329	0.207004	0.695862	-0.606361	-0.602237	-0.608867	-0.718393	-0.715896	-0.718229	-0.717807	-0.716852	-0.717285	-0.706419	-0.706397	-0.711717	0.329686	0.367976	-0.155614	2
ETH2_0716500	0.982237	1.71534	2.2022	1.37773	0.96991	1.49719	-0.396636	-0.453012	-0.385106	-0.803513	-0.803188	-0.843959	-0.833279	-0.835559	-0.833197	-0.634816	-0.648477	-0.753101	-0.0663641	-0.0486386	-0.405765	2
ETH2_0716800	0.36568	1.10748	1.43668	1.16127	0.682966	1.41925	0.981461	0.668394	0.949995	-1.14811	-1.08424	-1.27294	-1.22268	-1.23215	-1.22757	0.343019	0.382089	-0.229032	-0.546595	-0.709035	-0.825941	2
ETH2_0717100	1.43863	1.48302	3.39594	-0.225529	-0.411872	-0.365968	-0.115445	-0.136201	-0.163775	-0.748888	-0.748888	-0.748888	-0.496796	-0.294603	-0.544222	-0.474942	-0.632175	-0.613835	-0.211527	-0.0360352	0.651988	2
ETH2_0717800	2.35217	2.02459	2.62944	-0.106638	-0.104793	0.131709	-0.523183	-0.52124	-0.524001	-0.258205	-0.236704	-0.225019	-0.457052	-0.416426	-0.429237	-0.548447	-0.546122	-0.542931	-0.566078	-0.562178	-0.569653	2
ETH2_0718000	1.60626	2.48691	2.59914	-0.0725315	-0.222745	-0.173904	-0.502036	-0.502647	-0.495356	-0.595712	-0.591168	-0.596071	-0.595944	-0.595656	-0.596633	-0.596083	-0.595995	-0.595204	0.472193	0.411618	-0.248434	2
ETH2_0718800	0.200761	0.255286	0.442619	2.58746	2.13428	2.03768	-0.176061	-0.19567	-0.197016	-0.591879	-0.591647	-0.591942	-0.590115	-0.588542	-0.588517	-0.590269	-0.590485	-0.590808	-0.591703	-0.591403	-0.592035	2
ETH2_0720100	1.76467	1.80264	2.04145	1.60411	0.469892	0.694286	-0.438858	-0.521156	-0.541195	-0.793186	-0.784398	-0.793186	-0.74001	-0.793186	-0.768902	-0.740117	-0.743947	-0.768374	-0.186604	0.2594	-0.0233273	2
ETH2_0720900	1.2439	1.95262	2.4153	1.20926	0.702567	1.03484	-0.589789	-0.592585	-0.586515	-0.713967	-0.715755	-0.716199	-0.713752	-0.716206	-0.715988	-0.708158	-0.70612	-0.709529	0.0522303	-0.0267751	-0.399381	2
ETH2_0721600	1.09108	1.42185	1.5648	0.691846	0.479394	0.487559	1.28276	1.22268	1.30966	-0.933374	-0.94599	-0.93451	-0.964147	-0.958358	-0.958753	-0.948183	-0.947901	-0.949084	-0.144317	-0.299716	-0.567307	2
ETH2_0722400	0.383749	0.361822	0.343681	2.2167	2.54708	1.99566	-0.352139	-0.343571	-0.353883	-0.565334	-0.564959	-0.565462	-0.568058	-0.568087	-0.568082	-0.5679	-0.567971	-0.567991	-0.564927	-0.564787	-0.565553	2
ETH2_0722600	1.85614	1.74549	1.81949	-0.760455	-0.748273	-0.760308	1.05536	1.06972	1.18932	-0.58402	-0.506413	-0.797635	-0.973953	-0.964011	-0.962241	-0.422632	-0.467709	-0.57918	0.0032018	-0.0171121	-0.194781	2
ETH2_0722700	2.36638	2.31472	2.01032	-0.503103	-0.58027	-0.584238	-0.445825	-0.423079	-0.433011	-0.496132	-0.498327	-0.576362	-0.667052	-0.685397	-0.686395	-0.375575	-0.380739	-0.419639	0.624548	0.633952	-0.194768	2
ETH2_0723700	2.19928	2.38088	2.13242	-0.0706874	-0.150227	-0.019161	-0.383656	-0.383672	-0.395061	-0.622178	-0.616255	-0.643178	-0.697219	-0.699666	-0.69955	-0.670022	-0.658356	-0.672043	0.561477	0.34362	-0.236745	2
ETH2_0724000	1.15602	1.75811	2.1071	1.6512	0.929745	1.30044	-0.595857	-0.594228	-0.595014	-0.705503	-0.705457	-0.705587	-0.705646	-0.705646	-0.705646	-0.705218	-0.705447	-0.705557	-0.0786234	-0.164279	-0.52491	2
ETH2_0724300	1.45269	1.80802	2.21632	1.45556	0.836286	1.04274	-0.600918	-0.608117	-0.598668	-0.706833	-0.706286	-0.706983	-0.707392	-0.707392	-0.707239	-0.704053	-0.704759	-0.705519	-0.048146	-0.153493	-0.445814	2
ETH2_0725600	2.12238	2.30384	2.35105	-0.517358	-0.498507	-0.513566	-0.438643	-0.446348	-0.445682	-0.553763	-0.553689	-0.554085	-0.554285	-0.554266	-0.554403	-0.554477	-0.554471	-0.554423	0.482219	0.539402	0.0490771	2
ETH2_0725700	2.03403	2.2089	2.5053	-0.600054	-0.591042	-0.589819	0.0154299	-0.0479444	0.00819713	-0.574592	-0.565736	-0.598509	-0.637029	-0.636602	-0.635874	-0.624739	-0.619462	-0.621962	0.411266	0.280635	-0.12039	2
ETH2_0725900	2.03982	1.30647	2.48355	-0.580484	-0.613007	-0.697905	0.860622	0.681473	0.769662	-0.751226	-0.561773	-0.738967	-0.699923	-0.68648	-0.570048	-0.877787	-0.820122	-0.815017	-0.0482463	0.376671	-0.0572885	2
ETH2_0726100	2.02665	2.22998	2.55868	-0.540873	-0.549487	-0.503476	-0.167643	-0.21804	-0.167623	-0.563684	-0.576442	-0.572477	-0.614885	-0.618464	-0.618393	-0.559583	-0.554121	-0.589318	0.395672	0.380886	-0.177361	2
ETH2_0726200	2.19402	1.93629	2.73008	-0.100044	-0.183884	0.0288627	0.0941294	0.0757614	0.0585629	-0.620158	-0.623203	-0.621793	-0.533082	-0.491618	-0.483374	-0.606912	-0.603138	-0.60635	-0.522038	-0.559782	-0.562339	2
ETH2_0726300	1.57665	2.22	2.57276	0.16806	0.184936	0.205435	-0.267177	-0.261255	-0.29203	-0.794571	-0.794314	-0.78389	-0.766147	-0.768751	-0.772475	-0.720599	-0.717987	-0.739767	0.574055	0.259485	-0.0824144	2
ETH2_0726500	2.15584	2.04876	2.40169	-0.728697	-0.71333	-0.722164	-0.263195	-0.324341	-0.298952	-0.758288	-0.759721	-0.758966	-0.635578	-0.622198	-0.631369	-0.0345853	-0.0538119	-0.376157	0.605592	0.337604	0.131866	2
ETH2_0726600	1.47186	2.41019	2.17785	0.56936	-0.0106412	-0.144462	-0.373054	-0.371131	-0.313766	-1.05274	-1.05085	-1.06072	-0.972328	-0.937423	-0.962093	0.322048	0.3567	-0.149101	0.281493	0.152289	-0.343477	2
ETH2_0729000	1.81399	1.899	2.02032	0.964642	0.906456	0.479505	-0.149128	-0.194435	-0.134127	-1.07743	-1.09503	-1.10668	-0.544611	-0.672355	-0.699075	-0.757186	-0.687452	-0.925584	0.264986	0.0917809	-0.397581	2
ETH2_0729100	1.42442	1.68909	2.64025	0.784242	0.597922	0.682739	-0.632637	-0.676606	-0.624754	-0.757893	-0.756114	-0.761573	-0.739554	-0.746937	-0.750889	-0.736302	-0.746281	-0.751727	0.545669	0.321391	-0.00446426	2
ETH2_0729400	1.40288	1.68028	1.5993	1.3412	1.42337	1.34763	-0.222447	-0.25175	-0.224154	-0.863016	-0.853874	-0.862579	-0.860598	-0.863319	-0.863319	-0.862957	-0.862479	-0.863037	0.119199	-0.0817133	-0.378611	2
ETH2_0730600	1.21926	1.80273	1.95914	1.42305	1.14938	1.1917	-0.208523	-0.273891	-0.211943	-0.830494	-0.82702	-0.843716	-0.856714	-0.856261	-0.856929	-0.792343	-0.792147	-0.82169	0.0229038	-0.0749737	-0.521519	2
ETH2_0731000	0.387343	0.259687	0.544132	2.15952	1.31364	2.78735	0.146079	0.162254	0.1501	-0.69982	-0.699898	-0.699882	-0.692112	-0.690137	-0.689508	-0.686471	-0.682315	-0.686491	-0.58423	-0.594423	-0.504822	2
ETH2_0735400	1.6363	1.68372	1.65289	0.561436	0.533557	0.400565	0.911973	0.87316	0.904548	-0.318358	-0.291166	-0.491152	-1.29782	-1.28606	-1.28825	-0.825278	-0.852792	-0.918689	-0.407892	-0.44556	-0.735133	2
ETH2_0736800	2.1379	2.15013	2.40436	-0.56667	-0.557503	-0.550097	-0.343721	-0.367314	-0.338197	-0.587365	-0.583293	-0.590349	-0.589295	-0.59098	-0.588065	-0.549519	-0.56042	-0.563926	0.544941	0.643592	0.0457904	2
ETH2_0737200	1.98205	2.19371	2.12037	-0.697331	-0.678477	-0.670274	0.37882	0.323418	0.434155	-0.7238	-0.720481	-0.724569	-0.7317	-0.729874	-0.731611	-0.641915	-0.641094	-0.666992	0.506622	0.480589	-0.0616119	2
ETH2_0737800	1.0572	1.53925	1.46867	1.33649	0.863423	1.24205	0.690162	0.5985	0.705108	-0.976061	-0.973297	-0.982321	-0.983625	-0.984045	-0.98331	-0.9697	-0.973037	-0.974889	-0.0418679	-0.0783644	-0.580339	2
ETH2_0738400	1.66921	2.43408	2.38756	0.388995	0.0780493	0.0440699	-0.559498	-0.562259	-0.578972	-0.515088	-0.492389	-0.644981	-0.704204	-0.704954	-0.704612	-0.701959	-0.704607	-0.704488	0.521423	0.409967	-0.355337	2
ETH2_0738500	1.48566	2.37121	2.43314	0.571829	0.225115	0.494036	-0.559799	-0.555661	-0.553198	-0.530746	-0.587917	-0.663317	-0.722619	-0.692512	-0.705211	-0.753952	-0.752139	-0.749079	0.326435	0.364666	-0.445947	2
ETH2_0738600	1.25274	1.37354	2.62438	0.904755	0.881791	1.22437	-0.69513	-0.652099	-0.636383	-0.638621	-0.586067	-0.424988	-0.815002	-0.74485	-0.79994	-0.815002	-0.815002	-0.794483	0.416264	0.250867	-0.511145	2
ETH2_0738900	2.24967	1.87265	2.41353	0.122609	0.131145	0.392688	0.20419	0.22369	0.26921	-0.704552	-0.700791	-0.701113	-0.705097	-0.703365	-0.696918	-0.700547	-0.688514	-0.703577	-0.458603	-0.501214	-0.6151	2
ETH2_0739300	1.92442	2.41825	2.50121	-0.521093	-0.620526	-0.569269	-0.185726	-0.199925	-0.123472	-0.702844	-0.700297	-0.737594	-0.594647	-0.560922	-0.514911	-0.408618	-0.390849	-0.42297	0.284546	0.253644	-0.128409	2
ETH2_0740200	1.96922	2.16277	2.8972	-0.193934	-0.209464	-0.169649	-0.266053	-0.25451	-0.262534	-0.527932	-0.527057	-0.524479	-0.378119	-0.337358	-0.360881	-0.490951	-0.498767	-0.504714	-0.510915	-0.504837	-0.507031	2
ETH2_0741500	2.01894	2.37134	2.60299	-0.34684	-0.297931	-0.231611	-0.396673	-0.393797	-0.393991	-0.545948	-0.545818	-0.545798	-0.546551	-0.546514	-0.54651	-0.545472	-0.545341	-0.545779	0.171849	0.0840332	-0.274572	2
ETH2_0741700	1.52248	2.00648	2.23245	-0.481274	-0.552109	-0.432304	0.944072	0.707321	0.917951	-0.834513	-0.835948	-0.92287	-0.92521	-0.933865	-0.942053	-0.39329	-0.455392	-0.64055	0.189444	0.0358214	-0.20664	2
ETH2_0741900	1.7361	1.66991	1.87791	-0.180198	-0.267063	-0.199941	1.11377	0.952501	1.09845	-0.880295	-0.878084	-0.893311	-0.915339	-0.91527	-0.909546	-0.827202	-0.827903	-0.858242	0.346888	0.0652719	-0.308389	2
ETH2_0744300	2.23122	2.21523	2.1964	-0.683535	-0.67614	-0.666612	-0.194104	-0.202695	-0.203774	-0.704307	-0.700508	-0.699056	-0.675773	-0.682524	-0.683014	-0.329285	-0.311072	-0.351404	0.591087	0.508123	0.0217398	2
ETH2_0800400	2.05821	2.23721	2.50118	-0.22916	-0.225342	-0.239703	-0.256436	-0.274096	-0.258026	-0.650877	-0.648089	-0.651957	-0.653159	-0.653257	-0.653312	-0.651895	-0.651672	-0.652509	0.402724	0.336597	-0.186431	2
ETH2_0800600	2.16851	1.76372	1.35356	1.06723	1.35989	0.67797	-0.420405	-0.412549	-0.429164	-0.818989	-0.820214	-0.819024	-0.830217	-0.83156	-0.830878	-0.830607	-0.83156	-0.829889	0.309976	0.251219	-0.247008	2
ETH2_0801500	2.41226	1.66597	2.15587	0.174668	-0.205993	0.1027	0.183639	-0.075367	0.0257083	0.483494	0.0709958	0.163597	-1.04437	-1.03394	-1.04437	-0.480498	-0.771882	-0.690414	-0.861273	-1.01267	-0.218112	2
ETH2_0801800	1.80599	1.36259	1.32492	-0.950208	-0.914074	-1.19509	1.37088	1.50154	1.3775	-0.620459	-0.551387	-0.453121	0.382281	-0.301078	-0.472311	-0.779168	-0.863869	-0.752809	-0.214228	-0.373198	-0.684689	2
ETH2_0802900	1.79201	2.31913	2.59737	-0.104144	-0.420475	-0.274423	-0.325881	-0.37501	-0.309815	-0.746232	-0.743911	-0.814347	-0.785231	-0.790662	-0.796356	0.29325	0.317982	-0.110559	-0.0985174	-0.261734	-0.362441	2
ETH2_0804100	2.29205	2.22858	2.60727	-0.362462	-0.347982	-0.328107	-0.181075	-0.215627	-0.224756	-0.458199	-0.459293	-0.459938	-0.459938	-0.459938	-0.459938	-0.459938	-0.459938	-0.459736	-0.441732	-0.440501	-0.448813	2
ETH2_0804600	2.09837	1.96409	2.27235	0.787242	0.502105	0.376557	-0.486473	-0.493985	-0.48845	-0.721534	-0.721574	-0.721595	-0.721862	-0.721862	-0.721862	-0.721862	-0.721862	-0.72176	0.186737	0.106185	-0.328957	2
ETH2_0804900	2.0782	2.06712	2.32506	0.670499	0.595291	0.435889	-0.163571	-0.140134	-0.183449	-0.655643	-0.655652	-0.653207	-0.656388	-0.655203	-0.656388	-0.641262	-0.643489	-0.649108	-0.580112	-0.599662	-0.638787	2
ETH2_0805500	1.37228	1.93565	1.95446	1.40306	0.946871	1.25604	-0.392362	-0.365102	-0.336699	-0.777257	-0.783524	-0.785838	-0.783504	-0.783356	-0.785838	-0.78118	-0.782596	-0.778941	-0.20259	-0.176815	-0.352749	2
ETH2_0805700	1.3658	1.66049	1.86594	1.59966	1.05856	1.26273	-0.60266	-0.594177	-0.585372	-0.773804	-0.773979	-0.773753	-0.773949	-0.774036	-0.774036	-0.77355	-0.773553	-0.773928	0.187487	0.103153	-0.357027	2
ETH2_0809000	2.4439	2.16339	2.05087	-0.542501	-0.504305	-0.621349	-0.525767	-0.537165	-0.542293	0.118015	0.0482508	0.298808	-0.818871	-0.814673	-0.818522	-0.552159	-0.565794	-0.580883	0.372605	0.22278	-0.294331	2
ETH2_0811900	2.0183	1.88096	1.98716	-0.377352	-0.461059	-0.474754	0.992385	0.876377	1.08259	-0.688489	-0.686641	-0.771433	-0.697233	-0.773955	-0.777848	-0.621012	-0.612343	-0.634123	-0.439778	-0.480904	-0.340859	2
ETH2_0812300	1.65173	2.38804	2.23299	0.570505	0.165667	0.307695	-0.499951	-0.500557	-0.505067	-0.720082	-0.720273	-0.720064	-0.721169	-0.721025	-0.721169	-0.721169	-0.721044	-0.721169	0.68254	0.341587	-0.34802	2
ETH2_0813400	1.76266	1.68408	1.8696	0.555967	0.775797	0.245456	0.33875	0.347865	0.431123	0.136551	0.104825	0.24794	-1.3332	-1.33098	-1.32502	-1.01264	-0.993599	-0.97874	-0.411419	-0.481885	-0.633129	2
ETH2_0813600	1.32667	1.60702	1.74468	1.34274	1.53988	1.14517	-0.441362	-0.482622	-0.443706	-0.987543	-0.982708	-0.98276	-0.940094	-0.938604	-0.953384	-0.548702	-0.531769	-0.456139	0.161661	0.121601	-0.300034	2
ETH2_0814000	2.27238	2.12888	2.35812	-0.56449	-0.550625	-0.544844	-0.46154	-0.476226	-0.480152	-0.545972	-0.553427	-0.550899	-0.533248	-0.535125	-0.535482	-0.464413	-0.467983	-0.476381	0.682406	0.478967	-0.179943	2
ETH2_0814400	2.30017	2.10653	2.25076	-0.295415	-0.296848	-0.279409	0.0149925	0.0302033	0.0219983	-0.575102	-0.556163	-0.589215	-0.804917	-0.806186	-0.805755	-0.746619	-0.745152	-0.760549	0.475814	0.25073	-0.189871	2
ETH2_0815900	2.14733	2.49389	2.05169	-0.216897	-0.39139	-0.379489	0.111789	0.138317	0.151882	-0.718731	-0.722496	-0.718061	-0.722594	-0.721859	-0.723472	-0.64308	-0.644494	-0.658835	0.257446	0.185756	-0.276694	2
ETH2_0820900	0.464427	0.842514	1.08888	0.801595	1.14511	2.99879	-0.615513	-0.61672	-0.542655	0.252773	0.406661	0.46648	-0.903882	-0.898571	-0.903882	-0.895908	-0.880763	-0.903882	-0.386052	-0.330994	-0.588418	2
ETH2_0821000	1.10971	1.3703	1.30389	0.546941	1.80507	2.03413	-0.553826	-0.505151	-0.668928	0.344574	0.158707	0.431569	-0.895549	-0.895549	-0.836097	-0.895549	-0.714731	-0.895549	-0.558047	-0.790369	-0.895549	2
ETH2_0823100	2.20056	2.12957	2.28477	-0.614443	-0.655734	-0.667403	-0.428879	-0.373022	-0.346435	-0.647034	-0.664304	-0.655934	-0.65334	-0.667403	-0.656699	-0.263204	-0.320154	-0.368473	0.708296	0.536964	0.122309	2
ETH2_0823200	0.774167	0.668438	1.03886	1.60946	0.557483	0.983957	-0.875144	-0.853348	-0.837951	-1.30834	-1.31549	-1.3093	0.422945	0.344901	0.176842	1.10405	1.04464	0.881025	-1.07508	-1.1068	-0.925323	2
ETH2_0824600	0.917751	0.826424	1.15925	1.681	1.26154	1.7833	0.624896	0.716356	0.693701	-0.700051	-0.691291	-0.654055	-0.96585	-0.96585	-0.96585	-0.960066	-0.959888	-0.95934	-0.424988	-0.652411	-0.764576	2
ETH2_0824800	1.80685	2.40288	2.66363	-0.514299	-0.515942	-0.528972	-0.267734	-0.278164	-0.263855	-0.56323	-0.565389	-0.566738	-0.558576	-0.562398	-0.562212	-0.483653	-0.491971	-0.52013	0.378207	0.146391	-0.154694	2
ETH2_0825400	1.0595	1.3992	1.72038	1.49463	1.25407	1.72541	-0.1946	-0.178448	-0.190357	-0.94107	-0.94039	-0.939675	-0.894585	-0.906562	-0.911366	-0.796652	-0.79226	-0.79807	0.0936076	-0.0259773	-0.23678	2
ETH2_0826700	2.35587	2.23025	2.10951	-0.576371	-0.568143	-0.584454	0.0137252	0.0168397	0.00840626	-0.566417	-0.579281	-0.589163	-0.668212	-0.669728	-0.668344	-0.659082	-0.663835	-0.665203	0.430424	0.408969	-0.11576	2
ETH2_0827200	1.78454	2.31704	2.56711	-0.626518	-0.618165	-0.634815	0.286104	0.26193	0.323271	-0.591229	-0.590885	-0.599448	-0.689739	-0.689856	-0.684805	-0.477039	-0.501197	-0.570751	0.0798445	0.0207829	-0.366182	2
ETH2_0827500	1.61968	2.23162	2.82176	0.105489	-0.08612	-0.0422805	-0.497477	-0.503466	-0.501128	-0.612102	-0.611634	-0.61217	-0.61217	-0.61217	-0.612077	-0.612089	-0.611888	-0.61217	0.338397	0.307306	-0.285299	2
ETH2_0830500	2.2426	2.03753	2.40538	0.0992714	-0.168596	0.173064	0.313601	0.156262	0.247825	-0.584823	-0.589468	-0.682546	-0.715131	-0.715131	-0.715131	-0.652299	-0.660197	-0.683494	-0.464022	-0.492102	-0.552593	2
ETH2_0830800	2.47571	2.09389	2.06081	0.596765	0.500067	0.222653	-0.209151	-0.227052	-0.219669	-0.617454	-0.627974	-0.625597	-0.635813	-0.634999	-0.633334	-0.580833	-0.584332	-0.604516	-0.583032	-0.59979	-0.566346	2
ETH2_0831800	2.26151	2.10242	2.65261	-0.433847	-0.43251	-0.418714	0.0264503	0.063652	0.0468419	-0.507013	-0.507483	-0.507067	-0.479663	-0.480645	-0.488986	-0.479991	-0.472511	-0.482059	-0.480661	-0.490783	-0.491555	2
ETH2_0832400	2.17512	1.97748	2.75709	-0.0974285	-0.0396424	0.194524	-0.241385	-0.256	-0.248994	-0.265527	-0.292813	-0.187701	-0.612915	-0.612915	-0.612915	-0.612915	-0.612915	-0.610763	-0.605741	-0.598943	-0.594706	2
ETH2_0832600	1.8812	2.41134	2.55284	-0.511369	-0.518082	-0.519642	-0.374272	-0.364153	-0.347239	-0.554212	-0.553482	-0.55297	-0.555118	-0.553132	-0.556543	-0.489876	-0.491522	-0.520426	0.374497	0.41372	-0.171549	2
ETH2_0833500	0.852862	0.881994	0.953016	2.13303	2.23077	1.67571	-0.35988	-0.367071	-0.37152	-0.636464	-0.631421	-0.636464	-0.636464	-0.636464	-0.636464	-0.636464	-0.636464	-0.636464	-0.634798	-0.634517	-0.636464	2
ETH2_0833600	2.27097	2.23821	2.29044	-0.256831	-0.178922	-0.317308	-0.0947931	-0.0843293	-0.0605126	-0.687337	-0.687956	-0.68307	-0.690301	-0.685586	-0.688276	-0.678266	-0.669364	-0.683129	0.32487	0.177278	-0.155789	2
ETH2_0833700	0.59958	0.699347	0.88784	1.93243	1.87744	2.45834	-0.308905	-0.269692	-0.274933	-0.63949	-0.639717	-0.638887	-0.639717	-0.639717	-0.639717	-0.638905	-0.639089	-0.638662	-0.63022	-0.617793	-0.599538	2
ETH2_0833900	2.27738	2.24142	2.10665	-0.24613	-0.134357	-0.173857	-0.189431	-0.191199	-0.203947	-0.745091	-0.742737	-0.747937	-0.764105	-0.760438	-0.760169	-0.649528	-0.661947	-0.675357	0.449701	0.428788	0.142291	2
ETH2_0834000	1.91424	2.15635	2.20083	0.721441	0.407011	0.809696	-0.178895	-0.260546	-0.2145	-0.759804	-0.760769	-0.764405	-0.764955	-0.766281	-0.765507	-0.72113	-0.727983	-0.735632	-0.1661	-0.164939	-0.458124	2
ETH2_0834600	1.90691	2.29197	2.65909	-0.46295	-0.476794	-0.461998	-0.184893	-0.228648	-0.167672	-0.548271	-0.555355	-0.565766	-0.58732	-0.587001	-0.585537	-0.584443	-0.578838	-0.585732	0.404021	0.195228	-0.295997	2
ETH2_0836200	1.68243	2.54225	2.53782	-0.0401185	-0.234894	-0.198911	-0.487992	-0.474935	-0.492056	-0.600026	-0.598057	-0.6001	-0.599364	-0.598253	-0.597234	-0.590471	-0.591148	-0.592004	0.355563	0.335012	-0.15751	2
ETH2_0837400	2.10642	2.21333	2.17464	0.181332	-0.0895572	-0.129638	-0.530337	-0.548502	-0.523676	-0.680947	-0.680947	-0.67961	-0.677258	-0.680947	-0.680198	-0.675712	-0.676773	-0.675847	0.723245	0.590541	-0.0595625	2
ETH2_0838700	0.378165	0.802797	1.43011	1.38954	0.876774	1.70629	-0.0434596	-0.0560121	-0.00408211	-1.29743	-1.28703	-1.31914	-1.07641	-1.15869	-1.15808	0.972928	0.966433	0.20947	-0.226337	-0.408195	-0.697647	2
ETH2_0839500	2.09968	2.25347	2.48263	-0.514506	-0.511792	-0.505558	-0.441493	-0.439808	-0.430297	-0.534047	-0.53136	-0.533605	-0.532692	-0.530589	-0.531077	-0.531451	-0.531287	-0.53371	0.496404	0.427245	-0.126154	2
ETH2_0839800	1.37401	1.58561	1.86887	-0.672034	-0.662571	-0.684277	1.27411	1.28651	1.39804	-0.702705	-0.709569	-0.756356	-0.760811	-0.755212	-0.757497	-0.804416	-0.806759	-0.806462	0.225709	0.25908	-0.393278	2
ETH2_0841200	0.310595	0.450614	0.605033	2.17169	2.06535	2.44545	-0.41775	-0.419168	-0.415875	-0.556046	-0.55703	-0.558257	-0.569695	-0.569691	-0.569694	-0.569536	-0.569554	-0.569614	-0.568759	-0.568864	-0.569204	2
ETH2_0841600	1.59967	1.49631	1.42382	1.56688	1.87506	0.938734	-0.349	-0.252431	-0.278441	-0.992609	-1.01113	-1.01797	-0.709063	-0.762955	-0.623046	-0.325384	-0.273816	-0.417105	-0.626138	-0.641515	-0.619867	2
ETH2_0842200	1.35272	1.95209	2.18812	-0.907521	-0.925234	-0.902289	0.861406	0.771113	0.941772	-0.744175	-0.756187	-0.881203	-0.945526	-0.935424	-0.953721	-0.0694924	-0.0608022	-0.365493	0.253932	0.234716	-0.1088	2
ETH2_0842500	1.42287	1.84097	1.96025	-0.777323	-0.798369	-0.83651	1.22916	1.06127	1.1954	-0.576776	-0.574469	-0.778484	-0.872708	-0.868288	-0.863777	-0.538685	-0.454892	-0.700837	0.225355	0.101409	-0.395568	2
ETH2_0843100	1.89813	2.29642	2.57705	-0.275219	-0.369998	-0.327193	-0.488286	-0.47264	-0.486029	-0.583998	-0.584814	-0.585613	-0.584647	-0.583044	-0.581642	-0.582335	-0.580693	-0.582007	0.559331	0.298612	0.0386124	2
ETH2_0843700	0.982594	0.871762	1.33342	1.57988	0.734733	0.969293	-0.179291	-0.192473	-0.226161	1.15538	1.34146	0.57074	-1.10136	-1.10397	-1.10697	-0.903055	-0.927675	-0.946031	-0.938879	-0.941565	-0.971818	2
ETH2_0844200	1.57726	2.53916	2.55246	-0.470136	-0.49235	-0.479564	-0.481427	-0.47813	-0.481248	-0.563866	-0.563606	-0.564574	-0.560197	-0.561069	-0.563691	-0.46056	-0.439767	-0.476185	0.644755	0.447473	-0.124735	2
ETH2_0844800	2.47223	2.01647	2.10042	-0.829535	-0.824	-0.838688	-0.454676	-0.449354	-0.453202	-0.712731	-0.67495	-0.667122	-0.456628	-0.595562	-0.594368	0.0142054	0.054607	-0.0464279	0.515887	0.352169	0.0712641	2
ETH2_0845200	2.06502	1.81277	1.64237	-0.523861	-0.456434	-0.425214	1.11743	1.2009	1.07552	-0.66527	-0.629981	-0.606415	-0.784035	-0.783434	-0.783157	-0.784601	-0.785186	-0.784761	-0.153303	-0.231821	-0.516542	2
ETH2_0846400	1.51505	2.31422	2.17061	-0.126909	-0.404845	-0.297907	-0.587847	-0.614095	-0.560127	-0.904543	-0.915413	-0.919562	-0.89736	-0.882555	-0.894421	0.663266	0.779375	-0.086313	0.555056	0.24597	-0.151646	2
ETH2_0846900	1.88152	1.73984	1.53565	1.29668	1.41441	0.370993	-0.32693	-0.305015	-0.329018	-0.852905	-0.853225	-0.85227	-0.859849	-0.862926	-0.863255	-0.861895	-0.861535	-0.86181	0.385202	0.313813	-0.247464	2
ETH2_0848000	0.791885	1.00321	1.57167	2.06559	1.80516	1.64427	-0.592438	-0.614096	-0.603909	-0.778008	-0.774929	-0.77905	-0.752166	-0.725596	-0.736702	-0.443712	-0.486818	-0.600884	-0.308742	-0.30875	-0.375986	2
ETH2_0848100	0.112247	0.299613	0.545329	2.42234	1.89069	2.46713	-0.381547	-0.37879	-0.372001	-0.576641	-0.575858	-0.576735	-0.574168	-0.574787	-0.575251	-0.513195	-0.511859	-0.528142	-0.533132	-0.531824	-0.533421	2
ETH2_0848700	0.65885	1.51026	2.17346	1.6481	0.754541	1.76393	-0.379075	-0.374778	-0.33326	-0.796356	-0.839913	-0.928821	-0.964045	-0.977116	-0.979394	-0.193466	-0.259941	-0.540192	-0.257332	-0.230466	-0.454989	2
ETH2_0849000	1.85858	2.19302	2.31796	-0.187774	-0.333472	-0.253498	0.27564	0.247402	0.361621	-0.823266	-0.816533	-0.841308	-0.831441	-0.83338	-0.839223	-0.694818	-0.68865	-0.776115	0.240373	0.344579	0.0803024	2
ETH2_0849200	1.78119	2.33745	2.41198	-0.0430553	-0.208752	-0.136652	-0.310755	-0.39762	-0.322249	-0.618511	-0.650077	-0.667624	-0.803921	-0.804316	-0.80052	-0.582269	-0.633687	-0.693565	0.506345	0.677391	-0.0407724	2
ETH2_0850300	2.11085	2.18345	2.06325	0.702467	0.734637	-0.0877148	-0.041967	-0.0148013	0.0330333	-0.798201	-0.78362	-0.806778	-0.724133	-0.741957	-0.762996	-0.69335	-0.747416	-0.777713	-0.181471	-0.42818	-0.237391	2
ETH2_0850900	1.83308	2.40241	2.53161	-0.401607	-0.474358	-0.441587	-0.0616219	-0.0702725	-0.00124691	-0.645177	-0.679157	-0.727102	-0.7499	-0.785785	-0.770137	-0.390173	-0.399024	-0.538572	0.282806	0.0922505	-0.00643608	2
ETH2_0853000	1.83565	2.48845	2.53714	-0.25424	-0.363687	-0.354811	-0.406472	-0.420787	-0.410463	-0.595773	-0.597198	-0.597357	-0.596074	-0.597239	-0.59595	-0.500147	-0.510038	-0.537704	0.407943	0.212669	-0.143914	2
ETH2_0855200	1.56173	1.69384	1.61715	0.860546	1.23712	0.636403	0.0899225	0.135021	0.00995328	0.443721	0.0620017	0.247299	-1.2075	-1.30788	-1.30693	-0.560626	-0.660581	-0.492178	-0.794315	-0.978338	-1.28636	2
ETH2_0855700	1.45358	1.53991	1.6014	-0.802568	-0.75625	-0.746971	1.4127	1.36502	1.46752	-0.714631	-0.665554	-0.726825	-0.917896	-0.919369	-0.923254	-0.555449	-0.570553	-0.687027	0.0821996	0.149692	-0.0856812	2
ETH2_0855800	1.91341	2.07563	2.13324	0.967225	0.678863	0.728736	-0.506859	-0.505338	-0.504046	-0.710838	-0.710482	-0.710856	-0.711257	-0.711183	-0.711178	-0.710481	-0.710252	-0.710654	-0.0183759	-0.0840066	-0.481298	2
ETH2_0856000	2.06316	2.20861	2.2103	-0.23705	-0.325772	-0.153037	-0.18809	-0.210301	-0.196352	-0.901858	-0.903922	-0.947401	-0.953126	-0.966826	-0.960542	0.192756	0.202164	-0.203332	0.401791	0.149925	-0.281089	2
ETH2_0856500	0.592279	0.442938	0.403163	2.13719	2.74053	1.65789	-0.29144	-0.275079	-0.294148	-0.590762	-0.589583	-0.587086	-0.594236	-0.594479	-0.594235	-0.591744	-0.592612	-0.592348	-0.595216	-0.595128	-0.595889	2
ETH2_0856600	0.464957	0.288568	0.541652	1.78137	3.27559	1.22227	-0.458849	-0.455246	-0.466533	-0.379262	-0.330379	-0.258447	-0.617602	-0.620091	-0.62001	-0.606137	-0.610099	-0.605878	-0.502531	-0.496168	-0.547179	2
ETH2_0856900	2.30235	2.10341	2.47422	-0.55364	-0.554444	-0.552063	-0.302255	-0.291304	-0.309675	-0.612442	-0.608341	-0.611669	-0.598986	-0.598338	-0.596767	-0.393905	-0.378997	-0.457625	0.403222	0.280567	-0.143313	2
ETH2_0901400	1.58074	2.4381	2.31084	0.533511	0.123444	0.215671	-0.518207	-0.525399	-0.533087	-0.748492	-0.748528	-0.751149	-0.749647	-0.741473	-0.743546	-0.624361	-0.629795	-0.661884	0.466042	0.47256	-0.165345	2
ETH2_0902000	1.51843	2.46373	2.62087	-0.495842	-0.491764	-0.470145	-0.481083	-0.48099	-0.481128	-0.528368	-0.528412	-0.528412	-0.528412	-0.528412	-0.528412	-0.528412	-0.528412	-0.528371	0.735695	0.510917	-0.193071	2
ETH2_0904000	1.97627	2.07987	2.31147	0.725049	0.307735	0.475903	-0.58435	-0.566499	-0.565281	-0.523385	-0.472229	-0.619195	-0.785563	-0.782041	-0.786096	-0.734894	-0.744491	-0.753809	0.240168	0.155496	-0.354127	2
ETH2_0904800	1.99533	1.90389	2.71886	-0.142668	-0.212031	-0.0774187	-0.400379	-0.387138	-0.398481	-0.628066	-0.637827	-0.610301	-0.702595	-0.702912	-0.701988	-0.676827	-0.678716	-0.670993	0.565288	0.321378	0.123589	2
ETH2_0904900	0.323216	0.283642	0.802794	1.80111	2.37328	1.36227	0.772941	0.724596	0.648038	-0.77178	-0.762673	-0.72296	-0.773625	-0.773625	-0.773625	-0.772523	-0.772347	-0.772766	-0.69059	-0.753548	-0.751821	2
ETH2_0905400	0.319372	0.305825	0.359582	2.18147	2.39814	2.24345	-0.390159	-0.380081	-0.38745	-0.553062	-0.552535	-0.552798	-0.554796	-0.554799	-0.554793	-0.554787	-0.554791	-0.554792	-0.554327	-0.554143	-0.554533	2
ETH2_0905700	1.93649	2.36042	2.45834	-0.362363	-0.31963	-0.207646	-0.000908986	-0.102213	-0.0221575	-0.678797	-0.675811	-0.67718	-0.689555	-0.688632	-0.689429	-0.670868	-0.674875	-0.677353	0.343313	0.197499	-0.15865	2
ETH2_0906500	1.76872	1.94999	2.45508	0.498175	0.380123	1.00521	-0.395038	-0.457341	-0.45498	-0.792437	-0.778339	-0.82209	-0.813772	-0.827693	-0.825055	0.0340191	0.0165707	-0.125698	-0.587223	-0.69321	-0.535002	2
ETH2_0906700	1.37486	2.04551	2.68985	-0.551562	-0.638327	-0.550475	-0.68152	-0.713462	-0.650128	-0.933519	-0.951365	-0.989309	-0.187358	-0.284052	-0.356949	0.783106	0.733245	-0.0777905	0.239459	-0.0461198	-0.254096	2
ETH2_0907700	1.25167	1.59846	1.82411	1.40881	1.38286	1.63133	-0.507534	-0.504687	-0.516224	-0.732074	-0.731716	-0.731916	-0.733087	-0.732748	-0.733087	-0.732833	-0.732496	-0.733087	-0.166798	-0.284156	-0.524799	2
ETH2_0909100	1.03826	2.28763	2.41196	1.14319	0.218178	0.443328	-0.399622	-0.430741	-0.411709	-0.80238	-0.800586	-0.803958	-0.805462	-0.805462	-0.805462	-0.69063	-0.680818	-0.733188	0.273019	0.572603	-0.218148	2
ETH2_0909500	1.38127	1.09365	1.62145	1.51143	1.27984	1.96817	-0.437921	-0.425708	-0.530926	-0.0957309	-0.198436	-0.182504	-0.897977	-0.900151	-0.911084	-0.55746	-0.444385	-0.546994	-0.913743	-0.937101	-0.875693	2
ETH2_0910100	0.349374	0.355167	0.452041	2.2241	2.48999	2.02005	-0.315393	-0.305344	-0.320233	-0.578708	-0.578034	-0.577892	-0.579806	-0.579799	-0.579945	-0.578502	-0.578709	-0.578218	-0.579885	-0.579951	-0.580302	2
ETH2_0910800	1.58569	1.73984	1.62123	1.29014	1.15803	1.05701	-0.0853389	-0.109255	-0.0936359	-0.942953	-0.93498	-0.943779	-0.985239	-0.988756	-0.981966	-0.807031	-0.820643	-0.860631	0.125341	0.113587	-0.136665	2
ETH2_0912100	1.62989	1.6314	2.10855	1.08924	0.96766	1.20441	-0.545428	-0.565885	-0.552525	-0.798038	-0.799522	-0.801757	-0.802112	-0.801649	-0.802112	-0.792206	-0.790019	-0.789382	0.0768859	0.0958696	0.0367385	2
ETH2_0912200	0.889743	1.35834	1.70133	1.40051	1.37367	2.02497	-0.669315	-0.676365	-0.670818	-0.751382	-0.751301	-0.75133	-0.751409	-0.751409	-0.751403	-0.751348	-0.751372	-0.751343	0.108875	0.145778	-0.224412	2
ETH2_0913000	0.992291	1.54609	1.85418	1.34198	1.08148	1.57584	0.311051	0.144734	0.28384	-0.869783	-0.871299	-0.875351	-0.880588	-0.880311	-0.88114	-0.877322	-0.876083	-0.880252	-0.211978	-0.369692	-0.65769	2
ETH2_0913100	1.76295	2.27171	2.55422	-0.182651	-0.275918	-0.158892	0.47405	0.138936	0.402921	-0.712837	-0.70166	-0.751427	-0.743419	-0.748946	-0.750629	-0.596275	-0.600132	-0.658621	-0.0962852	-0.128184	-0.498902	2
ETH2_0913300	1.64343	2.44534	2.43502	0.564448	0.0393688	0.27379	-0.507772	-0.518247	-0.509858	-0.667492	-0.667894	-0.667894	-0.66629	-0.667468	-0.667894	-0.65141	-0.650446	-0.657418	0.313686	0.151598	-0.366602	2
ETH2_0913500	2.44104	2.24968	1.92792	-0.621332	-0.610743	-0.606185	-0.237928	-0.205823	-0.237879	-0.645082	-0.640755	-0.639431	-0.66573	-0.652946	-0.652466	-0.510869	-0.513335	-0.486517	0.581557	0.571909	0.154916	2
ETH2_0913600	-0.20814	-0.207042	0.179609	2.11714	1.82866	1.94546	0.97313	0.773596	0.898788	-0.798458	-0.774235	-0.799797	-0.76799	-0.780463	-0.750483	-0.469255	-0.50764	-0.500691	-0.657599	-0.762269	-0.732326	2
ETH2_0914800	1.08092	1.20613	1.48549	0.409677	0.676252	1.06008	1.27999	1.37046	1.31223	-0.769056	-0.783256	-0.707252	-0.877764	-0.877764	-0.877764	-0.869204	-0.874455	-0.877764	-0.785107	-0.727611	-0.854244	2
ETH2_0914900	0.78726	1.34575	2.04653	1.61569	1.1642	1.89686	-0.618005	-0.614209	-0.610072	-0.702972	-0.703428	-0.704816	-0.705989	-0.705789	-0.70608	-0.705134	-0.705236	-0.705059	-0.0903596	-0.153147	-0.425994	2
ETH2_0915100	0.982108	1.5768	1.87633	1.93092	1.26433	1.24868	-0.535219	-0.523777	-0.537822	-0.75016	-0.749805	-0.74943	-0.75016	-0.75016	-0.75016	-0.749517	-0.748834	-0.749492	0.0229687	-0.0822686	-0.475329	2
ETH2_0915200	0.229391	0.441703	0.797594	1.85281	1.59381	1.4468	1.0988	1.08971	0.979745	-0.835787	-0.825102	-0.849368	-0.898844	-0.912823	-0.911231	-0.784093	-0.826059	-0.79037	-0.612444	-0.617771	-0.666467	2
ETH2_0915400	0.950525	1.80177	2.08993	1.50339	0.65337	1.35086	-0.105081	-0.131691	-0.0330584	-0.86608	-0.864524	-0.90248	-0.900383	-0.901196	-0.901828	-0.782655	-0.796355	-0.822594	0.107295	0.0555963	-0.504815	2
ETH2_0915900	2.05941	2.23642	2.57152	-0.29054	-0.360464	-0.384789	-0.430544	-0.418223	-0.432075	-0.574378	-0.571254	-0.571516	-0.575146	-0.575146	-0.574359	-0.55245	-0.559326	-0.563623	0.439063	0.312929	-0.185506	2
ETH2_0916000	1.72747	2.41543	2.21405	0.559395	0.150303	0.561034	-0.539081	-0.515728	-0.527169	-0.722713	-0.717008	-0.720295	-0.724285	-0.719006	-0.723402	-0.685221	-0.675274	-0.69236	0.330535	0.284983	-0.281651	2
ETH2_0917000	1.65775	1.85371	2.4797	0.645565	0.398825	0.712252	0.0648324	0.12377	0.142701	-0.778413	-0.778295	-0.850017	-0.885535	-0.882448	-0.889162	-0.844242	-0.843532	-0.854053	-0.12119	-0.062956	-0.28926	2
ETH2_0918800	1.94592	2.19622	2.6853	-0.534668	-0.53972	-0.522273	-0.274941	-0.322799	-0.274183	-0.419514	-0.433587	-0.520613	-0.609812	-0.609269	-0.608928	-0.58008	-0.581371	-0.587855	0.468194	0.260049	-0.136062	2
ETH2_0919100	2.13667	2.33519	2.55774	-0.0423579	-0.212642	-0.128425	-0.453077	-0.45029	-0.447312	-0.553511	-0.553348	-0.554959	-0.549545	-0.547186	-0.550756	-0.525351	-0.529643	-0.529866	0.00758092	-0.100499	-0.308421	2
ETH2_0921600	1.82226	1.65156	2.65692	0.133666	-0.294684	0.314206	-0.29571	-0.343695	-0.258508	0.352235	0.443618	0.359114	-0.996281	-0.961695	-0.972662	-0.117434	-0.269554	-0.246176	-0.958743	-1.01186	-1.00658	2
ETH2_0921700	2.0981	1.7242	2.66691	0.547895	-0.0807023	0.827302	-0.537235	-0.372244	-0.473606	-0.4185	-0.424982	-0.621465	-0.613937	-0.462852	-0.526415	-0.237655	-0.205154	-0.494565	-0.7496	-0.843865	-0.80164	2
ETH2_0922100	1.11408	1.10091	1.51182	1.71958	1.59286	2.04123	-0.452012	-0.451791	-0.460132	-0.594642	-0.590022	-0.582266	-0.678214	-0.678229	-0.678245	-0.678212	-0.678228	-0.678211	-0.607329	-0.61864	-0.654293	2
ETH2_0922500	1.4884	1.93972	1.98246	1.12295	0.781706	1.1113	-0.562624	-0.573991	-0.570158	-0.792547	-0.79276	-0.796243	-0.797277	-0.797277	-0.797277	-0.797122	-0.797006	-0.797156	0.328694	0.37073	-0.254509	2
ETH2_0922700	0.355561	0.118248	0.248631	2.43145	2.18208	2.14566	-0.0558908	0.00646308	-0.0832269	-0.570265	-0.578231	-0.561587	-0.647259	-0.641202	-0.644947	-0.631596	-0.630852	-0.625999	-0.597384	-0.607379	-0.612277	2
ETH2_0923800	1.38412	1.53648	1.57561	0.400455	0.432469	0.665534	1.18912	1.07952	1.19099	-0.539414	-0.457947	-0.62853	-1.12744	-1.12717	-1.12705	-0.952451	-0.984021	-0.996243	-0.361228	-0.373621	-0.779178	2
ETH2_0926300	1.91337	1.41294	3.29256	-0.460618	-0.465942	-0.293263	-0.195133	-0.0522095	-0.106352	-0.578464	0.00422686	-0.52317	-0.578464	-0.578464	-0.578464	-0.416068	-0.452901	-0.451918	0.265263	-0.578464	-0.578464	2
ETH2_0926500	2.71577	2.04175	1.9276	-0.615704	-0.40855	-0.422779	-0.323795	-0.336527	-0.482364	-0.726682	-0.790446	-0.812131	-0.394926	-0.569586	-0.800141	0.257434	0.25421	0.292141	-0.526689	-0.361955	0.0833612	2
ETH2_0927900	0.675415	1.16658	1.78962	0.306331	1.52189	1.04034	0.852688	0.966529	1.27877	-0.905849	-0.905849	-0.905849	-0.905849	-0.905849	-0.905849	-0.905849	-0.905849	-0.821187	-0.764733	-0.576017	-0.189445	2
ETH2_0928200	2.79835	1.64726	1.89608	-0.498318	-0.331044	-0.345867	-0.359733	-0.252125	-0.355517	-0.692961	-0.677375	-0.66412	-0.598657	-0.624009	-0.649894	-0.420031	-0.458284	-0.436279	1.33625	0.0689486	-0.382669	2
ETH2_0928600	2.02552	1.56453	1.55487	1.18262	1.41229	0.926133	-0.468867	-0.477122	-0.481346	-0.788741	-0.785977	-0.788034	-0.821368	-0.821355	-0.820844	-0.821093	-0.820926	-0.820645	0.149966	0.240771	-0.34039	2
ETH2_0929100	0.614958	3.41297	0.98483	0.165317	0.128698	-0.252893	-0.456882	0.999998	1.15872	-0.6452	-0.6452	-0.6452	-0.412038	-0.6452	-0.6452	-0.6452	-0.6452	-0.6452	-0.6452	0.108313	-0.6452	2
ETH2_0931500	0.980957	1.90219	2.22296	1.40724	0.886532	1.28667	-0.673654	-0.673721	-0.674049	-0.707307	-0.707136	-0.708586	-0.710053	-0.709827	-0.709807	-0.706564	-0.705073	-0.707702	0.0670531	0.0578644	-0.417983	2
ETH2_0931600	2.13982	2.09961	2.80324	-0.43717	-0.437107	-0.419349	-0.215283	-0.204947	-0.193369	-0.481143	-0.493111	-0.468505	-0.536446	-0.530929	-0.525825	-0.530198	-0.527572	-0.531053	-0.14124	-0.162694	-0.206721	2
ETH2_0931900	1.81376	2.43118	2.64868	-0.443407	-0.447438	-0.451134	-0.377494	-0.355038	-0.371853	-0.523767	-0.531527	-0.532621	-0.532621	-0.532621	-0.530353	-0.522046	-0.521889	-0.529531	0.288116	0.310153	-0.288551	2
ETH2_0932200	1.38352	2.38405	2.41337	0.864767	0.270795	0.711319	-0.263141	-0.279967	-0.28575	-0.763925	-0.74906	-0.775991	-0.783491	-0.790014	-0.78238	-0.642978	-0.595083	-0.659138	-0.0824705	-0.128014	-0.446417	2
ETH2_0933400	0.876258	1.66353	1.96431	1.61473	1.04843	1.63924	-0.693601	-0.691455	-0.684899	-0.779622	-0.779358	-0.779697	-0.765966	-0.764103	-0.762304	-0.58576	-0.573343	-0.633571	-0.000450376	0.0530268	-0.365395	2
ETH2_0935700	1.32882	0.893852	1.16745	1.59911	1.74594	2.00626	-0.00271562	-0.0728563	-0.0443864	-0.689772	-0.602856	-0.621317	-0.909519	-0.886389	-0.878948	-0.801708	-0.802664	-0.777256	-0.49137	-0.48295	-0.676726	2
ETH2_0939700	1.40967	2.58805	2.16839	-0.732457	-0.777565	-0.763872	0.0736916	0.0175094	0.106513	-0.849954	-0.832862	-0.876197	-0.888241	-0.855666	-0.86918	0.299689	0.440212	0.0456186	0.318644	0.097126	-0.119118	2
ETH2_0941900	0.505512	0.668533	0.748608	0.578133	0.147689	0.550915	1.04246	0.952453	1.01152	-1.41978	-1.41379	-1.45132	0.735361	1.68771	0.917591	-0.987042	-0.978382	-0.901295	-0.668678	-0.745496	-0.980696	2
ETH2_0942200	1.15671	1.86703	1.98373	1.58076	1.02077	1.29386	-0.59506	-0.590144	-0.584987	-0.72331	-0.722265	-0.723363	-0.725347	-0.725301	-0.72545	-0.721028	-0.721159	-0.721905	0.00523987	-0.119167	-0.50962	2
ETH2_0943100	1.68098	1.58022	1.91036	0.132218	0.133332	0.195819	1.04617	1.09295	1.05756	-0.941541	-0.943229	-0.954093	-0.959602	-0.904528	-0.924643	-0.150698	-0.125683	-0.477746	-0.819514	-0.781335	-0.846997	2
ETH2_0943400	1.56979	2.60493	2.19842	-0.599656	-0.638039	-0.626233	0.048019	0.0653765	0.0983945	-0.586655	-0.591889	-0.660022	-0.680604	-0.682881	-0.681255	-0.66723	-0.670847	-0.678608	0.671465	0.629777	-0.122251	2
ETH2_0944100	1.48555	1.57774	1.75034	0.264254	-0.153575	-0.0764877	1.30665	1.17389	1.34646	-0.867095	-0.868512	-0.8877	-0.891927	-0.886415	-0.880881	-0.858821	-0.850331	-0.861292	-0.214659	-0.0222633	-0.584937	2
ETH2_0945300	1.5933	2.30252	2.67947	-0.352161	-0.329354	-0.27	-0.433854	-0.463264	-0.456293	-0.597549	-0.601722	-0.606355	-0.602235	-0.603699	-0.606245	-0.591643	-0.589664	-0.591961	0.598762	0.672966	-0.151012	2
ETH2_0945700	-0.0532233	-0.0586604	0.200622	2.33065	2.86549	1.62625	-0.145823	-0.0747928	-0.0954257	-0.544422	-0.557291	-0.554507	-0.567061	-0.567061	-0.567061	-0.565095	-0.560219	-0.566295	-0.513423	-0.509352	-0.523298	2
ETH2_0945800	-0.3287	-0.334067	-0.245848	2.56144	2.54935	1.87445	0.0111834	0.0370484	0.0160659	-0.517499	-0.517518	-0.518044	-0.519191	-0.519042	-0.518934	-0.518854	-0.519191	-0.519104	-0.48973	-0.483511	-0.50031	2
ETH2_0948500	1.79551	2.12031	2.31449	0.522	-0.0908694	0.0901368	-0.653669	-0.681133	-0.665576	-1.0324	-1.03025	-1.07683	-0.678279	-0.843563	-0.811292	0.128001	0.134992	0.0500137	0.335649	0.161631	-0.0888768	2
ETH2_0949400	2.09647	2.46729	2.14123	-0.30989	-0.352404	-0.416367	-0.292506	-0.267336	-0.380413	-0.802709	-0.779385	-0.816064	-0.709918	-0.758505	-0.762095	-0.188346	-0.275375	-0.358934	0.578115	0.277119	-0.0899795	2
ETH2_0949500	1.8413	2.18515	2.30171	0.289904	0.00400916	0.452337	0.0811785	0.114336	0.0341696	-1.0624	-1.03312	-1.0616	-0.869854	-0.835739	-0.784396	-0.433682	-0.480281	-0.507015	0.12293	0.018816	-0.377754	2
ETH2_0950500	1.76457	2.5365	2.51443	-0.24248	-0.365039	-0.329174	-0.483782	-0.472575	-0.47893	-0.554679	-0.554582	-0.55488	-0.55488	-0.55488	-0.554057	-0.55392	-0.554323	-0.554553	0.451435	0.336916	-0.241118	2
ETH2_0950700	2.90365	1.51021	1.39705	0.648393	0.63225	0.727194	0.148604	0.246284	0.162359	-0.693254	-0.64665	-0.670403	-0.751309	-0.741558	-0.753949	-0.623158	-0.631814	-0.637858	-0.76505	-0.742249	-0.718753	2
ETH2_0952200	2.06424	2.22134	1.96374	-0.0879033	-0.287828	-0.236569	0.485414	0.37217	0.456921	-0.818823	-0.808497	-0.83018	-0.842794	-0.843608	-0.847036	-0.77299	-0.780267	-0.797457	0.274813	0.323743	-0.20843	2
ETH2_0952300	1.19111	1.77951	2.12789	1.3026	0.937539	1.22687	-0.234246	-0.354913	-0.201492	-1.0603	-1.05849	-1.06697	-0.86181	-0.890208	-0.912438	-0.302293	-0.336483	-0.666577	-0.0362665	-0.210158	-0.372892	2
ETH2_0952600	2.80106	1.22702	1.43885	-0.311495	-0.65925	-0.547036	0.74125	1.41132	0.940301	-0.65925	-0.350628	-0.65925	-0.65925	-0.375537	-0.65925	-0.65925	-0.65925	-0.65925	-0.38261	-0.65925	-0.65925	2
ETH2_0953700	1.88296	1.88778	1.83524	1.45631	0.922933	0.536545	-0.469211	-0.502922	-0.484568	-0.78276	-0.781836	-0.78276	-0.78276	-0.78276	-0.78276	-0.77607	-0.777587	-0.78276	0.0745284	0.101777	-0.209328	2
ETH2_0956900	0.149911	0.427728	0.0528373	2.30389	2.65397	1.53993	0.228845	0.0330849	0.119509	-0.704843	-0.72373	-0.713514	-0.737392	-0.751288	-0.751288	-0.666234	-0.656933	-0.682129	-0.463097	-0.44443	-0.214833	2
ETH2_0957000	2.0783	2.31814	2.46312	0.0276303	0.208596	0.195212	-0.401777	-0.39281	-0.411545	-0.622317	-0.622139	-0.623151	-0.625827	-0.625827	-0.625827	-0.625827	-0.625726	-0.625691	0.0173406	-0.0904433	-0.389433	2
ETH2_0957100	2.15591	2.25598	2.40008	-0.569929	-0.561602	-0.564305	-0.0482917	-0.125804	-0.0398198	-0.598964	-0.60103	-0.602134	-0.602101	-0.601171	-0.602521	-0.600607	-0.600987	-0.60133	0.393363	0.291502	-0.176243	2
ETH2_0957200	2.45308	2.21128	2.14332	-0.00880268	-0.0990092	-0.109013	0.161144	0.174516	0.271894	-0.607731	-0.627214	-0.626984	-0.635433	-0.631026	-0.62597	-0.63047	-0.631596	-0.609651	-0.467838	-0.561776	-0.542714	2
ETH2_0957400	0.34878	0.415318	0.641143	2.33107	2.27166	2.03875	-0.261501	-0.282159	-0.343768	-0.607569	-0.62804	-0.608818	-0.579777	-0.566044	-0.555753	-0.583943	-0.587986	-0.577901	-0.622139	-0.62234	-0.618978	2
ETH2_1000900	1.49729	1.97448	2.04056	-0.424173	-0.60021	-0.522511	0.89773	0.874038	1.0279	-0.863628	-0.867079	-0.870653	-0.868623	-0.866462	-0.868823	-0.649441	-0.670741	-0.743901	0.395041	0.331294	-0.222089	2
ETH2_1001600	2.47767	1.97972	1.69496	0.580995	0.5695	0.288116	-0.465308	-0.461548	-0.435632	-0.751446	-0.758903	-0.752582	-0.806805	-0.805958	-0.803896	-0.760397	-0.765147	-0.759	0.438394	0.342178	-0.0449127	2
ETH2_1001800	2.00733	2.42622	2.47881	-0.400101	-0.457211	-0.421388	-0.0121632	-0.0481882	-0.0403524	-0.623766	-0.616164	-0.624818	-0.613221	-0.605981	-0.59096	-0.564401	-0.56709	-0.584855	0.21075	-0.0206072	-0.331846	2
ETH2_1002700	2.16737	2.14486	2.33273	-0.32446	-0.391403	-0.409444	-0.518424	-0.528893	-0.524175	-0.690099	-0.681178	-0.733046	-0.733825	-0.717811	-0.724256	-0.243321	-0.232765	-0.368616	0.63555	0.549467	-0.00826641	2
ETH2_1003200	2.0589	2.21978	2.49001	-0.220699	-0.226497	-0.168704	-0.462476	-0.474986	-0.470894	-0.618178	-0.619808	-0.619808	-0.617718	-0.618697	-0.617369	-0.610447	-0.616046	-0.612008	0.503374	0.398017	-0.095744	2
ETH2_1003400	0.83451	1.11884	1.46725	1.53331	1.60305	2.1473	-0.579773	-0.585465	-0.582336	-0.767984	-0.76765	-0.767279	-0.766701	-0.766411	-0.765606	-0.755784	-0.756151	-0.759955	0.119162	0.0789883	-0.281313	2
ETH2_1004300	2.49854	2.16381	1.83663	-0.271022	-0.135901	-0.0441726	0.375633	0.38949	0.415706	-0.519326	-0.461866	-0.566011	-0.852284	-0.83715	-0.832787	-0.761391	-0.751259	-0.825724	-0.468594	-0.411548	0.0592239	2
ETH2_1005600	2.39471	2.23286	2.52409	-0.423121	-0.419857	-0.380899	-0.336363	-0.340777	-0.329812	-0.425082	-0.42287	-0.475722	-0.483458	-0.472441	-0.47605	-0.413763	-0.412917	-0.423351	-0.30935	-0.283367	-0.322449	2
ETH2_1006400	2.2497	2.20482	1.94403	-0.6095	-0.574643	-0.643719	0.252964	0.299526	0.316281	-0.681153	-0.670171	-0.67964	-0.76873	-0.770824	-0.770821	-0.667891	-0.665115	-0.688438	0.504766	0.39568	0.0228824	2
ETH2_1007000	1.04088	2.12791	2.0573	1.55679	0.576465	1.26301	-0.489525	-0.475273	-0.47535	-0.801762	-0.803851	-0.814705	-0.78298	-0.776672	-0.767622	-0.582728	-0.580765	-0.631849	-0.0137051	-0.108631	-0.516923	2
ETH2_1008600	1.61837	1.3414	1.23233	0.999321	0.812404	0.802889	0.995692	0.959013	0.983301	-0.991513	-0.929014	-0.979805	-1.00432	-1.05874	-1.06436	-0.88476	-0.914991	-0.872124	-0.163583	-0.348306	-0.533195	2
ETH2_1008700	2.59418	2.3593	2.19964	-0.381573	-0.359109	-0.351463	-0.33538	-0.334853	-0.334528	-0.412399	-0.411631	-0.407909	-0.42591	-0.42591	-0.42591	-0.425531	-0.425784	-0.425783	-0.421416	-0.42301	-0.425018	2
ETH2_1009100	1.4258	1.56883	1.45062	1.48334	0.835387	1.40421	0.441814	0.382125	0.454149	-0.942235	-0.955442	-0.966104	-0.983646	-0.976897	-0.979161	-0.742826	-0.722325	-0.777699	-0.335618	-0.454364	-0.609947	2
ETH2_1009300	2.04624	2.29893	2.39784	-0.511265	-0.51354	-0.496275	-0.478525	-0.486338	-0.498082	-0.629669	-0.626804	-0.630078	-0.608641	-0.608619	-0.605414	-0.349652	-0.378416	-0.407872	0.617926	0.429248	0.0390025	2
ETH2_1010800	0.887166	1.96029	2.24584	1.72384	0.793961	0.562461	-0.0476702	-0.120555	-0.0386675	-0.810454	-0.844164	-0.965297	-0.997176	-0.93905	-0.956384	-0.439865	-0.549364	-0.669529	-0.00861819	-0.244163	-0.542598	2
ETH2_1011100	1.89661	2.11184	2.09058	1.02302	0.686051	0.68903	-0.402103	-0.391626	-0.37747	-0.736655	-0.740686	-0.74229	-0.744238	-0.736618	-0.740966	-0.713016	-0.70775	-0.717679	-0.0582302	-0.155741	-0.532072	2
ETH2_1012900	1.46521	2.23522	2.33396	0.0452743	-0.217468	0.13982	0.104722	0.00820434	0.0965094	-1.05953	-1.05587	-1.06959	-1.03929	-1.02313	-1.02524	0.424157	0.420394	-0.065475	0.061377	-0.174545	-0.6047	2
ETH2_1014300	2.2662	2.20076	1.81903	0.583138	0.295635	0.367009	-0.689827	-0.697974	-0.711736	-0.979297	-0.978072	-0.978109	-0.687026	-0.718142	-0.727034	-0.194688	-0.146079	-0.236285	0.268406	0.199	-0.254918	2
ETH2_1016300	0.345563	0.285963	0.279932	2.21	2.46227	2.17368	-0.418422	-0.412213	-0.423455	-0.540638	-0.540417	-0.540342	-0.543254	-0.543275	-0.543286	-0.543109	-0.543041	-0.543104	-0.540884	-0.540978	-0.540978	2
ETH2_1016400	0.357233	0.309637	0.294565	2.17279	2.53768	2.10518	-0.388124	-0.380958	-0.391744	-0.54932	-0.549693	-0.54887	-0.552443	-0.552453	-0.552461	-0.552224	-0.552254	-0.552238	-0.551328	-0.551428	-0.551542	2
ETH2_1017200	1.70286	2.02887	2.10411	0.83675	0.909768	0.837282	-0.500464	-0.494596	-0.490736	-0.787201	-0.798352	-0.799304	-0.792488	-0.799633	-0.805293	-0.728316	-0.738753	-0.757897	0.243502	0.0817662	-0.251869	2
ETH2_1019400	1.10799	1.83843	2.16133	1.67464	0.923827	0.867728	-0.6084	-0.621357	-0.600686	-0.704516	-0.683572	-0.746188	-0.767805	-0.76173	-0.771523	-0.752212	-0.764164	-0.762099	0.160171	0.16357	-0.353433	2
ETH2_1020200	2.15923	2.16295	2.44194	0.103352	-0.16271	-0.0529509	-0.0942818	0.0142959	-0.00217379	-0.497722	-0.461818	-0.738177	-0.890159	-1.00144	-1.00336	-0.166336	-0.0788802	-0.528743	-0.426128	-0.53418	-0.242712	2
ETH2_1020600	1.92097	1.83744	1.87695	-0.480996	-0.568577	-0.502003	1.08334	0.970004	1.07853	-0.835347	-0.823407	-0.873997	-0.89971	-0.894766	-0.876273	-0.406948	-0.378555	-0.517444	-0.0440177	-0.265797	-0.399389	2
ETH2_1021400	1.86769	1.92502	1.89842	0.757084	0.786652	1.14289	-0.49849	-0.488305	-0.501096	-0.816915	-0.815056	-0.819105	-0.82069	-0.819969	-0.8199	-0.774244	-0.778268	-0.780965	0.313314	0.14541	-0.103477	2
ETH2_1022200	1.55259	1.83317	1.82782	1.28416	0.956126	1.16477	-0.46599	-0.459361	-0.468912	-0.856705	-0.853737	-0.857499	-0.858789	-0.85555	-0.857576	-0.733545	-0.752535	-0.784672	0.309738	0.15433	-0.277824	2
ETH2_1023300	1.55445	2.13328	2.55714	0.375734	0.168516	0.355047	-0.60098	-0.609302	-0.5946	-0.693445	-0.692314	-0.701917	-0.701659	-0.702162	-0.701539	-0.696261	-0.693604	-0.695342	0.596584	0.5699	-0.227531	2
ETH2_1025200	2.13614	2.27413	2.58865	-0.347575	-0.38955	-0.31399	-0.36083	-0.372296	-0.365316	-0.548348	-0.549272	-0.547394	-0.545588	-0.546823	-0.547309	-0.5266	-0.531932	-0.534183	0.19854	0.13033	-0.300783	2
ETH2_1025700	2.06817	2.50997	2.19412	-0.442781	-0.489088	-0.466138	-0.439148	-0.442148	-0.425541	-0.574344	-0.573761	-0.566939	-0.57494	-0.57494	-0.574126	-0.538623	-0.540666	-0.557184	0.604344	0.396448	0.00731245	2
ETH2_1025900	0.885168	1.41063	1.74336	1.6728	1.42528	1.77615	-0.584833	-0.604347	-0.586581	-0.742496	-0.742354	-0.742526	-0.742979	-0.742624	-0.742776	-0.742002	-0.742258	-0.74246	0.0201789	-0.0421263	-0.433203	2
ETH2_1027400	0.449521	0.268743	0.393552	2.16652	2.20635	2.37591	-0.292776	-0.229935	-0.306504	-0.524928	-0.552969	-0.546184	-0.611402	-0.618965	-0.606532	-0.617154	-0.610562	-0.612849	-0.589163	-0.561528	-0.57915	2
ETH2_1028100	1.99703	1.52521	1.53964	-1.21827	-1.22928	-1.25016	1.09189	1.08176	1.08823	-0.623708	-0.605871	-0.699644	-0.224853	0.134678	0.0945646	-0.735874	-0.700308	-0.696146	0.118159	-0.098065	-0.588959	2
ETH2_1029600	0.656578	0.715877	1.27964	2.01137	1.8219	1.48992	0.543739	0.48164	0.303574	-0.773669	-0.778953	-0.768209	-0.778953	-0.777552	-0.778953	-0.778953	-0.772854	-0.775675	-0.762558	-0.778953	-0.778953	2
ETH2_1030100	1.00612	1.42202	1.66939	1.24663	0.42713	1.1683	0.187418	0.0752227	0.0360659	-1.42951	-1.41861	-1.53058	0.759646	0.361267	0.599528	-0.711589	-0.656298	-0.707583	-0.759605	-0.745353	-0.999619	2
ETH2_1030300	0.951857	0.67315	0.987797	1.73656	1.4129	2.72901	-0.250239	-0.215694	-0.257907	-0.649025	-0.634352	-0.647321	-0.661629	-0.651016	-0.651948	-0.623297	-0.631013	-0.629922	-0.663424	-0.663424	-0.661062	2
ETH2_1032300	2.13646	2.27649	2.22237	-0.58258	-0.586471	-0.57971	-0.230225	-0.207606	-0.205178	-0.615927	-0.617899	-0.615515	-0.61774	-0.615953	-0.615565	-0.606882	-0.612805	-0.612014	0.616718	0.611985	0.0580419	2
ETH2_1033000	1.52846	2.23332	2.61319	0.355199	0.00407325	0.307234	-0.434687	-0.461373	-0.44397	-0.778155	-0.780373	-0.779962	-0.765588	-0.76939	-0.771845	-0.610579	-0.594341	-0.639533	0.41802	0.347567	0.0227248	2
ETH2_1035300	1.41925	2.20427	2.59284	0.513856	0.203082	0.316175	-0.559615	-0.558938	-0.555481	-0.707082	-0.706152	-0.708368	-0.708622	-0.708357	-0.708508	-0.705242	-0.706085	-0.707034	0.532769	0.479088	-0.221847	2
ETH2_1035400	1.0165	1.41699	2.20634	1.25871	-0.616142	1.78979	-0.3358	0.346784	-0.0839566	-0.91227	-0.91227	-0.91227	-0.91227	-0.91227	-0.91227	-0.199965	0.0790791	-0.579234	-0.91227	0.529369	-0.442578	2
ETH2_1036000	1.99613	1.9209	2.09793	0.582735	0.544878	1.01529	-0.639928	-0.611026	-0.626236	-0.136599	-0.211932	-0.0326021	-1.05487	-1.06068	-1.06903	-0.709233	-0.693529	-0.720713	-0.105947	-0.196836	-0.288703	2
ETH2_1037100	2.35689	2.27931	2.50988	-0.419047	-0.444475	-0.302833	-0.368322	-0.405379	-0.411311	-0.254014	-0.253224	-0.40957	-0.553208	-0.526677	-0.517679	-0.34872	-0.375709	-0.371234	-0.388792	-0.399854	-0.396032	2
ETH2_1038400	2.34802	2.14554	1.83761	0.344666	0.398556	0.550137	-0.487098	-0.463777	-0.49078	-0.731734	-0.753693	-0.733668	-0.761359	-0.762063	-0.760457	-0.751112	-0.747408	-0.747403	0.294863	0.289844	-0.0186787	2
ETH2_1038500	0.889883	0.966508	1.35178	0.542103	0.748274	0.838628	1.44265	1.46596	1.46843	-0.791673	-0.833245	-0.852714	-1.02816	-1.0215	-1.01659	-0.945956	-0.935061	-0.959021	-0.370464	-0.34946	-0.610368	2
ETH2_1040700	-0.649058	-0.62975	-0.646105	2.29359	2.96372	0.586112	0.497505	0.323089	0.316566	-0.686951	-0.686951	-0.686951	-0.646052	-0.66831	-0.654932	-0.570333	-0.562519	-0.606982	0.233994	0.106087	0.374233	2
ETH2_1040800	0.963336	1.31807	1.77162	1.67965	1.4095	1.66599	-0.532685	-0.582253	-0.552691	-0.793041	-0.792899	-0.793185	-0.792319	-0.793185	-0.79279	-0.790593	-0.791181	-0.791839	0.122223	0.00675676	-0.13849	2
ETH2_1041300	1.85678	1.97788	2.27187	0.554557	0.717978	0.691182	-0.580505	-0.585397	-0.57629	-0.766094	-0.764698	-0.765642	-0.766528	-0.766327	-0.766955	-0.667429	-0.675519	-0.695352	0.350489	0.239147	-0.283144	2
ETH2_1043600	2.37447	2.37874	2.09807	-0.511184	-0.501524	-0.504329	-0.440173	-0.442354	-0.441331	-0.534164	-0.534174	-0.534286	-0.534511	-0.534545	-0.534523	-0.53454	-0.534535	-0.534535	0.431579	0.434708	-0.0668627	2
ETH2_1043700	1.61961	2.1732	2.81579	-0.359647	-0.378439	-0.34302	-0.31998	-0.358914	-0.326494	-0.611976	-0.62216	-0.616242	-0.627773	-0.627424	-0.628081	-0.619204	-0.620645	-0.620395	0.640351	0.308251	0.123188	2
ETH2_1043800	1.74562	2.33886	2.52107	0.221856	0.0594666	0.188946	-0.402723	-0.427265	-0.398663	-0.666854	-0.664311	-0.681722	-0.698334	-0.697626	-0.698666	-0.697921	-0.697558	-0.698267	0.377306	0.230748	-0.253968	2
ETH2_1045700	2.76277	2.20176	1.89286	0.108894	0.188093	-0.30899	-0.176363	-0.196226	-0.178282	-0.538061	-0.410491	-0.593021	-0.672961	-0.672161	-0.685571	-0.625168	-0.650544	-0.599279	-0.489433	-0.0539503	-0.303873	2
ETH2_1046800	1.58763	1.78896	1.49659	0.549706	0.236713	0.471596	0.900767	0.96476	0.981795	-1.123	-1.11667	-1.13816	-1.15119	-1.17155	-1.16378	-0.45792	-0.427491	-0.588798	-0.127356	-0.184861	-0.327757	2
ETH2_1049000	1.61318	2.60844	2.41194	0.322617	-0.0693083	-0.083775	-0.259423	-0.28441	-0.260966	-0.666013	-0.662073	-0.698242	-0.717531	-0.711683	-0.71009	-0.668768	-0.660383	-0.668432	0.161565	0.312128	-0.308771	2
ETH2_1049700	2.36062	2.39259	1.83244	0.434379	0.0821477	0.165353	-0.416805	-0.400054	-0.445177	-0.761207	-0.761289	-0.761083	-0.701242	-0.67439	-0.627006	-0.682406	-0.67974	-0.682489	0.213254	0.239424	-0.127313	2
ETH2_1050000	0.914872	1.24944	1.42357	1.37775	0.792163	2.66559	-0.570426	-0.574914	-0.569857	-0.745724	-0.745527	-0.747007	-0.745088	-0.74678	-0.746228	-0.70939	-0.704465	-0.713583	0.097086	0.106127	-0.307599	2
ETH2_1051500	1.62826	2.31446	2.46368	0.230222	0.0973215	0.444343	-0.510994	-0.520201	-0.527442	-0.71771	-0.710835	-0.723649	-0.723649	-0.716778	-0.720699	-0.676577	-0.704205	-0.687471	0.438851	0.362156	-0.0390898	2
ETH2_1052000	1.36395	1.51581	1.4312	1.44534	1.26795	1.88652	-0.0327245	0.00254286	-0.0242624	-0.737931	-0.737257	-0.736062	-0.740573	-0.740488	-0.74058	-0.740012	-0.73977	-0.739656	-0.733713	-0.736043	-0.734247	2
ETH2_1053600	2.20118	1.8239	2.37287	0.327902	0.148298	0.686504	-0.443857	-0.229315	-0.176177	-0.780099	-0.780099	-0.780099	-0.780099	-0.780099	-0.780099	-0.634684	-0.70782	-0.682973	0.191261	-0.443749	0.247256	2
ETH2_1053700	2.44034	1.30009	1.86985	-0.172395	-0.380182	0.0514613	0.909096	1.1161	0.92174	-0.785389	-0.785389	-0.785389	-0.658785	-0.785389	-0.785389	-0.74207	-0.684906	-0.661616	-0.710367	-0.171671	-0.499743	2
ETH2_1055500	0.0507482	0.333447	3.48339	0.805518	-0.126227	-0.53368	-0.293441	-0.481248	-0.0114236	0.485514	0.132541	0.12735	-1.14281	-1.22144	-0.850577	0.432316	-0.377707	0.778907	-0.788283	-1.03938	0.236484	2
ETH2_1056200	0.68857	1.50077	1.9413	1.76557	1.123	1.70626	-0.521828	-0.546524	-0.514081	-0.770052	-0.774102	-0.802799	-0.802623	-0.806109	-0.807134	-0.677981	-0.695909	-0.718597	0.0312739	0.0472774	-0.366299	2
ETH2_1056600	1.25318	0.777915	1.03951	1.89663	1.5865	1.99327	0.0896916	0.232057	0.0187596	-0.752868	-0.760461	-0.760461	-0.760461	-0.74234	-0.757003	-0.754415	-0.760461	-0.758105	-0.709417	-0.720693	-0.650828	2
ETH2_1056900	2.76476	2.05024	2.13819	-0.101266	-0.103725	0.0401594	-0.111387	-0.0818581	-0.121091	-0.547335	-0.557395	-0.522624	-0.556002	-0.599065	-0.597667	-0.448696	-0.468022	-0.458524	-0.582522	-0.58099	-0.555183	2
ETH2_1059400	1.51666	2.21055	2.59254	-0.44402	-0.545284	-0.441007	-0.596616	-0.64409	-0.591846	-0.780891	-0.771733	-0.799777	-0.784987	-0.707734	-0.733447	0.503515	0.589072	0.0156324	0.394669	0.121528	-0.102733	2
ETH2_1060700	2.22414	2.42451	2.31818	-0.39828	-0.41258	-0.409307	-0.14492	-0.126245	-0.113675	-0.597916	-0.599567	-0.601972	-0.620132	-0.616824	-0.617816	-0.54313	-0.556979	-0.564543	0.189191	0.0289302	-0.261056	2
ETH2_1061000	0.852428	0.722466	0.858912	1.16731	2.80747	0.774898	0.645971	0.612195	0.655928	-0.743787	-0.7339	-0.758678	-0.847823	-0.84373	-0.847678	-0.689093	-0.718079	-0.762848	-0.642111	-0.70378	-0.806063	2
ETH2_1061500	2.00348	2.31009	2.48623	-0.135364	-0.145652	-0.105669	-0.40451	-0.408318	-0.406574	-0.640033	-0.640296	-0.640077	-0.639167	-0.639553	-0.633283	-0.618225	-0.62384	-0.624142	0.447164	0.26486	-0.207119	2
ETH2_1062500	1.13865	1.38959	1.69289	0.789155	0.760497	1.059	0.975518	0.795771	0.896082	-0.89392	-0.899893	-0.933517	-1.05336	-1.05333	-1.05174	-1.03569	-1.04373	-1.04591	0.0202201	-0.197963	-0.308329	2
ETH2_1102000	1.08908	2.06767	1.57406	1.13987	0.257927	0.342383	0.944957	0.700037	0.887674	-0.923702	-0.921809	-1.11898	-1.18853	-1.16749	-1.17453	-0.387453	-0.392777	-0.562623	-0.178861	-0.213416	-0.773486	2
ETH2_1102600	1.26605	1.95567	1.90206	1.54702	0.653009	1.2263	-0.604866	-0.587358	-0.582187	-0.776573	-0.775722	-0.776442	-0.773352	-0.776231	-0.77422	-0.769373	-0.768371	-0.768357	0.265943	0.210279	-0.293275	2
ETH2_1103300	1.48045	2.14573	2.00052	1.31686	0.6107	0.744409	-0.629226	-0.634043	-0.633645	-0.829209	-0.829496	-0.830274	-0.82085	-0.821117	-0.818413	-0.549667	-0.53453	-0.632756	0.34069	0.23699	-0.313128	2
ETH2_1104000	2.04686	2.13898	2.42686	-0.576928	-0.559383	-0.553841	-0.266436	-0.287783	-0.289956	-0.563176	-0.588541	-0.609232	-0.634156	-0.633821	-0.63243	-0.591141	-0.575807	-0.599656	0.606127	0.712464	0.0309954	2
ETH2_1104300	1.61379	2.31004	1.73431	1.4808	0.429502	0.345856	-0.78725	-0.791085	-0.759243	-0.484844	-0.50192	-0.818705	-0.980633	-0.980633	-0.980633	-0.388502	-0.531814	-0.37389	0.327445	0.0573666	0.0800374	2
ETH2_1106800	1.6581	2.3324	2.70816	0.0486231	-0.27151	-0.134297	-0.538199	-0.548196	-0.534578	-0.646112	-0.642181	-0.659709	-0.656866	-0.653388	-0.655938	-0.457051	-0.420608	-0.488672	0.38097	0.378399	-0.199352	2
ETH2_1107000	2.35397	1.34989	1.98519	0.924468	0.476075	1.41878	-0.189646	-0.168273	-0.154728	-0.718604	-0.704081	-0.779527	-0.691077	-0.648998	-0.607234	-0.495953	-0.490432	-0.448769	-0.806658	-0.814581	-0.789805	2
ETH2_1107500	1.61533	1.21855	1.62163	1.25911	1.03891	1.13042	0.401594	0.632928	0.561831	-1.13442	-1.14566	-1.12738	-1.03363	-0.919282	-1.02287	-0.439061	-0.559556	-0.528832	-0.436994	-0.503024	-0.629597	2
ETH2_1112100	2.05807	2.55321	2.21212	-0.478557	-0.514697	-0.507709	-0.475394	-0.485854	-0.494568	-0.620293	-0.620339	-0.623988	-0.595622	-0.575156	-0.583664	-0.338339	-0.333184	-0.362289	0.499204	0.318579	-0.0315376	2
ETH2_1112800	1.25739	1.6217	1.86554	1.53743	1.05072	1.66034	-0.503275	-0.481878	-0.492201	-0.772792	-0.774402	-0.775792	-0.718701	-0.7299	-0.728533	-0.757957	-0.753713	-0.756784	-0.101821	-0.174502	-0.470867	2
ETH2_1114900	2.41898	2.31163	2.30284	-0.400073	-0.376993	-0.377561	-0.354041	-0.368589	-0.373823	-0.532685	-0.532278	-0.535021	-0.535021	-0.534092	-0.534024	-0.529964	-0.532392	-0.532847	0.162989	0.100555	-0.247579	2
ETH2_1115000	2.17493	2.22228	2.4874	0.229543	0.0384577	0.227479	-0.425467	-0.441139	-0.418282	-0.605178	-0.604234	-0.604391	-0.604988	-0.604493	-0.603989	-0.598344	-0.595331	-0.599491	-0.0722733	-0.16689	-0.435597	2
ETH2_1115500	2.01422	1.77123	1.94473	-0.214821	0.0768106	1.68599	0.0362594	0.0910528	0.0145738	-0.905728	-0.893619	-0.850399	-1.05143	-1.03212	-1.03721	-0.400933	-0.224908	-0.354042	-0.0773584	-0.217058	-0.37524	2
ETH2_1115700	2.13444	2.31193	2.57662	-0.488576	-0.459804	-0.456091	-0.296182	-0.311497	-0.287445	-0.510704	-0.502164	-0.503914	-0.523877	-0.525107	-0.522418	-0.522758	-0.51858	-0.522501	0.169335	0.0690748	-0.309783	2
ETH2_1117300	2.28075	1.71702	2.1895	0.265165	-0.0243246	0.0676413	0.417632	0.486416	0.301269	-1.02658	-1.01668	-1.02425	-0.998719	-0.904275	-0.932962	-0.228865	-0.164715	-0.156666	-0.289657	-0.550066	-0.407629	2
ETH2_1117800	0.772175	1.55015	1.87405	1.82506	0.997136	1.752	-0.496946	-0.504588	-0.49279	-0.766953	-0.767924	-0.765668	-0.769238	-0.770081	-0.768214	-0.729254	-0.727548	-0.741208	0.036986	-0.0663725	-0.440777	2
ETH2_1118400	1.8468	2.6058	2.42006	-0.00275004	-0.178733	-0.237243	-0.253477	-0.26062	-0.215589	-0.639612	-0.647174	-0.652243	-0.636088	-0.647408	-0.646465	-0.604731	-0.607714	-0.615586	0.185375	-0.0370317	-0.175572	2
ETH2_1119000	1.38261	1.53499	1.61567	0.985288	0.910336	0.935786	0.744509	0.579919	0.691357	-0.976302	-0.97365	-1.03181	-1.06247	-1.05288	-1.05027	-0.898746	-0.907586	-0.982559	-0.0140241	-0.0123657	-0.417805	2
ETH2_1120400	2.23363	2.32201	2.18148	-0.727268	-0.673913	-0.645126	0.142427	0.200833	0.180557	-0.490465	-0.388151	-0.362921	-0.832222	-0.825315	-0.837521	-0.399734	-0.433486	-0.524927	0.206624	-0.00434194	-0.322161	2
ETH2_1121600	1.30819	1.9606	2.3908	1.14861	0.885231	0.669176	-0.641629	-0.66771	-0.63021	-0.705905	-0.640239	-0.698867	-0.745467	-0.745467	-0.741739	-0.729174	-0.724681	-0.741658	0.329569	0.0953943	-0.37482	2
ETH2_1121700	0.837026	1.49786	1.86778	1.47223	1.36161	1.80774	-0.503287	-0.543592	-0.493079	-0.688627	-0.694254	-0.717849	-0.818513	-0.819161	-0.819924	-0.771757	-0.7731	-0.789192	-0.00541562	0.0230218	-0.429516	2
ETH2_1123000	2.01779	2.04809	2.50423	0.554802	0.394095	0.367754	-0.140194	-0.0907906	-0.150435	-0.709362	-0.710254	-0.70682	-0.703206	-0.697087	-0.688821	-0.616274	-0.620675	-0.627358	-0.388067	-0.472228	-0.565188	2
ETH2_1125300	1.43072	2.33402	2.49007	0.387224	-0.307272	-0.0348023	-0.217488	-0.32947	-0.256994	-0.998728	-0.959706	-1.05458	-0.879694	-0.777727	-0.793859	0.354047	0.418923	0.164721	-0.0704058	-0.275003	-0.623992	2
ETH2_1125600	0.391971	0.306291	0.737861	2.11029	2.14038	2.25133	-0.0722718	-0.109174	0.0209116	-0.654576	-0.646728	-0.667985	-0.698847	-0.698847	-0.698847	-0.693812	-0.681327	-0.690999	-0.594199	-0.510304	-0.541127	2
ETH2_1126200	1.06364	1.59964	1.90637	1.54179	1.1297	1.5828	-0.5976	-0.606034	-0.613286	-0.761423	-0.757444	-0.76285	-0.767169	-0.768626	-0.768824	-0.76388	-0.765037	-0.763868	0.136986	0.0961337	-0.361011	2
ETH2_1126400	1.99483	1.87206	2.04976	0.758249	0.303657	0.982962	-0.477367	-0.498843	-0.531842	-0.942614	-0.941896	-0.94162	-0.907119	-0.941183	-0.929091	-0.417529	-0.426251	-0.489203	0.11732	0.107414	0.25831	2
ETH2_1127900	2.22461	2.39115	2.15283	-0.4576	-0.425623	-0.41143	-0.288146	-0.295203	-0.294576	-0.536094	-0.538667	-0.559986	-0.641929	-0.643355	-0.643106	-0.640983	-0.640274	-0.641698	0.469842	0.533955	-0.113713	2
ETH2_1128500	2.04191	2.21347	2.42619	-0.457971	-0.45392	-0.396624	-0.492969	-0.485074	-0.481965	-0.654047	-0.656253	-0.652889	-0.610869	-0.592629	-0.614048	-0.442471	-0.448043	-0.541515	0.644415	0.49377	0.161532	2
ETH2_1128600	2.54436	2.12563	2.45831	-0.361301	-0.3264	-0.304481	-0.226986	-0.237834	-0.242954	-0.478535	-0.485916	-0.480118	-0.483661	-0.484447	-0.484306	-0.42595	-0.428391	-0.440687	-0.399487	-0.412127	-0.424712	2
ETH2_1128800	-0.485305	-0.490964	-0.49189	1.37098	3.78409	0.617562	0.29013	0.263055	0.392857	-0.494288	-0.496967	-0.49851	-0.499588	-0.499588	-0.494761	-0.461611	-0.46166	-0.442045	-0.195403	-0.335188	-0.3709	2
ETH2_1130200	0.820574	1.2478	1.90417	1.41659	1.14987	2.07345	-0.650129	-0.656499	-0.692741	-0.757795	-0.757795	-0.757795	-0.757795	-0.757795	-0.757795	-0.757795	-0.755896	-0.757795	0.109904	0.0541001	0.0411602	2
ETH2_1130600	1.28873	1.58608	1.70088	1.11235	0.57072	0.9744	-0.557933	-0.594054	-0.530233	-0.957546	-0.960558	-0.961719	-0.926339	-0.921127	-0.927756	0.858455	1.06956	0.577909	-0.802337	-0.839467	-0.760007	2
ETH2_1131900	1.76655	1.406	1.64499	1.35211	0.98453	1.68257	-0.0265551	-0.0636389	-0.0731398	-0.82773	-0.827262	-0.825563	-0.837235	-0.835927	-0.837861	-0.766579	-0.7576	-0.769234	-0.393349	-0.466444	-0.528624	2
ETH2_1133000	2.0741	1.44382	1.96065	1.16598	0.866413	1.20555	-0.0771971	0.0644618	-0.101163	-0.737088	-0.745058	-0.716169	-0.747475	-0.747475	-0.747475	-0.740177	-0.733934	-0.73269	-0.63753	-0.647048	-0.670488	2
ETH2_1134000	0.728845	0.928949	1.01835	0.708154	0.776582	0.767835	0.330995	0.503752	0.307745	-1.00517	-0.959597	-1.04732	0.978098	1.84862	0.694805	-1.21911	-1.32348	-1.38717	-0.792054	-0.843685	-1.01514	2
ETH2_1135100	2.25221	2.37516	2.37666	-0.428621	-0.375297	-0.350651	-0.320768	-0.30508	-0.30819	-0.547863	-0.548106	-0.546429	-0.569156	-0.567211	-0.568744	-0.553507	-0.553273	-0.556267	0.221819	0.0974884	-0.224178	2
ETH2_1135300	1.45218	1.21871	1.52917	1.57331	1.82446	1.50352	-0.573842	-0.507399	-0.550871	-0.780172	-0.790349	-0.773809	-0.811121	-0.795823	-0.786394	-0.60313	-0.60853	-0.576097	-0.382715	-0.305268	-0.255825	2
ETH2_1137800	1.83284	2.15226	1.79219	1.1339	0.569546	1.0092	-0.317992	-0.321257	-0.273383	-0.784582	-0.784684	-0.788755	-0.793665	-0.79382	-0.793395	-0.79382	-0.793532	-0.793723	0.0306365	0.0168787	-0.504839	2
ETH2_1139600	1.90155	1.95873	2.01211	1.17668	0.853861	0.33765	-0.564076	-0.5764	-0.548346	-0.755429	-0.754544	-0.757262	-0.757262	-0.752889	-0.751628	-0.729903	-0.735051	-0.729973	0.355714	0.184059	-0.36759	2
ETH2_1140300	0.0945506	0.0778776	0.136657	2.65849	2.26756	1.79215	0.100732	0.129284	0.098123	-0.610171	-0.608169	-0.610257	-0.617288	-0.616969	-0.617288	-0.613936	-0.612567	-0.614443	-0.609358	-0.611836	-0.613144	2
ETH2_1141100	2.12821	2.23142	2.21922	0.23983	-0.0977897	0.103388	-0.469664	-0.457957	-0.462722	-0.707699	-0.707827	-0.707514	-0.707443	-0.705782	-0.706246	-0.684484	-0.680042	-0.691313	0.531282	0.387798	-0.0546677	2
ETH2_1141900	1.99516	1.49692	2.24083	0.705578	0.638276	1.38598	-0.0179177	-0.167575	-0.204664	-0.767364	-0.773049	-0.784051	-0.667559	-0.784051	-0.768851	-0.784051	-0.768641	-0.773697	-0.663249	-0.367248	-0.170778	2
ETH2_1142200	2.23024	2.52072	2.27873	-0.202196	-0.138784	-0.131883	-0.232918	-0.495902	0.0598579	-0.235664	-0.372465	-0.351437	-0.637167	-0.637167	-0.637167	-0.557247	-0.637167	-0.543751	-0.429555	-0.475416	-0.37367	2
ETH2_1143900	2.14835	2.01566	1.73202	0.683697	0.65827	1.11561	-0.463231	-0.414796	-0.442339	-0.770979	-0.769158	-0.765648	-0.779655	-0.783718	-0.780229	-0.781953	-0.784608	-0.784032	0.170706	0.120887	-0.324866	2
ETH2_1145200	1.74215	1.61501	1.58076	0.794606	1.1608	1.07493	0.42056	0.463352	0.470935	-0.633765	-0.606914	-0.638878	-1.04009	-1.03549	-1.03909	-0.997994	-0.996734	-1.01399	-0.302184	-0.320319	-0.69765	2
ETH2_1145900	2.43125	1.80235	2.49273	-0.0605	-0.160081	-0.185367	0.0422013	0.0941019	0.0981272	-0.309311	-0.273251	-0.521034	-1.01854	-1.00939	-0.998796	-0.38976	-0.337646	-0.558317	-0.335683	-0.53285	-0.270226	2
ETH2_1147300	2.186	2.23007	2.24359	-0.482149	-0.455928	-0.452999	0.290772	0.223848	0.253824	-0.681442	-0.678359	-0.677909	-0.688765	-0.68822	-0.688421	-0.683649	-0.683609	-0.685367	0.219316	0.18017	-0.28077	2
ETH2_1149000	1.74538	2.14378	2.46742	0.0093234	-0.0874898	-0.045523	0.031768	-0.0628984	0.0373449	-0.871301	-0.870927	-0.871406	-0.84326	-0.817942	-0.82883	-0.672861	-0.653307	-0.733633	0.509959	0.477128	-0.062726	2
ETH2_1150600	1.92983	1.89161	1.52017	-0.70112	-0.714759	-0.72653	1.09582	0.915788	1.08878	-0.748543	-0.735297	-0.766197	-0.794526	-0.794161	-0.79217	-0.742079	-0.736246	-0.750554	0.411352	0.404237	-0.255399	2
ETH2_1151000	2.26516	2.20915	2.13262	-0.641252	-0.643898	-0.634553	0.357702	0.39023	0.353396	-0.493061	-0.459848	-0.569129	-0.695741	-0.690219	-0.689181	-0.68134	-0.683509	-0.6856	0.176801	0.075586	-0.39332	2
ETH2_1151800	1.95395	2.27124	2.39328	-0.388767	-0.455513	-0.415306	-0.484067	-0.503288	-0.480951	-0.609796	-0.604603	-0.612743	-0.61245	-0.610663	-0.605347	-0.49632	-0.520083	-0.514416	0.890274	0.487527	-0.0819544	2
ETH2_1152900	1.86474	2.26834	2.45081	0.41668	0.125304	0.302461	-0.400678	-0.413557	-0.396615	-0.826752	-0.827644	-0.829513	-0.820353	-0.813955	-0.819458	-0.248491	-0.286555	-0.47357	0.109853	0.0153589	-0.396414	2
ETH2_1153200	1.70554	1.53505	1.94958	-0.669997	-0.68577	-0.688659	1.22003	1.06947	1.17847	-0.707022	-0.696144	-0.800517	-0.82116	-0.812996	-0.808322	-0.737833	-0.762549	-0.769884	0.363749	0.131804	-0.192834	2
ETH2_1153300	2.11421	2.22492	2.41165	-0.48864	-0.475499	-0.413344	-0.400811	-0.413749	-0.411566	-0.654997	-0.653747	-0.656112	-0.659281	-0.657797	-0.657472	-0.391628	-0.402502	-0.427053	0.561924	0.475685	-0.0241833	2
ETH2_1154600	1.24037	1.40601	1.8219	0.832205	0.840584	1.07444	0.478681	0.792945	0.576491	-1.02657	-1.037	-1.01304	-0.992087	-1.00031	-1.03914	-0.879996	-0.883898	-0.879877	0.406725	0.114054	-0.832496	2
ETH2_1155100	1.7872	1.70753	1.4096	0.710497	0.753187	0.972409	0.730812	0.712951	0.724092	-0.830138	-0.818366	-0.827732	-1.02848	-1.03992	-1.03365	-0.913618	-0.910232	-0.914599	-0.227537	-0.32211	-0.641897	2
ETH2_1155200	0.502897	0.456961	0.411221	2.37057	2.58765	1.56571	-0.177202	-0.17446	-0.19205	-0.611781	-0.61184	-0.611545	-0.613688	-0.613723	-0.613555	-0.612654	-0.612882	-0.612309	-0.612411	-0.612445	-0.612466	2
ETH2_1155600	1.68275	1.95625	2.20636	-0.391504	-0.355745	-0.173529	0.931678	0.956937	0.928936	-0.681726	-0.654508	-0.686222	-0.819374	-0.815127	-0.819536	-0.762706	-0.764346	-0.780568	-0.188935	-0.245478	-0.523602	2
ETH2_1155700	2.23378	1.9388	2.5262	-0.141122	-0.0175904	0.235447	-0.42978	-0.417415	-0.368103	-0.790038	-0.803678	-0.794666	-0.737636	-0.807401	-0.816436	-0.307386	-0.365927	-0.489419	0.226439	-0.00114856	0.127075	2
ETH2_1200700	1.64802	2.29987	2.72948	-0.294314	-0.339801	-0.217798	-0.446518	-0.441242	-0.441136	-0.597419	-0.599932	-0.600346	-0.59972	-0.59702	-0.598632	-0.56514	-0.564727	-0.588866	0.563929	0.457336	-0.206026	2
ETH2_1200900	0.523535	0.162832	1.11004	2.01607	1.94738	2.27568	-0.0494826	0.0895166	-0.0491651	-0.773227	-0.751082	-0.766397	-0.60364	-0.619589	-0.664228	-0.646189	-0.641399	-0.618223	-0.573483	-0.722481	-0.646472	2
ETH2_1201400	1.54856	2.27114	2.90249	-0.428926	-0.438808	-0.410529	-0.415183	-0.42704	-0.426899	-0.527718	-0.532924	-0.533336	-0.527422	-0.530026	-0.529072	-0.518177	-0.521231	-0.524622	0.514366	0.319143	-0.263787	2
ETH2_1202700	1.37056	2.05548	2.21048	1.33678	0.508175	0.905513	-0.460771	-0.465054	-0.417549	-0.850577	-0.855176	-0.871886	-0.867909	-0.87297	-0.870587	-0.479791	-0.50464	-0.623153	0.0705787	0.0916597	-0.409162	2
ETH2_1202800	1.25387	1.78142	2.10482	1.46375	0.874173	1.43783	-0.365508	-0.345296	-0.34654	-0.766916	-0.763049	-0.788413	-0.775208	-0.780383	-0.770261	-0.663593	-0.67167	-0.694366	-0.279461	-0.351766	-0.553444	2
ETH2_1204700	2.1664	2.18715	2.24641	0.57547	0.286206	0.367203	-0.396361	-0.393511	-0.379728	-0.693225	-0.692468	-0.694095	-0.693522	-0.694692	-0.694424	-0.688154	-0.685078	-0.686595	0.0492471	-0.0848426	-0.401389	2
ETH2_1204900	2.36682	2.27212	2.19513	-0.523656	-0.505747	-0.516306	-0.304756	-0.310062	-0.295327	-0.573407	-0.572668	-0.573035	-0.573812	-0.573812	-0.573495	-0.573397	-0.573411	-0.573166	0.461644	0.406284	-0.0859499	2
ETH2_1206900	0.647632	0.564229	1.38383	1.52161	1.51802	2.73181	-0.665262	-0.66769	-0.669018	-0.758564	-0.760929	-0.762303	-0.606813	-0.485533	-0.528704	-0.598598	-0.593924	-0.643988	-0.0389246	-0.221749	-0.365126	2
ETH2_1207000	1.18511	1.60372	1.7722	1.4174	1.1216	1.78374	-0.630824	-0.62516	-0.632592	-0.753286	-0.752937	-0.75314	-0.752239	-0.751456	-0.75163	-0.752787	-0.752854	-0.75282	0.0705332	0.0775032	-0.37008	2
ETH2_1207600	1.1444	1.81624	1.88225	1.60425	1.04354	1.38295	-0.580751	-0.57831	-0.576481	-0.752637	-0.752351	-0.753399	-0.753399	-0.752872	-0.752992	-0.752094	-0.752527	-0.752567	0.019541	0.0277876	-0.410578	2
ETH2_1208200	2.10072	2.24857	2.36297	-0.502297	-0.549686	-0.522716	0.150058	0.145106	0.171392	-0.608962	-0.640026	-0.691782	-0.696607	-0.695839	-0.687434	-0.611195	-0.628229	-0.655797	0.299723	0.175396	-0.163365	2
ETH2_1209800	1.57598	1.84564	1.6529	1.20299	0.41431	1.19106	0.081376	0.112482	0.0863393	-1.07408	-1.07013	-1.25842	-1.12112	-1.12157	-1.1772	-0.015124	-0.0408038	-0.267026	-0.28648	-0.133159	-0.597957	2
ETH2_1210300	1.26834	1.94922	2.33279	-1.05584	-0.964773	-0.890683	0.323893	0.333291	0.360498	-0.826688	-0.804371	-1.00296	-0.95985	-0.820994	-0.895633	0.770693	0.713227	0.29129	0.101694	-0.0464628	-0.176677	2
ETH2_1211200	1.98596	1.79563	2.17959	0.809848	0.547697	0.955144	0.0731009	0.0873549	0.108422	-0.705279	-0.736592	-0.746543	-0.805691	-0.813807	-0.82535	-0.565493	-0.522809	-0.599528	-0.73844	-0.726817	-0.756405	2
ETH2_1211400	2.27122	2.50397	2.35199	-0.0607739	-0.285359	-0.435059	-0.344081	-0.234647	-0.439516	-0.446452	-0.490528	-0.356098	-0.490528	-0.490528	-0.490528	-0.437887	-0.398949	-0.357211	-0.387967	-0.490528	-0.490528	2
ETH2_1211900	0.665783	3.46918	0.77398	0.393625	0.343191	-0.722661	-0.4633	-0.496076	-0.22577	0.994666	0.763347	-0.722661	-0.722661	-0.722661	-0.429362	-0.722661	-0.722661	-0.323096	-0.722661	0.315115	-0.722661	2
ETH2_1212800	2.05603	2.21656	2.35561	0.199778	0.185988	0.0394487	-0.37575	-0.393071	-0.369763	-0.717661	-0.721257	-0.726961	-0.713769	-0.72058	-0.723372	-0.675646	-0.672416	-0.697029	0.377545	0.308873	-0.232562	2
ETH2_1213300	2.11298	2.22314	2.18568	-0.733169	-0.729677	-0.708646	-0.277484	-0.333069	-0.270221	-0.769898	-0.767934	-0.765184	-0.743505	-0.737363	-0.755359	0.0857088	0.0309595	-0.115186	0.56324	0.45407	0.0509057	2
ETH2_1213600	2.28514	2.1925	2.17156	-0.0697844	0.0715831	-0.152555	-0.413707	-0.407711	-0.38807	-0.712616	-0.711827	-0.708786	-0.707284	-0.709595	-0.712782	-0.613919	-0.641072	-0.644296	0.512899	0.475521	-0.115195	2
ETH2_1213700	1.99441	2.23482	2.43318	-0.687377	-0.673971	-0.66134	0.0259802	-0.0492985	0.0404601	-0.732405	-0.742294	-0.789906	-0.765711	-0.761308	-0.76339	0.083572	-0.00457799	-0.351517	0.271043	0.136347	-0.236719	2
ETH2_1216500	0.98028	1.11581	1.16747	1.05732	0.812238	0.845876	1.20508	1.36353	1.32903	-0.946801	-0.933667	-0.941715	-0.949555	-0.949555	-0.948928	-0.949555	-0.944468	-0.947846	-0.191904	-0.380349	-0.792302	2
ETH2_1217300	1.20235	1.56192	2.27766	1.32284	1.10519	1.13514	-0.485174	-0.534776	-0.456561	-0.851193	-0.882324	-0.924711	-0.909801	-0.904411	-0.928226	-0.512493	-0.541501	-0.675712	0.161985	0.0208287	-0.18103	2
ETH2_1217700	2.64485	2.18662	1.7893	-0.605193	-0.598704	-0.528837	0.0335725	0.0701168	0.00533808	-0.597699	-0.596586	-0.605434	-0.684391	-0.666738	-0.677591	-0.663929	-0.655929	-0.64845	0.371152	0.35307	0.0754583	2
ETH2_1217800	1.0826	1.53263	1.83269	1.47717	1.59684	1.54685	-0.499866	-0.501366	-0.493186	-0.738761	-0.737042	-0.738183	-0.738761	-0.738761	-0.738329	-0.738148	-0.738269	-0.73843	-0.180585	-0.247544	-0.501531	2
ETH2_1218300	2.16171	1.88493	1.61002	1.07735	1.32474	0.734967	-0.365208	-0.341093	-0.350462	-0.745364	-0.746743	-0.750286	-0.746884	-0.744227	-0.751297	-0.709095	-0.712412	-0.714716	-0.254903	-0.281387	-0.579632	2
ETH2_1219900	2.51572	2.27977	2.18372	-0.383576	-0.418027	-0.431107	0.128237	0.106013	0.0683957	-0.443435	-0.505536	-0.546968	-0.60742	-0.604017	-0.601088	-0.32812	-0.361017	-0.366884	-0.559861	-0.560888	-0.563904	2
ETH2_1222800	1.52322	1.66344	1.80119	1.39557	1.50135	1.06877	-0.48357	-0.473285	-0.487999	-0.775822	-0.775882	-0.776006	-0.777061	-0.777023	-0.777061	-0.777061	-0.776931	-0.776865	-0.0070303	-0.0702209	-0.441725	2
ETH2_1222900	2.01429	2.00233	2.64468	-0.461088	-0.423134	-0.423968	-0.336948	-0.370133	-0.35475	-0.599417	-0.603532	-0.604286	-0.610326	-0.610114	-0.609781	-0.594733	-0.591361	-0.601014	0.654078	0.538481	-0.0592714	2
ETH2_1223200	2.52822	2.28428	2.18983	-0.397112	-0.342553	-0.404085	-0.0551453	-0.0319505	-0.16306	-0.699483	-0.72322	-0.81089	-0.272038	-0.418115	-0.489092	-0.285693	-0.315007	-0.0805165	-0.596964	-0.41773	-0.499685	2
ETH2_1223300	2.25405	1.95573	1.97054	-0.0111444	-0.129245	-0.255218	-0.2955	-0.234874	-0.333261	-0.971106	-0.940781	-1.03019	-0.370641	-1.01309	-1.0836	0.624245	0.693091	0.45341	-0.394208	-0.336693	-0.551501	2
ETH2_1224300	2.17596	2.15192	2.36578	-0.611233	-0.587069	-0.595603	-0.564859	-0.569321	-0.571236	0.276081	0.222919	0.306707	-0.650046	-0.649983	-0.649938	-0.649338	-0.649772	-0.648611	0.272931	0.0338723	-0.40916	2
ETH2_1224500	2.45803	1.97207	1.90344	-0.370255	-0.235577	-0.431394	0.293493	0.323613	0.342149	-0.650551	-0.653082	-0.642213	-0.82581	-0.828015	-0.827822	-0.819227	-0.818957	-0.816938	0.564723	0.270199	-0.207868	2
ETH2_1225600	1.18283	1.78947	1.86883	1.35497	1.08621	1.43872	-0.487104	-0.522315	-0.496351	-0.788143	-0.789896	-0.821812	-0.823754	-0.824774	-0.827438	-0.79382	-0.800192	-0.810664	0.201057	0.179847	-0.315676	2
ETH2_1225900	0.564856	0.428222	1.17334	1.53488	2.4172	2.02465	0.000128071	-0.0660863	0.0535146	-0.785857	-0.797855	-0.762117	-0.73741	-0.799391	-0.778586	-0.395567	-0.319032	-0.528597	-0.713328	-0.738533	-0.774442	2
ETH2_1226000	1.64674	1.88628	1.72003	0.557473	0.195243	0.128298	-0.240605	-0.311974	-0.215591	-1.21375	-1.20995	-1.22941	-1.08973	-1.06232	-1.10551	0.986122	0.948923	0.349248	-0.0823121	-0.33939	-0.31782	2
ETH2_1227600	2.08252	2.2695	2.28084	-0.618179	-0.612104	-0.61138	-0.100192	-0.0850048	-0.0624134	-0.601757	-0.594785	-0.629314	-0.646268	-0.645154	-0.645759	-0.625709	-0.624816	-0.630556	0.565278	0.544567	-0.00931355	2
ETH2_1228000	1.89297	2.63928	2.05686	-0.478899	-0.532931	-0.525515	-0.41175	-0.357543	-0.429841	-0.594538	-0.576816	-0.598713	-0.601222	-0.599586	-0.592792	-0.592625	-0.588402	-0.588781	0.501072	0.657772	0.321999	2
ETH2_1230100	2.41357	2.27057	1.76277	0.193413	0.123151	0.0476069	-0.247857	-0.29412	-0.286381	-0.765106	-0.761015	-0.763844	-0.747316	-0.742896	-0.762987	-0.735465	-0.731445	-0.728054	0.572753	0.434698	-0.252048	2
ETH2_1232100	2.06096	2.20714	2.49928	-0.616093	-0.581045	-0.585118	0.300135	0.176157	0.242411	-0.634333	-0.634282	-0.657328	-0.589086	-0.517813	-0.552678	-0.586203	-0.578144	-0.612115	0.148281	-0.098199	-0.391923	2
ETH2_1232400	2.25688	2.06306	2.59796	-0.356182	-0.361234	-0.321047	-0.288082	-0.334527	-0.295403	-0.601388	-0.598741	-0.624381	-0.470838	-0.53745	-0.556558	0.20267	0.180753	-0.0204952	-0.671474	-0.680306	-0.583212	2
ETH2_1232600	-0.704651	0.787031	2.97371	-0.787514	-0.478353	-0.469366	-0.811519	0.114392	0.385481	1.61768	0.1653	0.786269	-0.736301	0.120384	-0.412988	0.589913	-1.12739	-0.884077	0.494831	-0.495449	-1.12739	2
ETH2_1236200	1.1836	1.56847	1.98489	1.3249	1.34306	1.46697	-0.646124	-0.66262	-0.652925	-0.754121	-0.753147	-0.753578	-0.754147	-0.754381	-0.754333	-0.753615	-0.753613	-0.753816	0.117582	0.0318565	-0.274909	2
ETH2_1236700	0.151348	0.123504	0.260426	2.17271	2.38368	2.11177	0.128699	0.143157	0.207412	-0.547929	-0.565833	-0.549356	-0.690027	-0.691544	-0.691661	-0.67675	-0.668091	-0.663152	-0.658278	-0.647467	-0.632613	2
ETH2_1237100	1.69903	1.72321	2.07833	0.839716	1.00815	1.04663	-0.108724	-0.135057	-0.0787261	-0.869898	-0.879857	-0.860222	-0.868097	-0.911053	-0.933228	-0.781706	-0.814724	-0.790899	0.199345	-0.00938436	-0.552838	2
ETH2_1239400	1.41514	1.53223	1.35087	0.84296	0.172649	0.499054	1.18034	1.20402	1.24684	-0.942521	-0.937869	-0.947503	-0.952606	-0.95445	-0.95581	-0.938461	-0.93724	-0.940919	-0.159733	-0.203641	-0.573348	2
ETH2_1241000	2.0649	2.23304	2.38812	0.435311	0.215442	0.386735	-0.448049	-0.462853	-0.441068	-0.652771	-0.652144	-0.652193	-0.652958	-0.652738	-0.654393	-0.651896	-0.650658	-0.653169	0.0097358	-0.042155	-0.466238	2
ETH2_1241400	1.99421	2.33933	2.45197	-0.325296	-0.32469	-0.295514	0.19279	0.0972991	0.175098	-0.642918	-0.637764	-0.651251	-0.682236	-0.682051	-0.681934	-0.682118	-0.682046	-0.682189	0.053001	0.0180618	-0.351759	2
ETH2_1241900	2.52527	2.58225	1.91506	-0.301598	-0.0982053	-0.0949949	-0.380021	-0.368007	-0.324244	-0.529855	-0.469713	-0.505744	-0.561716	-0.561716	-0.561716	-0.561716	-0.561716	-0.561716	-0.122824	-0.121197	-0.335893	2
ETH2_1245600	0.831911	0.834406	1.08721	2.75898	1.48115	1.41673	-0.104211	-0.0613882	-0.109086	-0.510421	-0.529573	-0.598499	-0.733905	-0.728425	-0.732133	-0.721914	-0.716063	-0.721301	-0.721194	-0.706124	-0.716158	2
ETH2_1246600	1.74439	2.42874	2.55763	-0.483133	-0.482589	-0.485843	-0.439864	-0.432693	-0.427115	-0.535516	-0.53468	-0.53697	-0.539803	-0.53753	-0.537607	-0.536603	-0.537576	-0.538806	0.654674	0.420615	-0.21972	2
ETH2_1247800	1.78594	2.18804	2.07367	1.15459	0.681849	0.304311	-0.139585	-0.138318	-0.149567	-0.780382	-0.774088	-0.798887	-0.789863	-0.797098	-0.797366	-0.74354	-0.73897	-0.76138	-0.0636849	-0.144604	-0.571072	2
ETH2_1248200	0.91546	1.22731	1.39416	1.4572	0.965073	0.965282	0.960716	0.917535	0.974	-0.891594	-0.816809	-0.968575	-1.01555	-1.01555	-1.01555	-0.952553	-0.962944	-0.983642	-0.135108	-0.211019	-0.807849	2
ETH2_1249100	1.15275	1.46235	1.88495	1.6131	1.6086	1.376	-0.593691	-0.602162	-0.600222	-0.699123	-0.69933	-0.698799	-0.6999	-0.6999	-0.699832	-0.69978	-0.699483	-0.699737	-0.16354	-0.287719	-0.554529	2
ETH2_1249200	1.52161	1.64279	2.16931	1.49777	1.50655	0.453251	-0.617504	-0.595723	-0.610506	-0.67492	-0.670685	-0.67049	-0.677665	-0.677665	-0.677665	-0.676728	-0.677665	-0.67657	-0.127841	-0.237923	-0.521735	2
ETH2_1250600	1.95424	2.69677	2.27284	-0.463724	-0.477096	-0.449703	-0.0952462	-0.0683495	-0.0822933	-0.619797	-0.622288	-0.623255	-0.605703	-0.589935	-0.595184	-0.456039	-0.464024	-0.499959	0.207829	-0.0613169	-0.357763	2
ETH2_1253300	0.600936	1.28625	1.90788	1.46293	0.846038	2.45176	-0.369989	-0.44791	-0.374674	-0.621387	-0.584658	-0.680362	-0.821099	-0.82174	-0.821488	-0.693121	-0.682321	-0.717885	-0.237156	-0.21018	-0.471811	2
ETH2_1253600	2.13758	2.25987	2.11618	0.130533	-0.0675566	-0.0130149	-0.441093	-0.417141	-0.418539	-0.720462	-0.724754	-0.729712	-0.722448	-0.73103	-0.732232	-0.707471	-0.705143	-0.719072	0.629726	0.417507	0.158279	2
ETH2_1253800	1.94264	2.19808	2.27584	-0.435658	-0.446341	-0.26968	0.378084	0.364175	0.469698	-0.781029	-0.823089	-0.808723	-0.927084	-0.92881	-0.924704	-0.43313	-0.47211	-0.486945	0.218122	0.0818854	-0.191222	2
ETH2_1253900	1.3178	1.29686	1.42645	1.12363	1.26316	1.31256	0.650215	0.71521	0.666073	-0.648186	-0.718271	-0.64566	-1.01284	-1.01448	-1.01718	-1.01003	-1.01493	-1.01429	-0.362718	-0.466699	-0.846699	2
ETH2_1255100	1.78625	2.07845	2.17668	0.687628	0.472272	0.610219	-0.368865	-0.374319	-0.37768	-0.745104	-0.769563	-0.841835	-0.93968	-0.928057	-0.94586	-0.628726	-0.68227	-0.796408	0.401016	0.312218	-0.126369	2
ETH2_1255500	1.94318	2.37719	2.58334	-0.449434	-0.43406	-0.432467	-0.436178	-0.444433	-0.428488	-0.527035	-0.526654	-0.52755	-0.527742	-0.527242	-0.526883	-0.520238	-0.519365	-0.523429	0.394241	0.263093	-0.209845	2
ETH2_1255900	1.30684	1.86846	1.97856	1.18028	0.978329	1.57452	-0.493749	-0.518454	-0.490147	-0.747496	-0.747662	-0.748957	-0.748916	-0.748426	-0.749139	-0.746731	-0.747691	-0.747888	-0.0353935	-0.113076	-0.503261	2
ETH2_1256400	1.6542	1.49658	1.5323	1.27718	1.32394	1.88212	-0.420517	-0.406412	-0.410652	-0.656962	-0.65539	-0.655538	-0.666026	-0.665173	-0.66571	-0.662947	-0.66336	-0.663524	-0.657354	-0.658111	-0.65864	2
ETH2_1257300	1.46997	1.61458	1.43472	-0.883613	-1.04851	-1.0555	1.09695	0.938543	1.1283	-0.656023	-0.674457	-0.965939	-1.07907	-1.15616	-1.14466	0.570787	0.638701	0.298959	0.142916	-0.0857453	-0.584751	2
ETH2_1257700	2.12819	1.92153	2.67075	-0.534003	-0.553244	-0.552279	-0.211934	-0.234795	-0.162015	-0.681114	-0.673194	-0.673987	-0.631685	-0.643295	-0.656336	-0.424574	-0.455529	-0.522322	0.440595	0.386531	0.062702	2
ETH2_1258500	1.85652	2.14347	2.26109	0.709007	0.500046	0.910945	-0.435608	-0.491823	-0.452641	-0.72803	-0.731359	-0.802273	-0.781888	-0.777168	-0.768498	-0.421717	-0.433982	-0.553279	-0.157703	-0.251538	-0.59357	2
ETH2_1258700	1.159	1.40479	1.66472	1.2973	1.35735	1.88624	-0.171583	-0.177792	-0.16372	-0.721427	-0.727212	-0.734379	-0.907981	-0.90783	-0.907685	-0.900832	-0.900714	-0.90301	-0.106751	-0.0629089	-0.475585	2
ETH2_1261000	1.81507	1.96353	2.21673	1.24807	0.379082	0.292991	-0.497522	-0.49908	-0.449843	-0.774593	-0.774593	-0.774593	-0.771804	-0.76866	-0.770772	-0.738965	-0.750059	-0.752036	0.396754	0.142513	-0.132216	2
ETH2_1261900	1.14163	1.70902	1.82276	1.65047	1.12152	1.38026	-0.427776	-0.440898	-0.445094	-0.805573	-0.80472	-0.80592	-0.80592	-0.805644	-0.805683	-0.80147	-0.80352	-0.803178	0.106772	0.0136559	-0.390682	2
ETH2_1262000	1.75294	2.06006	3.0635	-0.182979	-0.266137	-0.27491	-0.458774	-0.454174	-0.470459	-0.574751	-0.578401	-0.57701	-0.574243	-0.557381	-0.571091	-0.363779	-0.369065	-0.434528	0.0946335	-0.0453426	-0.218115	2
ETH2_1262100	1.57674	1.82673	3.08861	0.641534	0.246295	-0.416159	-0.328784	-0.248418	-0.273864	-0.728134	-0.728134	-0.728134	-0.728134	-0.728134	-0.728134	-0.234684	-0.327525	-0.497423	-0.215392	-0.228786	-0.240065	2
ETH2_1262300	2.11055	1.48197	1.63866	-0.382664	-0.305764	-0.22835	-0.570706	-0.567549	-0.563013	-1.03997	-1.05404	-1.00777	-0.327928	-0.441248	-0.300548	1.36937	1.21776	1.01668	-0.753247	-0.725275	-0.566926	2
ETH2_1262400	1.94974	1.60831	2.00939	-0.348236	-0.407493	-0.207071	-0.75969	-0.764597	-0.751679	-0.811872	-0.882994	-0.802431	-0.0681756	-0.500884	-0.464375	0.87302	1.40047	0.930956	-0.751166	-0.739961	-0.511267	2
ETH2_1263500	1.81177	1.65167	1.91987	-0.0362262	-0.0229707	0.00887416	0.992314	0.784702	0.996005	-0.897162	-0.893142	-0.892029	-0.919573	-0.918517	-0.917759	-0.915211	-0.915204	-0.915711	0.259901	0.210432	-0.392042	2
ETH2_1263800	1.83159	1.35939	1.74881	1.17612	1.13362	1.84793	-0.448289	-0.405039	-0.466138	-0.530249	-0.556746	-0.608416	-0.682334	-0.68672	-0.685784	-0.659495	-0.650385	-0.673821	-0.680468	-0.677633	-0.685949	2
ETH2_1263900	1.61687	1.37424	2.16626	-0.347844	-0.442375	-0.237005	-0.725598	-0.673154	-0.57588	-0.643031	-0.607203	-0.793915	-0.804475	-0.870506	-0.910755	1.54606	1.44971	0.667388	-0.309776	-0.603581	-0.275421	2
ETH2_1264100	2.05943	1.76938	1.56181	0.198506	0.32995	0.260441	0.0613	0.0896807	0.0348206	0.731351	0.593059	0.632561	-1.20719	-1.21115	-1.2134	-1.08081	-1.06703	-1.08438	-0.39874	-0.338093	-0.721501	2
ETH2_1265000	1.59901	2.20045	2.69951	-0.525679	-0.515498	-0.521676	-0.367991	-0.38592	-0.33143	-0.59974	-0.601094	-0.599193	-0.601391	-0.600197	-0.601186	-0.585974	-0.590787	-0.594127	0.734675	0.546211	0.242027	2
ETH2_1265100	2.00501	2.24923	2.535	-0.509799	-0.501689	-0.502188	-0.470913	-0.471396	-0.473676	-0.52878	-0.528853	-0.530073	-0.530316	-0.530316	-0.530316	-0.530316	-0.530276	-0.530316	0.522723	0.499134	-0.111879	2
ETH2_1265500	1.92589	1.35538	1.55195	-0.483275	-0.438484	-0.385775	1.42064	1.55568	1.36449	-0.662932	-0.665106	-0.700902	-0.697775	-0.696699	-0.689293	-0.607442	-0.637379	-0.630372	-0.649445	-0.622787	-0.606381	2
ETH2_1300300	1.43137	1.69055	1.99732	1.39848	1.16724	1.20901	-0.56382	-0.562106	-0.554822	-0.751052	-0.754008	-0.754752	-0.756241	-0.756241	-0.756241	-0.754856	-0.755396	-0.756241	0.111345	-0.0417907	-0.487752	2
ETH2_1300900	2.35754	1.95045	2.3488	0.568797	0.490493	0.147346	-0.307585	-0.256666	-0.249876	-0.683831	-0.636098	-0.716187	-0.740816	-0.64862	-0.704845	-0.377381	-0.431406	-0.423843	-0.602184	-0.575588	-0.508496	2
ETH2_1302100	1.85263	2.51491	2.35392	-0.456855	-0.503745	-0.513114	-0.457347	-0.464911	-0.440749	-0.549	-0.548301	-0.550447	-0.549365	-0.546994	-0.547482	-0.54051	-0.53341	-0.542704	0.685318	0.445571	-0.10742	2
ETH2_1303200	1.06766	1.71929	1.91046	1.5869	1.10129	1.31346	-0.470426	-0.506616	-0.457555	-0.862599	-0.861192	-0.875498	-0.864481	-0.856953	-0.862422	-0.674575	-0.66639	-0.732597	0.251631	0.0941643	-0.35355	2
ETH2_1304700	1.06163	1.525	1.51223	1.06858	0.530519	0.969047	0.90715	0.895724	0.959481	-1.17081	-1.16541	-1.16859	-1.11805	-1.12574	-1.12161	-0.540913	-0.566764	-0.721863	-0.0448422	-0.106784	-0.577985	2
ETH2_1306900	2.00532	2.22844	2.34675	-0.509315	-0.493787	-0.496731	-0.472191	-0.471295	-0.463637	-0.583972	-0.583785	-0.585346	-0.584604	-0.57719	-0.583567	-0.585607	-0.584116	-0.584492	0.748737	0.664621	0.165766	2
ETH2_1307100	1.90611	2.24648	2.44314	0.108103	-0.186368	-0.142565	-0.585824	-0.585878	-0.589605	-0.697947	-0.697146	-0.69597	-0.662181	-0.676027	-0.655867	-0.482571	-0.478468	-0.524082	0.749189	0.375645	-0.16817	2
ETH2_1307500	1.99097	2.18641	2.05763	0.473305	0.367081	0.50376	0.0910883	-2.7e-05	0.0332743	-0.666973	-0.636774	-0.711721	-0.903634	-0.905626	-0.907116	-0.891285	-0.892371	-0.897781	0.0379942	0.0922162	-0.420416	2
ETH2_1312900	2.20609	2.15064	1.99074	-0.385294	-0.65716	-0.389377	0.244725	0.287364	0.350988	-0.924114	-0.89958	-0.998097	-0.903077	-0.94309	-0.982075	-0.0451448	-0.184751	-0.203922	0.215338	0.249196	-0.179401	2
ETH2_1313900	2.00159	1.72873	2.45651	0.275092	-0.0996719	0.226958	0.41775	0.512186	0.635285	-0.794635	-0.750606	-0.808478	-0.821126	-0.818506	-0.824523	-0.744708	-0.764397	-0.78377	-0.401066	-0.315255	-0.32736	2
ETH2_1314000	1.0528	1.98971	2.07651	1.33367	0.885805	1.09638	-0.471836	-0.484565	-0.445856	-0.814757	-0.821888	-0.842201	-0.848892	-0.849609	-0.850184	-0.759708	-0.767775	-0.798321	0.226476	0.297744	-0.203494	2
ETH2_1314500	1.73508	1.39901	1.53071	1.24055	1.16576	1.54824	-0.11051	-0.0955498	-0.064496	-0.891059	-0.89657	-0.89181	-0.898854	-0.898854	-0.898854	-0.888855	-0.895255	-0.897242	0.0309244	0.0649097	-0.387271	2
ETH2_1314600	1.25545	1.37272	1.51181	1.35047	1.55568	1.88836	-0.425299	-0.420339	-0.431484	-0.794901	-0.794994	-0.794299	-0.796362	-0.796362	-0.796362	-0.796362	-0.796149	-0.796147	0.0150479	-0.0673762	-0.443099	2
ETH2_1315900	1.80811	1.07032	1.24853	1.33426	1.51852	1.97848	-0.181886	-0.159111	-0.177575	-0.700319	-0.702095	-0.695201	-0.707744	-0.707744	-0.707744	-0.705015	-0.707744	-0.706149	-0.700655	-0.704983	-0.694249	2
ETH2_1316000	1.10553	1.36307	1.76817	1.43439	1.65867	1.72205	-0.570225	-0.55819	-0.566651	-0.732732	-0.731092	-0.731911	-0.733598	-0.733687	-0.734242	-0.726812	-0.727726	-0.728598	-0.148287	-0.189862	-0.438269	2
ETH2_1316200	1.19298	1.51791	1.80545	1.29257	1.25741	1.92933	-0.488537	-0.445178	-0.485787	-0.74443	-0.746783	-0.747182	-0.763878	-0.762961	-0.763484	-0.7422	-0.738337	-0.741489	-0.110468	-0.227296	-0.487636	2
ETH2_1317000	2.37744	2.08564	2.13178	-0.451267	-0.47081	-0.447716	-0.464403	-0.465033	-0.473268	-0.599154	-0.60902	-0.606573	-0.620904	-0.614738	-0.622222	-0.549932	-0.547061	-0.571912	0.881687	0.402385	0.235085	2
ETH2_1317700	2.04352	2.49432	2.13603	-0.62579	-0.628085	-0.632742	-0.0342968	-0.0110841	0.0179597	-0.663995	-0.679894	-0.698462	-0.714109	-0.714275	-0.711403	-0.428684	-0.440263	-0.466778	0.414304	0.404518	-0.0607883	2
ETH2_1319300	2.33573	2.27386	2.24318	-0.570988	-0.544267	-0.557097	-0.478413	-0.479919	-0.484676	-0.598273	-0.597751	-0.598162	-0.551314	-0.563508	-0.560094	-0.304295	-0.337134	-0.432303	0.410513	0.381107	0.0137982	2
ETH2_1319900	0.982058	1.219	1.77337	0.364086	0.513263	2.79705	0.24692	0.0899424	-0.119723	-0.833438	-0.850743	-0.850743	-0.850743	-0.836978	-0.850743	-0.726738	-0.814788	-0.721902	-0.233321	-0.160562	-0.135266	2
ETH2_1320200	0.939328	1.2586	1.73565	1.51099	1.59927	1.93304	-0.409773	-0.407858	-0.407458	-0.747283	-0.746526	-0.748975	-0.752916	-0.752653	-0.75286	-0.751482	-0.750966	-0.752165	-0.235998	-0.262418	-0.497555	2
ETH2_1320900	2.21041	2.38101	2.00507	-0.676643	-0.67445	-0.633162	-0.259367	-0.360549	-0.310899	-0.716178	-0.698018	-0.675285	-0.654126	-0.633243	-0.658527	-0.263321	-0.261698	-0.389489	0.600011	0.669926	-0.00146933	2
ETH2_1321000	2.26593	2.01089	1.91629	0.351391	0.00388121	-0.0515063	0.216621	0.260234	0.193496	-0.951759	-0.916839	-1.02803	-1.09234	-1.07173	-1.07445	-0.200646	-0.258748	-0.491435	0.200467	0.126843	-0.40857	2
ETH2_1321100	2.19242	2.1733	2.08244	0.481185	0.303508	0.678273	-0.300982	-0.321856	-0.333348	-0.758465	-0.743046	-0.782386	-0.787494	-0.772067	-0.756841	-0.658562	-0.682767	-0.661046	0.0637896	0.00230116	-0.418354	2
ETH2_1321800	2.13003	2.43124	2.46242	-0.442494	-0.426518	-0.417896	-0.327094	-0.332244	-0.32353	-0.524088	-0.524613	-0.526764	-0.526886	-0.526886	-0.526886	-0.526528	-0.526678	-0.526747	0.146938	0.125774	-0.290555	2
ETH2_1322000	1.40392	1.62152	1.77919	1.5147	1.08487	1.47947	-0.453665	-0.487994	-0.439608	-0.848782	-0.846081	-0.845093	-0.811478	-0.829903	-0.828612	-0.768245	-0.734827	-0.739181	0.0658992	-0.0538125	-0.262281	2
ETH2_1322800	2.01777	1.96304	2.41398	0.0951886	0.083244	0.466764	-0.422122	-0.405744	-0.388694	-0.776352	-0.772279	-0.71059	-0.796938	-0.807634	-0.802749	-0.716901	-0.708592	-0.696172	0.318191	0.514547	0.132041	2
ETH2_1324100	1.61832	1.93633	2.12073	0.198265	-0.198758	-0.264435	-0.778395	-0.775253	-0.782594	-1.08659	-1.09488	-1.08825	-0.745515	-0.655221	-0.641172	1.00471	1.01184	0.223237	0.201329	0.073883	-0.277572	2
ETH2_1325400	1.39667	1.50241	1.30202	-0.452922	-0.463501	-0.281974	1.37543	1.40019	1.51832	0.0245621	0.0217747	0.136043	-1.23661	-1.26464	-1.18907	-0.895791	-0.89712	-0.925977	-0.407687	-0.213715	-0.448419	2
ETH2_1325900	2.10571	1.85095	2.43252	0.447396	0.475312	0.901361	-0.37731	-0.412679	-0.423855	-0.783357	-0.757215	-0.749069	-0.762929	-0.762495	-0.784927	-0.409959	-0.358319	-0.438358	-0.413729	-0.411652	-0.367403	2
ETH2_1326100	2.2243	2.25984	2.00064	-0.107892	-0.0452415	0.00527387	0.0448608	0.165529	0.139068	-0.934122	-0.97396	-0.940844	-0.821971	-0.723113	-0.771146	-0.603427	-0.567284	-0.599622	0.406877	0.201784	-0.359549	2
ETH2_1326500	1.1709	1.26485	1.40183	0.957148	0.907743	0.330484	1.27435	1.21243	1.18556	-0.931054	-0.904433	-0.959272	-1.09994	-1.11684	-1.08412	-0.775571	-0.775786	-0.835934	-0.288979	-0.298817	-0.63455	2
ETH2_1326900	0.49709	1.01733	1.3174	1.30465	1.73767	2.22869	-0.486416	-0.500231	-0.488278	0.263997	0.204145	0.347647	-0.98554	-0.984987	-0.965733	-0.787642	-0.787117	-0.795968	-0.508045	-0.768058	-0.860597	2
ETH2_1327400	1.52849	2.01349	2.05832	0.773708	0.837472	1.03293	-0.562161	-0.586498	-0.57189	-0.812219	-0.812371	-0.812758	-0.808503	-0.809131	-0.808819	-0.75112	-0.758423	-0.774513	0.448442	0.333074	-0.157522	2
ETH2_1327600	1.44476	1.63702	1.62447	1.44328	1.50847	1.28061	-0.282117	-0.301193	-0.359996	-0.859109	-0.859634	-0.86015	-0.843244	-0.844905	-0.850338	-0.749154	-0.737169	-0.784978	0.0195099	-0.231251	-0.394883	2
ETH2_1328000	1.61547	1.88541	1.78908	0.568755	0.621794	0.85704	0.506361	0.51422	0.543707	-0.989875	-0.970744	-0.984921	-1.04402	-1.04191	-1.04195	-0.800387	-0.800993	-0.885537	0.00131767	0.046541	-0.389359	2
ETH2_1328100	2.22449	2.15545	2.24704	-0.607673	-0.596476	-0.592598	-0.0872363	-0.0743509	-0.0907509	-0.638948	-0.638586	-0.640388	-0.641021	-0.640196	-0.641021	-0.613479	-0.61195	-0.622453	0.693007	0.427134	-0.00999204	2
ETH2_1328200	1.81093	2.27392	2.44799	0.468402	0.328667	0.402223	-0.223169	-0.26323	-0.271252	-0.828678	-0.843787	-0.942105	-0.808366	-0.454307	-0.709848	-0.375285	-0.418728	-0.690728	-0.0716876	-0.213455	-0.617507	2
ETH2_1328500	1.89136	1.93708	2.1219	0.780498	0.708375	0.803153	-0.258961	-0.266398	-0.293336	-0.809928	-0.803262	-0.805291	-0.833722	-0.833204	-0.832831	-0.817956	-0.817243	-0.820223	0.226572	0.028992	-0.305582	2
ETH2_1332800	1.46992	2.34266	2.46741	0.162212	-0.171125	0.0391992	-0.115075	-0.200638	-0.0696408	-0.975729	-0.95751	-0.993116	-0.980594	-0.994758	-1.00631	0.23494	0.297447	-0.300904	0.0494489	0.00561747	-0.303454	2
ETH2_1333100	1.93505	2.50116	2.44812	-0.503627	-0.515812	-0.531607	-0.211302	-0.232701	-0.190919	-0.598636	-0.596836	-0.598964	-0.595561	-0.592159	-0.594559	-0.489182	-0.481853	-0.514572	0.310413	0.253369	-0.199823	2
ETH2_1334500	0.702727	1.09903	1.64555	0.416592	0.749871	1.05643	1.25585	1.02936	1.352	-0.76773	-0.704823	-0.892556	-1.42274	-1.40066	-1.43158	-0.257302	-0.348489	-0.529486	-0.341651	-0.743612	-0.466787	2
ETH2_1335000	1.13623	1.51133	1.82738	1.18655	1.27482	1.79561	-0.317711	-0.380182	-0.333426	-0.828628	-0.830932	-0.840486	-0.847336	-0.847095	-0.84651	-0.844238	-0.845604	-0.846599	0.0767098	0.081205	-0.281086	2
ETH2_1335100	1.43805	1.63592	1.92977	1.15564	1.20885	1.51917	-0.404371	-0.397336	-0.38546	-0.794131	-0.797969	-0.797287	-0.80904	-0.807841	-0.807863	-0.797855	-0.796292	-0.798972	0.0353973	-0.11523	-0.413151	2
ETH2_1335200	1.92999	2.25491	2.63964	-0.0599642	0.0524317	0.0940845	-0.424317	-0.423311	-0.417244	-0.624509	-0.626472	-0.6267	-0.624604	-0.627068	-0.626296	-0.614415	-0.619129	-0.618154	0.24192	0.0628002	-0.343591	2
ETH2_1337300	1.92966	1.96368	2.11563	0.847409	0.31666	0.421535	0.224184	0.166366	0.144168	-0.701374	-0.629166	-0.845035	-0.938972	-0.936872	-0.938972	-0.902713	-0.916422	-0.923412	-0.0707664	-0.0189964	-0.306589	2
ETH2_1337800	1.83237	2.09417	2.24572	-0.616453	-0.650601	-0.648474	0.503048	0.426812	0.534896	-0.735488	-0.743948	-0.803688	-0.813615	-0.814229	-0.819708	-0.543402	-0.551869	-0.64854	0.487146	0.478022	-0.21217	2
ETH2_1337900	1.65942	2.43061	2.67321	-0.455771	-0.460079	-0.444493	-0.26268	-0.288926	-0.228472	-0.596686	-0.598734	-0.600588	-0.596778	-0.598162	-0.598717	-0.556857	-0.548557	-0.567995	0.41531	0.326603	-0.101662	2
ETH2_1340000	1.98201	2.12763	2.53345	0.187111	-0.229015	0.636247	-0.220576	-0.180794	-0.213901	-0.867437	-0.877321	-0.871756	-0.645321	-0.539875	-0.536622	-0.102826	-0.0980636	-0.215781	-0.634379	-0.621889	-0.610894	2
ETH2_1341000	2.22714	1.90327	1.9325	-0.781515	-0.758125	-0.775231	0.64888	0.709575	0.643183	-0.559941	-0.585382	-0.5478	-0.764859	-0.782154	-0.775056	-0.734407	-0.734438	-0.742911	0.287663	0.285802	-0.0961906	2
ETH2_1341200	2.29131	1.77179	2.18203	-0.04841	0.0185574	0.0490838	-0.266339	-0.200561	-0.23369	-0.962922	-1.01107	-0.971807	-0.618606	-0.328487	-0.357178	0.276872	0.316938	0.771636	-0.88786	-0.921382	-0.869908	2
ETH2_1341300	2.12983	1.8321	2.1581	0.640646	0.860359	0.464092	-0.496467	-0.434065	-0.427267	-0.110304	0.0799465	0.0790065	-0.921239	-0.885516	-0.938531	-0.859555	-0.849457	-0.862761	-0.433605	-0.443925	-0.581396	2
ETH2_1341500	0.956085	1.23754	1.46749	1.37466	1.44042	1.89592	0.00399293	0.0159639	0.00386534	-0.23458	-0.403515	-0.261642	-1.14244	-1.1932	-1.17567	-0.982524	-0.995122	-1.03117	-0.188046	-0.194796	-0.593243	2
ETH2_1341800	1.26987	1.55439	1.92097	0.129107	-0.00664202	0.0758268	0.934338	0.762209	0.980872	-1.05898	-1.10214	-1.30475	-1.17702	-1.17068	-1.20217	0.5438	0.491094	0.10936	-0.443799	-0.603407	-0.702261	2
ETH2_1342500	2.66283	0.737035	1.12368	-0.534058	-0.0970341	-0.34834	0.699916	1.87486	1.11572	-0.455982	-0.872426	-0.872426	-0.872426	0.0385546	-0.730178	-0.499401	-0.22348	-0.29107	-0.710922	-0.872426	-0.872426	2
ETH2_1342600	1.90335	2.0719	2.8516	-0.0373137	0.189531	0.22735	-0.162377	-0.252323	-0.0709709	-0.514729	-0.572509	-0.572509	-0.529292	-0.572509	-0.572509	-0.572509	-0.572509	-0.559065	-0.572509	-0.537593	-0.572509	2
ETH2_1342700	2.00977	1.79823	1.79185	0.818733	1.1271	0.764351	-0.290833	-0.228412	-0.28464	-1.01066	-1.00093	-1.01733	-1.02534	-1.00746	-1.00812	-0.415828	-0.470135	-0.359947	0.154837	-0.0589227	-0.286312	2
ETH2_1343700	2.40154	2.09074	1.78188	-0.799669	-0.796241	-0.789214	-0.786799	-0.783581	-0.778054	-0.843841	-0.84138	-0.843287	0.331957	0.355663	0.354564	-0.197928	-0.231353	-0.229412	0.411924	0.345742	-0.153252	2
ETH2_1344000	2.08187	2.08001	2.37926	-0.682539	-0.653835	-0.68436	0.167537	-0.00440636	0.14877	-0.666198	-0.656309	-0.70846	-0.703716	-0.687834	-0.701057	-0.540187	-0.550545	-0.60528	0.552412	0.403619	0.0312543	2
ETH2_1345200	1.33402	1.91413	1.57276	-0.235648	-0.521418	-0.693828	-0.313322	-0.369695	-0.316511	-0.935863	-0.935446	-1.00266	-1.01893	-0.946651	-0.96179	1.35034	1.46391	1.07832	0.0488476	-0.0799575	-0.430622	2
ETH2_1349200	2.21097	2.11476	2.00681	0.208982	0.301501	0.163973	-0.526104	-0.526355	-0.528658	-0.731199	-0.732072	-0.731961	-0.732116	-0.732549	-0.732549	-0.718622	-0.717865	-0.722862	0.711912	0.564054	-0.150045	2
ETH2_1349300	-0.414232	-0.401237	-0.403041	2.05812	3.44839	1.04077	-0.081028	0.0114369	-0.0200193	-0.43242	-0.437444	-0.437444	-0.437444	-0.436302	-0.436463	-0.436158	-0.437444	-0.437444	-0.437444	-0.435709	-0.437444	2
ETH2_1349600	2.10225	2.23272	2.32963	-0.521561	-0.491813	-0.480805	-0.453898	-0.474481	-0.488032	-0.598169	-0.59758	-0.598707	-0.587305	-0.592817	-0.590806	-0.502741	-0.503069	-0.522317	0.774749	0.502368	0.0623808	2
ETH2_1350000	2.157	2.09214	2.70967	-0.234488	-0.243792	0.0232352	-0.00790156	-0.00262662	-0.0229315	-0.585251	-0.58441	-0.58516	-0.578446	-0.546475	-0.547116	-0.461667	-0.465044	-0.478275	-0.551115	-0.55766	-0.529681	2
ETH2_1350700	1.41879	0.99326	1.67724	1.58763	1.32902	1.2063	0.174217	0.30545	0.299516	-1.19962	-1.18186	-1.22886	-0.712433	-0.543672	-0.614641	-0.397621	-0.411433	-0.0410961	-0.926943	-0.952227	-0.781017	2
ETH2_1351200	1.73508	2.36553	2.55126	0.102927	-0.118275	0.00862041	-0.199174	-0.232111	-0.176414	-0.704076	-0.698388	-0.710349	-0.706982	-0.705108	-0.709942	-0.702625	-0.699786	-0.706751	0.289768	0.307926	-0.291133	2
ETH2_1351900	1.37603	1.70012	1.80418	1.52754	1.17058	1.44168	-0.489741	-0.503816	-0.512855	-0.753594	-0.750019	-0.759692	-0.761334	-0.761334	-0.761334	-0.757315	-0.756206	-0.758828	-0.109853	-0.102468	-0.481744	2
ETH2_1352100	2.1741	2.31539	2.41688	0.159909	-0.147909	0.0616026	-0.279447	-0.275283	-0.256624	-0.737777	-0.743464	-0.806407	-0.728176	-0.68624	-0.677625	-0.198358	-0.213406	-0.251866	-0.31034	-0.319417	-0.495555	2
ETH2_1352500	0.517432	1.03611	1.13399	0.86838	0.333727	1.25155	1.45158	1.34667	1.57127	-1.04037	-1.03901	-1.05609	-1.0565	-1.06176	-1.05999	-0.624938	-0.599679	-0.785329	-0.226944	-0.362093	-0.598005	2
ETH2_1353800	2.24531	2.49464	1.94654	-0.0818897	-0.23606	-0.285011	0.145809	0.0561318	0.123721	-0.817632	-0.824514	-0.848253	-0.815502	-0.816477	-0.790092	-0.479945	-0.44206	-0.525887	0.098104	0.0171031	-0.164038	2
ETH2_1354100	2.45623	2.08743	2.19904	-0.401218	-0.414554	-0.406341	-0.461493	-0.438571	-0.449577	-0.580974	-0.581785	-0.582578	-0.57898	-0.578964	-0.582395	-0.557203	-0.55722	-0.561561	0.684782	0.462319	-0.15638	2
ETH2_1356400	1.72677	2.45168	2.55678	-0.207424	-0.391988	-0.39956	-0.581691	-0.576783	-0.57351	-0.713897	-0.723142	-0.725188	-0.685504	-0.624393	-0.607039	-0.0169357	0.0276591	-0.178296	0.377069	0.200351	-0.334958	2
ETH2_1357300	2.319	1.99789	2.37031	-0.593993	-0.575448	-0.5795	-0.370876	-0.376001	-0.36389	-0.546106	-0.55657	-0.583277	-0.594614	-0.585944	-0.593455	-0.465473	-0.472436	-0.512812	0.784306	0.482043	-0.183152	2
ETH2_1358000	1.36393	2.83488	2.42328	-0.597425	-0.600144	-0.600543	-0.159473	-0.166504	-0.0912317	-0.608741	-0.602684	-0.600573	-0.625103	-0.625103	-0.624295	-0.408031	-0.40775	-0.428614	0.391379	0.337905	-0.205162	2
ETH2_1358800	1.32075	2.66145	2.51563	-0.505604	-0.573486	-0.552461	-0.314105	-0.344883	-0.308614	-0.649777	-0.649608	-0.65262	-0.649582	-0.647129	-0.643188	-0.356066	-0.348895	-0.443639	0.542934	0.613536	-0.014654	2
ETH2_1359500	2.70776	1.83488	1.7041	0.447082	0.332285	0.771642	0.0116158	0.1274	0.0721624	-0.749646	-0.755625	-0.754259	-0.761474	-0.752065	-0.745314	-0.531224	-0.543581	-0.458769	-0.633041	-0.69286	-0.631071	2
ETH2_1359600	2.35674	2.17774	1.97963	0.0590425	0.329299	0.722532	-0.067156	-0.119342	-0.0563924	-0.77183	-0.764922	-0.750526	-0.77183	-0.77183	-0.77183	-0.692579	-0.573488	-0.664569	-0.273399	-0.518572	-0.056722	2
ETH2_1359800	1.99779	2.16208	2.49242	-0.575244	-0.545478	-0.547432	-0.460752	-0.458042	-0.465235	-0.620125	-0.621375	-0.620946	-0.55194	-0.554957	-0.568481	-0.459994	-0.456628	-0.517328	0.575151	0.650893	0.145625	2
ETH2_1360900	1.36815	2.51077	2.58463	0.335563	-0.086646	0.153654	-0.405807	-0.40933	-0.392958	-0.677979	-0.677865	-0.679589	-0.679589	-0.679589	-0.679131	-0.666213	-0.668442	-0.669416	0.395258	0.367424	-0.342904	2
ETH2_1361000	1.27662	2.45034	2.74383	0.596951	0.0665488	0.00625331	-0.366459	-0.39914	-0.358201	-0.66245	-0.66245	-0.66245	-0.659103	-0.646432	-0.648694	-0.650425	-0.654702	-0.650998	0.108032	0.162265	-0.389349	2
ETH2_1361800	1.44782	2.05503	2.31828	1.14405	0.806509	0.913218	-0.52363	-0.526196	-0.51122	-0.700848	-0.702127	-0.702047	-0.703264	-0.696966	-0.696776	-0.685335	-0.689406	-0.690462	-0.118432	-0.211866	-0.526337	2
ETH2_1366600	0.626382	1.29872	1.59422	1.19718	0.63229	0.955283	1.09944	1.05823	1.16745	-1.06188	-1.00102	-1.11492	-1.13066	-1.12475	-1.15695	-0.613217	-0.564368	-0.682998	-0.246814	-0.339929	-0.591709	2
ETH2_1366900	1.17189	1.9719	1.70613	-0.567727	-0.667123	-0.746612	0.376315	0.204903	0.383585	-1.15535	-1.16666	-1.28348	-0.817383	-0.697936	-0.812355	1.30679	1.27404	0.527847	-0.188966	-0.283061	-0.536761	2
ETH2_1368900	0.56022	0.536671	0.536668	2.10122	1.04884	0.986509	1.26629	1.08791	1.30151	-0.254586	-0.310227	-0.828424	-1.01894	-1.00615	-1.01589	-0.71671	-0.71426	-0.798742	-0.875878	-0.902244	-0.983775	2
ETH2_1369400	1.75424	1.57274	1.69416	0.158877	0.00992826	0.154396	1.23981	0.991557	1.25168	-0.746983	-0.72787	-0.768458	-0.994736	-0.999389	-1.00968	-0.893215	-0.871006	-0.946835	-0.228856	-0.167973	-0.472382	2
ETH2_1370300	1.66947	1.55895	1.28455	-0.683063	-0.597999	-0.676487	1.47738	1.65195	1.47164	-0.476442	-0.446241	-0.400715	-0.849543	-0.819512	-0.752865	-0.73228	-0.759032	-0.77855	-0.158538	-0.497379	-0.485292	2
ETH2_1370400	2.12664	2.2575	2.2754	-0.0213533	-0.149912	-0.108584	-0.283112	-0.295185	-0.268952	-0.713932	-0.719152	-0.719547	-0.71317	-0.712725	-0.717692	-0.689078	-0.683747	-0.70564	0.543568	0.339954	-0.0412849	2
ETH2_1370800	-0.472215	-0.484603	-0.476277	2.62831	2.88457	1.20692	0.135513	0.0622955	0.0941344	-0.441678	-0.440935	-0.429759	-0.487236	-0.483881	-0.484571	-0.450256	-0.451191	-0.45447	-0.482415	-0.48753	-0.484736	2
ETH2_1371700	2.03657	2.1376	2.409	-0.553275	-0.545588	-0.544066	-0.447129	-0.469083	-0.437309	-0.555752	-0.558087	-0.564471	-0.56853	-0.56847	-0.566888	-0.56062	-0.556147	-0.559198	0.847704	0.637975	-0.0142285	2
ETH2_1372900	1.12123	1.8703	1.94608	1.522	0.748276	1.19416	0.13763	0.0444861	0.1372	-0.950971	-0.958457	-0.978149	-0.964318	-0.970214	-0.965495	-0.525883	-0.525417	-0.708005	-0.293068	-0.395659	-0.48573	2
ETH2_1402000	1.26635	1.3905	1.53752	1.32232	1.40345	1.86675	-0.302462	-0.290701	-0.302515	-0.838716	-0.840025	-0.835177	-0.863164	-0.862425	-0.861928	-0.856591	-0.856858	-0.856923	0.0173912	0.0540348	-0.290835	2
ETH2_1402700	2.42079	2.31455	1.98863	-0.498665	-0.511677	-0.4858	-0.419783	-0.431619	-0.470735	-0.619295	-0.634824	-0.63834	-0.621525	-0.639124	-0.624988	-0.387276	-0.395998	-0.446245	0.562685	0.543567	-0.00432422	2
ETH2_1402900	2.15603	1.96469	1.64931	-0.253678	-0.41997	-0.488947	0.674684	0.785237	0.718828	-0.816072	-0.808628	-0.818986	-0.843733	-0.842266	-0.843733	-0.838503	-0.83607	-0.831505	0.467891	0.460096	-0.234682	2
ETH2_1404200	1.53313	2.31505	2.82727	0.233386	0.0443103	-0.00842906	-0.533872	-0.528573	-0.532327	-0.59612	-0.596159	-0.5964	-0.595892	-0.59583	-0.596131	-0.595069	-0.595661	-0.59568	0.210186	0.159286	-0.356479	2
ETH2_1404800	1.30259	0.871478	1.04065	1.25488	0.561894	1.24457	1.15793	1.03702	0.708271	0.0253747	0.123459	0.0482391	-1.09928	-1.16806	-1.17487	-0.823778	-0.806136	-0.724827	-1.12345	-1.24145	-1.21452	2
ETH2_1405800	0.318576	0.299463	0.353914	2.15139	2.41098	2.24328	-0.30529	-0.292991	-0.305429	-0.572801	-0.571795	-0.572154	-0.577154	-0.576844	-0.576683	-0.568517	-0.569572	-0.569558	-0.571826	-0.573191	-0.573799	2
ETH2_1406000	0.316779	0.355403	0.439888	2.0467	2.03542	2.66054	-0.403395	-0.396052	-0.404284	-0.550534	-0.549626	-0.549147	-0.556051	-0.556038	-0.556051	-0.556042	-0.55603	-0.556042	-0.555041	-0.555201	-0.555199	2
ETH2_1406700	2.31206	1.91258	1.69428	0.378958	0.589274	0.737318	-0.0360233	0.0515831	-0.0712542	-0.935078	-0.924213	-0.955323	-1.05011	-1.18385	-1.16941	-0.0190097	-0.139805	-0.117819	-0.191491	-0.207486	-0.675186	2
ETH2_1407400	2.22311	2.28399	1.81575	0.622236	0.537664	0.878969	-0.469281	-0.418154	-0.353587	-0.454273	-0.618659	-0.184397	-0.715438	-0.765828	-0.76775	-0.513725	-0.435708	-0.580347	-0.567053	-0.738074	-0.779442	2
ETH2_1407600	1.79319	1.86139	2.07412	0.912048	0.79043	1.02965	-0.532856	-0.536813	-0.528564	-0.781191	-0.781366	-0.7819	-0.781456	-0.781034	-0.781398	-0.772335	-0.771009	-0.774513	0.232095	0.217906	-0.306386	2
ETH2_1409700	2.22444	2.09909	1.69	0.974928	0.477005	0.661602	-0.523067	-0.459298	-0.501324	-0.926258	-0.923957	-0.923382	-0.771235	-0.810593	-0.827804	-0.503796	-0.506642	-0.555874	0.174538	0.171066	-0.239441	2
ETH2_1411500	1.72425	1.1586	1.61116	1.34168	1.33049	1.37235	0.290063	0.329983	0.237666	-0.79576	-0.81214	-0.776831	-0.820625	-0.823486	-0.820873	-0.801791	-0.816864	-0.811029	-0.737465	-0.710246	-0.669134	2
ETH2_1415800	2.57676	2.08194	1.86845	-0.623878	-0.613184	-0.613448	0.0299705	0.00610596	-0.024014	-0.644344	-0.637599	-0.640102	-0.65475	-0.65475	-0.65475	-0.646146	-0.642923	-0.6473	0.62257	0.48585	0.0255416	2
ETH2_1416100	1.60757	1.68172	1.24084	0.374477	0.351568	0.213278	1.28805	1.20877	1.23029	-0.857292	-0.863026	-0.887087	-1.01953	-1.02886	-1.03185	-0.900406	-0.889866	-0.905596	-0.265026	-0.14711	-0.400923	2
ETH2_1417500	2.03163	2.24159	2.41731	-0.311772	-0.47577	-0.26457	-0.161795	-0.127	-0.153028	-0.896045	-0.858904	-0.909852	-0.736134	-0.808818	-0.7931	0.257326	0.284186	0.0374979	-0.248187	-0.306943	-0.217623	2
ETH2_1419000	1.87842	2.41284	2.37197	-0.501941	-0.572307	-0.523458	-0.118991	-0.163717	-0.061549	-0.642083	-0.63938	-0.640537	-0.649115	-0.642403	-0.640468	-0.620562	-0.625739	-0.630137	0.422032	0.544047	0.0430813	2
ETH2_1420700	1.87427	2.20549	1.87294	1.02758	0.447043	0.375166	-0.190909	-0.207836	-0.204297	-0.952298	-0.949558	-0.943082	-0.891377	-0.882963	-0.844964	-0.719422	-0.664941	-0.664236	0.389259	0.128956	-0.204828	2
ETH2_1423000	1.96116	2.2565	1.86625	-0.2809	-0.33536	-0.415179	0.799043	0.654795	0.825359	-0.781849	-0.789339	-0.831156	-0.829106	-0.848853	-0.841372	-0.627714	-0.6099	-0.720403	0.0536987	-0.181329	-0.324344	2
ETH2_1425200	2.39669	2.33781	2.30007	-0.310891	-0.295698	-0.272602	-0.386664	-0.386744	-0.391398	-0.514001	-0.510241	-0.505245	-0.560323	-0.560323	-0.560323	-0.56002	-0.559971	-0.559969	0.159938	0.0539012	-0.313993	2
ETH2_1426700	2.12081	2.21274	2.52906	-0.521985	-0.496382	-0.51143	-0.336631	-0.346885	-0.337139	-0.561712	-0.559786	-0.568119	-0.569749	-0.571508	-0.567218	-0.527064	-0.528405	-0.536169	0.447725	0.322396	-0.0925486	2
ETH2_1427800	2.20742	2.07341	2.04329	-0.873955	-0.821479	-0.834156	0.329869	0.275472	0.282261	0.142037	-0.0115767	0.0736517	-0.899234	-0.935459	-0.917184	-0.726277	-0.68374	-0.718366	0.255764	0.0848965	-0.346635	2
ETH2_1428000	2.29759	2.35048	2.07875	0.107433	-0.0305476	0.112282	-0.287272	-0.309228	-0.314676	-0.722006	-0.722829	-0.719067	-0.722786	-0.723372	-0.727677	-0.655947	-0.657697	-0.666497	0.267685	0.191607	-0.146236	2
ETH2_1428100	2.50847	2.15191	2.48755	-0.345121	-0.343134	-0.309429	-0.313669	-0.319354	-0.33662	-0.447858	-0.445746	-0.441344	-0.447858	-0.437664	-0.44494	-0.445307	-0.431586	-0.416053	-0.431291	-0.427207	-0.363755	2
ETH2_1428900	1.64006	1.54364	2.08814	1.09247	1.10259	1.36384	-0.0563693	-0.029304	-0.0577566	-0.714405	-0.726628	-0.733491	-0.733491	-0.733491	-0.733491	-0.729347	-0.728684	-0.715728	-0.711958	-0.699939	-0.726659	2
ETH2_1430100	1.55722	2.37331	2.71837	-0.515054	-0.514666	-0.463371	-0.276806	-0.307458	-0.285878	-0.591283	-0.562184	-0.588989	-0.60454	-0.603729	-0.601753	-0.559477	-0.572758	-0.579864	0.564499	0.392535	0.0218734	2
ETH2_1434000	1.83583	1.74552	2.23258	-0.713399	-0.670969	-0.727994	0.90744	0.888851	0.839381	-0.796892	-0.791563	-0.806276	-0.815828	-0.814406	-0.81597	-0.45302	-0.471731	-0.544253	0.236004	0.0563102	-0.31961	2
ETH2_1437900	1.27108	1.19151	1.6766	0.382691	0.565575	1.06806	-0.280501	-0.274829	-0.369763	-1.52125	-1.51865	-1.4866	-0.88941	-0.696807	-0.693684	0.831101	0.837217	1.17125	-0.286341	-0.903611	-0.0736386	2
ETH2_1438200	1.76876	1.9816	2.02624	0.547924	0.526776	0.58522	0.298506	0.269402	0.273346	-0.762092	-0.754815	-0.772588	-0.979605	-0.977456	-0.978981	-0.974131	-0.973121	-0.977425	0.170053	0.113108	-0.410716	2
ETH2_1438700	0.253055	0.169241	0.359948	1.48468	1.33817	1.48212	0.898444	0.842557	0.986206	-0.89401	-0.797292	-0.833178	-0.90675	-0.863094	-0.845372	0.253618	0.319079	0.88983	-1.36035	-1.49189	-1.28502	2
ETH2_1440300	1.41017	1.68181	1.82049	1.60793	1.08774	1.203	-0.635365	-0.571455	-0.536889	-0.6547	-0.565435	-0.841542	-0.984609	-0.998379	-1.00016	-0.59374	-0.63186	-0.652644	0.0440024	-0.0106188	-0.177748	2
ETH2_1441800	1.78348	2.32942	2.78552	-0.465803	-0.480344	-0.468944	-0.413475	-0.435829	-0.428843	-0.516137	-0.520883	-0.520887	-0.481874	-0.482652	-0.479584	-0.502891	-0.50528	-0.508259	0.266844	0.221287	-0.174859	2
ETH2_1442000	1.27697	2.04725	2.80052	0.511245	-0.193672	0.0696954	0.6367	0.498574	0.243662	-0.699398	-0.699398	-0.699398	-0.699398	-0.699398	-0.699398	-0.699398	-0.699398	-0.699398	-0.338247	-0.558711	-0.699398	2
ETH2_1443500	1.64508	1.26014	1.12958	-0.498624	0.03025	0.763192	1.23971	1.75978	1.41346	-0.497598	-0.446993	-0.379095	-1.00307	-1.0149	-1.01062	-0.802938	-0.845113	-0.814248	-0.480653	-0.630957	-0.816391	2
ETH2_1444800	2.20452	2.41794	2.29543	-0.42878	-0.450876	-0.44447	-0.413243	-0.402664	-0.422685	-0.551815	-0.551475	-0.549878	-0.550436	-0.548962	-0.542773	-0.53629	-0.540011	-0.535893	0.424029	0.243127	-0.114787	2
ETH2_1447200	2.03572	2.05016	2.80994	-0.174255	-0.181933	-0.029816	-0.0671933	0.0207697	0.0377429	-0.502867	-0.455625	-0.516317	-0.666302	-0.646666	-0.639663	-0.370123	-0.340556	-0.421545	-0.62938	-0.64385	-0.668235	2
ETH2_1447900	1.78837	1.37705	2.19875	1.04378	0.673631	0.451028	0.534251	0.446738	0.638601	-0.841481	-0.788099	-0.864733	-0.896891	-0.901059	-0.899417	-0.865545	-0.855518	-0.90067	-0.309659	-0.590348	-0.438787	2
ETH2_1449700	1.29409	2.26729	2.35232	1.06057	0.355048	0.529639	-0.425321	-0.448959	-0.408407	-0.879557	-0.882268	-0.895547	-0.890629	-0.883022	-0.890039	-0.400283	-0.334783	-0.640767	0.25109	0.1551	-0.285566	2
ETH2_1450400	2.02676	2.08302	2.73922	-0.0262308	-0.22131	-0.032097	-0.276589	-0.358181	-0.291872	0.104543	0.036501	-0.0485304	-0.71541	-0.69936	-0.71541	-0.614634	-0.573122	-0.62493	-0.507684	-0.608995	-0.675684	2
ETH2_1451100	0.823575	2.04259	2.12186	0.365199	-0.275149	0.68751	0.882333	0.707734	0.95545	-0.793583	-0.761969	-0.995197	-1.10891	-1.09592	-1.10053	-0.705162	-0.716971	-0.857	0.161179	0.0573898	-0.394424	2
ETH2_1451400	2.45382	2.00214	2.36752	-0.327921	-0.349729	-0.219441	-0.24442	-0.239298	-0.236223	0.0865532	0.237835	0.277042	-0.690555	-0.690555	-0.680604	-0.675768	-0.683494	-0.671577	-0.570796	-0.551478	-0.593049	2
ETH2_1451500	1.03835	2.35893	2.55711	0.259713	-0.210039	0.0960246	-0.632395	-0.642527	-0.594559	-0.831097	-0.819297	-0.882173	-0.911145	-0.909596	-0.913978	0.559167	0.642744	-0.00764085	0.157575	0.0637733	-0.378936	2
ETH2_1452500	2.21197	2.34964	2.36896	-0.365726	-0.325754	-0.25067	-0.341802	-0.337991	-0.344761	-0.588102	-0.587852	-0.588423	-0.589049	-0.589049	-0.589049	-0.589049	-0.589012	-0.589049	0.300228	0.253374	-0.218843	2
ETH2_1452800	2.27448	1.0337	2.4725	0.50648	-0.208469	0.578612	0.516575	-0.0225075	-0.132087	-0.97434	-0.97434	-0.97434	-0.97434	-0.97434	-0.866262	-0.0673999	0.384313	0.159372	-0.67984	-0.477208	-0.600568	2
ETH2_1453000	1.3054	2.44142	2.77173	-0.198109	-0.257602	-0.044091	-0.333423	-0.313728	-0.275416	-0.717681	-0.73828	-0.737014	-0.723213	-0.721912	-0.725924	-0.507393	-0.452565	-0.583133	0.443653	0.280663	0.0866115	2
ETH2_1453300	1.23269	2.0278	2.07202	1.51853	0.784636	1.0855	-0.580423	-0.579972	-0.574464	-0.738963	-0.738656	-0.740581	-0.742567	-0.742563	-0.742381	-0.712139	-0.714495	-0.721747	-0.013827	-0.00525447	-0.37314	2
ETH2_1453400	0.850409	1.8563	2.10842	1.55263	0.854838	1.55383	-0.56237	-0.585945	-0.540382	-0.736076	-0.742504	-0.751387	-0.770604	-0.766741	-0.764354	-0.616424	-0.637016	-0.665849	-0.0359624	-0.152796	-0.448012	2
ETH2_1454100	1.98292	2.26638	2.66729	-0.391456	-0.492817	-0.401359	0.0432148	0.025923	-0.0490735	-0.647772	-0.657736	-0.655035	-0.657736	-0.65069	-0.644122	-0.0759169	-0.00748545	-0.31667	-0.444764	-0.448989	-0.444113	2
ETH2_1454400	2.12107	2.32083	2.37065	-0.414923	-0.390519	-0.450044	0.124808	0.176203	0.0987972	-0.795457	-0.798819	-0.773053	-0.512241	-0.607525	-0.617441	-0.530769	-0.540702	-0.601248	0.085321	0.028905	-0.293845	2
ETH2_1454500	0.947135	1.22129	1.66734	1.30595	1.29893	1.10155	0.637761	0.61621	0.686114	-1.03154	-1.05667	-1.10454	-1.18202	-1.12789	-1.19178	-0.322703	-0.37205	-0.626441	-0.348901	-0.339397	-0.77835	2
ETH2_1454800	1.98348	2.12242	2.38912	0.352678	0.243183	0.392075	-0.0756736	-0.0799006	-0.0615618	-0.758446	-0.763871	-0.762327	-0.77856	-0.77856	-0.776869	-0.773755	-0.766558	-0.773088	0.0826214	-0.0253321	-0.391078	2
ETH2_1457600	1.57313	2.00767	1.91471	0.83115	0.605477	0.390875	0.543116	0.433015	0.49879	-0.850427	-0.839663	-0.912227	-0.946104	-0.947028	-0.948428	-0.947253	-0.945796	-0.950239	-0.0238243	0.00260228	-0.489553	2
ETH2_1459100	2.18518	2.35259	2.32382	-0.54354	-0.523353	-0.531816	0.170977	0.11219	0.129091	-0.538199	-0.52511	-0.578737	-0.725523	-0.731936	-0.732468	-0.476411	-0.484861	-0.51968	0.0606633	-0.0450962	-0.377783	2
ETH2_1459400	1.96696	1.99434	1.534	0.789527	0.931537	0.812363	0.0244558	0.0256538	0.0443944	-0.910168	-0.90728	-0.909374	-0.916143	-0.916143	-0.914977	-0.906203	-0.905502	-0.903432	0.271005	0.121221	-0.326237	2
ETH2_1463300	1.93648	2.12992	2.3661	0.3996	0.434724	0.460978	-0.546703	-0.561386	-0.555194	-0.705258	-0.705263	-0.70525	-0.701656	-0.701522	-0.704663	-0.686423	-0.694316	-0.697119	0.370588	0.124194	-0.257826	2
ETH2_1463500	0.24983	0.211955	0.22434	2.24279	2.54421	2.1071	-0.378803	-0.368139	-0.378708	-0.50776	-0.502194	-0.496792	-0.550093	-0.550093	-0.550074	-0.550065	-0.550061	-0.55008	-0.549149	-0.548789	-0.549421	2
ETH2_1464000	1.65579	2.11837	2.36941	0.803677	0.613936	0.746187	-0.539714	-0.555338	-0.54731	-0.710579	-0.710237	-0.710383	-0.710579	-0.710573	-0.710507	-0.710596	-0.710665	-0.710639	0.0809577	0.0061237	-0.357328	2
ETH2_1465700	1.87732	1.54811	2.15748	1.25985	1.16632	0.647044	-0.447256	-0.408	-0.428162	-0.165751	-0.167575	-0.0682342	-0.825526	-0.825069	-0.827921	-0.674726	-0.686111	-0.656056	-0.834092	-0.839939	-0.801712	2
ETH2_1465900	1.07343	1.7103	3.05057	-0.387068	-0.637114	-0.637114	1.04768	0.580996	0.698515	-0.637114	-0.637114	-0.402466	-0.637114	-0.637114	-0.637114	-0.579686	-0.437299	-0.547612	-0.189562	-0.520884	-0.637114	2
ETH2_1466800	1.2197	0.781975	1.52327	1.40029	1.53821	2.14481	0.0105637	-0.0222087	-0.0473268	-0.830485	-0.854791	-0.862437	-0.848426	-0.821972	-0.842854	-0.37273	-0.240028	-0.424871	-0.803299	-0.84759	-0.799815	2
ETH2_1466900	1.08905	1.24995	1.40179	1.42224	1.56701	2.22667	-0.456631	-0.442386	-0.44737	-0.7206	-0.716611	-0.719749	-0.735595	-0.735595	-0.735334	-0.735025	-0.735066	-0.735284	-0.179409	-0.277451	-0.5846	2
ETH2_1467000	2.26114	1.9721	1.80951	-0.665153	-0.626591	-0.633104	0.746279	0.834932	0.786977	-0.587473	-0.63153	-0.630984	-0.738091	-0.731706	-0.737578	-0.742238	-0.742837	-0.744779	0.160844	0.0440281	-0.403741	2
ETH2_1467300	1.87445	1.31014	2.54643	0.1818	0.193996	0.864986	0.709662	0.672754	0.327777	-0.770026	-0.806669	-0.5608	-0.724447	-0.806669	-0.806669	-0.609733	-0.806669	-0.772567	-0.692983	-0.806669	-0.518093	2
ETH2_1467700	1.93917	2.19407	2.51864	-0.811034	-0.796695	-0.791817	0.197057	0.0582876	0.184883	-0.514397	-0.525805	-0.7515	-0.747341	-0.649607	-0.708956	-0.174875	-0.252849	-0.530271	0.227781	0.151546	-0.216279	2
ETH2_1469100	1.78131	2.24424	2.70242	-0.520941	-0.51732	-0.52184	-0.380917	-0.390442	-0.379174	-0.532114	-0.534713	-0.546309	-0.557626	-0.558142	-0.556716	-0.554772	-0.549554	-0.555417	0.51123	0.4984	-0.0816048	2
ETH2_1469900	1.88806	2.23827	2.69075	-0.245005	-0.192693	-0.094046	-0.357616	-0.387104	-0.356412	-0.58148	-0.573705	-0.58757	-0.63292	-0.63292	-0.63292	-0.63124	-0.628745	-0.630863	0.380744	0.231626	-0.264213	2
ETH2_1470000	1.24287	1.27271	1.71649	-0.657058	-0.617185	-0.553658	1.6966	1.5609	1.55406	-0.598644	-0.653122	-0.567332	-0.954097	-0.970373	-0.981249	-0.363085	-0.257546	-0.463285	-0.338822	-0.43338	-0.634805	2
ETH2_1470100	0.795434	0.671276	0.762674	1.68035	3.15618	0.914991	-0.256032	-0.200388	-0.205259	-0.654154	-0.664465	-0.652361	-0.676417	-0.674393	-0.671202	-0.652107	-0.63853	-0.659249	-0.394208	-0.521124	-0.461012	2
ETH2_1470300	1.03371	1.3081	1.73042	1.29358	1.34397	1.44452	0.373868	0.263973	0.378787	-0.919334	-0.927393	-0.932848	-0.955562	-0.957007	-0.956567	-0.951815	-0.954777	-0.951463	0.00301808	-0.188813	-0.478379	2
ETH2_1470700	1.95045	1.84504	1.44712	-0.647758	-0.691337	-0.706015	1.08721	1.07718	1.08501	-0.787858	-0.780476	-0.836905	-0.841576	-0.844762	-0.835425	-0.656248	-0.628932	-0.730362	0.351428	0.417206	-0.272997	2
ETH2_1470800	1.85545	2.46021	2.52895	-0.303358	-0.388396	-0.324766	0.0554838	0.0318652	0.0497359	-0.624566	-0.633929	-0.642953	-0.652404	-0.655455	-0.655477	-0.602086	-0.597168	-0.623409	0.0266332	0.0813753	-0.385746	2
ETH2_1472100	1.91089	2.49426	2.12663	0.256836	0.250822	0.371059	0.0802995	0.2458	-0.0280743	-0.29803	-0.509108	-0.668802	-0.857634	-0.827327	-0.854381	-0.658552	-0.666323	-0.686987	-0.539948	-0.443199	-0.69823	2
ETH2_1475400	2.30582	2.05143	1.57425	-0.857722	-0.846173	-0.859576	0.517289	0.560797	0.490894	0.0181158	0.00257867	-0.212459	-0.871189	-0.871189	-0.870773	-0.870877	-0.870345	-0.871027	0.372572	0.401685	-0.294101	2
ETH2_1475700	2.19027	2.63928	2.06731	-0.525503	-0.528888	-0.509604	-0.4316	-0.42726	-0.437807	-0.571294	-0.575993	-0.578119	-0.548831	-0.5667	-0.535518	-0.33209	-0.380928	-0.331624	0.496669	0.1275	-0.239274	2
ETH2_1476600	2.55772	2.25511	1.77773	0.196769	-0.0174487	0.0906562	-0.297097	-0.27175	-0.305839	-0.714885	-0.71506	-0.714511	-0.716078	-0.716703	-0.7166	-0.690424	-0.694349	-0.693891	0.434325	0.29742	-0.345095	2
ETH2_1477900	1.07834	1.80247	1.94464	1.38704	1.23234	1.38517	-0.657492	-0.657225	-0.654157	-0.755228	-0.756445	-0.756045	-0.754634	-0.752049	-0.755717	-0.733068	-0.733729	-0.739985	0.0427965	0.133041	-0.300071	2
ETH2_1478000	1.81762	2.47105	2.43702	-0.536545	-0.575639	-0.562093	-0.408324	-0.391438	-0.406675	-0.630575	-0.631433	-0.630406	-0.613161	-0.617185	-0.614573	-0.356406	-0.361012	-0.382176	0.564545	0.424406	0.00300068	2
ETH2_1478300	1.25009	1.67863	1.96466	1.47951	0.961804	1.13429	-0.793201	-0.77836	-0.794034	-0.967104	-0.969439	-0.966968	-0.838794	-0.871287	-0.864883	0.181047	0.199202	-0.326833	-0.0289222	-0.122765	-0.526654	2
ETH2_1478400	0.860504	1.66948	1.79258	1.43319	0.782543	1.51804	-0.73656	-0.703066	-0.685599	-1.04484	-1.04665	-1.04371	-0.959322	-0.910746	-0.876898	0.301189	0.626517	0.110169	-0.168137	-0.317103	-0.601588	2
ETH2_1478500	0.916407	1.54176	1.84743	1.70076	1.2151	1.66444	-0.591501	-0.589108	-0.580488	-0.766126	-0.766486	-0.766486	-0.736435	-0.744478	-0.754489	-0.734305	-0.735495	-0.742529	-0.0264155	0.0180034	-0.369554	2
ETH2_1480100	1.69259	1.85113	1.78888	1.26777	1.11436	1.026	-0.627124	-0.633045	-0.62952	-0.772163	-0.77192	-0.772261	-0.772261	-0.772261	-0.772261	-0.771908	-0.771715	-0.772193	0.110043	0.133249	-0.145392	2
ETH2_1481700	1.92865	2.18777	1.85643	-0.885257	-0.887314	-0.90416	-0.0680344	-0.132835	-0.102635	-0.805293	-0.802457	-0.876495	-0.869254	-0.862533	-0.854705	0.668563	0.829681	0.272025	0.242803	0.212934	-0.147893	2
ETH2_1500800	1.8739	2.31581	2.1818	0.971368	0.256926	0.382164	-0.476115	-0.501831	-0.481885	-0.734196	-0.740791	-0.738511	-0.718028	-0.742905	-0.732928	-0.589164	-0.620504	-0.613988	0.0840073	0.00546896	-0.380596	2
ETH2_1501000	1.71767	2.38203	2.69269	-0.309423	-0.381346	-0.345343	-0.53962	-0.540146	-0.531107	-0.600922	-0.601181	-0.600548	-0.564525	-0.563022	-0.555301	-0.422182	-0.371131	-0.434789	0.418506	0.375652	-0.225951	2
ETH2_1501100	1.25807	1.89766	2.63218	-0.233171	-0.480586	-0.468171	-0.599052	-0.599978	-0.60308	-0.841506	-0.841212	-0.855544	-0.723597	-0.733426	-0.791278	0.933162	1.18931	0.31022	-0.0454964	-0.204773	-0.199726	2
ETH2_1501200	1.04193	1.20593	1.34613	1.27881	1.80053	2.23301	-0.287547	-0.315156	-0.413312	-0.775407	-0.785827	-0.752722	-0.809063	-0.761583	-0.79212	-0.404498	-0.398531	-0.528326	-0.61054	-0.660606	-0.611111	2
ETH2_1501300	0.35244	0.303835	0.295164	2.08067	2.19083	2.54371	-0.383165	-0.368726	-0.375995	-0.551182	-0.550184	-0.550195	-0.554829	-0.55503	-0.55497	-0.552938	-0.553276	-0.552908	-0.55428	-0.554585	-0.554389	2
ETH2_1501500	2.15029	2.33831	2.37508	-0.439609	-0.425233	-0.381965	0.105807	0.0769088	0.111811	-0.671466	-0.682409	-0.680331	-0.671741	-0.676624	-0.67945	-0.522009	-0.525368	-0.591339	0.0659952	-0.0221225	-0.254543	2
ETH2_1502100	1.65347	1.73757	2.14176	0.755227	0.763837	1.80402	-0.5297	-0.496149	-0.515464	-0.602201	-0.599113	-0.599705	-0.615278	-0.614782	-0.61464	-0.614534	-0.61269	-0.614264	-0.606584	-0.605494	-0.615278	2
ETH2_1502200	1.94923	2.14981	2.21764	-0.612616	-0.74271	-0.660341	-0.268871	-0.229335	-0.1886	-0.506785	-0.443718	-0.774719	-1.0107	-0.995778	-0.998552	0.605654	0.686293	0.317762	-0.047709	-0.0947746	-0.351179	2
ETH2_1502300	2.32267	2.02805	2.15624	0.766032	0.400484	0.113813	-0.0617113	-0.0508034	-0.133231	-0.694182	-0.720427	-0.848048	-0.697601	-0.625893	-0.703384	-0.698304	-0.622972	-0.725222	-0.175744	-0.478723	-0.551036	2
ETH2_1503200	1.33805	1.62717	1.61444	1.40473	1.35893	1.49738	0.0467367	0.0356778	0.0453549	-0.812051	-0.811123	-0.812914	-0.81474	-0.814771	-0.817874	-0.815796	-0.814152	-0.816993	-0.445073	-0.534788	-0.658195	2
ETH2_1503500	1.86467	1.9385	2.2492	0.763724	0.344024	0.388225	-0.17894	-0.147898	-0.179071	-0.835925	-0.834224	-0.833859	-0.869469	-0.869469	-0.869028	-0.855024	-0.85629	-0.860464	0.334844	0.306602	-0.000131539	2
ETH2_1503700	2.17475	2.36859	2.37115	-0.496907	-0.483863	-0.473336	-0.361845	-0.353884	-0.3598	-0.541545	-0.541671	-0.544782	-0.551033	-0.550483	-0.550753	-0.550618	-0.550754	-0.55071	0.298853	0.373014	-0.124376	2
ETH2_1503800	2.39298	2.14557	2.04139	-0.476529	-0.499016	-0.489854	-0.416175	-0.437906	-0.42508	-0.588721	-0.58737	-0.589595	-0.575178	-0.577821	-0.573658	-0.589356	-0.589066	-0.589084	0.857191	0.651839	-0.0845639	2
ETH2_1504100	1.54556	1.64937	2.27551	1.21445	0.747765	0.899155	0.124533	0.291581	0.229225	-0.749815	-0.754479	-0.754479	-0.752735	-0.752624	-0.754479	-0.753086	-0.751249	-0.752308	-0.718306	-0.729114	-0.754479	2
ETH2_1506400	2.31939	2.27839	2.0048	-0.562534	-0.576376	-0.5995	-0.177448	-0.153393	-0.168281	-0.614702	-0.614794	-0.63028	-0.631005	-0.629035	-0.628602	-0.624918	-0.624529	-0.621633	0.623247	0.648842	-0.0176273	2
ETH2_1507400	1.78188	2.50509	2.5069	-0.18686	-0.334956	-0.342222	-0.43778	-0.469059	-0.395865	-0.583483	-0.587511	-0.589773	-0.589773	-0.589773	-0.589773	-0.584309	-0.586604	-0.586048	0.508387	0.243691	-0.0921632	2
ETH2_1507500	1.76321	2.52522	2.50412	-0.160638	-0.293515	-0.245152	-0.395527	-0.411416	-0.386389	-0.606631	-0.608152	-0.607862	-0.605644	-0.604664	-0.60744	-0.601078	-0.601139	-0.602259	0.373066	0.358493	-0.186608	2
ETH2_1508100	1.89273	2.40222	2.55793	0.0802728	-0.036529	0.0442012	-0.456609	-0.45352	-0.469321	-0.607103	-0.605832	-0.606655	-0.607103	-0.607103	-0.60635	-0.606006	-0.607103	-0.607103	0.172073	0.0634583	-0.336545	2
ETH2_15100300	1.68694	1.63592	1.83168	-0.619008	-0.78463	-0.716867	1.29034	1.01695	1.13352	-0.949382	-0.89364	-0.999625	-1.04823	-0.837584	-0.918286	-0.154985	-0.111733	-0.420413	-0.036612	-0.230239	0.125889	2
ETH2_15101500	1.66095	1.53015	1.84906	1.16305	1.22279	1.36404	-0.570029	-0.578803	-0.536805	-0.877658	-0.889754	-0.881825	-0.805089	-0.795751	-0.783137	-0.708263	-0.711667	-0.672857	0.179731	0.126261	-0.284402	2
ETH2_15101700	1.40555	1.64995	1.86556	-0.406283	-0.327578	-0.185471	1.34809	1.34474	1.40948	-0.64793	-0.656385	-0.648578	-0.841235	-0.840131	-0.840287	-0.817369	-0.810864	-0.818376	-0.284554	-0.322659	-0.575673	2
ETH2_15101800	1.7547	1.90199	1.90567	-0.434418	-0.354951	-0.211643	1.10278	1.0935	1.07192	-0.561714	-0.590264	-0.591826	-0.864461	-0.863962	-0.864438	-0.825666	-0.826524	-0.836048	-0.210964	-0.205755	-0.587926	2
ETH2_1510200	1.36135	1.1672	1.84504	1.22657	1.25417	2.06234	-0.224813	-0.141584	-0.201888	-0.625934	-0.68319	-0.596602	-0.77961	-0.805738	-0.820372	-0.544815	-0.601217	-0.543349	-0.801452	-0.809138	-0.736976	2
ETH2_15102100	2.52603	1.83961	1.8195	-0.825374	-0.808383	-0.814341	-0.491723	-0.469831	-0.500292	0.529375	0.618233	0.780552	-0.781271	-0.780579	-0.776677	-0.586119	-0.597971	-0.562412	0.09973	0.0753442	-0.2934	2
ETH2_15102300	1.60027	1.42009	1.88909	-0.793762	-0.679356	-0.422418	-0.448351	-0.458687	-0.486369	-1.01071	-1.01239	-1.00511	0.112767	-0.200393	-0.20974	1.55793	1.48501	0.760677	-0.746331	-0.89968	-0.452534	2
ETH2_1512200	1.26425	1.59565	1.74485	1.25572	1.3077	1.81451	-0.566283	-0.559854	-0.566744	-0.756084	-0.755984	-0.756053	-0.756834	-0.756834	-0.756834	-0.756834	-0.756834	-0.756749	-0.0731261	-0.0686764	-0.338953	2
ETH2_1512700	2.31022	2.15301	2.53448	-0.357287	-0.255214	-0.545003	-0.00289558	-0.112212	-0.0474689	-0.567627	-0.567627	-0.567627	-0.567627	-0.567627	-0.567627	-0.567627	-0.567627	-0.567627	-0.00987194	-0.133078	-0.426049	2
ETH2_1512900	2.76545	2.15016	1.69331	-0.495539	-0.525519	-0.495705	-0.453184	-0.453729	-0.477882	-0.554484	-0.568531	-0.587174	-0.614153	-0.603346	-0.606955	-0.476392	-0.485717	-0.480434	0.623245	0.521418	0.125162	2
ETH2_1513400	2.38883	2.27696	2.14745	-0.490866	-0.4821	-0.492163	-0.413836	-0.414123	-0.422985	-0.561202	-0.561239	-0.561418	-0.552539	-0.551366	-0.54896	-0.554913	-0.55591	-0.55413	0.508095	0.46613	-0.069721	2
ETH2_1513900	1.28072	1.54591	1.68296	1.41332	1.33464	1.69287	-0.412606	-0.399034	-0.40477	-0.805144	-0.804302	-0.805164	-0.805679	-0.805679	-0.805679	-0.805578	-0.805562	-0.805548	-0.0417194	-0.0462011	-0.397762	2
ETH2_1514000	1.11698	1.43807	1.43516	1.07914	1.08295	2.43256	-0.306581	-0.356529	-0.301317	-0.682405	-0.678167	-0.768583	-0.862117	-0.859102	-0.86112	-0.846881	-0.848366	-0.853012	0.013946	0.0175846	-0.392217	2
ETH2_1516000	1.83433	2.3822	2.50785	-0.492387	-0.492381	-0.491594	-0.479671	-0.495291	-0.465492	-0.564996	-0.564827	-0.575123	-0.567657	-0.563094	-0.560032	-0.46858	-0.474373	-0.487121	0.630179	0.49077	-0.102719	2
ETH2_1516700	-0.549887	-0.551843	-0.544463	1.39808	3.71683	0.425447	0.337448	0.373173	0.417617	-0.551238	-0.54646	-0.551105	-0.551843	-0.55088	-0.546058	-0.547509	-0.548492	-0.547902	-0.0114361	0.00368605	-0.073162	2
ETH2_1516900	2.09119	2.60766	1.79479	-0.57353	-0.488554	-0.461499	-0.391925	-0.490387	-0.568673	0.276924	0.28594	0.559978	-0.777644	-0.769318	-0.777644	-0.696387	-0.745022	-0.743549	-0.314879	0.341933	-0.159402	2
ETH2_1518900	1.7228	2.6174	2.25166	-0.592518	-0.599404	-0.604115	-0.55042	-0.547028	-0.530329	-0.648273	-0.650615	-0.648517	-0.649535	-0.644573	-0.642801	-0.130336	-0.0804648	-0.202164	0.573016	0.490658	0.0655534	2
ETH2_1519200	1.85	1.44269	1.84206	-0.0580265	-0.131447	-0.263092	1.21149	1.36296	1.26508	-0.748474	-0.720735	-0.744353	-0.763567	-0.763567	-0.763567	-0.704001	-0.714481	-0.729365	-0.649551	-0.598596	-0.621444	2
ETH2_1519500	1.50007	2.09099	1.84377	0.872108	0.123675	0.353003	0.323126	0.569546	0.612254	-1.37413	-1.37485	-1.39806	-0.724034	-0.697511	-0.519217	-0.0629913	-0.100129	-0.251272	-0.414803	-0.49761	-0.873949	2
ETH2_1521400	0.920735	1.52012	1.81733	0.982418	0.348621	0.473389	1.14934	1.00513	1.13318	-0.985625	-1.00915	-1.10333	-1.08121	-1.05989	-1.07287	-0.684231	-0.728978	-0.837949	-0.174614	-0.160819	-0.451596	2
ETH2_1521500	2.01812	2.41325	2.3683	-0.126747	-0.256783	-0.191677	-0.493775	-0.49249	-0.47968	-0.629855	-0.629419	-0.631895	-0.628129	-0.625061	-0.626378	-0.565816	-0.566712	-0.581794	0.458223	0.312762	-0.0444548	2
ETH2_1521800	0.981386	1.56452	1.92969	1.61072	0.917311	1.83231	-0.593643	-0.596504	-0.59636	-0.73445	-0.733766	-0.734443	-0.734836	-0.734832	-0.73459	-0.733927	-0.733976	-0.733456	-0.0534213	0.00385887	-0.391588	2
ETH2_1523600	1.15211	0.964782	1.29542	2.34333	1.73858	1.27661	-0.135105	-0.158947	-0.0855244	-0.703718	-0.705744	-0.722598	-0.689518	-0.712739	-0.692762	-0.689594	-0.681146	-0.700338	-0.688133	-0.709674	-0.695281	2
ETH2_1526500	0.862926	1.57425	1.81352	1.66042	0.780019	1.95817	-0.642085	-0.625278	-0.636228	-0.74023	-0.737582	-0.74023	-0.74023	-0.74023	-0.74023	-0.74023	-0.74023	-0.74023	0.0804675	0.173929	-0.340693	2
ETH2_1527700	1.53822	1.87753	1.6013	-0.989452	-1.00898	-1.0093	0.172383	0.149859	0.246409	-0.884812	-0.867307	-0.982473	-0.935619	-0.928993	-0.942289	1.16789	1.17721	0.586808	0.214967	0.16536	-0.348703	2
ETH2_1528700	0.991645	1.31089	1.62432	1.35794	1.09855	2.39568	-0.581194	-0.561863	-0.541471	-0.717522	-0.718708	-0.717984	-0.718708	-0.718708	-0.718168	-0.716112	-0.718708	-0.716869	0.00530955	-0.118801	-0.519521	2
ETH2_1528800	0.853295	1.59322	2.02327	1.77064	1.45296	1.1321	-0.529205	-0.533364	-0.567594	-0.740883	-0.743011	-0.738821	-0.744403	-0.744403	-0.744403	-0.74104	-0.741965	-0.743748	-0.0083269	0.00860717	-0.51293	2
ETH2_1529900	1.20664	1.38902	1.37503	0.688664	0.933904	0.50342	0.894753	0.900747	0.95424	0.229917	-0.00146819	0.0485893	-1.4222	-1.42933	-1.4202	-1.02848	-1.0491	-1.15736	-0.32576	-0.530686	-0.760338	2
ETH2_1531300	2.52586	1.9663	2.17983	-0.409313	-0.290102	-0.181833	0.447859	0.364887	0.35277	-0.729664	-0.733833	-0.728577	-0.691995	-0.698521	-0.708249	-0.434419	-0.487036	-0.419906	-0.419626	-0.423572	-0.480858	2
ETH2_1532900	1.97963	1.38342	1.40582	-0.312352	-0.373861	-0.439458	1.67542	0.896639	1.6915	-0.612648	-0.577699	-0.640094	-0.726818	-0.726818	-0.726818	-0.726818	-0.723834	-0.724813	-0.48622	-0.549781	-0.684407	2
ETH2_1535800	1.76377	2.17796	1.97065	0.846739	0.826363	0.922532	-0.675906	-0.662561	-0.61359	-0.725201	-0.703193	-0.725201	-0.725201	-0.725201	-0.669456	-0.703052	-0.70465	-0.714845	0.287461	-0.160372	-0.287049	2
ETH2_1536000	1.83112	2.11654	2.2453	0.211928	0.281404	0.379796	-0.00308653	-0.0523871	-0.00741384	-0.933178	-0.930461	-0.936191	-0.921625	-0.926459	-0.923953	-0.66093	-0.703484	-0.726027	0.350102	0.314391	-0.00538911	2
ETH2_1536600	1.77165	2.16405	1.85877	0.92948	0.769517	0.839504	-0.683829	-0.686359	-0.678274	-0.731071	-0.718182	-0.731071	-0.731071	-0.731071	-0.731071	-0.711613	-0.713017	-0.718941	0.583164	-0.0300772	-0.320488	2
ETH2_1537800	1.35365	1.46553	1.72939	1.36005	1.48361	1.50291	-0.262211	-0.22308	-0.273666	-0.827517	-0.834292	-0.834595	-0.842605	-0.843801	-0.842801	-0.835012	-0.838455	-0.838287	-0.0729828	-0.07609	-0.449756	2
ETH2_1538100	0.300192	-0.814702	2.9623	0.337757	1.87514	-0.814702	1.20841	0.640847	0.439278	-0.0267131	-0.425074	-0.0937092	-0.814702	-0.501294	-0.814702	-0.344147	-0.405393	-0.264685	-0.814702	-0.814702	-0.814702	2
ETH2_1538200	1.93754	2.22381	2.75996	-0.122827	-0.285937	-0.381416	-0.150845	-0.170439	-0.0616376	-0.415383	-0.0944533	-0.666067	-0.732269	-0.807287	-0.803505	-0.387954	-0.456129	-0.581487	-0.19036	-0.253463	-0.359846	2
ETH2_1538500	0.693704	1.16485	1.60037	1.4909	1.08673	2.48422	-0.500252	-0.516632	-0.513974	-0.759704	-0.760389	-0.760726	-0.76042	-0.760401	-0.760633	-0.756496	-0.755159	-0.755211	0.0381088	0.0439152	-0.242798	2
ETH2_1540200	2.19663	2.25736	2.47782	-0.509716	-0.500015	-0.504199	-0.405998	-0.409002	-0.404897	-0.51696	-0.516596	-0.517821	-0.521984	-0.521825	-0.521988	-0.518848	-0.519766	-0.519947	0.375111	0.279618	-0.176983	2
ETH2_1540800	2.43975	2.2404	1.95391	-0.596935	-0.599062	-0.586867	0.0555161	0.0840601	0.0620159	-0.639672	-0.63599	-0.642197	-0.648912	-0.648852	-0.64851	-0.646814	-0.64544	-0.646761	0.41498	0.456128	-0.120749	2
ETH2_1541200	2.47489	2.2456	2.08987	-0.52996	-0.502247	-0.502881	-0.369869	-0.37114	-0.378212	-0.554073	-0.555681	-0.556182	-0.565081	-0.566143	-0.565949	-0.55266	-0.557882	-0.557817	0.490557	0.450555	-0.0656978	2
ETH2_1541600	1.63423	2.62852	2.20803	0.1422	-0.290649	-0.137418	-0.251053	-0.235349	-0.247422	-0.680689	-0.682057	-0.807479	-0.839948	-0.845239	-0.846826	-0.524909	-0.55584	-0.626762	0.522122	0.517217	-0.0806787	2
ETH2_1543600	1.69578	1.87852	2.27835	0.765229	0.744525	0.660817	-0.396319	-0.407108	-0.380359	-0.880847	-0.895781	-0.879642	-0.831487	-0.779626	-0.821703	-0.763813	-0.769066	-0.786259	0.435114	0.213038	-0.0793668	2
ETH2_1544800	0.21469	0.128052	0.587136	1.74199	1.6348	1.28967	1.26973	1.32763	1.20423	-0.735456	-0.769244	-0.766126	-0.832488	-0.82781	-0.831483	-0.807028	-0.824342	-0.827015	-0.638634	-0.734761	-0.803543	2
ETH2_1545200	1.29795	1.33509	2.06691	0.898485	0.464361	2.00305	0.305824	0.366172	0.338673	-0.800437	-0.797402	-0.799926	-0.768224	-0.779944	-0.784997	-0.744645	-0.739229	-0.754231	-0.668198	-0.713679	-0.725608	2
ETH2_1546300	1.3701	1.73864	1.84265	0.0590053	-0.251915	0.0147384	1.21223	1.21068	1.3072	-0.798278	-0.780043	-0.878396	-0.92395	-0.929036	-0.928546	-0.832454	-0.822054	-0.853983	-0.0751581	-0.165744	-0.515698	2
ETH2_1547700	2.11191	2.23271	2.52852	-0.0947764	-0.0569144	-0.0872698	-0.443629	-0.430043	-0.434417	-0.627089	-0.627085	-0.625936	-0.616587	-0.610613	-0.617276	-0.612267	-0.616498	-0.612655	0.229224	0.200212	-0.189514	2
ETH2_1548700	1.42776	2.22396	2.19261	0.215716	0.232368	0.800262	-0.425648	-0.540515	-0.48072	-1.08317	-1.08087	-1.09029	-0.980524	-1.01088	-0.998117	0.337844	0.192317	-0.247905	0.146057	0.131994	0.0377575	2
ETH2_1549600	2.54756	1.95838	1.71934	0.360961	0.386218	0.165164	-0.485249	-0.496135	-0.497834	-0.758702	-0.758239	-0.759203	-0.757704	-0.758709	-0.757572	-0.722753	-0.719697	-0.726785	0.577715	0.56773	-0.0844829	2
ETH2_1550100	2.69431	2.34005	2.01469	-0.460565	-0.449841	-0.439633	-0.138568	-0.167741	-0.231899	-0.499119	-0.498477	-0.493079	-0.535584	-0.546133	-0.546133	-0.516654	-0.508688	-0.494721	-0.166885	-0.253501	-0.101826	2
ETH2_1550200	2.34647	2.21592	2.08099	-0.496968	-0.426751	-0.281458	-0.26643	-0.22963	-0.256867	-0.658164	-0.697701	-0.645351	-0.64955	-0.663241	-0.64785	0.476303	0.44561	0.37549	-0.69225	-0.731711	-0.596865	2
ETH2_1550300	0.477485	0.362234	0.444743	2.16417	2.57354	1.95566	-0.395711	-0.39	-0.404515	-0.564129	-0.563553	-0.563535	-0.566427	-0.566427	-0.566417	-0.566409	-0.566427	-0.56642	-0.56598	-0.565827	-0.566058	2
ETH2_1550400	1.96376	2.13723	2.39836	0.153558	0.130717	0.271163	-0.540888	-0.554612	-0.541769	-0.691366	-0.691072	-0.692853	-0.693186	-0.693041	-0.693124	-0.690143	-0.689972	-0.690984	0.513937	0.464784	-0.170501	2
ETH2_1550700	1.46056	2.46268	2.58358	-0.357264	-0.532121	-0.42441	-0.0877969	-0.159119	-0.0727325	-0.808423	-0.829375	-0.8473	-0.858937	-0.867083	-0.851949	0.0069133	0.000795251	-0.277642	0.356401	0.134173	-0.0309469	2
ETH2_1553000	0.572844	0.43956	0.708929	2.35233	2.0256	1.86249	0.193182	0.160647	-0.0114518	-0.755455	-0.742631	-0.725876	-0.775768	-0.77586	-0.756352	-0.58452	-0.602762	-0.597432	-0.615858	-0.668708	-0.702912	2
ETH2_1553800	2.14045	2.08795	2.40482	-0.584421	-0.584551	-0.607887	0.0373883	0.0316267	0.0492504	-0.638818	-0.625973	-0.655209	-0.699033	-0.694513	-0.695339	-0.585813	-0.575271	-0.611483	0.53113	0.426237	-0.150539	2
ETH2_1554200	1.21835	1.43843	1.8564	1.34823	1.39842	1.68548	-0.493774	-0.499995	-0.49569	-0.783986	-0.782318	-0.78349	-0.785435	-0.78532	-0.784792	-0.781238	-0.783378	-0.783109	-0.0238922	-0.0362085	-0.342691	2
ETH2_1554500	1.79023	2.37792	2.17455	0.120544	0.000431521	0.370366	0.273875	0.0682696	0.319447	-0.538559	-0.459188	-0.761377	-0.938495	-0.936028	-0.938624	-0.859533	-0.850466	-0.900194	0.00314996	-0.0213359	-0.294992	2
ETH2_1555900	2.37432	2.10209	2.07611	-0.58312	-0.578676	-0.608044	-0.119814	-0.15102	-0.0908336	-0.772193	-0.764334	-0.772632	-0.742008	-0.737333	-0.731777	-0.30362	-0.328097	-0.401527	0.667788	0.565061	-0.100345	2
ETH2_1556000	-0.691432	-0.592999	-0.533283	1.15656	3.81368	0.336255	-0.143303	0.223727	-0.0380227	-0.620861	-0.661522	-0.691432	-0.691432	-0.498963	-0.608785	0.00692525	0.0207637	-0.00650036	0.590985	-0.155311	-0.215058	2
ETH2_1556700	1.50226	2.40985	2.31976	0.893176	0.35695	0.496269	-0.61097	-0.599129	-0.615833	-0.677163	-0.677754	-0.677394	-0.676428	-0.677284	-0.676946	-0.67493	-0.672022	-0.673077	0.23016	0.0267459	-0.326244	2
ETH2_1559200	1.69647	2.01395	2.53461	0.734687	0.23946	0.449912	-0.571774	-0.585602	-0.591626	-0.712877	-0.718759	-0.719513	-0.714602	-0.719178	-0.712571	-0.66719	-0.666886	-0.686748	0.47915	0.233276	-0.314188	2
ETH2_1560300	0.20846	0.213817	0.473647	2.00489	1.88412	2.84422	-0.315367	-0.303813	-0.312582	-0.559054	-0.559031	-0.559022	-0.554752	-0.557423	-0.55626	-0.558747	-0.558834	-0.559147	-0.558691	-0.558328	-0.558103	2
ETH2_1560900	2.51489	2.33951	1.98453	-0.54281	-0.523514	-0.526174	-0.380143	-0.383492	-0.390372	-0.480856	-0.488583	-0.488794	-0.578994	-0.577774	-0.578053	-0.562392	-0.562043	-0.560356	0.379372	0.414626	-0.00857432	2
ETH2_1561000	2.27012	2.0418	1.68422	-0.616817	-0.644831	-0.549116	0.0234076	0.0415451	-0.00895534	-0.772739	-0.753655	-0.840342	-0.982052	-0.949798	-0.991257	0.749048	0.782661	0.621113	-0.195134	-0.385342	-0.523876	2
ETH2_1561100	0.109444	0.204925	0.65315	1.64347	0.938271	2.13604	1.07583	1.10451	1.18746	-0.747899	-0.778871	-0.957144	-1.10209	-1.09957	-1.09403	-0.377328	-0.399363	-0.499813	-0.623683	-0.715174	-0.65814	2
ETH2_1562300	1.45093	2.33539	2.31747	0.971	0.295669	0.656502	-0.463564	-0.451559	-0.454409	-0.728388	-0.725987	-0.739122	-0.746969	-0.747592	-0.746692	-0.705	-0.702766	-0.710381	0.218981	0.0721497	-0.39566	2
ETH2_1562900	1.98342	1.64086	2.00827	0.188293	0.448141	1.79544	0.0514003	0.0862294	0.105193	-0.76462	-0.762232	-0.763099	-0.760704	-0.752358	-0.762078	-0.51981	-0.539006	-0.550265	-0.648909	-0.736676	-0.747482	2
ETH2_1563500	1.76512	1.52682	2.16312	0.807716	1.54416	0.262436	0.232279	0.212332	0.320472	-0.759148	-0.766097	-0.770645	-0.770645	-0.766987	-0.770645	-0.770645	-0.770645	-0.770645	-0.520953	-0.653924	-0.743482	2
ETH2_1566300	0.98543	1.24978	1.52247	1.2207	1.18556	2.58461	-0.43143	-0.432211	-0.420532	-0.680886	-0.678703	-0.679705	-0.743525	-0.741437	-0.742122	-0.734122	-0.730487	-0.73142	-0.198211	-0.318117	-0.485644	2
ETH2_1567600	0.869816	0.666444	0.920033	2.14909	2.0488	1.97583	-0.314654	-0.289843	-0.323169	-0.648168	-0.640464	-0.648957	-0.657455	-0.657455	-0.654917	-0.631389	-0.625937	-0.634982	-0.631522	-0.628271	-0.642827	2
ETH2_1569500	1.33792	1.46019	1.32798	0.519544	0.119143	0.0459768	1.51091	1.34851	1.37897	-0.840005	-0.847775	-0.937694	-0.967896	-0.97115	-0.970508	-0.927526	-0.923625	-0.945589	-0.0748179	-0.121042	-0.521507	2
ETH2_1571300	1.12455	1.38101	1.61784	1.45333	1.68464	1.77049	-0.489368	-0.478553	-0.464422	-0.578417	-0.585964	-0.589571	-0.838092	-0.838227	-0.838352	-0.79567	-0.797165	-0.802176	-0.152073	-0.210183	-0.573633	2
ETH2_1575300	2.60402	1.97664	2.01158	0.648018	0.489076	0.398282	-0.365746	-0.472389	-0.535868	-0.568189	-0.568189	-0.568189	-0.568189	-0.568189	-0.568189	-0.568189	-0.558518	-0.568189	-0.568189	-0.568189	-0.513207	2
ETH2_1575400	2.43686	0.672314	1.72306	2.18504	0.354893	-0.66591	-0.169113	-0.087221	0.444498	0.430584	-0.66591	-0.66591	-0.66591	-0.66591	-0.66591	-0.66591	-0.66591	-0.66591	-0.66591	-0.66591	-0.66591	2
ETH2_1575500	1.57452	1.95801	2.03079	1.19525	1.03949	0.802318	-0.562877	-0.565932	-0.565421	-0.772634	-0.769291	-0.769974	-0.765479	-0.769111	-0.769172	-0.764067	-0.766753	-0.770647	0.245952	0.0387407	-0.27372	2
ETH2_1577200	2.39897	2.30113	0.491791	-0.529123	-0.909067	-0.817116	0.0619811	-0.214973	0.2748	0.698353	0.752795	0.962803	-0.799768	-0.909067	-0.909067	-0.909067	-0.706654	-0.569072	-0.00232661	-0.909067	0.241745	2
ETH2_1577700	2.02563	2.26174	2.58008	-0.514502	-0.501087	-0.509701	-0.289854	-0.29721	-0.298912	-0.559735	-0.55784	-0.559094	-0.561384	-0.560479	-0.560763	-0.55921	-0.560202	-0.560167	0.385585	0.319945	-0.122834	2
ETH2_1578000	1.52214	1.58288	2.94705	-0.129225	-0.413024	-0.521238	0.36844	0.315686	0.278155	-0.78184	-0.776215	-0.812768	-0.743033	-0.831824	-0.806214	-0.701238	-0.689026	-0.764954	0.534783	0.0969808	0.324485	2
ETH2_1578200	1.79118	1.97263	2.8461	-0.460688	-0.467439	-0.446794	-0.499203	-0.497139	-0.495795	-0.545064	-0.545088	-0.545155	-0.544543	-0.544143	-0.544627	-0.543635	-0.543675	-0.544309	0.629209	0.59889	-0.0707099	2
ETH2_1578800	1.68989	1.94394	2.2038	1.41682	0.681512	0.605467	-0.505227	-0.49764	-0.498604	-0.833666	-0.831436	-0.833459	-0.792772	-0.797181	-0.802791	-0.412112	-0.398973	-0.482955	-0.11033	-0.174759	-0.569519	2
ETH2_1579100	2.37759	2.00645	2.36692	0.222179	0.383991	0.245006	-0.188856	-0.17486	-0.192666	-0.318792	-0.408923	-0.372947	-0.699169	-0.694063	-0.696089	-0.696586	-0.699233	-0.695198	-0.595272	-0.584231	-0.585255	2
ETH2_1579700	2.01285	2.31789	2.23249	-0.0629773	-0.023902	-0.0398939	0.0168507	-0.01758	0.0245836	-0.868121	-0.863171	-0.870092	-0.838276	-0.799392	-0.833899	-0.602225	-0.598709	-0.680502	0.229816	0.231272	0.0329871	2
ETH2_1580000	2.35186	2.17559	2.36929	0.014666	0.140951	0.177676	-0.28465	-0.305006	-0.310626	-0.62126	-0.622776	-0.624166	-0.628585	-0.633055	-0.631891	-0.623537	-0.621576	-0.627745	-0.0656124	-0.128284	-0.501268	2
ETH2_1580100	1.58544	1.77366	2.41889	0.975998	0.976485	0.920607	-0.143502	-0.180988	-0.0804376	-0.718637	-0.718677	-0.680996	-0.704911	-0.719364	-0.714907	-0.674433	-0.671726	-0.697381	-0.658781	-0.634125	-0.65221	2
ETH2_1580600	1.94725	2.07115	2.27793	0.25385	0.431758	0.293506	-0.416596	-0.28872	-0.426739	-0.925172	-0.887686	-0.824089	-1.03446	-1.02502	-1.02753	0.218683	0.28055	0.0288515	-0.399591	-0.365601	-0.182313	2
ETH2_1580900	0.711451	1.10995	1.0328	1.90916	1.64663	2.25577	-0.533204	-0.50764	-0.546323	-0.719192	-0.719192	-0.719192	-0.719192	-0.719192	-0.719192	-0.719192	-0.719192	-0.717774	0.0161168	-0.135259	-0.488134	2
ETH2_1581000	0.851583	1.22979	1.28943	2.10206	1.49442	1.86449	-0.580757	-0.591589	-0.611797	-0.720101	-0.718814	-0.721416	-0.721416	-0.721416	-0.721416	-0.721416	-0.721416	-0.721416	0.054035	-0.163367	-0.449471	2
[truncated: 1,496 more rows]
