# Supplementary material for: Comparative transcriptome profiling of Eimeria tenella in various developmental stages and functional analysis of an ApiAP2 transcription factor exclusively expressed during sporogony
Source: Parasit Vectors. 2023 Jul 19;16:241. doi: 10.1186/s13071-023-05828-8 (PMC10354945; doi:10.1186/s13071-023-05828-8)
Supplement: Supplementary file 6 — Additional file 6: Table S6. GO and KEGG functional categories of DE genes enriched in six co-expression clusters. [file 13071_2023_5828_MOESM6_ESM.xlsx]

## Sheet: GO
Supplementary dataset 6. GO functional categories of DE genes enriched in six co-expression clusters
Term	Ontology	ID	Input_number	Background_number	Rich_factor	P_Value	FDR	Input	Hyperlink	Cluster
microtubule-based process	biological_process	GO:0007017	29	60	4.19512	4.7e-13	5.7481e-10	ETH2_0203900|ETH2_0204000|ETH2_0210200|ETH2_0310600|ETH2_0318200|ETH2_0530700|ETH2_0626500|ETH2_0638800|ETH2_0651500|ETH2_0729200|ETH2_0818400|ETH2_0937800|ETH2_1014800|ETH2_1057200|ETH2_1110000|ETH2_1114500|ETH2_1219000|ETH2_1342800|ETH2_1354300|ETH2_1369700|ETH2_1373500|ETH2_1445200|ETH2_1445600|ETH2_1445700|ETH2_1450700|ETH2_1464300|ETH2_1505000|ETH2_15103000|ETH2_1518300	http://amigo.geneontology.org/amigo/term/GO:0007017	Cluster 1
movement of cell or subcellular component	biological_process	GO:0006928	19	40	4.12279	1.2e-08	7.338e-06	ETH2_0202500|ETH2_0204000|ETH2_0310600|ETH2_0408600|ETH2_0638800|ETH2_0651500|ETH2_0729200|ETH2_0818400|ETH2_0937800|ETH2_1057200|ETH2_1110000|ETH2_1114500|ETH2_1219000|ETH2_1373500|ETH2_1445600|ETH2_1445700|ETH2_1464300|ETH2_1505000|ETH2_1518300	http://amigo.geneontology.org/amigo/term/GO:0006928	Cluster 1
microtubule-based movement	biological_process	GO:0007018	17	38	3.88296	2.2e-07	8.96867e-05	ETH2_0204000|ETH2_0310600|ETH2_0638800|ETH2_0651500|ETH2_0729200|ETH2_0818400|ETH2_0937800|ETH2_1057200|ETH2_1110000|ETH2_1114500|ETH2_1219000|ETH2_1373500|ETH2_1445600|ETH2_1445700|ETH2_1464300|ETH2_1505000|ETH2_1518300	http://amigo.geneontology.org/amigo/term/GO:0007018	Cluster 1
monocarboxylic acid metabolic process	biological_process	GO:0032787	14	29	4.19013	9.1e-07	0.000209657	ETH2_0502500|ETH2_0504400|ETH2_0734000|ETH2_0825800|ETH2_0847500|ETH2_1025500|ETH2_1107900|ETH2_1114800|ETH2_1206100|ETH2_1259200|ETH2_1259600|ETH2_1350500|ETH2_1554100|ETH2_1594100	http://amigo.geneontology.org/amigo/term/GO:0032787	Cluster 1
cell projection assembly	biological_process	GO:0030031	8	10	6.94365	1.2e-06	0.000209657	ETH2_0203900|ETH2_0210200|ETH2_0318200|ETH2_0918500|ETH2_1014800|ETH2_1134500|ETH2_1354300|ETH2_1445200	http://amigo.geneontology.org/amigo/term/GO:0030031	Cluster 1
cilium assembly	biological_process	GO:0060271	8	10	6.94365	1.2e-06	0.000209657	ETH2_0203900|ETH2_0210200|ETH2_0318200|ETH2_0918500|ETH2_1014800|ETH2_1134500|ETH2_1354300|ETH2_1445200	http://amigo.geneontology.org/amigo/term/GO:0060271	Cluster 1
plasma membrane bounded cell projection assembly	biological_process	GO:0120031	8	10	6.94365	1.2e-06	0.000209657	ETH2_0203900|ETH2_0210200|ETH2_0318200|ETH2_0918500|ETH2_1014800|ETH2_1134500|ETH2_1354300|ETH2_1445200	http://amigo.geneontology.org/amigo/term/GO:0120031	Cluster 1
cell projection organization	biological_process	GO:0030030	9	13	6.00892	1.7e-06	0.000259887	ETH2_0203900|ETH2_0210200|ETH2_0318200|ETH2_0918500|ETH2_1014800|ETH2_1134500|ETH2_1216900|ETH2_1354300|ETH2_1445200	http://amigo.geneontology.org/amigo/term/GO:0030030	Cluster 1
microtubule bundle formation	biological_process	GO:0001578	6	6	8.67956	2.5e-06	0.00030575	ETH2_0203900|ETH2_0210200|ETH2_0318200|ETH2_1014800|ETH2_1354300|ETH2_1445200	http://amigo.geneontology.org/amigo/term/GO:0001578	Cluster 1
axoneme assembly	biological_process	GO:0035082	6	6	8.67956	2.5e-06	0.00030575	ETH2_0203900|ETH2_0210200|ETH2_0318200|ETH2_1014800|ETH2_1354300|ETH2_1445200	http://amigo.geneontology.org/amigo/term/GO:0035082	Cluster 1
carbohydrate metabolic process	biological_process	GO:0005975	15	36	3.61648	3.7e-06	0.000357492	ETH2_0502500|ETH2_0504400|ETH2_0529200|ETH2_0650300|ETH2_0731500|ETH2_0819200|ETH2_0938900|ETH2_0947800|ETH2_1017800|ETH2_1056500|ETH2_1155500|ETH2_1206100|ETH2_1259600|ETH2_1457500|ETH2_1540300	http://amigo.geneontology.org/amigo/term/GO:0005975	Cluster 1
cilium organization	biological_process	GO:0044782	8	11	6.31241	3.8e-06	0.000357492	ETH2_0203900|ETH2_0210200|ETH2_0318200|ETH2_0918500|ETH2_1014800|ETH2_1134500|ETH2_1354300|ETH2_1445200	http://amigo.geneontology.org/amigo/term/GO:0044782	Cluster 1
plasma membrane bounded cell projection organization	biological_process	GO:0120036	8	11	6.31241	3.8e-06	0.000357492	ETH2_0203900|ETH2_0210200|ETH2_0318200|ETH2_0918500|ETH2_1014800|ETH2_1134500|ETH2_1354300|ETH2_1445200	http://amigo.geneontology.org/amigo/term/GO:0120036	Cluster 1
organelle assembly	biological_process	GO:0070925	8	12	5.78637	1e-05	0.000873571	ETH2_0203900|ETH2_0210200|ETH2_0318200|ETH2_0918500|ETH2_1014800|ETH2_1134500|ETH2_1354300|ETH2_1445200	http://amigo.geneontology.org/amigo/term/GO:0070925	Cluster 1
axonemal dynein complex assembly	biological_process	GO:0070286	5	5	8.67956	2.2e-05	0.00179373	ETH2_0210200|ETH2_0318200|ETH2_1014800|ETH2_1354300|ETH2_1445200	http://amigo.geneontology.org/amigo/term/GO:0070286	Cluster 1
monocarboxylic acid biosynthetic process	biological_process	GO:0072330	8	14	4.95975	5.1e-05	0.00389831	ETH2_0847500|ETH2_1025500|ETH2_1107900|ETH2_1114800|ETH2_1259200|ETH2_1350500|ETH2_1554100|ETH2_1594100	http://amigo.geneontology.org/amigo/term/GO:0072330	Cluster 1
cytoskeleton organization	biological_process	GO:0007010	8	15	4.6291	9.8e-05	0.00705024	ETH2_0203900|ETH2_0210200|ETH2_0318200|ETH2_1014800|ETH2_1354300|ETH2_1369700|ETH2_1445200|ETH2_1449400	http://amigo.geneontology.org/amigo/term/GO:0007010	Cluster 1
microtubule cytoskeleton organization	biological_process	GO:0000226	7	12	5.06308	0.00013	0.00883278	ETH2_0203900|ETH2_0210200|ETH2_0318200|ETH2_1014800|ETH2_1354300|ETH2_1369700|ETH2_1445200	http://amigo.geneontology.org/amigo/term/GO:0000226	Cluster 1
organic substance catabolic process	biological_process	GO:1901575	20	74	2.34583	0.00017	0.0109426	ETH2_0400900|ETH2_0502500|ETH2_0504400|ETH2_0632500|ETH2_0656500|ETH2_0825800|ETH2_0938900|ETH2_1049200|ETH2_1050800|ETH2_1150000|ETH2_1151600|ETH2_1206100|ETH2_1217000|ETH2_1259600|ETH2_1403100|ETH2_1440200|ETH2_1445400|ETH2_1553400|ETH2_1564800|ETH2_1567400	http://amigo.geneontology.org/amigo/term/GO:1901575	Cluster 1
fatty acid metabolic process	biological_process	GO:0006631	8	16	4.33978	0.00018	0.011007	ETH2_0825800|ETH2_0847500|ETH2_1025500|ETH2_1114800|ETH2_1259200|ETH2_1350500|ETH2_1554100|ETH2_1594100	http://amigo.geneontology.org/amigo/term/GO:0006631	Cluster 1
cellular modified amino acid biosynthetic process	biological_process	GO:0042398	4	4	8.67956	0.00019	0.0110652	ETH2_1107900|ETH2_1126700|ETH2_1240400|ETH2_1544700	http://amigo.geneontology.org/amigo/term/GO:0042398	Cluster 1
fatty acid biosynthetic process	biological_process	GO:0006633	7	13	4.67361	0.00026	0.0144536	ETH2_0847500|ETH2_1025500|ETH2_1114800|ETH2_1259200|ETH2_1350500|ETH2_1554100|ETH2_1594100	http://amigo.geneontology.org/amigo/term/GO:0006633	Cluster 1
catabolic process	biological_process	GO:0009056	20	79	2.19736	0.00044	0.0233965	ETH2_0400900|ETH2_0502500|ETH2_0504400|ETH2_0632500|ETH2_0656500|ETH2_0825800|ETH2_0938900|ETH2_1049200|ETH2_1050800|ETH2_1150000|ETH2_1151600|ETH2_1206100|ETH2_1217000|ETH2_1259600|ETH2_1403100|ETH2_1440200|ETH2_1445400|ETH2_1553400|ETH2_1564800|ETH2_1567400	http://amigo.geneontology.org/amigo/term/GO:0009056	Cluster 1
small molecule metabolic process	biological_process	GO:0044281	27	126	1.85991	0.0008	0.0407667	ETH2_0502500|ETH2_0504400|ETH2_0650300|ETH2_0731500|ETH2_0734000|ETH2_0825800|ETH2_0842100|ETH2_0847500|ETH2_0933200|ETH2_1025500|ETH2_1028500|ETH2_1049200|ETH2_1050800|ETH2_1056500|ETH2_1107900|ETH2_1114800|ETH2_1151600|ETH2_1206100|ETH2_1215400|ETH2_1259200|ETH2_1259600|ETH2_1350500|ETH2_1354500|ETH2_1420500|ETH2_1529700|ETH2_1554100|ETH2_1594100	http://amigo.geneontology.org/amigo/term/GO:0044281	Cluster 1
microtubule cytoskeleton	cellular_component	GO:0015630	8	16	4.11972	0.00014	0.0476	ETH2_0210200|ETH2_0310600|ETH2_0530700|ETH2_0818400|ETH2_1219000|ETH2_1445600|ETH2_1450700|ETH2_1518300	http://amigo.geneontology.org/amigo/term/GO:0015630	Cluster 1
DNA metabolic process	biological_process	GO:0006259	15	53	3.31808	6.2e-06	0.0075826	ETH2_0604300|ETH2_0635300|ETH2_0722700|ETH2_0726500|ETH2_0921600|ETH2_1061500|ETH2_1152900|ETH2_1219900|ETH2_1306900|ETH2_1340000|ETH2_1354100|ETH2_1359600|ETH2_1457600|ETH2_1516000|ETH2_1536000	http://amigo.geneontology.org/amigo/term/GO:0006259	Cluster 2
cellular response to DNA damage stimulus	biological_process	GO:0006974	11	36	3.5823	5.5e-05	0.0223197	ETH2_0635300|ETH2_0921600|ETH2_1061500|ETH2_1306900|ETH2_1340000|ETH2_1354100|ETH2_1359600|ETH2_1440300|ETH2_1457600|ETH2_1516000|ETH2_1536000	http://amigo.geneontology.org/amigo/term/GO:0006974	Cluster 2
cellular response to stress	biological_process	GO:0033554	11	37	3.48548	7.3e-05	0.0223197	ETH2_0635300|ETH2_0921600|ETH2_1061500|ETH2_1306900|ETH2_1340000|ETH2_1354100|ETH2_1359600|ETH2_1440300|ETH2_1457600|ETH2_1516000|ETH2_1536000	http://amigo.geneontology.org/amigo/term/GO:0033554	Cluster 2
DNA recombination	biological_process	GO:0006310	5	7	8.3742	5.5e-05	0.0223197	ETH2_0722700|ETH2_1152900|ETH2_1219900|ETH2_1354100|ETH2_1516000	http://amigo.geneontology.org/amigo/term/GO:0006310	Cluster 2
membrane	cellular_component	GO:0016020	168	1288	1.25089	0.0001	0.034	ETH2_0101200|ETH2_0103100|ETH2_0103200|ETH2_0103300|ETH2_0103800|ETH2_0104500|ETH2_0106600|ETH2_0208100|ETH2_0208700|ETH2_0210300|ETH2_0211700|ETH2_0305300|ETH2_0307000|ETH2_0308200|ETH2_0312200|ETH2_0400200|ETH2_0402900|ETH2_0413900|ETH2_0416800|ETH2_0417400|ETH2_0502300|ETH2_0511600|ETH2_0513800|ETH2_0517400|ETH2_0518000|ETH2_0520300|ETH2_0528800|ETH2_0534900|ETH2_0538800|ETH2_0604200|ETH2_0612…	http://amigo.geneontology.org/amigo/term/GO:0016020	Cluster 2
response to stress	biological_process	GO:0006950	11	40	3.22407	0.00016	0.03669	ETH2_0635300|ETH2_0921600|ETH2_1061500|ETH2_1306900|ETH2_1340000|ETH2_1354100|ETH2_1359600|ETH2_1440300|ETH2_1457600|ETH2_1516000|ETH2_1536000	http://amigo.geneontology.org/amigo/term/GO:0006950	Cluster 2
DNA repair	biological_process	GO:0006281	10	34	3.4482	0.00018	0.03669	ETH2_0635300|ETH2_0921600|ETH2_1061500|ETH2_1306900|ETH2_1340000|ETH2_1354100|ETH2_1359600|ETH2_1457600|ETH2_1516000|ETH2_1536000	http://amigo.geneontology.org/amigo/term/GO:0006281	Cluster 2
integral component of membrane	cellular_component	GO:0016021	155	1203	1.23564	0.0011	0.0476	ETH2_0101200|ETH2_0103100|ETH2_0103200|ETH2_0103300|ETH2_0103800|ETH2_0104500|ETH2_0106600|ETH2_0208100|ETH2_0208700|ETH2_0210300|ETH2_0211700|ETH2_0305300|ETH2_0307000|ETH2_0308200|ETH2_0400200|ETH2_0402900|ETH2_0416800|ETH2_0417400|ETH2_0502300|ETH2_0511600|ETH2_0513800|ETH2_0517400|ETH2_0518000|ETH2_0520300|ETH2_0528800|ETH2_0534900|ETH2_0604200|ETH2_0612700|ETH2_0622500|ETH2_0627100|ETH2_0629…	http://amigo.geneontology.org/amigo/term/GO:0016021	Cluster 2
intrinsic component of membrane	cellular_component	GO:0031224	155	1203	1.23564	0.0011	0.0476	ETH2_0101200|ETH2_0103100|ETH2_0103200|ETH2_0103300|ETH2_0103800|ETH2_0104500|ETH2_0106600|ETH2_0208100|ETH2_0208700|ETH2_0210300|ETH2_0211700|ETH2_0305300|ETH2_0307000|ETH2_0308200|ETH2_0400200|ETH2_0402900|ETH2_0416800|ETH2_0417400|ETH2_0502300|ETH2_0511600|ETH2_0513800|ETH2_0517400|ETH2_0518000|ETH2_0520300|ETH2_0528800|ETH2_0534900|ETH2_0604200|ETH2_0612700|ETH2_0622500|ETH2_0627100|ETH2_0629…	http://amigo.geneontology.org/amigo/term/GO:0031224	Cluster 2
integral component of plasma membrane	cellular_component	GO:0005887	3	3	9.59016	0.0014	0.0476	ETH2_0711200|ETH2_1123000|ETH2_1550300	http://amigo.geneontology.org/amigo/term/GO:0005887	Cluster 2
acetylcholine-gated channel complex	cellular_component	GO:0005892	3	3	9.59016	0.0014	0.0476	ETH2_0711200|ETH2_1123000|ETH2_1550300	http://amigo.geneontology.org/amigo/term/GO:0005892	Cluster 2
intrinsic component of plasma membrane	cellular_component	GO:0031226	3	3	9.59016	0.0014	0.0476	ETH2_0711200|ETH2_1123000|ETH2_1550300	http://amigo.geneontology.org/amigo/term/GO:0031226	Cluster 2
ion channel complex	cellular_component	GO:0034702	3	3	9.59016	0.0014	0.0476	ETH2_0711200|ETH2_1123000|ETH2_1550300	http://amigo.geneontology.org/amigo/term/GO:0034702	Cluster 2
receptor complex	cellular_component	GO:0043235	3	3	9.59016	0.0014	0.0476	ETH2_0711200|ETH2_1123000|ETH2_1550300	http://amigo.geneontology.org/amigo/term/GO:0043235	Cluster 2
plasma membrane protein complex	cellular_component	GO:0098797	3	3	9.59016	0.0014	0.0476	ETH2_0711200|ETH2_1123000|ETH2_1550300	http://amigo.geneontology.org/amigo/term/GO:0098797	Cluster 2
plasma membrane signaling receptor complex	cellular_component	GO:0098802	3	3	9.59016	0.0014	0.0476	ETH2_0711200|ETH2_1123000|ETH2_1550300	http://amigo.geneontology.org/amigo/term/GO:0098802	Cluster 2
integral component of membrane	cellular_component	GO:0016021	50	1203	1.59437	2.3e-06	0.000391	ETH2_0104600|ETH2_0104700|ETH2_0304100|ETH2_0304500|ETH2_0401600|ETH2_0402000|ETH2_0418500|ETH2_0419200|ETH2_0509400|ETH2_0518800|ETH2_0519400|ETH2_0632700|ETH2_0642300|ETH2_0703800|ETH2_0726400|ETH2_0727700|ETH2_0739700|ETH2_0800800|ETH2_0836700|ETH2_0849100|ETH2_0907100|ETH2_0918900|ETH2_0925900|ETH2_0942000|ETH2_1035100|ETH2_1118900|ETH2_1121400|ETH2_1130000|ETH2_1135900|ETH2_1144800|ETH2_1242…	http://amigo.geneontology.org/amigo/term/GO:0016021	Cluster 3
intrinsic component of membrane	cellular_component	GO:0031224	50	1203	1.59437	2.3e-06	0.000391	ETH2_0104600|ETH2_0104700|ETH2_0304100|ETH2_0304500|ETH2_0401600|ETH2_0402000|ETH2_0418500|ETH2_0419200|ETH2_0509400|ETH2_0518800|ETH2_0519400|ETH2_0632700|ETH2_0642300|ETH2_0703800|ETH2_0726400|ETH2_0727700|ETH2_0739700|ETH2_0800800|ETH2_0836700|ETH2_0849100|ETH2_0907100|ETH2_0918900|ETH2_0925900|ETH2_0942000|ETH2_1035100|ETH2_1118900|ETH2_1121400|ETH2_1130000|ETH2_1135900|ETH2_1144800|ETH2_1242…	http://amigo.geneontology.org/amigo/term/GO:0031224	Cluster 3
membrane	cellular_component	GO:0016020	50	1288	1.48916	3.8e-05	0.00430667	ETH2_0104600|ETH2_0104700|ETH2_0304100|ETH2_0304500|ETH2_0401600|ETH2_0402000|ETH2_0418500|ETH2_0419200|ETH2_0509400|ETH2_0518800|ETH2_0519400|ETH2_0632700|ETH2_0642300|ETH2_0703800|ETH2_0726400|ETH2_0727700|ETH2_0739700|ETH2_0800800|ETH2_0836700|ETH2_0849100|ETH2_0907100|ETH2_0918900|ETH2_0925900|ETH2_0942000|ETH2_1035100|ETH2_1118900|ETH2_1121400|ETH2_1130000|ETH2_1135900|ETH2_1144800|ETH2_1242…	http://amigo.geneontology.org/amigo/term/GO:0016020	Cluster 3
ribosome	cellular_component	GO:0005840	29	104	9.0625	8.1e-24	2.754e-21	ETH2_0206600|ETH2_0208000|ETH2_0313800|ETH2_0418200|ETH2_0524900|ETH2_0614600|ETH2_0640800|ETH2_0825700|ETH2_0835200|ETH2_0910900|ETH2_0942300|ETH2_1019800|ETH2_1026200|ETH2_1118600|ETH2_1150100|ETH2_1210000|ETH2_1223000|ETH2_1223600|ETH2_1264700|ETH2_1412500|ETH2_1430800|ETH2_1446700|ETH2_1463100|ETH2_1511800|ETH2_1563600|ETH2_1566000|ETH2_1568600|ETH2_1582100|ETH2_1595400	http://amigo.geneontology.org/amigo/term/GO:0005840	Cluster 5
non-membrane-bounded organelle	cellular_component	GO:0043228	33	184	5.8288	7.9e-21	8.95333e-19	ETH2_0206600|ETH2_0208000|ETH2_0313800|ETH2_0315400|ETH2_0418200|ETH2_0524900|ETH2_0614600|ETH2_0640800|ETH2_0825700|ETH2_0835200|ETH2_0910900|ETH2_0942300|ETH2_0946000|ETH2_1019800|ETH2_1026200|ETH2_1118600|ETH2_1150100|ETH2_1210000|ETH2_1223000|ETH2_1223600|ETH2_1264700|ETH2_1360800|ETH2_1412500|ETH2_1430800|ETH2_1446700|ETH2_1463100|ETH2_1511000|ETH2_1511800|ETH2_1563600|ETH2_1566000|ETH2_1568…	http://amigo.geneontology.org/amigo/term/GO:0043228	Cluster 5
intracellular non-membrane-bounded organelle	cellular_component	GO:0043232	33	184	5.8288	7.9e-21	8.95333e-19	ETH2_0206600|ETH2_0208000|ETH2_0313800|ETH2_0315400|ETH2_0418200|ETH2_0524900|ETH2_0614600|ETH2_0640800|ETH2_0825700|ETH2_0835200|ETH2_0910900|ETH2_0942300|ETH2_0946000|ETH2_1019800|ETH2_1026200|ETH2_1118600|ETH2_1150100|ETH2_1210000|ETH2_1223000|ETH2_1223600|ETH2_1264700|ETH2_1360800|ETH2_1412500|ETH2_1430800|ETH2_1446700|ETH2_1463100|ETH2_1511000|ETH2_1511800|ETH2_1563600|ETH2_1566000|ETH2_1568…	http://amigo.geneontology.org/amigo/term/GO:0043232	Cluster 5
intracellular organelle	cellular_component	GO:0043229	43	539	2.59276	2.6e-14	2.21e-12	ETH2_0101500|ETH2_0206600|ETH2_0208000|ETH2_0210900|ETH2_0313800|ETH2_0315400|ETH2_0418200|ETH2_0502800|ETH2_0524900|ETH2_0614600|ETH2_0640800|ETH2_0728100|ETH2_0825700|ETH2_0835200|ETH2_0851000|ETH2_0910900|ETH2_0942300|ETH2_0946000|ETH2_1019800|ETH2_1026200|ETH2_1060400|ETH2_1103800|ETH2_1118600|ETH2_1150100|ETH2_1210000|ETH2_1223000|ETH2_1223600|ETH2_1245300|ETH2_1245400|ETH2_1264700|ETH2_1360…	http://amigo.geneontology.org/amigo/term/GO:0043229	Cluster 5
structural constituent of ribosome	molecular_function	GO:0003735	24	112	7.04973	3.6e-15	2.2824e-12	ETH2_0206600|ETH2_0208600|ETH2_0407500|ETH2_0418200|ETH2_0614600|ETH2_0628600|ETH2_0640800|ETH2_0821700|ETH2_0825700|ETH2_0835200|ETH2_0910900|ETH2_1026200|ETH2_1118600|ETH2_1128100|ETH2_1150100|ETH2_1210000|ETH2_1223000|ETH2_1264700|ETH2_1304400|ETH2_1500500|ETH2_1563600|ETH2_1566000|ETH2_1568600|ETH2_1595400	http://amigo.geneontology.org/amigo/term/GO:0003735	Cluster 5
organelle	cellular_component	GO:0043226	43	545	2.56422	4e-14	2.72e-12	ETH2_0101500|ETH2_0206600|ETH2_0208000|ETH2_0210900|ETH2_0313800|ETH2_0315400|ETH2_0418200|ETH2_0502800|ETH2_0524900|ETH2_0614600|ETH2_0640800|ETH2_0728100|ETH2_0825700|ETH2_0835200|ETH2_0851000|ETH2_0910900|ETH2_0942300|ETH2_0946000|ETH2_1019800|ETH2_1026200|ETH2_1060400|ETH2_1103800|ETH2_1118600|ETH2_1150100|ETH2_1210000|ETH2_1223000|ETH2_1223600|ETH2_1245300|ETH2_1245400|ETH2_1264700|ETH2_1360…	http://amigo.geneontology.org/amigo/term/GO:0043226	Cluster 5
gene expression	biological_process	GO:0010467	48	422	2.66704	4e-14	1.63067e-11	ETH2_0101500|ETH2_0102600|ETH2_0206600|ETH2_0208000|ETH2_0208600|ETH2_0301400|ETH2_0313800|ETH2_0407500|ETH2_0418200|ETH2_0521900|ETH2_0524900|ETH2_0614600|ETH2_0628600|ETH2_0640800|ETH2_0646100|ETH2_0728100|ETH2_0821700|ETH2_0825700|ETH2_0835200|ETH2_0903100|ETH2_0910900|ETH2_0942300|ETH2_0946000|ETH2_1019800|ETH2_1026200|ETH2_1103800|ETH2_1118600|ETH2_1128100|ETH2_1150100|ETH2_1202200|ETH2_1207…	http://amigo.geneontology.org/amigo/term/GO:0010467	Cluster 5
translation	biological_process	GO:0006412	34	193	4.13069	2.7e-14	1.63067e-11	ETH2_0206600|ETH2_0208000|ETH2_0208600|ETH2_0313800|ETH2_0407500|ETH2_0418200|ETH2_0524900|ETH2_0614600|ETH2_0628600|ETH2_0640800|ETH2_0646100|ETH2_0821700|ETH2_0825700|ETH2_0835200|ETH2_0910900|ETH2_0942300|ETH2_1019800|ETH2_1026200|ETH2_1118600|ETH2_1128100|ETH2_1150100|ETH2_1207800|ETH2_1210000|ETH2_1223000|ETH2_1223600|ETH2_1264700|ETH2_1304400|ETH2_1412500|ETH2_1463100|ETH2_1500500|ETH2_1511…	http://amigo.geneontology.org/amigo/term/GO:0006412	Cluster 5
peptide biosynthetic process	biological_process	GO:0043043	34	194	4.1094	3.2e-14	1.63067e-11	ETH2_0206600|ETH2_0208000|ETH2_0208600|ETH2_0313800|ETH2_0407500|ETH2_0418200|ETH2_0524900|ETH2_0614600|ETH2_0628600|ETH2_0640800|ETH2_0646100|ETH2_0821700|ETH2_0825700|ETH2_0835200|ETH2_0910900|ETH2_0942300|ETH2_1019800|ETH2_1026200|ETH2_1118600|ETH2_1128100|ETH2_1150100|ETH2_1207800|ETH2_1210000|ETH2_1223000|ETH2_1223600|ETH2_1264700|ETH2_1304400|ETH2_1412500|ETH2_1463100|ETH2_1500500|ETH2_1511…	http://amigo.geneontology.org/amigo/term/GO:0043043	Cluster 5
structural molecule activity	molecular_function	GO:0005198	24	126	6.26643	6.4e-14	2.0288e-11	ETH2_0206600|ETH2_0208600|ETH2_0407500|ETH2_0418200|ETH2_0614600|ETH2_0628600|ETH2_0640800|ETH2_0821700|ETH2_0825700|ETH2_0835200|ETH2_0910900|ETH2_1026200|ETH2_1118600|ETH2_1128100|ETH2_1150100|ETH2_1210000|ETH2_1223000|ETH2_1264700|ETH2_1304400|ETH2_1500500|ETH2_1563600|ETH2_1566000|ETH2_1568600|ETH2_1595400	http://amigo.geneontology.org/amigo/term/GO:0005198	Cluster 5
peptide metabolic process	biological_process	GO:0006518	34	200	3.98612	8.5e-14	2.0791e-11	ETH2_0206600|ETH2_0208000|ETH2_0208600|ETH2_0313800|ETH2_0407500|ETH2_0418200|ETH2_0524900|ETH2_0614600|ETH2_0628600|ETH2_0640800|ETH2_0646100|ETH2_0821700|ETH2_0825700|ETH2_0835200|ETH2_0910900|ETH2_0942300|ETH2_1019800|ETH2_1026200|ETH2_1118600|ETH2_1128100|ETH2_1150100|ETH2_1207800|ETH2_1210000|ETH2_1223000|ETH2_1223600|ETH2_1264700|ETH2_1304400|ETH2_1412500|ETH2_1463100|ETH2_1500500|ETH2_1511…	http://amigo.geneontology.org/amigo/term/GO:0006518	Cluster 5
amide biosynthetic process	biological_process	GO:0043604	34	200	3.98612	8.5e-14	2.0791e-11	ETH2_0206600|ETH2_0208000|ETH2_0208600|ETH2_0313800|ETH2_0407500|ETH2_0418200|ETH2_0524900|ETH2_0614600|ETH2_0628600|ETH2_0640800|ETH2_0646100|ETH2_0821700|ETH2_0825700|ETH2_0835200|ETH2_0910900|ETH2_0942300|ETH2_1019800|ETH2_1026200|ETH2_1118600|ETH2_1128100|ETH2_1150100|ETH2_1207800|ETH2_1210000|ETH2_1223000|ETH2_1223600|ETH2_1264700|ETH2_1304400|ETH2_1412500|ETH2_1463100|ETH2_1500500|ETH2_1511…	http://amigo.geneontology.org/amigo/term/GO:0043604	Cluster 5
cellular amide metabolic process	biological_process	GO:0043603	34	206	3.87002	2.2e-13	4.48433e-11	ETH2_0206600|ETH2_0208000|ETH2_0208600|ETH2_0313800|ETH2_0407500|ETH2_0418200|ETH2_0524900|ETH2_0614600|ETH2_0628600|ETH2_0640800|ETH2_0646100|ETH2_0821700|ETH2_0825700|ETH2_0835200|ETH2_0910900|ETH2_0942300|ETH2_1019800|ETH2_1026200|ETH2_1118600|ETH2_1128100|ETH2_1150100|ETH2_1207800|ETH2_1210000|ETH2_1223000|ETH2_1223600|ETH2_1264700|ETH2_1304400|ETH2_1412500|ETH2_1463100|ETH2_1500500|ETH2_1511…	http://amigo.geneontology.org/amigo/term/GO:0043603	Cluster 5
intracellular anatomical structure	cellular_component	GO:0005622	46	688	2.17297	9.2e-13	5.21333e-11	ETH2_0101500|ETH2_0206600|ETH2_0208000|ETH2_0210900|ETH2_0313800|ETH2_0315400|ETH2_0418200|ETH2_0502600|ETH2_0502800|ETH2_0524900|ETH2_0614600|ETH2_0640800|ETH2_0718200|ETH2_0728100|ETH2_0825700|ETH2_0835200|ETH2_0851000|ETH2_0910900|ETH2_0942300|ETH2_0946000|ETH2_1019800|ETH2_1026200|ETH2_1060400|ETH2_1103800|ETH2_1118600|ETH2_1150100|ETH2_1210000|ETH2_1223000|ETH2_1223600|ETH2_1245300|ETH2_1245…	http://amigo.geneontology.org/amigo/term/GO:0005622	Cluster 5
organonitrogen compound biosynthetic process	biological_process	GO:1901566	37	265	3.27384	2.3e-12	4.01843e-10	ETH2_0206600|ETH2_0208000|ETH2_0208600|ETH2_0313800|ETH2_0407500|ETH2_0418200|ETH2_0524900|ETH2_0614600|ETH2_0628600|ETH2_0640800|ETH2_0646100|ETH2_0821700|ETH2_0824400|ETH2_0825700|ETH2_0835200|ETH2_0910900|ETH2_0942300|ETH2_1019800|ETH2_1026200|ETH2_1043200|ETH2_1118600|ETH2_1128100|ETH2_1150100|ETH2_1205000|ETH2_1207800|ETH2_1210000|ETH2_1223000|ETH2_1223600|ETH2_1264700|ETH2_1304400|ETH2_1412…	http://amigo.geneontology.org/amigo/term/GO:1901566	Cluster 5
cellular nitrogen compound biosynthetic process	biological_process	GO:0044271	38	297	3.00005	1.6e-11	2.446e-09	ETH2_0102600|ETH2_0206600|ETH2_0208000|ETH2_0208600|ETH2_0301400|ETH2_0313800|ETH2_0407500|ETH2_0418200|ETH2_0524900|ETH2_0614600|ETH2_0628600|ETH2_0640800|ETH2_0646100|ETH2_0728100|ETH2_0821700|ETH2_0825700|ETH2_0835200|ETH2_0910900|ETH2_0942300|ETH2_1019800|ETH2_1026200|ETH2_1043200|ETH2_1118600|ETH2_1128100|ETH2_1150100|ETH2_1207800|ETH2_1210000|ETH2_1223000|ETH2_1223600|ETH2_1264700|ETH2_1304…	http://amigo.geneontology.org/amigo/term/GO:0044271	Cluster 5
ribosomal subunit	cellular_component	GO:0044391	10	22	14.7727	9.3e-11	4.51714e-09	ETH2_0208000|ETH2_0524900|ETH2_0614600|ETH2_0835200|ETH2_1019800|ETH2_1223000|ETH2_1223600|ETH2_1412500|ETH2_1446700|ETH2_1566000	http://amigo.geneontology.org/amigo/term/GO:0044391	Cluster 5
cellular macromolecule biosynthetic process	biological_process	GO:0034645	39	326	2.8051	6.4e-11	8.69689e-09	ETH2_0102600|ETH2_0206600|ETH2_0208000|ETH2_0208600|ETH2_0301400|ETH2_0313800|ETH2_0407500|ETH2_0418200|ETH2_0524900|ETH2_0614600|ETH2_0628600|ETH2_0640800|ETH2_0646100|ETH2_0728100|ETH2_0821700|ETH2_0824400|ETH2_0825700|ETH2_0835200|ETH2_0910900|ETH2_0942300|ETH2_1019800|ETH2_1026200|ETH2_1118600|ETH2_1128100|ETH2_1150100|ETH2_1205000|ETH2_1207800|ETH2_1210000|ETH2_1223000|ETH2_1223600|ETH2_1264…	http://amigo.geneontology.org/amigo/term/GO:0034645	Cluster 5
macromolecule biosynthetic process	biological_process	GO:0009059	39	327	2.79652	7.2e-11	8.8056e-09	ETH2_0102600|ETH2_0206600|ETH2_0208000|ETH2_0208600|ETH2_0301400|ETH2_0313800|ETH2_0407500|ETH2_0418200|ETH2_0524900|ETH2_0614600|ETH2_0628600|ETH2_0640800|ETH2_0646100|ETH2_0728100|ETH2_0821700|ETH2_0824400|ETH2_0825700|ETH2_0835200|ETH2_0910900|ETH2_0942300|ETH2_1019800|ETH2_1026200|ETH2_1118600|ETH2_1128100|ETH2_1150100|ETH2_1205000|ETH2_1207800|ETH2_1210000|ETH2_1223000|ETH2_1223600|ETH2_1264…	http://amigo.geneontology.org/amigo/term/GO:0009059	Cluster 5
cellular nitrogen compound metabolic process	biological_process	GO:0034641	49	534	2.15157	1.8e-10	2.00127e-08	ETH2_0101500|ETH2_0102600|ETH2_0203000|ETH2_0206600|ETH2_0208000|ETH2_0208600|ETH2_0301400|ETH2_0313800|ETH2_0407500|ETH2_0418200|ETH2_0524900|ETH2_0614600|ETH2_0628600|ETH2_0640800|ETH2_0646100|ETH2_0728100|ETH2_0821700|ETH2_0825700|ETH2_0835200|ETH2_0903100|ETH2_0910900|ETH2_0942300|ETH2_0946000|ETH2_1019800|ETH2_1026200|ETH2_1043200|ETH2_1103800|ETH2_1118600|ETH2_1128100|ETH2_1150100|ETH2_1202…	http://amigo.geneontology.org/amigo/term/GO:0034641	Cluster 5
cellular protein metabolic process	biological_process	GO:0044267	37	307	2.82595	2.9e-10	2.95558e-08	ETH2_0206600|ETH2_0208000|ETH2_0208600|ETH2_0313800|ETH2_0407500|ETH2_0418200|ETH2_0521900|ETH2_0524900|ETH2_0614600|ETH2_0628600|ETH2_0640800|ETH2_0646100|ETH2_0821700|ETH2_0824400|ETH2_0825700|ETH2_0835200|ETH2_0910900|ETH2_0942300|ETH2_1019800|ETH2_1026200|ETH2_1118600|ETH2_1128100|ETH2_1150100|ETH2_1205000|ETH2_1207800|ETH2_1210000|ETH2_1223000|ETH2_1223600|ETH2_1264700|ETH2_1304400|ETH2_1412…	http://amigo.geneontology.org/amigo/term/GO:0044267	Cluster 5
protein metabolic process	biological_process	GO:0019538	37	327	2.65311	2.2e-09	2.06969e-07	ETH2_0206600|ETH2_0208000|ETH2_0208600|ETH2_0313800|ETH2_0407500|ETH2_0418200|ETH2_0521900|ETH2_0524900|ETH2_0614600|ETH2_0628600|ETH2_0640800|ETH2_0646100|ETH2_0821700|ETH2_0824400|ETH2_0825700|ETH2_0835200|ETH2_0910900|ETH2_0942300|ETH2_1019800|ETH2_1026200|ETH2_1118600|ETH2_1128100|ETH2_1150100|ETH2_1205000|ETH2_1207800|ETH2_1210000|ETH2_1223000|ETH2_1223600|ETH2_1264700|ETH2_1304400|ETH2_1412…	http://amigo.geneontology.org/amigo/term/GO:0019538	Cluster 5
large ribosomal subunit	cellular_component	GO:0015934	7	14	16.25	3.5e-08	1.4875e-06	ETH2_0208000|ETH2_0524900|ETH2_0614600|ETH2_0835200|ETH2_1019800|ETH2_1446700|ETH2_1566000	http://amigo.geneontology.org/amigo/term/GO:0015934	Cluster 5
cellular biosynthetic process	biological_process	GO:0044249	40	412	2.27648	3.2e-08	2.77213e-06	ETH2_0102600|ETH2_0206600|ETH2_0208000|ETH2_0208600|ETH2_0301400|ETH2_0313800|ETH2_0407500|ETH2_0418200|ETH2_0524900|ETH2_0614600|ETH2_0628600|ETH2_0640800|ETH2_0646100|ETH2_0728100|ETH2_0821700|ETH2_0824400|ETH2_0825700|ETH2_0835200|ETH2_0910900|ETH2_0942300|ETH2_1019800|ETH2_1026200|ETH2_1043200|ETH2_1118600|ETH2_1128100|ETH2_1150100|ETH2_1205000|ETH2_1207800|ETH2_1210000|ETH2_1223000|ETH2_1223…	http://amigo.geneontology.org/amigo/term/GO:0044249	Cluster 5
organonitrogen compound metabolic process	biological_process	GO:1901564	39	394	2.32097	3.4e-08	2.77213e-06	ETH2_0203000|ETH2_0206600|ETH2_0208000|ETH2_0208600|ETH2_0313800|ETH2_0407500|ETH2_0418200|ETH2_0521900|ETH2_0524900|ETH2_0614600|ETH2_0628600|ETH2_0640800|ETH2_0646100|ETH2_0821700|ETH2_0824400|ETH2_0825700|ETH2_0835200|ETH2_0910900|ETH2_0942300|ETH2_1019800|ETH2_1026200|ETH2_1043200|ETH2_1118600|ETH2_1128100|ETH2_1150100|ETH2_1205000|ETH2_1207800|ETH2_1210000|ETH2_1223000|ETH2_1223600|ETH2_1264…	http://amigo.geneontology.org/amigo/term/GO:1901564	Cluster 5
nitrogen compound metabolic process	biological_process	GO:0006807	52	683	1.78519	4.3e-08	3.16541e-06	ETH2_0101500|ETH2_0102600|ETH2_0203000|ETH2_0206600|ETH2_0208000|ETH2_0208600|ETH2_0301400|ETH2_0313800|ETH2_0407500|ETH2_0418200|ETH2_0521900|ETH2_0524900|ETH2_0614600|ETH2_0628600|ETH2_0640800|ETH2_0646100|ETH2_0728100|ETH2_0821700|ETH2_0824400|ETH2_0825700|ETH2_0835200|ETH2_0903100|ETH2_0910900|ETH2_0942300|ETH2_0946000|ETH2_1019800|ETH2_1026200|ETH2_1043200|ETH2_1103800|ETH2_1118600|ETH2_1128…	http://amigo.geneontology.org/amigo/term/GO:0006807	Cluster 5
organic substance biosynthetic process	biological_process	GO:1901576	40	416	2.25459	4.4e-08	3.16541e-06	ETH2_0102600|ETH2_0206600|ETH2_0208000|ETH2_0208600|ETH2_0301400|ETH2_0313800|ETH2_0407500|ETH2_0418200|ETH2_0524900|ETH2_0614600|ETH2_0628600|ETH2_0640800|ETH2_0646100|ETH2_0728100|ETH2_0821700|ETH2_0824400|ETH2_0825700|ETH2_0835200|ETH2_0910900|ETH2_0942300|ETH2_1019800|ETH2_1026200|ETH2_1043200|ETH2_1118600|ETH2_1128100|ETH2_1150100|ETH2_1205000|ETH2_1207800|ETH2_1210000|ETH2_1223000|ETH2_1223…	http://amigo.geneontology.org/amigo/term/GO:1901576	Cluster 5
ribonucleoprotein complex	cellular_component	GO:1990904	12	64	6.09375	1.1e-07	4.15556e-06	ETH2_0208000|ETH2_0524900|ETH2_0614600|ETH2_0835200|ETH2_0944700|ETH2_1019800|ETH2_1223000|ETH2_1223600|ETH2_1412500|ETH2_1446700|ETH2_1528100|ETH2_1566000	http://amigo.geneontology.org/amigo/term/GO:1990904	Cluster 5
macromolecule metabolic process	biological_process	GO:0043170	50	641	1.829	7.9e-08	5.36761e-06	ETH2_0101500|ETH2_0102600|ETH2_0206600|ETH2_0208000|ETH2_0208600|ETH2_0301400|ETH2_0313800|ETH2_0407500|ETH2_0418200|ETH2_0521900|ETH2_0524900|ETH2_0614600|ETH2_0628600|ETH2_0640800|ETH2_0646100|ETH2_0728100|ETH2_0821700|ETH2_0824400|ETH2_0825700|ETH2_0835200|ETH2_0903100|ETH2_0910900|ETH2_0942300|ETH2_0946000|ETH2_1019800|ETH2_1026200|ETH2_1103800|ETH2_1118600|ETH2_1128100|ETH2_1150100|ETH2_1202…	http://amigo.geneontology.org/amigo/term/GO:0043170	Cluster 5
biosynthetic process	biological_process	GO:0009058	40	426	2.20167	9.5e-08	6.115e-06	ETH2_0102600|ETH2_0206600|ETH2_0208000|ETH2_0208600|ETH2_0301400|ETH2_0313800|ETH2_0407500|ETH2_0418200|ETH2_0524900|ETH2_0614600|ETH2_0628600|ETH2_0640800|ETH2_0646100|ETH2_0728100|ETH2_0821700|ETH2_0824400|ETH2_0825700|ETH2_0835200|ETH2_0910900|ETH2_0942300|ETH2_1019800|ETH2_1026200|ETH2_1043200|ETH2_1118600|ETH2_1128100|ETH2_1150100|ETH2_1205000|ETH2_1207800|ETH2_1210000|ETH2_1223000|ETH2_1223…	http://amigo.geneontology.org/amigo/term/GO:0009058	Cluster 5
cytosolic ribosome	cellular_component	GO:0022626	5	7	23.2143	3.5e-07	1.19e-05	ETH2_0524900|ETH2_0835200|ETH2_1223000|ETH2_1446700|ETH2_1566000	http://amigo.geneontology.org/amigo/term/GO:0022626	Cluster 5
cytosolic large ribosomal subunit	cellular_component	GO:0022625	4	5	26	3.1e-06	9.58182e-05	ETH2_0524900|ETH2_0835200|ETH2_1446700|ETH2_1566000	http://amigo.geneontology.org/amigo/term/GO:0022625	Cluster 5
cellular macromolecule metabolic process	biological_process	GO:0044260	40	470	1.99555	2.1e-06	0.000128415	ETH2_0102600|ETH2_0206600|ETH2_0208000|ETH2_0208600|ETH2_0301400|ETH2_0313800|ETH2_0407500|ETH2_0418200|ETH2_0521900|ETH2_0524900|ETH2_0614600|ETH2_0628600|ETH2_0640800|ETH2_0646100|ETH2_0728100|ETH2_0821700|ETH2_0824400|ETH2_0825700|ETH2_0835200|ETH2_0910900|ETH2_0942300|ETH2_1019800|ETH2_1026200|ETH2_1118600|ETH2_1128100|ETH2_1150100|ETH2_1205000|ETH2_1207800|ETH2_1210000|ETH2_1223000|ETH2_1223…	http://amigo.geneontology.org/amigo/term/GO:0044260	Cluster 5
primary metabolic process	biological_process	GO:0044238	52	768	1.58761	7.1e-06	0.00041349	ETH2_0101500|ETH2_0102600|ETH2_0203000|ETH2_0206600|ETH2_0208000|ETH2_0208600|ETH2_0301400|ETH2_0313800|ETH2_0407500|ETH2_0418200|ETH2_0521900|ETH2_0524900|ETH2_0614600|ETH2_0628600|ETH2_0640800|ETH2_0646100|ETH2_0728100|ETH2_0821700|ETH2_0824400|ETH2_0825700|ETH2_0835200|ETH2_0903100|ETH2_0910900|ETH2_0942300|ETH2_0946000|ETH2_1019800|ETH2_1026200|ETH2_1043200|ETH2_1103800|ETH2_1118600|ETH2_1128…	http://amigo.geneontology.org/amigo/term/GO:0044238	Cluster 5
organic substance metabolic process	biological_process	GO:0071704	53	820	1.51553	2.6e-05	0.00144536	ETH2_0101500|ETH2_0102600|ETH2_0203000|ETH2_0206600|ETH2_0208000|ETH2_0208600|ETH2_0301400|ETH2_0313800|ETH2_0407500|ETH2_0418200|ETH2_0521900|ETH2_0524900|ETH2_0614600|ETH2_0628600|ETH2_0640800|ETH2_0646100|ETH2_0728100|ETH2_0740800|ETH2_0821700|ETH2_0824400|ETH2_0825700|ETH2_0835200|ETH2_0903100|ETH2_0910900|ETH2_0942300|ETH2_0946000|ETH2_1019800|ETH2_1026200|ETH2_1043200|ETH2_1103800|ETH2_1118…	http://amigo.geneontology.org/amigo/term/GO:0071704	Cluster 5
cellular metabolic process	biological_process	GO:0044237	52	795	1.53369	3e-05	0.00159522	ETH2_0101500|ETH2_0102600|ETH2_0203000|ETH2_0206600|ETH2_0208000|ETH2_0208600|ETH2_0301400|ETH2_0313800|ETH2_0407500|ETH2_0418200|ETH2_0521900|ETH2_0524900|ETH2_0614600|ETH2_0628600|ETH2_0640800|ETH2_0646100|ETH2_0728100|ETH2_0821700|ETH2_0824400|ETH2_0825700|ETH2_0835200|ETH2_0903100|ETH2_0910900|ETH2_0942300|ETH2_0946000|ETH2_1019800|ETH2_1026200|ETH2_1043200|ETH2_1103800|ETH2_1118600|ETH2_1128…	http://amigo.geneontology.org/amigo/term/GO:0044237	Cluster 5
metabolic process	biological_process	GO:0008152	55	899	1.43451	7.7e-05	0.00392379	ETH2_0101500|ETH2_0102600|ETH2_0203000|ETH2_0206600|ETH2_0208000|ETH2_0208600|ETH2_0301400|ETH2_0313800|ETH2_0407500|ETH2_0418200|ETH2_0521900|ETH2_0524900|ETH2_0614600|ETH2_0628600|ETH2_0640800|ETH2_0646100|ETH2_0728100|ETH2_0740800|ETH2_0821700|ETH2_0824400|ETH2_0825700|ETH2_0835200|ETH2_0903100|ETH2_0910900|ETH2_0942300|ETH2_0946000|ETH2_1019800|ETH2_1026200|ETH2_1043200|ETH2_1103800|ETH2_1118…	http://amigo.geneontology.org/amigo/term/GO:0008152	Cluster 5
cytosol	cellular_component	GO:0005829	5	19	8.55263	0.00015	0.00425	ETH2_0524900|ETH2_0835200|ETH2_1223000|ETH2_1446700|ETH2_1566000	http://amigo.geneontology.org/amigo/term/GO:0005829	Cluster 5
small ribosomal subunit	cellular_component	GO:0015935	3	8	12.1875	0.00117	0.0306	ETH2_1223000|ETH2_1223600|ETH2_1412500	http://amigo.geneontology.org/amigo/term/GO:0015935	Cluster 5
protein-containing complex	cellular_component	GO:0032991	16	258	2.0155	0.00185	0.0449286	ETH2_0208000|ETH2_0208200|ETH2_0502600|ETH2_0524900|ETH2_0614600|ETH2_0718200|ETH2_0835200|ETH2_0944700|ETH2_1019800|ETH2_1103800|ETH2_1223000|ETH2_1223600|ETH2_1412500|ETH2_1446700|ETH2_1528100|ETH2_1566000	http://amigo.geneontology.org/amigo/term/GO:0032991	Cluster 5
gene expression	biological_process	GO:0010467	94	422	1.80381	7.6e-12	4.892e-09	ETH2_0102400|ETH2_0310800|ETH2_0311800|ETH2_0400600|ETH2_0406600|ETH2_0415900|ETH2_0507200|ETH2_0517000|ETH2_0534100|ETH2_0537300|ETH2_0612900|ETH2_0630700|ETH2_0635600|ETH2_0639800|ETH2_0643100|ETH2_0655500|ETH2_0730700|ETH2_0731800|ETH2_0733900|ETH2_0743200|ETH2_0812100|ETH2_0828200|ETH2_0828500|ETH2_0835600|ETH2_0843900|ETH2_0847900|ETH2_0855600|ETH2_0907400|ETH2_0909600|ETH2_0910000|ETH2_0913…	http://amigo.geneontology.org/amigo/term/GO:0010467	Cluster 6
peptide metabolic process	biological_process	GO:0006518	58	200	2.3484	1.6e-11	4.892e-09	ETH2_0102400|ETH2_0400600|ETH2_0507200|ETH2_0517000|ETH2_0612900|ETH2_0630700|ETH2_0635600|ETH2_0643100|ETH2_0654800|ETH2_0655500|ETH2_0730700|ETH2_0828500|ETH2_0835600|ETH2_0847900|ETH2_0855600|ETH2_0909600|ETH2_0910000|ETH2_0913700|ETH2_0916900|ETH2_0917600|ETH2_0948900|ETH2_1011500|ETH2_1014500|ETH2_1018600|ETH2_1019900|ETH2_1020900|ETH2_1026700|ETH2_1055100|ETH2_1055200|ETH2_1102800|ETH2_1124…	http://amigo.geneontology.org/amigo/term/GO:0006518	Cluster 6
translation	biological_process	GO:0006412	57	193	2.39162	1.1e-11	4.892e-09	ETH2_0102400|ETH2_0400600|ETH2_0507200|ETH2_0517000|ETH2_0612900|ETH2_0630700|ETH2_0635600|ETH2_0643100|ETH2_0655500|ETH2_0730700|ETH2_0828500|ETH2_0835600|ETH2_0847900|ETH2_0855600|ETH2_0909600|ETH2_0910000|ETH2_0913700|ETH2_0916900|ETH2_0917600|ETH2_0948900|ETH2_1011500|ETH2_1014500|ETH2_1018600|ETH2_1019900|ETH2_1020900|ETH2_1026700|ETH2_1055100|ETH2_1055200|ETH2_1102800|ETH2_1124900|ETH2_1136…	http://amigo.geneontology.org/amigo/term/GO:0006412	Cluster 6
peptide biosynthetic process	biological_process	GO:0043043	57	194	2.37929	1.4e-11	4.892e-09	ETH2_0102400|ETH2_0400600|ETH2_0507200|ETH2_0517000|ETH2_0612900|ETH2_0630700|ETH2_0635600|ETH2_0643100|ETH2_0655500|ETH2_0730700|ETH2_0828500|ETH2_0835600|ETH2_0847900|ETH2_0855600|ETH2_0909600|ETH2_0910000|ETH2_0913700|ETH2_0916900|ETH2_0917600|ETH2_0948900|ETH2_1011500|ETH2_1014500|ETH2_1018600|ETH2_1019900|ETH2_1020900|ETH2_1026700|ETH2_1055100|ETH2_1055200|ETH2_1102800|ETH2_1124900|ETH2_1136…	http://amigo.geneontology.org/amigo/term/GO:0043043	Cluster 6
cellular amide metabolic process	biological_process	GO:0043603	58	206	2.28	6.3e-11	1.28415e-08	ETH2_0102400|ETH2_0400600|ETH2_0507200|ETH2_0517000|ETH2_0612900|ETH2_0630700|ETH2_0635600|ETH2_0643100|ETH2_0654800|ETH2_0655500|ETH2_0730700|ETH2_0828500|ETH2_0835600|ETH2_0847900|ETH2_0855600|ETH2_0909600|ETH2_0910000|ETH2_0913700|ETH2_0916900|ETH2_0917600|ETH2_0948900|ETH2_1011500|ETH2_1014500|ETH2_1018600|ETH2_1019900|ETH2_1020900|ETH2_1026700|ETH2_1055100|ETH2_1055200|ETH2_1102800|ETH2_1124…	http://amigo.geneontology.org/amigo/term/GO:0043603	Cluster 6
amide biosynthetic process	biological_process	GO:0043604	57	200	2.30791	5.8e-11	1.28415e-08	ETH2_0102400|ETH2_0400600|ETH2_0507200|ETH2_0517000|ETH2_0612900|ETH2_0630700|ETH2_0635600|ETH2_0643100|ETH2_0655500|ETH2_0730700|ETH2_0828500|ETH2_0835600|ETH2_0847900|ETH2_0855600|ETH2_0909600|ETH2_0910000|ETH2_0913700|ETH2_0916900|ETH2_0917600|ETH2_0948900|ETH2_1011500|ETH2_1014500|ETH2_1018600|ETH2_1019900|ETH2_1020900|ETH2_1026700|ETH2_1055100|ETH2_1055200|ETH2_1102800|ETH2_1124900|ETH2_1136…	http://amigo.geneontology.org/amigo/term/GO:0043604	Cluster 6
ncRNA metabolic process	biological_process	GO:0034660	38	104	2.95886	7.9e-11	1.38024e-08	ETH2_0102400|ETH2_0311800|ETH2_0406600|ETH2_0517000|ETH2_0534100|ETH2_0630700|ETH2_0643100|ETH2_0655500|ETH2_0733900|ETH2_0743200|ETH2_0812100|ETH2_0828200|ETH2_0828500|ETH2_0843900|ETH2_0855600|ETH2_0907400|ETH2_1006000|ETH2_1011500|ETH2_1020900|ETH2_1026300|ETH2_1057000|ETH2_1106700|ETH2_1124900|ETH2_1136200|ETH2_1140700|ETH2_1221800|ETH2_1250000|ETH2_1263200|ETH2_1307400|ETH2_1331700|ETH2_1339…	http://amigo.geneontology.org/amigo/term/GO:0034660	Cluster 6
cellular nitrogen compound metabolic process	biological_process	GO:0034641	104	534	1.57713	2.5e-09	3.82187e-07	ETH2_0102400|ETH2_0310800|ETH2_0311700|ETH2_0311800|ETH2_0400600|ETH2_0406600|ETH2_0415900|ETH2_0417100|ETH2_0507200|ETH2_0512400|ETH2_0517000|ETH2_0534100|ETH2_0537300|ETH2_0612900|ETH2_0630700|ETH2_0635600|ETH2_0639800|ETH2_0643100|ETH2_0654800|ETH2_0655500|ETH2_0730700|ETH2_0731700|ETH2_0731800|ETH2_0733900|ETH2_0743200|ETH2_0812100|ETH2_0828200|ETH2_0828500|ETH2_0835600|ETH2_0843900|ETH2_0847…	http://amigo.geneontology.org/amigo/term/GO:0034641	Cluster 6
organonitrogen compound biosynthetic process	biological_process	GO:1901566	62	265	1.89461	5.6e-08	7.60978e-06	ETH2_0102400|ETH2_0301900|ETH2_0400600|ETH2_0507200|ETH2_0508500|ETH2_0517000|ETH2_0612900|ETH2_0630700|ETH2_0635600|ETH2_0643100|ETH2_0655500|ETH2_0730700|ETH2_0828500|ETH2_0835600|ETH2_0847900|ETH2_0855600|ETH2_0909600|ETH2_0910000|ETH2_0913700|ETH2_0916900|ETH2_0917600|ETH2_0948900|ETH2_1011500|ETH2_1014500|ETH2_1018600|ETH2_1019900|ETH2_1020900|ETH2_1026700|ETH2_1029200|ETH2_1055100|ETH2_1055…	http://amigo.geneontology.org/amigo/term/GO:1901566	Cluster 6
structural constituent of ribosome	molecular_function	GO:0003735	34	112	2.56163	2.2e-08	1.3948e-05	ETH2_0303800|ETH2_0400600|ETH2_0507200|ETH2_0730700|ETH2_0835600|ETH2_0847900|ETH2_0913700|ETH2_0916900|ETH2_0917600|ETH2_0948900|ETH2_1014500|ETH2_1018600|ETH2_1019900|ETH2_1026300|ETH2_1026700|ETH2_1055100|ETH2_1055200|ETH2_1102800|ETH2_1232500|ETH2_1240300|ETH2_1324400|ETH2_1331900|ETH2_1340300|ETH2_1340400|ETH2_1353700|ETH2_1427300|ETH2_1434300|ETH2_1436100|ETH2_1465800|ETH2_1473200|ETH2_1541…	http://amigo.geneontology.org/amigo/term/GO:0003735	Cluster 6
tRNA metabolic process	biological_process	GO:0006399	23	60	3.10421	2.7e-07	3.3021e-05	ETH2_0102400|ETH2_0311800|ETH2_0406600|ETH2_0517000|ETH2_0534100|ETH2_0630700|ETH2_0643100|ETH2_0655500|ETH2_0828200|ETH2_0828500|ETH2_0843900|ETH2_0855600|ETH2_1011500|ETH2_1020900|ETH2_1057000|ETH2_1106700|ETH2_1124900|ETH2_1136200|ETH2_1250000|ETH2_1307400|ETH2_1339400|ETH2_1350900|ETH2_1506000	http://amigo.geneontology.org/amigo/term/GO:0006399	Cluster 6
cellular nitrogen compound biosynthetic process	biological_process	GO:0044271	65	297	1.77228	4e-07	4.44727e-05	ETH2_0102400|ETH2_0310800|ETH2_0400600|ETH2_0415900|ETH2_0507200|ETH2_0517000|ETH2_0612900|ETH2_0630700|ETH2_0635600|ETH2_0643100|ETH2_0655500|ETH2_0730700|ETH2_0731800|ETH2_0828500|ETH2_0835600|ETH2_0847900|ETH2_0855600|ETH2_0909600|ETH2_0910000|ETH2_0913700|ETH2_0916900|ETH2_0917600|ETH2_0948900|ETH2_1006300|ETH2_1011500|ETH2_1014500|ETH2_1018600|ETH2_1019900|ETH2_1020900|ETH2_1026700|ETH2_1029…	http://amigo.geneontology.org/amigo/term/GO:0044271	Cluster 6
ncRNA processing	biological_process	GO:0034470	24	66	2.9447	4.7e-07	4.79008e-05	ETH2_0311800|ETH2_0406600|ETH2_0534100|ETH2_0733900|ETH2_0743200|ETH2_0812100|ETH2_0828200|ETH2_0843900|ETH2_0907400|ETH2_1006000|ETH2_1026300|ETH2_1057000|ETH2_1106700|ETH2_1140700|ETH2_1221800|ETH2_1250000|ETH2_1263200|ETH2_1331700|ETH2_1371500|ETH2_1450600|ETH2_1506000|ETH2_1510600|ETH2_1551200|ETH2_1592500	http://amigo.geneontology.org/amigo/term/GO:0034470	Cluster 6
structural molecule activity	molecular_function	GO:0005198	35	126	2.34398	1.7e-07	5.389e-05	ETH2_0303800|ETH2_0400600|ETH2_0507200|ETH2_0730700|ETH2_0835600|ETH2_0847900|ETH2_0913700|ETH2_0916900|ETH2_0917600|ETH2_0948900|ETH2_1014500|ETH2_1018600|ETH2_1019900|ETH2_1026300|ETH2_1026700|ETH2_1055100|ETH2_1055200|ETH2_1102800|ETH2_1232500|ETH2_1240300|ETH2_1251200|ETH2_1324400|ETH2_1331900|ETH2_1340300|ETH2_1340400|ETH2_1353700|ETH2_1427300|ETH2_1434300|ETH2_1436100|ETH2_1465800|ETH2_1473…	http://amigo.geneontology.org/amigo/term/GO:0005198	Cluster 6
cellular protein metabolic process	biological_process	GO:0044267	65	307	1.71455	1.6e-06	0.000150523	ETH2_0102400|ETH2_0301900|ETH2_0400600|ETH2_0507200|ETH2_0508500|ETH2_0517000|ETH2_0612900|ETH2_0619200|ETH2_0630700|ETH2_0635600|ETH2_0643100|ETH2_0655500|ETH2_0730700|ETH2_0731100|ETH2_0828500|ETH2_0835600|ETH2_0847900|ETH2_0855600|ETH2_0909600|ETH2_0910000|ETH2_0913700|ETH2_0916900|ETH2_0917600|ETH2_0948900|ETH2_1011500|ETH2_1014500|ETH2_1018600|ETH2_1019900|ETH2_1020900|ETH2_1026700|ETH2_1055…	http://amigo.geneontology.org/amigo/term/GO:0044267	Cluster 6
cellular process	biological_process	GO:0009987	160	1122	1.15479	2.4e-06	0.000209657	ETH2_0102400|ETH2_0102700|ETH2_0107000|ETH2_0301900|ETH2_0310800|ETH2_0311700|ETH2_0311800|ETH2_0317600|ETH2_0400600|ETH2_0401000|ETH2_0401200|ETH2_0404600|ETH2_0406600|ETH2_0415900|ETH2_0417100|ETH2_0507200|ETH2_0507900|ETH2_0508500|ETH2_0512400|ETH2_0517000|ETH2_0525000|ETH2_0529300|ETH2_0534100|ETH2_0537300|ETH2_0609800|ETH2_0612900|ETH2_0619200|ETH2_0627300|ETH2_0627400|ETH2_0630700|ETH2_0635…	http://amigo.geneontology.org/amigo/term/GO:0009987	Cluster 6
ribosome	cellular_component	GO:0005840	28	104	2.40458	6.4e-06	0.000952	ETH2_0400600|ETH2_0635600|ETH2_0835600|ETH2_0847900|ETH2_0913700|ETH2_0948000|ETH2_0948900|ETH2_1018600|ETH2_1026300|ETH2_1026700|ETH2_1102800|ETH2_1137600|ETH2_1232500|ETH2_1240300|ETH2_1320100|ETH2_1331900|ETH2_1340400|ETH2_1353700|ETH2_1412600|ETH2_1434300|ETH2_1436100|ETH2_1465800|ETH2_1532600|ETH2_1541100|ETH2_1547600|ETH2_1553700|ETH2_1561500|ETH2_1567100	http://amigo.geneontology.org/amigo/term/GO:0005840	Cluster 6
organelle envelope	cellular_component	GO:0031967	13	31	3.74538	1.4e-05	0.000952	ETH2_0107000|ETH2_0610400|ETH2_0638500|ETH2_0813800|ETH2_0814800|ETH2_1040200|ETH2_1052300|ETH2_1127000|ETH2_1251200|ETH2_1404500|ETH2_1454200|ETH2_1468700|ETH2_1578600	http://amigo.geneontology.org/amigo/term/GO:0031967	Cluster 6
envelope	cellular_component	GO:0031975	13	31	3.74538	1.4e-05	0.000952	ETH2_0107000|ETH2_0610400|ETH2_0638500|ETH2_0813800|ETH2_0814800|ETH2_1040200|ETH2_1052300|ETH2_1127000|ETH2_1251200|ETH2_1404500|ETH2_1454200|ETH2_1468700|ETH2_1578600	http://amigo.geneontology.org/amigo/term/GO:0031975	Cluster 6
mitochondrial envelope	cellular_component	GO:0005740	12	26	4.12214	9e-06	0.000952	ETH2_0107000|ETH2_0610400|ETH2_0638500|ETH2_0813800|ETH2_0814800|ETH2_1040200|ETH2_1052300|ETH2_1127000|ETH2_1404500|ETH2_1454200|ETH2_1468700|ETH2_1578600	http://amigo.geneontology.org/amigo/term/GO:0005740	Cluster 6
mitochondrial membrane	cellular_component	GO:0031966	11	23	4.27149	1.4e-05	0.000952	ETH2_0107000|ETH2_0610400|ETH2_0638500|ETH2_0813800|ETH2_0814800|ETH2_1040200|ETH2_1052300|ETH2_1127000|ETH2_1404500|ETH2_1454200|ETH2_1468700	http://amigo.geneontology.org/amigo/term/GO:0031966	Cluster 6
nitrogen compound metabolic process	biological_process	GO:0006807	113	683	1.33978	1.6e-05	0.00129094	ETH2_0102400|ETH2_0301900|ETH2_0310800|ETH2_0311700|ETH2_0311800|ETH2_0400600|ETH2_0406600|ETH2_0415900|ETH2_0417100|ETH2_0507200|ETH2_0508500|ETH2_0512400|ETH2_0517000|ETH2_0534100|ETH2_0537300|ETH2_0612900|ETH2_0619200|ETH2_0630700|ETH2_0635600|ETH2_0639800|ETH2_0643100|ETH2_0654800|ETH2_0655500|ETH2_0730700|ETH2_0731100|ETH2_0731700|ETH2_0731800|ETH2_0733900|ETH2_0743200|ETH2_0812100|ETH2_0828…	http://amigo.geneontology.org/amigo/term/GO:0006807	Cluster 6
cellular macromolecule biosynthetic process	biological_process	GO:0034645	65	326	1.61462	1.7e-05	0.00129094	ETH2_0102400|ETH2_0301900|ETH2_0310800|ETH2_0400600|ETH2_0415900|ETH2_0507200|ETH2_0508500|ETH2_0517000|ETH2_0612900|ETH2_0630700|ETH2_0635600|ETH2_0643100|ETH2_0655500|ETH2_0730700|ETH2_0731800|ETH2_0828500|ETH2_0835600|ETH2_0847900|ETH2_0855600|ETH2_0909600|ETH2_0910000|ETH2_0913700|ETH2_0916900|ETH2_0917600|ETH2_0948900|ETH2_1006300|ETH2_1011500|ETH2_1014500|ETH2_1018600|ETH2_1019900|ETH2_1020…	http://amigo.geneontology.org/amigo/term/GO:0034645	Cluster 6
macromolecule biosynthetic process	biological_process	GO:0009059	65	327	1.60968	1.9e-05	0.00129094	ETH2_0102400|ETH2_0301900|ETH2_0310800|ETH2_0400600|ETH2_0415900|ETH2_0507200|ETH2_0508500|ETH2_0517000|ETH2_0612900|ETH2_0630700|ETH2_0635600|ETH2_0643100|ETH2_0655500|ETH2_0730700|ETH2_0731800|ETH2_0828500|ETH2_0835600|ETH2_0847900|ETH2_0855600|ETH2_0909600|ETH2_0910000|ETH2_0913700|ETH2_0916900|ETH2_0917600|ETH2_0948900|ETH2_1006300|ETH2_1011500|ETH2_1014500|ETH2_1018600|ETH2_1019900|ETH2_1020…	http://amigo.geneontology.org/amigo/term/GO:0009059	Cluster 6
protein metabolic process	biological_process	GO:0019538	65	327	1.60968	1.9e-05	0.00129094	ETH2_0102400|ETH2_0301900|ETH2_0400600|ETH2_0507200|ETH2_0508500|ETH2_0517000|ETH2_0612900|ETH2_0619200|ETH2_0630700|ETH2_0635600|ETH2_0643100|ETH2_0655500|ETH2_0730700|ETH2_0731100|ETH2_0828500|ETH2_0835600|ETH2_0847900|ETH2_0855600|ETH2_0909600|ETH2_0910000|ETH2_0913700|ETH2_0916900|ETH2_0917600|ETH2_0948900|ETH2_1011500|ETH2_1014500|ETH2_1018600|ETH2_1019900|ETH2_1020900|ETH2_1026700|ETH2_1055…	http://amigo.geneontology.org/amigo/term/GO:0019538	Cluster 6
macromolecule metabolic process	biological_process	GO:0043170	107	641	1.35176	2.9e-05	0.00186668	ETH2_0102400|ETH2_0301900|ETH2_0310800|ETH2_0311800|ETH2_0400600|ETH2_0406600|ETH2_0415900|ETH2_0417100|ETH2_0507200|ETH2_0508500|ETH2_0512400|ETH2_0517000|ETH2_0534100|ETH2_0537300|ETH2_0612900|ETH2_0619200|ETH2_0630700|ETH2_0635600|ETH2_0639800|ETH2_0643100|ETH2_0655500|ETH2_0730700|ETH2_0731100|ETH2_0731700|ETH2_0731800|ETH2_0733900|ETH2_0743200|ETH2_0812100|ETH2_0828200|ETH2_0828500|ETH2_0835…	http://amigo.geneontology.org/amigo/term/GO:0043170	Cluster 6
mitochondrial inner membrane	cellular_component	GO:0005743	10	21	4.253	3.7e-05	0.00209667	ETH2_0107000|ETH2_0610400|ETH2_0638500|ETH2_0813800|ETH2_0814800|ETH2_1040200|ETH2_1052300|ETH2_1404500|ETH2_1454200|ETH2_1468700	http://amigo.geneontology.org/amigo/term/GO:0005743	Cluster 6
mitochondrion	cellular_component	GO:0005739	15	44	3.04476	5.5e-05	0.002635	ETH2_0107000|ETH2_0609800|ETH2_0610400|ETH2_0638500|ETH2_0813800|ETH2_0814800|ETH2_1040200|ETH2_1052300|ETH2_1112200|ETH2_1127000|ETH2_1404500|ETH2_1454200|ETH2_1468700|ETH2_1530600|ETH2_1578600	http://amigo.geneontology.org/amigo/term/GO:0005739	Cluster 6
organelle inner membrane	cellular_component	GO:0019866	10	22	4.05968	6.2e-05	0.002635	ETH2_0107000|ETH2_0610400|ETH2_0638500|ETH2_0813800|ETH2_0814800|ETH2_1040200|ETH2_1052300|ETH2_1404500|ETH2_1454200|ETH2_1468700	http://amigo.geneontology.org/amigo/term/GO:0019866	Cluster 6
intracellular anatomical structure	cellular_component	GO:0005622	105	688	1.36306	0.00011	0.00415556	ETH2_0102700|ETH2_0107000|ETH2_0205200|ETH2_0300400|ETH2_0300500|ETH2_0307800|ETH2_0309100|ETH2_0310800|ETH2_0400600|ETH2_0512400|ETH2_0517000|ETH2_0525000|ETH2_0601400|ETH2_0609800|ETH2_0610400|ETH2_0621900|ETH2_0635600|ETH2_0638500|ETH2_0639800|ETH2_0643100|ETH2_0733900|ETH2_0742700|ETH2_0743200|ETH2_0806200|ETH2_0808000|ETH2_0813800|ETH2_0814800|ETH2_0828500|ETH2_0831900|ETH2_0835600|ETH2_0847…	http://amigo.geneontology.org/amigo/term/GO:0005622	Cluster 6
tRNA aminoacylation for protein translation	biological_process	GO:0006418	14	37	3.06408	8.7e-05	0.00483641	ETH2_0102400|ETH2_0517000|ETH2_0630700|ETH2_0643100|ETH2_0655500|ETH2_0828500|ETH2_0855600|ETH2_1011500|ETH2_1020900|ETH2_1124900|ETH2_1136200|ETH2_1307400|ETH2_1339400|ETH2_1350900	http://amigo.geneontology.org/amigo/term/GO:0006418	Cluster 6
amino acid activation	biological_process	GO:0043038	14	37	3.06408	8.7e-05	0.00483641	ETH2_0102400|ETH2_0517000|ETH2_0630700|ETH2_0643100|ETH2_0655500|ETH2_0828500|ETH2_0855600|ETH2_1011500|ETH2_1020900|ETH2_1124900|ETH2_1136200|ETH2_1307400|ETH2_1339400|ETH2_1350900	http://amigo.geneontology.org/amigo/term/GO:0043038	Cluster 6
tRNA aminoacylation	biological_process	GO:0043039	14	37	3.06408	8.7e-05	0.00483641	ETH2_0102400|ETH2_0517000|ETH2_0630700|ETH2_0643100|ETH2_0655500|ETH2_0828500|ETH2_0855600|ETH2_1011500|ETH2_1020900|ETH2_1124900|ETH2_1136200|ETH2_1307400|ETH2_1339400|ETH2_1350900	http://amigo.geneontology.org/amigo/term/GO:0043039	Cluster 6
rRNA processing	biological_process	GO:0006364	15	42	2.89212	0.0001	0.00509583	ETH2_0733900|ETH2_0743200|ETH2_0812100|ETH2_0907400|ETH2_1006000|ETH2_1026300|ETH2_1140700|ETH2_1221800|ETH2_1263200|ETH2_1331700|ETH2_1371500|ETH2_1450600|ETH2_1510600|ETH2_1551200|ETH2_1592500	http://amigo.geneontology.org/amigo/term/GO:0006364	Cluster 6
rRNA metabolic process	biological_process	GO:0016072	15	42	2.89212	0.0001	0.00509583	ETH2_0733900|ETH2_0743200|ETH2_0812100|ETH2_0907400|ETH2_1006000|ETH2_1026300|ETH2_1140700|ETH2_1221800|ETH2_1263200|ETH2_1331700|ETH2_1371500|ETH2_1450600|ETH2_1510600|ETH2_1551200|ETH2_1592500	http://amigo.geneontology.org/amigo/term/GO:0016072	Cluster 6
protein folding	biological_process	GO:0006457	14	39	2.90695	0.00017	0.0083164	ETH2_0742700|ETH2_0931100|ETH2_0935300|ETH2_0951700|ETH2_1056100|ETH2_1148800|ETH2_1207900|ETH2_1225000|ETH2_1227800|ETH2_1334700|ETH2_1528000|ETH2_1535500|ETH2_1535700|ETH2_1585300	http://amigo.geneontology.org/amigo/term/GO:0006457	Cluster 6
organonitrogen compound metabolic process	biological_process	GO:1901564	71	394	1.45927	0.00025	0.0117596	ETH2_0102400|ETH2_0301900|ETH2_0400600|ETH2_0507200|ETH2_0508500|ETH2_0517000|ETH2_0612900|ETH2_0619200|ETH2_0630700|ETH2_0635600|ETH2_0643100|ETH2_0654800|ETH2_0655500|ETH2_0730700|ETH2_0731100|ETH2_0828500|ETH2_0835600|ETH2_0847900|ETH2_0855600|ETH2_0909600|ETH2_0910000|ETH2_0913700|ETH2_0916900|ETH2_0917600|ETH2_0948900|ETH2_1010000|ETH2_1011500|ETH2_1014500|ETH2_1018600|ETH2_1019900|ETH2_1020…	http://amigo.geneontology.org/amigo/term/GO:1901564	Cluster 6
ribosome biogenesis	biological_process	GO:0042254	19	65	2.36709	0.00027	0.01223	ETH2_0733900|ETH2_0743200|ETH2_0812100|ETH2_0907400|ETH2_0948000|ETH2_1006000|ETH2_1026300|ETH2_1140700|ETH2_1221800|ETH2_1263200|ETH2_1331700|ETH2_1371500|ETH2_1414100|ETH2_1450600|ETH2_1473000|ETH2_1510600|ETH2_1551200|ETH2_1558800|ETH2_1592500	http://amigo.geneontology.org/amigo/term/GO:0042254	Cluster 6
ribonucleoprotein complex biogenesis	biological_process	GO:0022613	22	84	2.12089	0.0005	0.0218393	ETH2_0612900|ETH2_0639800|ETH2_0733900|ETH2_0743200|ETH2_0812100|ETH2_0907400|ETH2_0948000|ETH2_1006000|ETH2_1026300|ETH2_1140700|ETH2_1221800|ETH2_1249800|ETH2_1263200|ETH2_1331700|ETH2_1371500|ETH2_1414100|ETH2_1450600|ETH2_1473000|ETH2_1510600|ETH2_1551200|ETH2_1558800|ETH2_1592500	http://amigo.geneontology.org/amigo/term/GO:0022613	Cluster 6
mitochondrial protein-containing complex	cellular_component	GO:0098798	5	8	5.58206	0.00081	0.02754	ETH2_0107000|ETH2_0814800|ETH2_1040200|ETH2_1454200|ETH2_1578600	http://amigo.geneontology.org/amigo/term/GO:0098798	Cluster 6
cytoplasm	cellular_component	GO:0005737	44	248	1.58459	0.00119	0.0311231	ETH2_0107000|ETH2_0307800|ETH2_0517000|ETH2_0525000|ETH2_0609800|ETH2_0610400|ETH2_0621900|ETH2_0638500|ETH2_0643100|ETH2_0742700|ETH2_0813800|ETH2_0814800|ETH2_0828500|ETH2_0919000|ETH2_0931100|ETH2_0950300|ETH2_0951700|ETH2_1005200|ETH2_1011500|ETH2_1020900|ETH2_1026300|ETH2_1029200|ETH2_1040200|ETH2_1052300|ETH2_1112200|ETH2_1127000|ETH2_1136200|ETH2_1239200|ETH2_1301200|ETH2_1307400|ETH2_1331…	http://amigo.geneontology.org/amigo/term/GO:0005737	Cluster 6
non-membrane-bounded organelle	cellular_component	GO:0043228	35	184	1.69889	0.00114	0.0311231	ETH2_0400600|ETH2_0601400|ETH2_0635600|ETH2_0733900|ETH2_0743200|ETH2_0835600|ETH2_0847900|ETH2_0913700|ETH2_0948000|ETH2_0948900|ETH2_1018600|ETH2_1026300|ETH2_1026700|ETH2_1102800|ETH2_1137600|ETH2_1232500|ETH2_1240300|ETH2_1305900|ETH2_1320100|ETH2_1331900|ETH2_1333900|ETH2_1340400|ETH2_1350900|ETH2_1353700|ETH2_1412600|ETH2_1434300|ETH2_1436100|ETH2_1465800|ETH2_1532600|ETH2_1541100|ETH2_1547…	http://amigo.geneontology.org/amigo/term/GO:0043228	Cluster 6
intracellular non-membrane-bounded organelle	cellular_component	GO:0043232	35	184	1.69889	0.00114	0.0311231	ETH2_0400600|ETH2_0601400|ETH2_0635600|ETH2_0733900|ETH2_0743200|ETH2_0835600|ETH2_0847900|ETH2_0913700|ETH2_0948000|ETH2_0948900|ETH2_1018600|ETH2_1026300|ETH2_1026700|ETH2_1102800|ETH2_1137600|ETH2_1232500|ETH2_1240300|ETH2_1305900|ETH2_1320100|ETH2_1331900|ETH2_1333900|ETH2_1340400|ETH2_1350900|ETH2_1353700|ETH2_1412600|ETH2_1434300|ETH2_1436100|ETH2_1465800|ETH2_1532600|ETH2_1541100|ETH2_1547…	http://amigo.geneontology.org/amigo/term/GO:0043232	Cluster 6
cellular metabolic process	biological_process	GO:0044237	121	795	1.23252	0.00075	0.0316293	ETH2_0102400|ETH2_0107000|ETH2_0301900|ETH2_0310800|ETH2_0311700|ETH2_0311800|ETH2_0400600|ETH2_0406600|ETH2_0415900|ETH2_0417100|ETH2_0507200|ETH2_0508500|ETH2_0512400|ETH2_0517000|ETH2_0525000|ETH2_0529300|ETH2_0534100|ETH2_0537300|ETH2_0612900|ETH2_0619200|ETH2_0627300|ETH2_0630700|ETH2_0635600|ETH2_0638500|ETH2_0639800|ETH2_0643100|ETH2_0654800|ETH2_0655500|ETH2_0730700|ETH2_0731100|ETH2_0731…	http://amigo.geneontology.org/amigo/term/GO:0044237	Cluster 6
tRNA processing	biological_process	GO:0008033	9	22	3.31279	0.00089	0.0362823	ETH2_0311800|ETH2_0406600|ETH2_0534100|ETH2_0828200|ETH2_0843900|ETH2_1057000|ETH2_1106700|ETH2_1250000|ETH2_1506000	http://amigo.geneontology.org/amigo/term/GO:0008033	Cluster 6
cellular macromolecule metabolic process	biological_process	GO:0044260	79	470	1.36114	0.0011	0.0433968	ETH2_0102400|ETH2_0301900|ETH2_0310800|ETH2_0311800|ETH2_0400600|ETH2_0415900|ETH2_0417100|ETH2_0507200|ETH2_0508500|ETH2_0512400|ETH2_0517000|ETH2_0612900|ETH2_0619200|ETH2_0630700|ETH2_0635600|ETH2_0643100|ETH2_0655500|ETH2_0730700|ETH2_0731100|ETH2_0731700|ETH2_0731800|ETH2_0828500|ETH2_0835600|ETH2_0847900|ETH2_0855600|ETH2_0901800|ETH2_0909600|ETH2_0910000|ETH2_0913700|ETH2_0916900|ETH2_0917…	http://amigo.geneontology.org/amigo/term/GO:0044260	Cluster 6

## Sheet: KEGG
Supplementary dataset 6. KEGG functional categories of DE genes enriched in six co-expression clusters
Term	Database	ID	Input_number	Background_number	Rich_factor	P_Value	Corrected P_Value	Input	Hyperlink	Cluster
Proteasome	KEGG PATHWAY	ko03050	11	48	26.4645	2.11091e-13	4.64401e-11	K03037:ETH2_0102500|K03032:ETH2_0400900|K03035:ETH2_0623500|K02727:ETH2_0656500|K02728:ETH2_1150000|K02736:ETH2_1217000|K02725:ETH2_1445400|K02729:ETH2_1553400|K03039:ETH2_1557300|K02739:ETH2_1564800|K03029:ETH2_1567400	https://www.kegg.jp/kegg-bin/show_pathway?ko03050/K03037%09red/K03032%09red/K03035%09red/K02727%09red/K02728%09red/K02736%09red/K02725%09red/K02729%09red/K03039%09red/K02739%09red/K03029%09red/	Cluster 1
Glycolysis / Gluconeogenesis	KEGG PATHWAY	ko00010	11	103	12.333	1.25604e-09	1.38164e-07	K01810:ETH2_0104900|K01803:ETH2_0204100,ETH2_0819800|K00927:ETH2_0502500,ETH2_1206100|K01834:ETH2_0504400|K00162:ETH2_0734000|K01610:ETH2_1056500|K00121:ETH2_1127600,ETH2_1339600|K01623:ETH2_1259600|K00134:ETH2_1446100|K01835:ETH2_1540300|K00895:ETH2_1560600	https://www.kegg.jp/kegg-bin/show_pathway?ko00010/K01810%09red/K01803%09red/K00927%09red/K01834%09red/K00162%09red/K01610%09red/K00121%09red/K01623%09red/K00134%09red/K01835%09red/K00895%09red/	Cluster 1
Biosynthesis of secondary metabolites	KEGG PATHWAY	ko01110	29	1178	2.84292	1.46945e-07	1.0776e-05	K01810:ETH2_0104900|K01803:ETH2_0204100,ETH2_0819800|K00939:ETH2_0412600|K00927:ETH2_0502500,ETH2_1206100|K01834:ETH2_0504400|K00167:ETH2_0522700|K00688:ETH2_0529200|K01770:ETH2_0609200|K01698:ETH2_0700500|K01681:ETH2_0705400|K00162:ETH2_0734000|K01196:ETH2_0938900|K00700:ETH2_1017800|K01648:ETH2_1018500|K00031:ETH2_1028500|K00940:ETH2_1040400|K00166:ETH2_1049200|K11188:ETH2_1054400|K01610:ETH2_1…	https://www.kegg.jp/kegg-bin/show_pathway?ko01110/K01810%09red/K01803%09red/K00939%09red/K00927%09red/K01834%09red/K00167%09red/K00688%09red/K01770%09red/K01698%09red/K01681%09red/K00162%09red/K01196%09red/K00700%09red/K01648%09red/K00031%09red/K00940%09red/K00166%09red/K11188%09red/K01610%09red/K01918%09red/K00121%09red/K02437%09red/K01623%09red/K01080%09red/K00134%09red/K00615%09red/K01835%09re…	Cluster 1
Biosynthesis of antibiotics	KEGG PATHWAY	ko01130	26	1016	2.95523	3.66901e-07	2.01796e-05	K01810:ETH2_0104900|K01803:ETH2_0204100,ETH2_0819800|K00939:ETH2_0412600|K00927:ETH2_0502500,ETH2_1206100|K01834:ETH2_0504400|K00167:ETH2_0522700|K01770:ETH2_0609200|K01681:ETH2_0705400|K00162:ETH2_0734000|K01836:ETH2_0947800|K01648:ETH2_1018500|K00208:ETH2_1025500|K00031:ETH2_1028500|K00940:ETH2_1040400|K00166:ETH2_1049200|K01610:ETH2_1056500|K00059:ETH2_1114800|K00121:ETH2_1127600,ETH2_1339600|…	https://www.kegg.jp/kegg-bin/show_pathway?ko01130/K01810%09red/K01803%09red/K00939%09red/K00927%09red/K01834%09red/K00167%09red/K01770%09red/K01681%09red/K00162%09red/K01836%09red/K01648%09red/K00208%09red/K00031%09red/K00940%09red/K00166%09red/K01610%09red/K00059%09red/K00121%09red/K02437%09red/K01623%09red/K00134%09red/K00615%09red/K00820%09red/K01835%09red/K00895%09red/K01490%09red/	Cluster 1
Carbon fixation in photosynthetic organisms	KEGG PATHWAY	ko00710	6	36	19.2469	5.78135e-07	2.5438e-05	K01803:ETH2_0204100,ETH2_0819800|K00927:ETH2_0502500,ETH2_1206100|K01610:ETH2_1056500|K01623:ETH2_1259600|K00134:ETH2_1446100|K00615:ETH2_15102200	https://www.kegg.jp/kegg-bin/show_pathway?ko00710/K01803%09red/K00927%09red/K01610%09red/K01623%09red/K00134%09red/K00615%09red/	Cluster 1
Protein processing in endoplasmic reticulum	KEGG PATHWAY	ko04141	9	140	7.42381	3.33598e-06	0.000122319	K13719:ETH2_0626400|K09582:ETH2_0656300|K14006:ETH2_0723400|K10956:ETH2_0811800|K08054:ETH2_0937600|K12275:ETH2_1201500|K14005:ETH2_1424900|K13993:ETH2_1448300|K04523:ETH2_1599000	https://www.kegg.jp/kegg-bin/show_pathway?ko04141/K13719%09red/K09582%09red/K14006%09red/K10956%09red/K08054%09red/K12275%09red/K14005%09red/K13993%09red/K04523%09red/	Cluster 1
Huntington disease	KEGG PATHWAY	ko05016	9	149	6.97539	5.56867e-06	0.000175015	K04646:ETH2_0304300|K10410:ETH2_0318300|K10408:ETH2_0651500,ETH2_0729200,ETH2_0937800,ETH2_1445600,ETH2_1445700|K04564:ETH2_0934500|K10411:ETH2_1123800|K10412:ETH2_1450700|K10409:ETH2_1505200|K11143:ETH2_1505300|K08738:ETH2_1506800	https://www.kegg.jp/kegg-bin/show_pathway?ko05016/K04646%09red/K10410%09red/K10408%09red/K04564%09red/K10411%09red/K10412%09red/K10409%09red/K11143%09red/K08738%09red/	Cluster 1
Carbon metabolism	KEGG PATHWAY	ko01200	13	353	4.25286	1.09139e-05	0.000300132	K01810:ETH2_0104900|K01803:ETH2_0204100,ETH2_0819800|K00927:ETH2_0502500,ETH2_1206100|K01834:ETH2_0504400|K01681:ETH2_0705400|K00162:ETH2_0734000|K00031:ETH2_1028500|K01610:ETH2_1056500|K00121:ETH2_1127600,ETH2_1339600|K02437:ETH2_1151600|K01623:ETH2_1259600|K00134:ETH2_1446100|K00615:ETH2_15102200	https://www.kegg.jp/kegg-bin/show_pathway?ko01200/K01810%09red/K01803%09red/K00927%09red/K01834%09red/K01681%09red/K00162%09red/K00031%09red/K01610%09red/K00121%09red/K02437%09red/K01623%09red/K00134%09red/K00615%09red/	Cluster 1
Biotin metabolism	KEGG PATHWAY	ko00780	4	23	20.0837	4.14778e-05	0.0010139	K02372:ETH2_0916200|K00208:ETH2_1025500|K00059:ETH2_1114800|K09458:ETH2_1350500	https://www.kegg.jp/kegg-bin/show_pathway?ko00780/K02372%09red/K00208%09red/K00059%09red/K09458%09red/	Cluster 1
Glucagon signaling pathway	KEGG PATHWAY	ko04922	5	57	10.13	0.000129848	0.00282254	K01834:ETH2_0504400|K00688:ETH2_0529200|K00162:ETH2_0734000|K04345:ETH2_0900300|K02183:ETH2_1516200	https://www.kegg.jp/kegg-bin/show_pathway?ko04922/K01834%09red/K00688%09red/K00162%09red/K04345%09red/K02183%09red/	Cluster 1
Citrate cycle (TCA cycle)	KEGG PATHWAY	ko00020	5	58	9.9553	0.000141127	0.00282254	K01681:ETH2_0705400|K00162:ETH2_0734000|K01648:ETH2_1018500|K00031:ETH2_1028500|K01610:ETH2_1056500	https://www.kegg.jp/kegg-bin/show_pathway?ko00020/K01681%09red/K00162%09red/K01648%09red/K00031%09red/K01610%09red/	Cluster 1
Fatty acid biosynthesis	KEGG PATHWAY	ko00061	4	39	11.8443	0.00034635	0.00634975	K02372:ETH2_0916200|K00208:ETH2_1025500|K00059:ETH2_1114800|K09458:ETH2_1350500	https://www.kegg.jp/kegg-bin/show_pathway?ko00061/K02372%09red/K00208%09red/K00059%09red/K09458%09red/	Cluster 1
Peroxisome	KEGG PATHWAY	ko04146	5	73	7.90969	0.000417442	0.00706441	K13237:ETH2_0825800|K04564:ETH2_0934500|K00031:ETH2_1028500|K13335:ETH2_1222200|K12405:ETH2_1304500	https://www.kegg.jp/kegg-bin/show_pathway?ko04146/K13237%09red/K04564%09red/K00031%09red/K13335%09red/K12405%09red/	Cluster 1
Pentose phosphate pathway	KEGG PATHWAY	ko00030	5	83	6.95672	0.000753591	0.0114799	K01810:ETH2_0104900|K01623:ETH2_1259600|K00615:ETH2_15102200|K01835:ETH2_1540300|K00895:ETH2_1560600	https://www.kegg.jp/kegg-bin/show_pathway?ko00030/K01810%09red/K01623%09red/K00615%09red/K01835%09red/K00895%09red/	Cluster 1
Fatty acid metabolism	KEGG PATHWAY	ko01212	5	84	6.8739	0.000795831	0.0114799	K02372:ETH2_0916200|K00208:ETH2_1025500|K00059:ETH2_1114800|K12405:ETH2_1304500|K09458:ETH2_1350500	https://www.kegg.jp/kegg-bin/show_pathway?ko01212/K02372%09red/K00208%09red/K00059%09red/K12405%09red/K09458%09red/	Cluster 1
Vibrio cholerae infection	KEGG PATHWAY	ko05110	4	49	9.42706	0.0008349	0.0114799	K09582:ETH2_0656300|K10956:ETH2_0811800|K04345:ETH2_0900300|K07937:ETH2_1540400	https://www.kegg.jp/kegg-bin/show_pathway?ko05110/K09582%09red/K10956%09red/K04345%09red/K07937%09red/	Cluster 1
Biosynthesis of amino acids	KEGG PATHWAY	ko01230	8	232	3.98212	0.000905507	0.0117183	K01803:ETH2_0204100,ETH2_0819800|K00927:ETH2_0502500,ETH2_1206100|K01834:ETH2_0504400|K01681:ETH2_0705400|K00031:ETH2_1028500|K01623:ETH2_1259600|K00134:ETH2_1446100|K00615:ETH2_15102200	https://www.kegg.jp/kegg-bin/show_pathway?ko01230/K01803%09red/K00927%09red/K01834%09red/K01681%09red/K00031%09red/K01623%09red/K00134%09red/K00615%09red/	Cluster 1
Starch and sucrose metabolism	KEGG PATHWAY	ko00500	5	112	5.15542	0.00285748	0.0349248	K01810:ETH2_0104900|K00688:ETH2_0529200|K01196:ETH2_0938900|K00700:ETH2_1017800|K01835:ETH2_1540300	https://www.kegg.jp/kegg-bin/show_pathway?ko00500/K01810%09red/K00688%09red/K01196%09red/K00700%09red/K01835%09red/	Cluster 1
Epstein-Barr virus infection	KEGG PATHWAY	ko05169	6	172	4.02842	0.00378492	0.0438254	K03037:ETH2_0102500|K03032:ETH2_0400900|K03035:ETH2_0623500|K08738:ETH2_1506800|K03039:ETH2_1557300|K03029:ETH2_1567400	https://www.kegg.jp/kegg-bin/show_pathway?ko05169/K03037%09red/K03032%09red/K03035%09red/K08738%09red/K03039%09red/K03029%09red/	Cluster 1
HIF-1 signaling pathway	KEGG PATHWAY	ko04066	4	76	6.07797	0.00422961	0.0465258	K00927:ETH2_0502500,ETH2_1206100|K00162:ETH2_0734000|K01623:ETH2_1259600|K00134:ETH2_1446100	https://www.kegg.jp/kegg-bin/show_pathway?ko04066/K00927%09red/K00162%09red/K01623%09red/K00134%09red/	Cluster 1
Mismatch repair	KEGG PATHWAY	ko03430	7	44	31.4949	1.97096e-09	3.37035e-07	K02327:ETH2_0305600|K10747:ETH2_0414500|K03657:ETH2_0814000|K03555:ETH2_0921700,ETH2_1357300|K10746:ETH2_1306900|K08739:ETH2_1340000|K10754:ETH2_1521500	https://www.kegg.jp/kegg-bin/show_pathway?ko03430/K02327%09red/K10747%09red/K03657%09red/K03555%09red/K10746%09red/K08739%09red/K10754%09red/	Cluster 2
Autophagy - other	KEGG PATHWAY	ko04136	4	23	34.4293	4.87074e-06	0.000416449	K08341:ETH2_0538800|K08343:ETH2_1150600|K08334:ETH2_1427800|K04382:ETH2_1430100	https://www.kegg.jp/kegg-bin/show_pathway?ko04136/K08341%09red/K08343%09red/K08334%09red/K04382%09red/	Cluster 2
DNA replication	KEGG PATHWAY	ko03030	5	60	16.4974	1.23417e-05	0.000703474	K02327:ETH2_0305600|K10747:ETH2_0414500|K02684:ETH2_0655700|K02542:ETH2_1317000|K10754:ETH2_1521500	https://www.kegg.jp/kegg-bin/show_pathway?ko03030/K02327%09red/K10747%09red/K02684%09red/K02542%09red/K10754%09red/	Cluster 2
Nucleotide excision repair	KEGG PATHWAY	ko03420	4	47	16.8484	8.95977e-05	0.0038303	K02327:ETH2_0305600|K10747:ETH2_0414500|K03657:ETH2_0814000|K10754:ETH2_1521500	https://www.kegg.jp/kegg-bin/show_pathway?ko03420/K02327%09red/K10747%09red/K03657%09red/K10754%09red/	Cluster 2
Autophagy - animal	KEGG PATHWAY	ko04140	5	100	9.89841	0.000145727	0.00498387	K08341:ETH2_0538800|K06276:ETH2_0923800|K08343:ETH2_1150600|K08334:ETH2_1427800|K04382:ETH2_1430100	https://www.kegg.jp/kegg-bin/show_pathway?ko04140/K08341%09red/K06276%09red/K08343%09red/K08334%09red/K04382%09red/	Cluster 2
mRNA surveillance pathway	KEGG PATHWAY	ko03015	4	59	13.4216	0.000218496	0.00622715	K14376:ETH2_0212300|K06965:ETH2_1009100|K04382:ETH2_1430100|K03265:ETH2_1597000	https://www.kegg.jp/kegg-bin/show_pathway?ko03015/K14376%09red/K06965%09red/K04382%09red/K03265%09red/	Cluster 2
Glycosylphosphatidylinositol (GPI)-anchor biosynthesis	KEGG PATHWAY	ko00563	3	26	22.8425	0.00029396	0.00718103	K03857:ETH2_0623400|K03859:ETH2_1253300|K03858:ETH2_1454800	https://www.kegg.jp/kegg-bin/show_pathway?ko00563/K03857%09red/K03859%09red/K03858%09red/	Cluster 2
Homologous recombination	KEGG PATHWAY	ko03440	4	72	10.9982	0.000470275	0.0100521	K02327:ETH2_0305600|K10901:ETH2_0722700,ETH2_1152900|K04482:ETH2_0723700|K08991:ETH2_1317700	https://www.kegg.jp/kegg-bin/show_pathway?ko03440/K02327%09red/K10901%09red/K04482%09red/K08991%09red/	Cluster 2
Autophagy - yeast	KEGG PATHWAY	ko04138	4	77	10.2841	0.00060706	0.0115341	K08341:ETH2_0538800|K08343:ETH2_1150600|K08334:ETH2_1427800|K04382:ETH2_1430100	https://www.kegg.jp/kegg-bin/show_pathway?ko04138/K08341%09red/K08343%09red/K08334%09red/K04382%09red/	Cluster 2
Pantothenate and CoA biosynthesis	KEGG PATHWAY	ko00770	3	38	15.6291	0.000913497	0.0156208	K00859:ETH2_0856600|K06133:ETH2_1476600|K09680:ETH2_1592900	https://www.kegg.jp/kegg-bin/show_pathway?ko00770/K00859%09red/K06133%09red/K09680%09red/	Cluster 2
Kaposi sarcoma-associated herpesvirus infection	KEGG PATHWAY	ko05167	5	161	6.14808	0.00129502	0.0201317	K08341:ETH2_0538800|K08343:ETH2_1150600|K03083:ETH2_1314000|K08334:ETH2_1427800|K04348:ETH2_1451100	https://www.kegg.jp/kegg-bin/show_pathway?ko05167/K08341%09red/K08343%09red/K03083%09red/K08334%09red/K04348%09red/	Cluster 2
Fanconi anemia pathway	KEGG PATHWAY	ko03460	3	54	10.9982	0.00253609	0.0361393	K10901:ETH2_0722700,ETH2_1152900|K04482:ETH2_0723700|K08991:ETH2_1317700	https://www.kegg.jp/kegg-bin/show_pathway?ko03460/K10901%09red/K04482%09red/K08991%09red/	Cluster 2
Fatty acid degradation	KEGG PATHWAY	ko00071	3	58	10.2397	0.00311002	0.0409087	K00252:ETH2_0644900|K00232:ETH2_1512200|K07513:ETH2_1560900	https://www.kegg.jp/kegg-bin/show_pathway?ko00071/K00252%09red/K00232%09red/K07513%09red/	Cluster 2
Ubiquitin mediated proteolysis	KEGG PATHWAY	ko04120	4	127	6.23522	0.00384226	0.0448199	K03094:ETH2_1006400|K10576:ETH2_1253900|K04554:ETH2_1321100|K04649:ETH2_1454400	https://www.kegg.jp/kegg-bin/show_pathway?ko04120/K03094%09red/K10576%09red/K04554%09red/K04649%09red/	Cluster 2
PPAR signaling pathway	KEGG PATHWAY	ko03320	3	63	9.42706	0.00393157	0.0448199	K06276:ETH2_0923800|K00232:ETH2_1512200|K07513:ETH2_1560900	https://www.kegg.jp/kegg-bin/show_pathway?ko03320/K06276%09red/K00232%09red/K07513%09red/	Cluster 2
Peroxisome	KEGG PATHWAY	ko04146	3	73	8.13568	0.00594162	0.063501	K00803:ETH2_1452500|K00232:ETH2_1512200|K07513:ETH2_1560900	https://www.kegg.jp/kegg-bin/show_pathway?ko04146/K00803%09red/K00232%09red/K07513%09red/	Cluster 2
Hedgehog signaling pathway - fly	KEGG PATHWAY	ko04341	2	24	16.4974	0.00645223	0.0649018	K03094:ETH2_1006400|K03083:ETH2_1314000	https://www.kegg.jp/kegg-bin/show_pathway?ko04341/K03094%09red/K03083%09red/	Cluster 2
alpha-Linolenic acid metabolism	KEGG PATHWAY	ko00592	2	25	15.8375	0.0069906	0.0664107	K00232:ETH2_1512200|K07513:ETH2_1560900	https://www.kegg.jp/kegg-bin/show_pathway?ko00592/K00232%09red/K07513%09red/	Cluster 2
Oocyte meiosis	KEGG PATHWAY	ko04114	3	79	7.51778	0.00739452	0.0665507	K03094:ETH2_1006400|K04382:ETH2_1430100|K04348:ETH2_1451100	https://www.kegg.jp/kegg-bin/show_pathway?ko04114/K03094%09red/K04382%09red/K04348%09red/	Cluster 2
Dopaminergic synapse	KEGG PATHWAY	ko04728	3	83	7.15548	0.00847004	0.0724188	K03083:ETH2_1314000|K04382:ETH2_1430100|K04348:ETH2_1451100	https://www.kegg.jp/kegg-bin/show_pathway?ko04728/K03083%09red/K04382%09red/K04348%09red/	Cluster 2
T cell receptor signaling pathway	KEGG PATHWAY	ko04660	3	86	6.90587	0.00933397	0.0760052	K06276:ETH2_0923800|K03083:ETH2_1314000|K04348:ETH2_1451100	https://www.kegg.jp/kegg-bin/show_pathway?ko04660/K06276%09red/K03083%09red/K04348%09red/	Cluster 2
Biosynthesis of unsaturated fatty acids	KEGG PATHWAY	ko01040	2	32	12.373	0.0112989	0.0878232	K00232:ETH2_1512200|K07513:ETH2_1560900	https://www.kegg.jp/kegg-bin/show_pathway?ko01040/K00232%09red/K07513%09red/	Cluster 2
Meiosis - yeast	KEGG PATHWAY	ko04113	3	103	5.76607	0.0151844	0.112892	K02542:ETH2_1317000|K04382:ETH2_1430100|K10872:ETH2_1579100	https://www.kegg.jp/kegg-bin/show_pathway?ko04113/K02542%09red/K04382%09red/K10872%09red/	Cluster 2
Cell cycle	KEGG PATHWAY	ko04110	3	109	5.44867	0.0176456	0.125725	K03094:ETH2_1006400|K03083:ETH2_1314000|K02542:ETH2_1317000	https://www.kegg.jp/kegg-bin/show_pathway?ko04110/K03094%09red/K03083%09red/K02542%09red/	Cluster 2
Base excision repair	KEGG PATHWAY	ko03410	2	42	9.42706	0.0189909	0.129898	K02327:ETH2_0305600|K10747:ETH2_0414500	https://www.kegg.jp/kegg-bin/show_pathway?ko03410/K02327%09red/K10747%09red/	Cluster 2
Endometrial cancer	KEGG PATHWAY	ko05213	2	45	8.79859	0.0216264	0.132719	K06276:ETH2_0923800|K03083:ETH2_1314000	https://www.kegg.jp/kegg-bin/show_pathway?ko05213/K06276%09red/K03083%09red/	Cluster 2
Long-term depression	KEGG PATHWAY	ko04730	2	45	8.79859	0.0216264	0.132719	K07376:ETH2_0729000|K04382:ETH2_1430100	https://www.kegg.jp/kegg-bin/show_pathway?ko04730/K07376%09red/K04382%09red/	Cluster 2
Wnt signaling pathway	KEGG PATHWAY	ko04310	3	118	5.03309	0.0217317	0.132719	K03094:ETH2_1006400|K03083:ETH2_1314000|K04348:ETH2_1451100	https://www.kegg.jp/kegg-bin/show_pathway?ko04310/K03094%09red/K03083%09red/K04348%09red/	Cluster 2
Cell cycle - yeast	KEGG PATHWAY	ko04111	3	126	4.71353	0.025763	0.151913	K03094:ETH2_1006400|K02542:ETH2_1317000|K04382:ETH2_1430100	https://www.kegg.jp/kegg-bin/show_pathway?ko04111/K03094%09red/K02542%09red/K04382%09red/	Cluster 2
Mitophagy - animal	KEGG PATHWAY	ko04137	2	57	6.94625	0.033547	0.184336	K08341:ETH2_0538800|K08334:ETH2_1427800	https://www.kegg.jp/kegg-bin/show_pathway?ko04137/K08341%09red/K08334%09red/	Cluster 2
Protein processing in endoplasmic reticulum	KEGG PATHWAY	ko04141	3	140	4.24218	0.0337201	0.184336	K03094:ETH2_1006400|K09503:ETH2_1314500|K04554:ETH2_1321100	https://www.kegg.jp/kegg-bin/show_pathway?ko04141/K03094%09red/K09503%09red/K04554%09red/	Cluster 2
B cell receptor signaling pathway	KEGG PATHWAY	ko04662	2	58	6.82649	0.0346341	0.184336	K03083:ETH2_1314000|K04348:ETH2_1451100	https://www.kegg.jp/kegg-bin/show_pathway?ko04662/K03083%09red/K04348%09red/	Cluster 2
Alzheimer disease	KEGG PATHWAY	ko05010	3	143	4.15318	0.0355736	0.184336	K03083:ETH2_1314000|K01408:ETH2_1406000|K04348:ETH2_1451100	https://www.kegg.jp/kegg-bin/show_pathway?ko05010/K03083%09red/K01408%09red/K04348%09red/	Cluster 2
Selenocompound metabolism	KEGG PATHWAY	ko00450	3	32	28.5183	0.000153074	0.0168382	K22182:ETH2_0405300|K01874:ETH2_0940800|K03341:ETH2_0945400	https://www.kegg.jp/kegg-bin/show_pathway?ko00450/K22182%09red/K01874%09red/K03341%09red/	Cluster 4
Ribosome	KEGG PATHWAY	ko03010	36	143	60.3808	1.05338e-59	3.79215e-58	K02942:ETH2_0206600|K02898:ETH2_0208000|K02882:ETH2_0208600|K02977:ETH2_0313800|K02951:ETH2_0407500|K02920:ETH2_0418200|K02885:ETH2_0524900|K02880:ETH2_0614600|K02923:ETH2_0628600|K02924:ETH2_0640800|K02955:ETH2_0821700|K02943:ETH2_0835200|K02949:ETH2_0910900|K02987:ETH2_0942300|K02865:ETH2_1019800|K02870:ETH2_1026200|K02921:ETH2_1118600|K02868:ETH2_1128100|K02976:ETH2_1150100|K02893:ETH2_1207800…	https://www.kegg.jp/kegg-bin/show_pathway?ko03010/K02942%09red/K02898%09red/K02882%09red/K02977%09red/K02951%09red/K02920%09red/K02885%09red/K02880%09red/K02923%09red/K02924%09red/K02955%09red/K02943%09red/K02949%09red/K02987%09red/K02865%09red/K02870%09red/K02921%09red/K02868%09red/K02976%09red/K02893%09red/K02930%09red/K02984%09red/K02958%09red/K02910%09red/K02905%09red/K02989%09red/K02908%09re…	Cluster 5
Spliceosome	KEGG PATHWAY	ko03040	5	122	9.82976	0.000148445	0.00267201	K11984:ETH2_0101500|K12864:ETH2_0502800|K11097:ETH2_0903100|K12846:ETH2_1060400|K12876:ETH2_1250100	https://www.kegg.jp/kegg-bin/show_pathway?ko03040/K11984%09red/K12864%09red/K11097%09red/K12846%09red/K12876%09red/	Cluster 5
Ribosome	KEGG PATHWAY	ko03010	27	143	22.2156	1.72747e-29	1.55473e-27	K02953:ETH2_0730700|K02971:ETH2_0847900|K02985:ETH2_0909600|K02981:ETH2_0910000|K02903:ETH2_0916900|K02900:ETH2_0917600|K02941:ETH2_0948000|K02889:ETH2_1014500|K02872:ETH2_1018600|K02937:ETH2_1026300|K02969:ETH2_1055100|K02917:ETH2_1055200|K02938:ETH2_1137600|K02912:ETH2_1232500|K02947:ETH2_1320100|K02929:ETH2_1331900|K02960:ETH2_1340300|K02993:ETH2_1353700|K02980:ETH2_1412600|K02956:ETH2_1427300…	https://www.kegg.jp/kegg-bin/show_pathway?ko03010/K02953%09red/K02971%09red/K02985%09red/K02981%09red/K02903%09red/K02900%09red/K02941%09red/K02889%09red/K02872%09red/K02937%09red/K02969%09red/K02917%09red/K02938%09red/K02912%09red/K02947%09red/K02929%09red/K02960%09red/K02993%09red/K02980%09red/K02956%09red/K02925%09red/K02998%09red/K02983%09red/K02991%09red/K02866%09red/K02997%09red/K02973%09re…	Cluster 6
Aminoacyl-tRNA biosynthesis	KEGG PATHWAY	ko00970	12	65	21.7219	2.08e-13	9.36002e-12	K01887:ETH2_0517000|K01869:ETH2_0630700|K01885:ETH2_0643100|K01870:ETH2_0655500|K01880:ETH2_0828500|K01890:ETH2_1011500|K01881:ETH2_1020900|K01867:ETH2_1124900|K01868:ETH2_1136200|K01886:ETH2_1307400|K01889:ETH2_1339400|K01892:ETH2_1446500	https://www.kegg.jp/kegg-bin/show_pathway?ko00970/K01887%09red/K01869%09red/K01885%09red/K01870%09red/K01880%09red/K01890%09red/K01881%09red/K01867%09red/K01868%09red/K01886%09red/K01889%09red/K01892%09red/	Cluster 6
Spliceosome	KEGG PATHWAY	ko03040	12	122	11.5732	4.49629e-10	1.34889e-08	K12882:ETH2_0417800|K11098:ETH2_0639800|K12852:ETH2_0808000|K12621:ETH2_0920700|K12830:ETH2_0925100|K11092:ETH2_1032600|K12873:ETH2_1113000|K12820:ETH2_1264900|K12874:ETH2_1304800|K12891:ETH2_1352600|K13025:ETH2_1435900|K12662:ETH2_1578300	https://www.kegg.jp/kegg-bin/show_pathway?ko03040/K12882%09red/K11098%09red/K12852%09red/K12621%09red/K12830%09red/K11092%09red/K12873%09red/K12820%09red/K12874%09red/K12891%09red/K13025%09red/K12662%09red/	Cluster 6
Ribosome biogenesis in eukaryotes	KEGG PATHWAY	ko03008	9	82	12.9139	2.87125e-08	6.46032e-07	K14563:ETH2_0201800|K11108:ETH2_0601400|K11130:ETH2_0610500|K14549:ETH2_0721800|K14558:ETH2_0855600|K14521:ETH2_1333900|K14561:ETH2_1510600|K18532:ETH2_1523500|K14564:ETH2_1558800	https://www.kegg.jp/kegg-bin/show_pathway?ko03008/K14563%09red/K11108%09red/K11130%09red/K14549%09red/K14558%09red/K14521%09red/K14561%09red/K18532%09red/K14564%09red/	Cluster 6
RNA transport	KEGG PATHWAY	ko03013	8	138	6.82089	2.22196e-05	0.000399953	K12882:ETH2_0417800|K03250:ETH2_0612900|K03242:ETH2_0858300|K03246:ETH2_1249800|K14297:ETH2_1251200|K03254:ETH2_1301200|K03231:ETH2_1324300|K13025:ETH2_1435900	https://www.kegg.jp/kegg-bin/show_pathway?ko03013/K12882%09red/K03250%09red/K03242%09red/K03246%09red/K14297%09red/K03254%09red/K03231%09red/K13025%09red/	Cluster 6
Huntington disease	KEGG PATHWAY	ko05016	8	149	6.31734	3.8596e-05	0.00057894	K02265:ETH2_0107000|K04564:ETH2_0406200|K05863:ETH2_0507900|K02132:ETH2_0806200|K02135:ETH2_1040200|K03014:ETH2_1123500|K00411:ETH2_1226400|K00417:ETH2_1454200	https://www.kegg.jp/kegg-bin/show_pathway?ko05016/K02265%09red/K04564%09red/K05863%09red/K02132%09red/K02135%09red/K03014%09red/K00411%09red/K00417%09red/	Cluster 6
Parkinson disease	KEGG PATHWAY	ko05012	6	122	5.78658	0.000595501	0.00765644	K02265:ETH2_0107000|K05863:ETH2_0507900|K02132:ETH2_0806200|K02135:ETH2_1040200|K00411:ETH2_1226400|K00417:ETH2_1454200	https://www.kegg.jp/kegg-bin/show_pathway?ko05012/K02265%09red/K05863%09red/K02132%09red/K02135%09red/K00411%09red/K00417%09red/	Cluster 6
Thermogenesis	KEGG PATHWAY	ko04714	7	187	4.4044	0.00106388	0.0119687	K02265:ETH2_0107000|K02132:ETH2_0806200|K02135:ETH2_1040200|K00411:ETH2_1226400|K00417:ETH2_1454200|K02991:ETH2_1473200|K02259:ETH2_15100800	https://www.kegg.jp/kegg-bin/show_pathway?ko04714/K02265%09red/K02132%09red/K02135%09red/K00411%09red/K00417%09red/K02991%09red/K02259%09red/	Cluster 6
Longevity regulating pathway - worm	KEGG PATHWAY	ko04212	4	55	8.55712	0.00120505	0.0120505	K04564:ETH2_0406200|K01358:ETH2_1018100|K04043:ETH2_1225000|K04077:ETH2_1585300	https://www.kegg.jp/kegg-bin/show_pathway?ko04212/K04564%09red/K01358%09red/K04043%09red/K04077%09red/	Cluster 6
Pyrimidine metabolism	KEGG PATHWAY	ko00240	5	99	5.94244	0.00153211	0.013789	K00940:ETH2_0409300|K00254:ETH2_0813800|K01518:ETH2_1112300|K00609:ETH2_1220900|K01591:ETH2_1312400	https://www.kegg.jp/kegg-bin/show_pathway?ko00240/K00940%09red/K00254%09red/K01518%09red/K00609%09red/K01591%09red/	Cluster 6
Oxidative phosphorylation	KEGG PATHWAY	ko00190	7	215	3.8308	0.00236434	0.0193446	K02265:ETH2_0107000|K02132:ETH2_0806200|K02135:ETH2_1040200|K02155:ETH2_1132400|K00411:ETH2_1226400|K00417:ETH2_1454200|K02259:ETH2_15100800	https://www.kegg.jp/kegg-bin/show_pathway?ko00190/K02265%09red/K02132%09red/K02135%09red/K02155%09red/K00411%09red/K00417%09red/K02259%09red/	Cluster 6
RNA degradation	KEGG PATHWAY	ko03018	4	79	5.95749	0.00454476	0.0340857	K03679:ETH2_0300500|K12621:ETH2_0920700|K04043:ETH2_1225000|K04077:ETH2_1585300	https://www.kegg.jp/kegg-bin/show_pathway?ko03018/K03679%09red/K12621%09red/K04043%09red/K04077%09red/	Cluster 6
