# Supplementary material for: Comparative transcriptome profiling of Eimeria tenella in various developmental stages and functional analysis of an ApiAP2 transcription factor exclusively expressed during sporogony
Source: Parasit Vectors. 2023 Jul 19;16:241. doi: 10.1186/s13071-023-05828-8 (PMC10354945; doi:10.1186/s13071-023-05828-8)
Supplement: Supplementary file 7 — Additional file 7: Table S7. List of ApiAP2 transcription factors expressed in different parasite samples. [file 13071_2023_5828_MOESM7_ESM.xlsx]

## Sheet: Sheet1
Supplementary dataset 7. List of AP2 transcription factors expressed in different parasite samples.
Geneid	HMM	E-value	Description	USO_1	USO_2	USO_3	SO8h_1	SO8h_2	SO8h_3	SO_1	SO_2	SO_3	SP_1	SP_2	SP_3	Mz108_1	Mz108_2	Mz108_3	Mz120_1	Mz120_2	Mz120_3	Gam132_1	Gam132_2	Gam132_3
ETH2_0308900	PF00847.23	6.6e-20	AP2 domain	15.8042	18.1133	16.7332	1.18993	1.208	0.569333	9.19668	9.7058	9.86289	3.52449	3.04845	1.30277	5.35891	6.10934	6.7633	79.7706	80.5162	56.4378	12.0936	7.69285	12.304
ETH2_0317100	PF00847.23	1.1e-10	AP2 domain	0.374034	0.301132	0.685408	0.0751792	0	0.0873319	1.24367	1.12313	0.977161	0.0346974	0.0114376	0	0.0519045	0.184003	0.0948144	1.93385	2.8196	2.22813	4.7007	5.45156	6.64914
ETH2_0404100	PF00847.23	1.6e-07	AP2 domain	37.7123	41.3216	44.6733	45.2489	32.6751	48.7616	26.2721	21.5657	26.4015	1.33168	1.33496	0.244804	1.54182	1.50914	1.33345	25.1313	22.7162	12.4529	17.9129	14.1324	19.8973
ETH2_0411700	PF00847.23	3.1e-14	AP2 domain	4.95203	5.0488	4.80501	2.14381	2.3207	1.56435	86.4902	71.9152	86.6499	26.8609	26.9201	12.9757	0.779791	0.972853	0.725923	3.49	2.32585	1.4974	3.98101	1.38119	5.44733
ETH2_0411800	PF00847.23	6.2e-11	AP2 domain	602.569	681.263	679.534	580.234	574.735	545.483	319.622	297.982	331.954	74.4948	73.3021	62.3678	38.2959	55.9002	45.2842	31.3918	34.0258	32.4098	102.101	75.485	33.0117
ETH2_0419400	PF00847.23	1.2e-13	AP2 domain	25.7857	32.5252	35.8057	5.74221	4.83189	4.71247	28.9937	26.6972	28.1805	2.23934	2.36094	0.880539	5.62926	13.1513	10.5865	25.8755	24.3533	14.5656	24.0774	18.0132	24.3885
ETH2_0507700	PF00847.23	2.6e-23	AP2 domain	0.933302	0.96396	0.988382	0.737195	0.4525	0.592572	41.077	36.4152	41.9852	17.4523	18.9913	9.28986	0.901295	0.612175	0.553413	24.8104	27.5125	15.4978	11.6869	11.1614	7.2569
ETH2_0518400	PF00847.23	7.1e-09	AP2 domain	436.018	476.679	425.219	358.179	283.258	347.115	268.643	250.815	278.084	9.79809	8.42609	3.381	0	0	0	0.25822	0.163353	0.201217	128.334	131.437	75.3829
ETH2_0527300	PF00847.23	2e-18	AP2 domain	3.88837	3.73291	3.05162	0.541598	0.399302	0.119458	0.388659	0.34511	0.463852	0.722467	1.12645	0.270207	0.0315548	0.0335589	0.00720519	1.02031	1.14682	1.07973	30.579	29.7515	23.1739
ETH2_0700600	PF00847.23	5.4e-09	AP2 domain	979.78	1098.94	1165.1	1022.95	1090.73	869.508	229.812	229.969	221.02	7.40074	5.95388	7.61339	0	0	0	0.214999	0.457149	0.186152	352.917	321.639	132.909
ETH2_0708200	PF00847.23	1.8e-12	AP2 domain	160.413	229.179	219.101	163.611	104.757	102.167	17.5243	17.0887	20.4886	3.89981	4.00259	1.81602	0.312854	0.998171	0.554685	59.1386	59.0456	32.2527	96.5653	92.898	47.2794
ETH2_0713900	PF00847.23	1e-12	AP2 domain	8.56518	9.61027	8.87897	4.52605	3.84434	3.66909	18.5932	14.8571	15.759	9.69695	9.19873	3.77831	2.0289	1.47815	0.93385	3.45652	3.80174	2.79287	11.9943	11.3841	11.6484
ETH2_0734800	PF00847.23	2e-13	AP2 domain	55.2667	56.5606	51.8668	7.69831	4.63898	4.05183	38.2107	36.5211	41.1716	4.79873	4.0168	2.31176	23.5959	15.1153	15.1867	103.497	108.151	81.9071	32.3077	31.4478	28.3954
ETH2_0826000	PF00847.23	6.4e-13	AP2 domain	4.94157	4.71753	5.33643	0.473838	0.243616	0.310501	0.941715	0.87006	0.720368	0.224297	0.116451	0.0478863	4.0683	3.75574	3.93032	46.5914	49.0187	33.1593	10.4905	10.2199	12.0778
ETH2_0831900	PF00847.23	9.7e-14	AP2 domain	1.36774	1.84836	1.41113	0.785455	0.299987	0.212899	6.02232	5.66305	6.53105	1.67359	2.49152	0.840278	10.6649	9.84281	10.6654	26.3668	25.249	18.2858	12.128	10.7633	11.4433
ETH2_0832600	PF00847.23	3.6e-09	AP2 domain	270.601	329.407	345.103	5.20634	4.46165	4.28865	20.4138	21.5362	23.4124	0.453959	0.535024	0.59175	0.353497	0.573816	0.19542	7.59041	7.40785	4.20171	103.471	107.822	42.9008
ETH2_0832700	PF00847.23	2e-19	AP2 domain	0.862102	0.578393	0.619522	0.462077	0.0735334	0.0745516	4.50913	2.1885	3.15382	0.177718	0	0	0.620322	0.753965	0.161878	3.46679	4.75925	1.5437	8.91392	9.59393	12.0131
ETH2_0843200	PF00847.23	2.6e-15	AP2 domain	68.3546	100.568	100.647	75.0458	43.7324	63.6066	25.2147	24.9963	26.7831	3.37543	3.40842	0.658578	2.33389	2.53875	2.29377	62.9568	63.6822	42.3896	89.1163	73.2737	71.5953
ETH2_0912100	PF00847.23	7e-14	AP2 domain	133.53	133.613	159.811	103.845	97.17	110.169	14.0934	12.9702	13.7037	0.223707	0.142218	0.019494	0	0.0254215	0	0.543896	0.664006	0.698946	48.2617	49.3041	46.0574
ETH2_0936400	PF00847.23	1.4e-06	AP2 domain	0.743013	0.42544	0.414266	0.453177	0.196683	0.398813	1.35923	0.944952	1.25618	9.98236	11.9558	11.7529	0.699235	0.592395	0.681948	2.92376	2.62277	2.07925	19.3935	15.0904	17.6882
ETH2_0940300	PF00847.23	3.2e-14	AP2 domain	0.609846	0.642953	0.37564	0	0	0.0226017	2.06139	1.59237	2.00235	15.8104	15.576	5.31686	3.67169	4.95254	4.59683	22.2931	23.832	15.8397	5.75774	3.37164	6.34109
ETH2_0947600	PF00847.23	3.3e-23	AP2 domain	3.03142	4.281	3.17122	1.06278	0.450159	0.201122	7.09226	7.51956	8.79279	12.5146	11.7134	4.52926	0.818349	1.56463	1.08337	39.0399	43.3114	31.3999	27.9189	23.5494	23.1869
ETH2_0955400	PF00847.23	2.7e-12	AP2 domain	32.3186	51.7652	44.9915	41.1401	25.9051	28.9536	13.7943	13.5284	15.1847	5.68102	6.47714	1.93454	5.06395	5.39654	4.9643	101.231	101.344	77.6133	35.6147	40.2298	43.2467
ETH2_1008400	PF00847.23	7.2e-16	AP2 domain	0.221705	0.334675	0.0597456	0.704078	0.799913	0.517653	47.6681	35.7033	43.0912	3.27694	2.67114	0.861445	4.32774	3.34834	3.5219	14.1483	12.5727	5.92085	6.42338	2.94966	9.58312
ETH2_1011900	PF00847.23	4.2e-08	AP2 domain	0.0152392	0.122689	0	0.0735123	0	0.023721	0.375761	0.417805	0.403576	0.0565467	0.01864	0.0689853	0.225571	0.194917	0.15452	17.5816	17.8453	13.639	4.18127	2.55144	4.30479
ETH2_1012200	PF00847.23	1.9e-13	AP2 domain	0	0	0.181802	0	0.0323682	0	2.36291	2.14688	1.99185	0.260762	0.0515745	0	2.06742	1.82536	2.17331	29.6485	30.7379	29.8986	3.4788	3.27762	7.18755
ETH2_1042100	PF00847.23	6.4e-10	AP2 domain	1.91889	3.54674	2.91833	1.41292	1.09385	1.13857	1.0576	1.13479	1.29866	0.0998718	0.0813359	0	1.29187	1.9534	1.72576	51.2688	53.2359	29.0816	6.72568	3.79154	11.659
ETH2_1046000	PF00847.23	5.9e-08	AP2 domain	1.18308	0.968629	1.04831	0.870566	0.908199	1.00661	1.71554	1.754	1.81557	0.117809	0.257534	0.105902	0.00927541	0.0789161	0	0.651671	0.395078	0.340465	3.42422	5.54546	7.54434
ETH2_1102900	PF00847.23	4.4e-11	AP2 domain	10.2982	15.2627	14.5458	2.6647	1.49932	1.3128	1.21613	1.50675	1.17554	0.128108	0.0180983	0	6.59784	6.28899	5.88865	252.955	254.437	155.785	57.2339	50.8286	66.6226
ETH2_1133700	PF00847.23	7.4e-19	AP2 domain	15.0275	16.8926	20.1219	0.680388	0.637033	1.09987	42.7776	34.556	39.7599	12.5861	14.0546	6.80022	145.69	86.7152	84.7676	66.8757	62.3099	40.6119	11.1298	8.83093	15.1661
ETH2_1153700	PF00847.23	5.6e-09	AP2 domain	74.5415	83.6911	85.2851	53.5709	53.9674	50.9885	21.7776	19.5958	21.6948	10.6693	10.8503	5.9676	2.93128	3.03722	3.08086	34.5107	31.7028	18.6858	44.322	42.6288	36.8491
ETH2_1215900	PF00847.23	3.6e-12	AP2 domain	6.73589	7.55194	8.87858	2.09727	1.35787	1.28396	1.17037	1.01858	1.24047	0.00736642	0.0145696	0.0314539	0.00550979	0.0117194	0.025162	0.259537	0.209175	0.106263	30.6137	24.3587	22.9296
ETH2_1241300	PF00847.23	4.2e-08	AP2 domain	15.9601	15.2762	19.395	4.44097	3.37647	3.10303	42.2585	36.4365	42.2598	10.0573	9.59438	4.13554	4.44409	4.00013	3.80343	46.59	43.9854	26.4923	10.7958	7.86836	10.6078
ETH2_1300100	PF00847.23	2.1e-18	AP2 domain	18.6922	17.9386	18.0989	13.8082	14.0316	13.0755	12.347	10.0792	10.1277	8.67148	7.34	4.57207	0.911584	1.42514	1.13234	19.8979	19.1524	13.7019	12.7995	9.91321	10.8939
ETH2_1304100	PF00847.23	1e-08	AP2 domain	7.89398	7.2328	5.96909	1.89452	2.59279	2.59812	40.5843	42.4545	39.1293	3.71609	7.34981	4.00016	14.0609	10.2011	11.2165	49.5163	55.9146	53.1199	17.5577	18.9043	28.4046
ETH2_1306800	PF00847.23	4.5e-24	AP2 domain	108.522	139.208	139.541	123.439	86.4867	104.964	9.25671	7.70076	8.08254	0	0.0425653	0	0.611684	0.376625	0.191129	5.34625	5.48508	4.24616	76.8857	84.3776	53.6422
ETH2_1309700	PF00847.23	3.4e-15	AP2 domain	0.0845892	0.0851276	0	0	0	0	0.0632048	0	0	0	0.413866	0	0	0	0	0	0	0.048686	0.324605	0.12645	0.823961
ETH2_1309800	PF00847.23	7.3e-12	AP2 domain	0	0	0	0	0	0	0	0	0	0	0	0	0	0	0	0	0	0	0.0406382	0.0633226	0.309462
ETH2_1309900	PF00847.23	7e-12	AP2 domain	0	0	0	0	0	0	0	0	0	0	0	0	0	0	0	0	0	0	0.206371	0.128627	0.104768
ETH2_1310000	PF00847.23	2.4e-31	AP2 domain	0.505662	0.311559	0.177981	0.0663745	0.0475317	0.0803165	1.38023	1.42138	1.29999	1.18706	0.927761	0.786374	0.019094	0	0.0174396	0.487819	0.459686	0.308856	32.0965	34.4938	36.2629
ETH2_1314400	PF00847.23	2.2e-11	AP2 domain	0.988992	1.70081	0.796172	0.231495	0.182595	0.11692	4.50867	4.47009	5.6361	0.0309685	0.0306253	0.0188903	0	0.0123172	0.0211562	0.582534	0.750686	0.425116	15.9974	17.8908	19.6938
ETH2_1318700	PF00847.23	9.9e-13	AP2 domain	0.626305	0.796157	2.13193	0.106008	0.0506093	0.10262	78.9644	75.4194	78.3544	22.7913	25.4619	27.8544	28.1473	17.0918	16.1548	11.0779	11.1821	7.39922	3.03587	2.95657	6.18095
ETH2_1331500	PF00847.23	5.9e-12	AP2 domain	0.572185	1.0847	0.731522	0.0213966	0.0715047	0.0828512	0.934612	1.15527	1.22863	0.370318	0.0406905	0.311224	0.295448	0.261844	0.337312	15.3028	17.3833	11.3349	2.017	1.31286	4.79581
ETH2_1372900	PF00847.23	4e-14	AP2 domain	45.9119	62.2368	63.8882	54.6462	37.784	47.5014	24.4759	22.4459	24.4665	0.751457	0.588311	0.159159	0.460576	0.332087	0.43493	10.0156	10.0258	6.04652	15.0895	12.8537	10.8907
ETH2_1409800	PF00847.23	9.7e-15	AP2 domain	4.10965	6.11873	4.99628	0.497876	0.302516	0.26289	1.4933	1.44546	1.5379	0.441	0.470543	0.134502	0.173605	0.258484	0.110994	3.49282	3.76158	2.17633	24.6999	32.2319	33.4963
ETH2_1453600	PF00847.23	5e-12	AP2 domain	0.413569	0.460012	0.328482	0.157501	0.167095	0.059293	1.57762	1.18644	1.55017	3.7288	3.32139	1.0921	0.986719	0.770978	0.901224	24.2203	23.7179	13.2359	5.15789	4.16495	7.47388
ETH2_1457900	PF00847.23	9.4e-15	AP2 domain	0.163988	0.365428	0.422979	0.155388	0.224799	0.113956	24.7864	22.8584	25.747	1.89431	1.92346	0.631881	1.45209	2.0514	1.96466	19.9853	19.3056	12.3948	2.59584	0.945549	3.39441
ETH2_1481900	PF00847.23	1.2e-08	AP2 domain	6.06638	8.13659	8.39807	0.766662	0.903348	0.734265	3.69142	3.82754	4.24763	0.439159	0.763113	0.153074	0	0.039924	0.0600025	0.651873	0.504024	0.297775	24.7392	22.0647	12.9447
ETH2_1508800	PF00847.23	1.6e-12	AP2 domain	49.8747	70.6952	56.3274	16.4953	9.7898	8.97565	172.798	169.383	194.484	122.031	122.171	47.1154	2.13603	1.54193	1.6477	109.073	112.78	70.4321	52.8172	53.9904	33.5317
ETH2_1513500	PF00847.23	4.7e-11	AP2 domain	173.788	157.818	161.265	1.87754	1.27078	1.3574	3.6003	3.72422	3.85078	0	0.0361576	0	0.21878	0.116338	0.12489	3.97376	3.74775	2.72223	133.232	109.811	54.2054
ETH2_1528300	PF00847.23	8.9e-14	AP2 domain	14.5731	17.7053	20.748	8.26247	5.42523	6.3227	10.5166	9.33074	11.3653	1.30688	1.04854	0.548998	4.42637	5.41362	4.27868	94.0545	88.7355	47.2107	23.7348	21.3975	27.5507
ETH2_1552800	PF00847.23	1.1e-07	AP2 domain	0.894032	0.852862	1.0942	0.0748736	0.085789	0.0869769	0.354885	0.389067	0.533254	0.293729	0.10252	0.0702629	0.060309	0.109953	0	0.570919	0.58237	0.230483	4.68159	4.3296	5.01194
ETH2_1559000	PF00847.23	1.7e-11	AP2 domain	0.012763	0.0192663	0.0481515	0.0102612	0.00979763	0	0.0667554	0.137467	0.109622	0.00789309	0.00780562	0	0	0.0251147	0.0107844	0.381788	0.24053	0.224048	18.9052	12.8784	17.0786
